# Supplementary material for: Plastid-localized xanthorhodopsin increases diatom biomass and ecosystem productivity in iron-limited surface oceans
Source: Nat Microbiol. 2023 Oct 16;8(11):2050–66. doi: 10.1038/s41564-023-01498-5 (PMC10627834; doi:10.1038/s41564-023-01498-5)
Supplement: Supplementary file 3 — AlphaFold2 structure prediction of FcR1 with retinal in crystallographic information file format. [file 41564_2023_1498_MOESM3_ESM.cif]

# generated by PyMOL 2.0.7
#
data_alpha_A
_entry.id alpha_A
#
loop_
_atom_site.group_PDB
_atom_site.id
_atom_site.type_symbol
_atom_site.label_atom_id
_atom_site.label_alt_id
_atom_site.label_comp_id
_atom_site.label_asym_id
_atom_site.label_entity_id
_atom_site.label_seq_id
_atom_site.pdbx_PDB_ins_code
_atom_site.Cartn_x
_atom_site.Cartn_y
_atom_site.Cartn_z
_atom_site.occupancy
_atom_site.B_iso_or_equiv
_atom_site.pdbx_formal_charge
_atom_site.auth_asym_id
_atom_site.pdbx_PDB_model_num
ATOM   1   N N   . MET . . 1 ? -32.356 -22.686 -127.030 1.00  42.14 0 A 1
ATOM   2   C CA  . MET . . 1 ? -32.710 -24.055 -126.600 1.00  42.14 0 A 1
ATOM   3   C C   . MET . . 1 ? -33.001 -23.996 -125.105 1.00  42.14 0 A 1
ATOM   4   O O   . MET . . 1 ? -32.099 -23.718 -124.329 1.00  42.14 0 A 1
ATOM   5   C CB  . MET . . 1 ? -31.571 -25.020 -126.972 1.00  42.14 0 A 1
ATOM   6   C CG  . MET . . 1 ? -31.985 -26.491 -127.057 1.00  42.14 0 A 1
ATOM   7   S SD  . MET . . 1 ? -30.656 -27.501 -127.763 1.00  42.14 0 A 1
ATOM   8   C CE  . MET . . 1 ? -31.404 -29.151 -127.714 1.00  42.14 0 A 1
ATOM   9   H H   . MET . . 1 ? -31.549 -22.377 -126.506 1.00  42.14 0 A 1
ATOM   10  H HA  . MET . . 1 ? -33.612 -24.373 -127.123 1.00  42.14 0 A 1
ATOM   11  H HB2 . MET . . 1 ? -30.743 -24.916 -126.271 1.00  42.14 0 A 1
ATOM   12  H HB3 . MET . . 1 ? -31.202 -24.741 -127.960 1.00  42.14 0 A 1
ATOM   13  H HG2 . MET . . 1 ? -32.867 -26.584 -127.692 1.00  42.14 0 A 1
ATOM   14  H HG3 . MET . . 1 ? -32.226 -26.858 -126.059 1.00  42.14 0 A 1
ATOM   15  H HE1 . MET . . 1 ? -31.648 -29.416 -126.685 1.00  42.14 0 A 1
ATOM   16  H HE2 . MET . . 1 ? -32.311 -29.164 -128.319 1.00  42.14 0 A 1
ATOM   17  H HE3 . MET . . 1 ? -30.698 -29.880 -128.114 1.00  42.14 0 A 1
ATOM   18  H H2  . MET . . 1 ? -33.118 -22.048 -126.849 1.00  42.14 0 A 1
ATOM   19  H H3  . MET . . 1 ? -32.131 -22.672 -128.014 1.00  42.14 0 A 1
ATOM   20  N N   . LEU . . 2 ? -34.279 -24.083 -124.729 1.00  35.84 0 A 1
ATOM   21  C CA  . LEU . . 2 ? -34.755 -24.055 -123.344 1.00  35.84 0 A 1
ATOM   22  C C   . LEU . . 2 ? -34.327 -25.332 -122.610 1.00  35.84 0 A 1
ATOM   23  O O   . LEU . . 2 ? -34.715 -26.411 -123.046 1.00  35.84 0 A 1
ATOM   24  C CB  . LEU . . 2 ? -36.303 -24.018 -123.372 1.00  35.84 0 A 1
ATOM   25  C CG  . LEU . . 2 ? -36.939 -22.636 -123.625 1.00  35.84 0 A 1
ATOM   26  C CD1 . LEU . . 2 ? -37.995 -22.700 -124.728 1.00  35.84 0 A 1
ATOM   27  C CD2 . LEU . . 2 ? -37.611 -22.125 -122.350 1.00  35.84 0 A 1
ATOM   28  H H   . LEU . . 2 ? -34.973 -24.343 -125.414 1.00  35.84 0 A 1
ATOM   29  H HA  . LEU . . 2 ? -34.366 -23.187 -122.813 1.00  35.84 0 A 1
ATOM   30  H HB2 . LEU . . 2 ? -36.655 -24.728 -124.121 1.00  35.84 0 A 1
ATOM   31  H HB3 . LEU . . 2 ? -36.671 -24.397 -122.418 1.00  35.84 0 A 1
ATOM   32  H HG  . LEU . . 2 ? -36.167 -21.930 -123.929 1.00  35.84 0 A 1
ATOM   33  H HD11 . LEU . . 2 ? -38.423 -21.710 -124.886 1.00  35.84 0 A 1
ATOM   34  H HD12 . LEU . . 2 ? -38.794 -23.385 -124.445 1.00  35.84 0 A 1
ATOM   35  H HD13 . LEU . . 2 ? -37.546 -23.039 -125.662 1.00  35.84 0 A 1
ATOM   36  H HD21 . LEU . . 2 ? -36.879 -22.054 -121.544 1.00  35.84 0 A 1
ATOM   37  H HD22 . LEU . . 2 ? -38.025 -21.133 -122.528 1.00  35.84 0 A 1
ATOM   38  H HD23 . LEU . . 2 ? -38.418 -22.793 -122.051 1.00  35.84 0 A 1
ATOM   39  N N   . TRP . . 3 ? -33.655 -25.216 -121.459 1.00  35.39 0 A 1
ATOM   40  C CA  . TRP . . 3 ? -34.051 -26.014 -120.296 1.00  35.39 0 A 1
ATOM   41  C C   . TRP . . 3 ? -33.590 -25.401 -118.973 1.00  35.39 0 A 1
ATOM   42  O O   . TRP . . 3 ? -32.415 -25.140 -118.731 1.00  35.39 0 A 1
ATOM   43  C CB  . TRP . . 3 ? -33.663 -27.501 -120.391 1.00  35.39 0 A 1
ATOM   44  C CG  . TRP . . 3 ? -34.774 -28.438 -120.005 1.00  35.39 0 A 1
ATOM   45  C CD1 . TRP . . 3 ? -36.058 -28.360 -120.433 1.00  35.39 0 A 1
ATOM   46  C CD2 . TRP . . 3 ? -34.713 -29.640 -119.176 1.00  35.39 0 A 1
ATOM   47  C CE2 . TRP . . 3 ? -36.017 -30.222 -119.125 1.00  35.39 0 A 1
ATOM   48  C CE3 . TRP . . 3 ? -33.678 -30.321 -118.500 1.00  35.39 0 A 1
ATOM   49  N NE1 . TRP . . 3 ? -36.802 -29.385 -119.885 1.00  35.39 0 A 1
ATOM   50  C CZ2 . TRP . . 3 ? -36.283 -31.412 -118.434 1.00  35.39 0 A 1
ATOM   51  C CZ3 . TRP . . 3 ? -33.932 -31.526 -117.813 1.00  35.39 0 A 1
ATOM   52  C CH2 . TRP . . 3 ? -35.229 -32.068 -117.778 1.00  35.39 0 A 1
ATOM   53  H H   . TRP . . 3 ? -33.183 -24.345 -121.264 1.00  35.39 0 A 1
ATOM   54  H HA  . TRP . . 3 ? -35.140 -25.978 -120.288 1.00  35.39 0 A 1
ATOM   55  H HB2 . TRP . . 3 ? -32.797 -27.692 -119.755 1.00  35.39 0 A 1
ATOM   56  H HB3 . TRP . . 3 ? -33.358 -27.751 -121.407 1.00  35.39 0 A 1
ATOM   57  H HD1 . TRP . . 3 ? -36.435 -27.619 -121.123 1.00  35.39 0 A 1
ATOM   58  H HE1 . TRP . . 3 ? -37.780 -29.536 -120.087 1.00  35.39 0 A 1
ATOM   59  H HE3 . TRP . . 3 ? -32.677 -29.918 -118.546 1.00  35.39 0 A 1
ATOM   60  H HZ2 . TRP . . 3 ? -37.279 -31.828 -118.430 1.00  35.39 0 A 1
ATOM   61  H HZ3 . TRP . . 3 ? -33.123 -32.055 -117.331 1.00  35.39 0 A 1
ATOM   62  H HH2 . TRP . . 3 ? -35.416 -33.000 -117.263 1.00  35.39 0 A 1
ATOM   63  N N   . SER . . 4 ? -34.584 -25.192 -118.120 1.00  38.06 0 A 1
ATOM   64  C CA  . SER . . 4 ? -34.516 -24.809 -116.722 1.00  38.06 0 A 1
ATOM   65  C C   . SER . . 4 ? -33.823 -25.871 -115.865 1.00  38.06 0 A 1
ATOM   66  O O   . SER . . 4 ? -34.229 -27.033 -115.869 1.00  38.06 0 A 1
ATOM   67  C CB  . SER . . 4 ? -35.970 -24.695 -116.240 1.00  38.06 0 A 1
ATOM   68  O OG  . SER . . 4 ? -36.668 -25.892 -116.549 1.00  38.06 0 A 1
ATOM   69  H H   . SER . . 4 ? -35.503 -25.491 -118.415 1.00  38.06 0 A 1
ATOM   70  H HA  . SER . . 4 ? -34.013 -23.848 -116.616 1.00  38.06 0 A 1
ATOM   71  H HB2 . SER . . 4 ? -35.992 -24.521 -115.164 1.00  38.06 0 A 1
ATOM   72  H HB3 . SER . . 4 ? -36.455 -23.857 -116.739 1.00  38.06 0 A 1
ATOM   73  H HG  . SER . . 4 ? -36.130 -26.638 -116.271 1.00  38.06 0 A 1
ATOM   74  N N   . LYS . . 5 ? -32.886 -25.451 -115.013 1.00  44.64 0 A 1
ATOM   75  C CA  . LYS . . 5 ? -32.604 -26.128 -113.740 1.00  44.64 0 A 1
ATOM   76  C C   . LYS . . 5 ? -32.497 -25.094 -112.625 1.00  44.64 0 A 1
ATOM   77  O O   . LYS . . 5 ? -31.421 -24.701 -112.198 1.00  44.64 0 A 1
ATOM   78  C CB  . LYS . . 5 ? -31.380 -27.059 -113.824 1.00  44.64 0 A 1
ATOM   79  C CG  . LYS . . 5 ? -31.737 -28.428 -114.429 1.00  44.64 0 A 1
ATOM   80  C CD  . LYS . . 5 ? -30.570 -29.417 -114.308 1.00  44.64 0 A 1
ATOM   81  C CE  . LYS . . 5 ? -30.972 -30.776 -114.896 1.00  44.64 0 A 1
ATOM   82  N NZ  . LYS . . 5 ? -29.851 -31.750 -114.847 1.00  44.64 1 A 1
ATOM   83  H H   . LYS . . 5 ? -32.511 -24.523 -115.145 1.00  44.64 0 A 1
ATOM   84  H HA  . LYS . . 5 ? -33.460 -26.749 -113.478 1.00  44.64 0 A 1
ATOM   85  H HB2 . LYS . . 5 ? -30.588 -26.584 -114.405 1.00  44.64 0 A 1
ATOM   86  H HB3 . LYS . . 5 ? -31.005 -27.230 -112.815 1.00  44.64 0 A 1
ATOM   87  H HG2 . LYS . . 5 ? -32.601 -28.840 -113.908 1.00  44.64 0 A 1
ATOM   88  H HG3 . LYS . . 5 ? -31.984 -28.304 -115.483 1.00  44.64 0 A 1
ATOM   89  H HD2 . LYS . . 5 ? -30.304 -29.534 -113.258 1.00  44.64 0 A 1
ATOM   90  H HD3 . LYS . . 5 ? -29.712 -29.017 -114.851 1.00  44.64 0 A 1
ATOM   91  H HE2 . LYS . . 5 ? -31.290 -30.622 -115.927 1.00  44.64 0 A 1
ATOM   92  H HE3 . LYS . . 5 ? -31.830 -31.155 -114.342 1.00  44.64 0 A 1
ATOM   93  H HZ1 . LYS . . 5 ? -30.132 -32.635 -115.243 1.00  44.64 0 A 1
ATOM   94  H HZ2 . LYS . . 5 ? -29.545 -31.904 -113.897 1.00  44.64 0 A 1
ATOM   95  H HZ3 . LYS . . 5 ? -29.066 -31.408 -115.382 1.00  44.64 0 A 1
ATOM   96  N N   . THR . . 6 ? -33.656 -24.679 -112.134 1.00  35.95 0 A 1
ATOM   97  C CA  . THR . . 6 ? -33.842 -24.196 -110.767 1.00  35.95 0 A 1
ATOM   98  C C   . THR . . 6 ? -33.728 -25.385 -109.811 1.00  35.95 0 A 1
ATOM   99  O O   . THR . . 6 ? -34.643 -26.203 -109.729 1.00  35.95 0 A 1
ATOM   100 C CB  . THR . . 6 ? -35.237 -23.553 -110.616 1.00  35.95 0 A 1
ATOM   101 C CG2 . THR . . 6 ? -35.229 -22.084 -111.022 1.00  35.95 0 A 1
ATOM   102 O OG1 . THR . . 6 ? -36.174 -24.214 -111.445 1.00  35.95 0 A 1
ATOM   103 H H   . THR . . 6 ? -34.507 -24.949 -112.607 1.00  35.95 0 A 1
ATOM   104 H HA  . THR . . 6 ? -33.078 -23.461 -110.518 1.00  35.95 0 A 1
ATOM   105 H HB  . THR . . 6 ? -35.561 -23.615 -109.577 1.00  35.95 0 A 1
ATOM   106 H HG1 . THR . . 6 ? -36.534 -24.947 -110.941 1.00  35.95 0 A 1
ATOM   107 H HG21 . THR . . 6 ? -34.552 -21.523 -110.375 1.00  35.95 0 A 1
ATOM   108 H HG22 . THR . . 6 ? -34.906 -21.984 -112.058 1.00  35.95 0 A 1
ATOM   109 H HG23 . THR . . 6 ? -36.233 -21.674 -110.919 1.00  35.95 0 A 1
ATOM   110 N N   . ARG . . 7 ? -32.624 -25.486 -109.066 1.00  39.30 0 A 1
ATOM   111 C CA  . ARG . . 7 ? -32.615 -26.136 -107.748 1.00  39.30 0 A 1
ATOM   112 C C   . ARG . . 7 ? -31.744 -25.336 -106.789 1.00  39.30 0 A 1
ATOM   113 O O   . ARG . . 7 ? -30.524 -25.319 -106.867 1.00  39.30 0 A 1
ATOM   114 C CB  . ARG . . 7 ? -32.225 -27.628 -107.785 1.00  39.30 0 A 1
ATOM   115 C CG  . ARG . . 7 ? -33.475 -28.522 -107.690 1.00  39.30 0 A 1
ATOM   116 C CD  . ARG . . 7 ? -33.117 -29.999 -107.505 1.00  39.30 0 A 1
ATOM   117 N NE  . ARG . . 7 ? -34.310 -30.855 -107.667 1.00  39.30 0 A 1
ATOM   118 C CZ  . ARG . . 7 ? -34.407 -32.144 -107.387 1.00  39.30 0 A 1
ATOM   119 N NH1 . ARG . . 7 ? -33.420 -32.814 -106.859 1.00  39.30 1 A 1
ATOM   120 N NH2 . ARG . . 7 ? -35.510 -32.792 -107.636 1.00  39.30 0 A 1
ATOM   121 H H   . ARG . . 7 ? -31.842 -24.890 -109.294 1.00  39.30 0 A 1
ATOM   122 H HA  . ARG . . 7 ? -33.629 -26.086 -107.352 1.00  39.30 0 A 1
ATOM   123 H HB2 . ARG . . 7 ? -31.666 -27.852 -108.694 1.00  39.30 0 A 1
ATOM   124 H HB3 . ARG . . 7 ? -31.587 -27.852 -106.929 1.00  39.30 0 A 1
ATOM   125 H HG2 . ARG . . 7 ? -34.053 -28.413 -108.608 1.00  39.30 0 A 1
ATOM   126 H HG3 . ARG . . 7 ? -34.090 -28.208 -106.847 1.00  39.30 0 A 1
ATOM   127 H HD2 . ARG . . 7 ? -32.373 -30.277 -108.250 1.00  39.30 0 A 1
ATOM   128 H HD3 . ARG . . 7 ? -32.690 -30.132 -106.511 1.00  39.30 0 A 1
ATOM   129 H HE  . ARG . . 7 ? -35.137 -30.408 -108.037 1.00  39.30 0 A 1
ATOM   130 H HH11 . ARG . . 7 ? -33.526 -33.791 -106.624 1.00  39.30 0 A 1
ATOM   131 H HH12 . ARG . . 7 ? -32.572 -32.325 -106.615 1.00  39.30 0 A 1
ATOM   132 H HH21 . ARG . . 7 ? -36.312 -32.311 -108.019 1.00  39.30 0 A 1
ATOM   133 H HH22 . ARG . . 7 ? -35.590 -33.771 -107.398 1.00  39.30 0 A 1
ATOM   134 N N   . THR . . 8 ? -32.463 -24.668 -105.907 1.00  34.61 0 A 1
ATOM   135 C CA  . THR . . 8 ? -32.103 -24.198 -104.576 1.00  34.61 0 A 1
ATOM   136 C C   . THR . . 8 ? -31.121 -25.108 -103.832 1.00  34.61 0 A 1
ATOM   137 O O   . THR . . 8 ? -31.457 -26.245 -103.503 1.00  34.61 0 A 1
ATOM   138 C CB  . THR . . 8 ? -33.420 -24.192 -103.768 1.00  34.61 0 A 1
ATOM   139 C CG2 . THR . . 8 ? -34.325 -23.023 -104.153 1.00  34.61 0 A 1
ATOM   140 O OG1 . THR . . 8 ? -34.151 -25.374 -104.044 1.00  34.61 0 A 1
ATOM   141 H H   . THR . . 8 ? -33.462 -24.767 -106.013 1.00  34.61 0 A 1
ATOM   142 H HA  . THR . . 8 ? -31.697 -23.187 -104.629 1.00  34.61 0 A 1
ATOM   143 H HB  . THR . . 8 ? -33.203 -24.128 -102.702 1.00  34.61 0 A 1
ATOM   144 H HG1 . THR . . 8 ? -33.668 -26.089 -103.624 1.00  34.61 0 A 1
ATOM   145 H HG21 . THR . . 8 ? -35.229 -23.055 -103.547 1.00  34.61 0 A 1
ATOM   146 H HG22 . THR . . 8 ? -34.604 -23.080 -105.206 1.00  34.61 0 A 1
ATOM   147 H HG23 . THR . . 8 ? -33.812 -22.080 -103.965 1.00  34.61 0 A 1
ATOM   148 N N   . THR . . 9 ? -29.970 -24.553 -103.455 1.00  40.42 0 A 1
ATOM   149 C CA  . THR . . 9 ? -29.177 -24.970 -102.287 1.00  40.42 0 A 1
ATOM   150 C C   . THR . . 9 ? -28.730 -23.725 -101.517 1.00  40.42 0 A 1
ATOM   151 O O   . THR . . 9 ? -27.545 -23.462 -101.342 1.00  40.42 0 A 1
ATOM   152 C CB  . THR . . 9 ? -27.988 -25.891 -102.632 1.00  40.42 0 A 1
ATOM   153 C CG2 . THR . . 9 ? -28.437 -27.282 -103.070 1.00  40.42 0 A 1
ATOM   154 O OG1 . THR . . 9 ? -27.207 -25.354 -103.671 1.00  40.42 0 A 1
ATOM   155 H H   . THR . . 9 ? -29.665 -23.717 -103.932 1.00  40.42 0 A 1
ATOM   156 H HA  . THR . . 9 ? -29.821 -25.532 -101.611 1.00  40.42 0 A 1
ATOM   157 H HB  . THR . . 9 ? -27.363 -26.011 -101.747 1.00  40.42 0 A 1
ATOM   158 H HG1 . THR . . 9 ? -26.432 -24.950 -103.275 1.00  40.42 0 A 1
ATOM   159 H HG21 . THR . . 9 ? -28.989 -27.218 -104.009 1.00  40.42 0 A 1
ATOM   160 H HG22 . THR . . 9 ? -27.561 -27.912 -103.218 1.00  40.42 0 A 1
ATOM   161 H HG23 . THR . . 9 ? -29.072 -27.726 -102.304 1.00  40.42 0 A 1
ATOM   162 N N   . PHE . . 10 ? -29.697 -22.923 -101.065 1.00  35.00 0 A 1
ATOM   163 C CA  . PHE . . 10 ? -29.478 -21.962 -99.984 1.00  35.00 0 A 1
ATOM   164 C C   . PHE . . 10 ? -29.946 -22.612 -98.683 1.00  35.00 0 A 1
ATOM   165 O O   . PHE . . 10 ? -31.133 -22.880 -98.527 1.00  35.00 0 A 1
ATOM   166 C CB  . PHE . . 10 ? -30.208 -20.635 -100.257 1.00  35.00 0 A 1
ATOM   167 C CG  . PHE . . 10 ? -29.294 -19.534 -100.759 1.00  35.00 0 A 1
ATOM   168 C CD1 . PHE . . 10 ? -28.645 -18.687 -99.839 1.00  35.00 0 A 1
ATOM   169 C CD2 . PHE . . 10 ? -29.084 -19.356 -102.138 1.00  35.00 0 A 1
ATOM   170 C CE1 . PHE . . 10 ? -27.793 -17.666 -100.296 1.00  35.00 0 A 1
ATOM   171 C CE2 . PHE . . 10 ? -28.235 -18.333 -102.596 1.00  35.00 0 A 1
ATOM   172 C CZ  . PHE . . 10 ? -27.589 -17.488 -101.675 1.00  35.00 0 A 1
ATOM   173 H H   . PHE . . 10 ? -30.657 -23.181 -101.244 1.00  35.00 0 A 1
ATOM   174 H HA  . PHE . . 10 ? -28.416 -21.738 -99.888 1.00  35.00 0 A 1
ATOM   175 H HB2 . PHE . . 10 ? -31.020 -20.790 -100.968 1.00  35.00 0 A 1
ATOM   176 H HB3 . PHE . . 10 ? -30.666 -20.283 -99.333 1.00  35.00 0 A 1
ATOM   177 H HD1 . PHE . . 10 ? -28.808 -18.810 -98.777 1.00  35.00 0 A 1
ATOM   178 H HD2 . PHE . . 10 ? -29.576 -20.002 -102.850 1.00  35.00 0 A 1
ATOM   179 H HE1 . PHE . . 10 ? -27.302 -17.010 -99.592 1.00  35.00 0 A 1
ATOM   180 H HE2 . PHE . . 10 ? -28.076 -18.192 -103.655 1.00  35.00 0 A 1
ATOM   181 H HZ  . PHE . . 10 ? -26.940 -16.701 -102.028 1.00  35.00 0 A 1
ATOM   182 N N   . GLY . . 11 ? -29.015 -22.856 -97.758 1.00  39.96 0 A 1
ATOM   183 C CA  . GLY . . 11 ? -29.353 -23.107 -96.357 1.00  39.96 0 A 1
ATOM   184 C C   . GLY . . 11 ? -28.839 -24.418 -95.775 1.00  39.96 0 A 1
ATOM   185 O O   . GLY . . 11 ? -29.644 -25.259 -95.424 1.00  39.96 0 A 1
ATOM   186 H H   . GLY . . 11 ? -28.054 -22.666 -98.004 1.00  39.96 0 A 1
ATOM   187 H HA2 . GLY . . 11 ? -30.434 -23.099 -96.223 1.00  39.96 0 A 1
ATOM   188 H HA3 . GLY . . 11 ? -28.955 -22.291 -95.754 1.00  39.96 0 A 1
ATOM   189 N N   . HIS . . 12 ? -27.521 -24.573 -95.594 1.00  40.72 0 A 1
ATOM   190 C CA  . HIS . . 12 ? -26.999 -25.507 -94.576 1.00  40.72 0 A 1
ATOM   191 C C   . HIS . . 12 ? -25.685 -25.085 -93.886 1.00  40.72 0 A 1
ATOM   192 O O   . HIS . . 12 ? -25.196 -25.819 -93.035 1.00  40.72 0 A 1
ATOM   193 C CB  . HIS . . 12 ? -26.969 -26.960 -95.102 1.00  40.72 0 A 1
ATOM   194 C CG  . HIS . . 12 ? -28.210 -27.735 -94.713 1.00  40.72 0 A 1
ATOM   195 C CD2 . HIS . . 12 ? -29.233 -28.117 -95.540 1.00  40.72 0 A 1
ATOM   196 N ND1 . HIS . . 12 ? -28.572 -28.105 -93.434 1.00  40.72 0 A 1
ATOM   197 C CE1 . HIS . . 12 ? -29.782 -28.687 -93.494 1.00  40.72 0 A 1
ATOM   198 N NE2 . HIS . . 12 ? -30.221 -28.726 -94.760 1.00  40.72 0 A 1
ATOM   199 H H   . HIS . . 12 ? -26.890 -23.925 -96.044 1.00  40.72 0 A 1
ATOM   200 H HA  . HIS . . 12 ? -27.719 -25.502 -93.758 1.00  40.72 0 A 1
ATOM   201 H HB2 . HIS . . 12 ? -26.112 -27.495 -94.693 1.00  40.72 0 A 1
ATOM   202 H HB3 . HIS . . 12 ? -26.862 -26.962 -96.187 1.00  40.72 0 A 1
ATOM   203 H HD1 . HIS . . 12 ? -28.019 -27.985 -92.598 1.00  40.72 0 A 1
ATOM   204 H HD2 . HIS . . 12 ? -29.291 -27.936 -96.603 1.00  40.72 0 A 1
ATOM   205 H HE1 . HIS . . 12 ? -30.326 -29.089 -92.652 1.00  40.72 0 A 1
ATOM   206 N N   . SER . . 13 ? -25.135 -23.886 -94.136 1.00  43.92 0 A 1
ATOM   207 C CA  . SER . . 13 ? -23.895 -23.450 -93.455 1.00  43.92 0 A 1
ATOM   208 C C   . SER . . 13 ? -24.101 -22.623 -92.174 1.00  43.92 0 A 1
ATOM   209 O O   . SER . . 13 ? -23.127 -22.369 -91.473 1.00  43.92 0 A 1
ATOM   210 C CB  . SER . . 13 ? -22.973 -22.715 -94.431 1.00  43.92 0 A 1
ATOM   211 O OG  . SER . . 13 ? -21.720 -22.470 -93.830 1.00  43.92 0 A 1
ATOM   212 H H   . SER . . 13 ? -25.533 -23.290 -94.848 1.00  43.92 0 A 1
ATOM   213 H HA  . SER . . 13 ? -23.340 -24.336 -93.148 1.00  43.92 0 A 1
ATOM   214 H HB2 . SER . . 13 ? -23.426 -21.766 -94.718 1.00  43.92 0 A 1
ATOM   215 H HB3 . SER . . 13 ? -22.823 -23.322 -95.324 1.00  43.92 0 A 1
ATOM   216 H HG  . SER . . 13 ? -21.855 -22.242 -92.906 1.00  43.92 0 A 1
ATOM   217 N N   . PHE . . 14 ? -25.322 -22.193 -91.832 1.00  40.65 0 A 1
ATOM   218 C CA  . PHE . . 14 ? -25.532 -21.312 -90.666 1.00  40.65 0 A 1
ATOM   219 C C   . PHE . . 14 ? -25.785 -22.068 -89.347 1.00  40.65 0 A 1
ATOM   220 O O   . PHE . . 14 ? -25.644 -21.506 -88.265 1.00  40.65 0 A 1
ATOM   221 C CB  . PHE . . 14 ? -26.624 -20.280 -90.985 1.00  40.65 0 A 1
ATOM   222 C CG  . PHE . . 14 ? -26.432 -18.965 -90.253 1.00  40.65 0 A 1
ATOM   223 C CD1 . PHE . . 14 ? -27.186 -18.664 -89.103 1.00  40.65 0 A 1
ATOM   224 C CD2 . PHE . . 14 ? -25.475 -18.041 -90.719 1.00  40.65 0 A 1
ATOM   225 C CE1 . PHE . . 14 ? -26.988 -17.447 -88.428 1.00  40.65 0 A 1
ATOM   226 C CE2 . PHE . . 14 ? -25.275 -16.826 -90.041 1.00  40.65 0 A 1
ATOM   227 C CZ  . PHE . . 14 ? -26.031 -16.530 -88.894 1.00  40.65 0 A 1
ATOM   228 H H   . PHE . . 14 ? -26.109 -22.402 -92.430 1.00  40.65 0 A 1
ATOM   229 H HA  . PHE . . 14 ? -24.615 -20.746 -90.500 1.00  40.65 0 A 1
ATOM   230 H HB2 . PHE . . 14 ? -27.603 -20.699 -90.750 1.00  40.65 0 A 1
ATOM   231 H HB3 . PHE . . 14 ? -26.610 -20.060 -92.052 1.00  40.65 0 A 1
ATOM   232 H HD1 . PHE . . 14 ? -27.912 -19.372 -88.730 1.00  40.65 0 A 1
ATOM   233 H HD2 . PHE . . 14 ? -24.887 -18.264 -91.597 1.00  40.65 0 A 1
ATOM   234 H HE1 . PHE . . 14 ? -27.569 -17.219 -87.546 1.00  40.65 0 A 1
ATOM   235 H HE2 . PHE . . 14 ? -24.539 -16.121 -90.398 1.00  40.65 0 A 1
ATOM   236 H HZ  . PHE . . 14 ? -25.875 -15.597 -88.371 1.00  40.65 0 A 1
ATOM   237 N N   . ILE . . 15 ? -26.106 -23.366 -89.408 1.00  39.18 0 A 1
ATOM   238 C CA  . ILE . . 15 ? -26.461 -24.159 -88.215 1.00  39.18 0 A 1
ATOM   239 C C   . ILE . . 15 ? -25.217 -24.621 -87.429 1.00  39.18 0 A 1
ATOM   240 O O   . ILE . . 15 ? -25.319 -24.894 -86.236 1.00  39.18 0 A 1
ATOM   241 C CB  . ILE . . 15 ? -27.454 -25.288 -88.599 1.00  39.18 0 A 1
ATOM   242 C CG1 . ILE . . 15 ? -28.765 -24.652 -89.132 1.00  39.18 0 A 1
ATOM   243 C CG2 . ILE . . 15 ? -27.764 -26.219 -87.412 1.00  39.18 0 A 1
ATOM   244 C CD1 . ILE . . 15 ? -29.819 -25.649 -89.631 1.00  39.18 0 A 1
ATOM   245 H H   . ILE . . 15 ? -26.168 -23.806 -90.315 1.00  39.18 0 A 1
ATOM   246 H HA  . ILE . . 15 ? -26.996 -23.503 -87.528 1.00  39.18 0 A 1
ATOM   247 H HB  . ILE . . 15 ? -27.008 -25.889 -89.391 1.00  39.18 0 A 1
ATOM   248 H HG12 . ILE . . 15 ? -28.534 -23.997 -89.973 1.00  39.18 0 A 1
ATOM   249 H HG13 . ILE . . 15 ? -29.213 -24.040 -88.349 1.00  39.18 0 A 1
ATOM   250 H HG21 . ILE . . 15 ? -28.178 -25.647 -86.581 1.00  39.18 0 A 1
ATOM   251 H HG22 . ILE . . 15 ? -26.861 -26.730 -87.079 1.00  39.18 0 A 1
ATOM   252 H HG23 . ILE . . 15 ? -28.472 -26.996 -87.701 1.00  39.18 0 A 1
ATOM   253 H HD11 . ILE . . 15 ? -29.371 -26.340 -90.345 1.00  39.18 0 A 1
ATOM   254 H HD12 . ILE . . 15 ? -30.249 -26.206 -88.798 1.00  39.18 0 A 1
ATOM   255 H HD13 . ILE . . 15 ? -30.624 -25.103 -90.124 1.00  39.18 0 A 1
ATOM   256 N N   . SER . . 16 ? -24.014 -24.620 -88.017 1.00  41.09 0 A 1
ATOM   257 C CA  . SER . . 16 ? -22.796 -25.022 -87.290 1.00  41.09 0 A 1
ATOM   258 C C   . SER . . 16 ? -22.263 -23.969 -86.304 1.00  41.09 0 A 1
ATOM   259 O O   . SER . . 16 ? -21.415 -24.301 -85.477 1.00  41.09 0 A 1
ATOM   260 C CB  . SER . . 16 ? -21.699 -25.460 -88.264 1.00  41.09 0 A 1
ATOM   261 O OG  . SER . . 16 ? -21.291 -24.368 -89.061 1.00  41.09 0 A 1
ATOM   262 H H   . SER . . 16 ? -23.919 -24.318 -88.976 1.00  41.09 0 A 1
ATOM   263 H HA  . SER . . 16 ? -23.042 -25.896 -86.688 1.00  41.09 0 A 1
ATOM   264 H HB2 . SER . . 16 ? -22.078 -26.258 -88.902 1.00  41.09 0 A 1
ATOM   265 H HB3 . SER . . 16 ? -20.846 -25.835 -87.698 1.00  41.09 0 A 1
ATOM   266 H HG  . SER . . 16 ? -20.605 -24.660 -89.665 1.00  41.09 0 A 1
ATOM   267 N N   . GLN . . 17 ? -22.760 -22.725 -86.323 1.00  38.91 0 A 1
ATOM   268 C CA  . GLN . . 17 ? -22.280 -21.667 -85.417 1.00  38.91 0 A 1
ATOM   269 C C   . GLN . . 17 ? -23.030 -21.577 -84.076 1.00  38.91 0 A 1
ATOM   270 O O   . GLN . . 17 ? -22.546 -20.916 -83.157 1.00  38.91 0 A 1
ATOM   271 C CB  . GLN . . 17 ? -22.255 -20.310 -86.139 1.00  38.91 0 A 1
ATOM   272 C CG  . GLN . . 17 ? -21.104 -20.225 -87.157 1.00  38.91 0 A 1
ATOM   273 C CD  . GLN . . 17 ? -20.861 -18.807 -87.673 1.00  38.91 0 A 1
ATOM   274 N NE2 . GLN . . 17 ? -19.852 -18.606 -88.493 1.00  38.91 0 A 1
ATOM   275 O OE1 . GLN . . 17 ? -21.542 -17.853 -87.343 1.00  38.91 0 A 1
ATOM   276 H H   . GLN . . 17 ? -23.450 -22.489 -87.022 1.00  38.91 0 A 1
ATOM   277 H HA  . GLN . . 17 ? -21.250 -21.893 -85.142 1.00  38.91 0 A 1
ATOM   278 H HB2 . GLN . . 17 ? -22.104 -19.530 -85.394 1.00  38.91 0 A 1
ATOM   279 H HB3 . GLN . . 17 ? -23.209 -20.130 -86.635 1.00  38.91 0 A 1
ATOM   280 H HG2 . GLN . . 17 ? -21.319 -20.876 -88.004 1.00  38.91 0 A 1
ATOM   281 H HG3 . GLN . . 17 ? -20.182 -20.569 -86.688 1.00  38.91 0 A 1
ATOM   282 H HE21 . GLN . . 17 ? -19.273 -19.372 -88.806 1.00  38.91 0 A 1
ATOM   283 H HE22 . GLN . . 17 ? -19.733 -17.656 -88.815 1.00  38.91 0 A 1
ATOM   284 N N   . ILE . . 18 ? -24.176 -22.248 -83.910 1.00  34.84 0 A 1
ATOM   285 C CA  . ILE . . 18 ? -25.016 -22.060 -82.709 1.00  34.84 0 A 1
ATOM   286 C C   . ILE . . 18 ? -24.653 -23.018 -81.556 1.00  34.84 0 A 1
ATOM   287 O O   . ILE . . 18 ? -24.968 -22.733 -80.402 1.00  34.84 0 A 1
ATOM   288 C CB  . ILE . . 18 ? -26.513 -21.984 -83.106 1.00  34.84 0 A 1
ATOM   289 C CG1 . ILE . . 18 ? -26.719 -20.722 -83.987 1.00  34.84 0 A 1
ATOM   290 C CG2 . ILE . . 18 ? -27.443 -21.933 -81.878 1.00  34.84 0 A 1
ATOM   291 C CD1 . ILE . . 18 ? -28.149 -20.487 -84.488 1.00  34.84 0 A 1
ATOM   292 H H   . ILE . . 18 ? -24.526 -22.811 -84.671 1.00  34.84 0 A 1
ATOM   293 H HA  . ILE . . 18 ? -24.789 -21.076 -82.300 1.00  34.84 0 A 1
ATOM   294 H HB  . ILE . . 18 ? -26.769 -22.870 -83.688 1.00  34.84 0 A 1
ATOM   295 H HG12 . ILE . . 18 ? -26.405 -19.838 -83.432 1.00  34.84 0 A 1
ATOM   296 H HG13 . ILE . . 18 ? -26.089 -20.799 -84.873 1.00  34.84 0 A 1
ATOM   297 H HG21 . ILE . . 18 ? -27.201 -21.074 -81.253 1.00  34.84 0 A 1
ATOM   298 H HG22 . ILE . . 18 ? -27.348 -22.848 -81.292 1.00  34.84 0 A 1
ATOM   299 H HG23 . ILE . . 18 ? -28.487 -21.873 -82.188 1.00  34.84 0 A 1
ATOM   300 H HD11 . ILE . . 18 ? -28.145 -19.675 -85.215 1.00  34.84 0 A 1
ATOM   301 H HD12 . ILE . . 18 ? -28.528 -21.389 -84.968 1.00  34.84 0 A 1
ATOM   302 H HD13 . ILE . . 18 ? -28.804 -20.204 -83.664 1.00  34.84 0 A 1
ATOM   303 N N   . THR . . 19 ? -23.882 -24.086 -81.780 1.00  36.15 0 A 1
ATOM   304 C CA  . THR . . 19 ? -23.618 -25.094 -80.728 1.00  36.15 0 A 1
ATOM   305 C C   . THR . . 19 ? -22.369 -24.871 -79.863 1.00  36.15 0 A 1
ATOM   306 O O   . THR . . 19 ? -22.046 -25.733 -79.051 1.00  36.15 0 A 1
ATOM   307 C CB  . THR . . 19 ? -23.683 -26.542 -81.256 1.00  36.15 0 A 1
ATOM   308 C CG2 . THR . . 19 ? -24.642 -27.384 -80.411 1.00  36.15 0 A 1
ATOM   309 O OG1 . THR . . 19 ? -24.162 -26.589 -82.581 1.00  36.15 0 A 1
ATOM   310 H H   . THR . . 19 ? -23.685 -24.353 -82.735 1.00  36.15 0 A 1
ATOM   311 H HA  . THR . . 19 ? -24.440 -25.012 -80.017 1.00  36.15 0 A 1
ATOM   312 H HB  . THR . . 19 ? -22.691 -26.990 -81.236 1.00  36.15 0 A 1
ATOM   313 H HG1 . THR . . 19 ? -24.264 -27.510 -82.831 1.00  36.15 0 A 1
ATOM   314 H HG21 . THR . . 19 ? -24.648 -28.411 -80.777 1.00  36.15 0 A 1
ATOM   315 H HG22 . THR . . 19 ? -24.311 -27.387 -79.373 1.00  36.15 0 A 1
ATOM   316 H HG23 . THR . . 19 ? -25.651 -26.976 -80.470 1.00  36.15 0 A 1
ATOM   317 N N   . PHE . . 20 ? -21.673 -23.728 -79.950 1.00  39.62 0 A 1
ATOM   318 C CA  . PHE . . 20 ? -20.460 -23.479 -79.139 1.00  39.62 0 A 1
ATOM   319 C C   . PHE . . 20 ? -20.583 -22.443 -78.010 1.00  39.62 0 A 1
ATOM   320 O O   . PHE . . 20 ? -19.603 -22.186 -77.312 1.00  39.62 0 A 1
ATOM   321 C CB  . PHE . . 20 ? -19.236 -23.270 -80.045 1.00  39.62 0 A 1
ATOM   322 C CG  . PHE . . 20 ? -18.528 -24.577 -80.348 1.00  39.62 0 A 1
ATOM   323 C CD1 . PHE . . 20 ? -17.695 -25.166 -79.374 1.00  39.62 0 A 1
ATOM   324 C CD2 . PHE . . 20 ? -18.731 -25.228 -81.577 1.00  39.62 0 A 1
ATOM   325 C CE1 . PHE . . 20 ? -17.064 -26.397 -79.633 1.00  39.62 0 A 1
ATOM   326 C CE2 . PHE . . 20 ? -18.098 -26.456 -81.837 1.00  39.62 0 A 1
ATOM   327 C CZ  . PHE . . 20 ? -17.265 -27.041 -80.866 1.00  39.62 0 A 1
ATOM   328 H H   . PHE . . 20 ? -21.946 -23.059 -80.656 1.00  39.62 0 A 1
ATOM   329 H HA  . PHE . . 20 ? -20.236 -24.390 -78.582 1.00  39.62 0 A 1
ATOM   330 H HB2 . PHE . . 20 ? -19.537 -22.782 -80.972 1.00  39.62 0 A 1
ATOM   331 H HB3 . PHE . . 20 ? -18.516 -22.612 -79.559 1.00  39.62 0 A 1
ATOM   332 H HD1 . PHE . . 20 ? -17.543 -24.667 -78.429 1.00  39.62 0 A 1
ATOM   333 H HD2 . PHE . . 20 ? -19.373 -24.791 -82.327 1.00  39.62 0 A 1
ATOM   334 H HE1 . PHE . . 20 ? -16.422 -26.852 -78.894 1.00  39.62 0 A 1
ATOM   335 H HE2 . PHE . . 20 ? -18.252 -26.951 -82.784 1.00  39.62 0 A 1
ATOM   336 H HZ  . PHE . . 20 ? -16.780 -27.983 -81.075 1.00  39.62 0 A 1
ATOM   337 N N   . LYS . . 21 ? -21.773 -21.887 -77.739 1.00  35.66 0 A 1
ATOM   338 C CA  . LYS . . 21 ? -21.943 -20.823 -76.725 1.00  35.66 0 A 1
ATOM   339 C C   . LYS . . 21 ? -22.496 -21.249 -75.361 1.00  35.66 0 A 1
ATOM   340 O O   . LYS . . 21 ? -23.026 -20.417 -74.640 1.00  35.66 0 A 1
ATOM   341 C CB  . LYS . . 21 ? -22.631 -19.588 -77.341 1.00  35.66 0 A 1
ATOM   342 C CG  . LYS . . 21 ? -21.577 -18.588 -77.845 1.00  35.66 0 A 1
ATOM   343 C CD  . LYS . . 21 ? -22.235 -17.257 -78.223 1.00  35.66 0 A 1
ATOM   344 C CE  . LYS . . 21 ? -21.174 -16.252 -78.681 1.00  35.66 0 A 1
ATOM   345 N NZ  . LYS . . 21 ? -21.779 -14.938 -79.018 1.00  35.66 1 A 1
ATOM   346 H H   . LYS . . 21 ? -22.559 -22.142 -78.319 1.00  35.66 0 A 1
ATOM   347 H HA  . LYS . . 21 ? -20.946 -20.487 -76.439 1.00  35.66 0 A 1
ATOM   348 H HB2 . LYS . . 21 ? -23.283 -19.889 -78.161 1.00  35.66 0 A 1
ATOM   349 H HB3 . LYS . . 21 ? -23.249 -19.078 -76.603 1.00  35.66 0 A 1
ATOM   350 H HG2 . LYS . . 21 ? -21.063 -19.006 -78.710 1.00  35.66 0 A 1
ATOM   351 H HG3 . LYS . . 21 ? -20.850 -18.396 -77.057 1.00  35.66 0 A 1
ATOM   352 H HD2 . LYS . . 21 ? -22.953 -17.428 -79.025 1.00  35.66 0 A 1
ATOM   353 H HD3 . LYS . . 21 ? -22.762 -16.861 -77.354 1.00  35.66 0 A 1
ATOM   354 H HE2 . LYS . . 21 ? -20.438 -16.132 -77.885 1.00  35.66 0 A 1
ATOM   355 H HE3 . LYS . . 21 ? -20.662 -16.662 -79.551 1.00  35.66 0 A 1
ATOM   356 H HZ1 . LYS . . 21 ? -21.073 -14.286 -79.328 1.00  35.66 0 A 1
ATOM   357 H HZ2 . LYS . . 21 ? -22.452 -15.039 -79.765 1.00  35.66 0 A 1
ATOM   358 H HZ3 . LYS . . 21 ? -22.252 -14.539 -78.220 1.00  35.66 0 A 1
ATOM   359 N N   . ASN . . 22 ? -22.309 -22.503 -74.948 1.00  37.36 0 A 1
ATOM   360 C CA  . ASN . . 22 ? -22.593 -22.892 -73.559 1.00  37.36 0 A 1
ATOM   361 C C   . ASN . . 22 ? -21.545 -23.826 -72.938 1.00  37.36 0 A 1
ATOM   362 O O   . ASN . . 22 ? -21.862 -24.706 -72.141 1.00  37.36 0 A 1
ATOM   363 C CB  . ASN . . 22 ? -24.072 -23.334 -73.412 1.00  37.36 0 A 1
ATOM   364 C CG  . ASN . . 22 ? -24.924 -22.371 -72.592 1.00  37.36 0 A 1
ATOM   365 N ND2 . ASN . . 22 ? -26.218 -22.580 -72.561 1.00  37.36 0 A 1
ATOM   366 O OD1 . ASN . . 22 ? -24.461 -21.452 -71.935 1.00  37.36 0 A 1
ATOM   367 H H   . ASN . . 22 ? -21.911 -23.173 -75.592 1.00  37.36 0 A 1
ATOM   368 H HA  . ASN . . 22 ? -22.461 -21.992 -72.958 1.00  37.36 0 A 1
ATOM   369 H HB2 . ASN . . 22 ? -24.142 -24.316 -72.942 1.00  37.36 0 A 1
ATOM   370 H HB3 . ASN . . 22 ? -24.529 -23.425 -74.397 1.00  37.36 0 A 1
ATOM   371 H HD21 . ASN . . 22 ? -26.771 -21.883 -72.083 1.00  37.36 0 A 1
ATOM   372 H HD22 . ASN . . 22 ? -26.639 -23.311 -73.118 1.00  37.36 0 A 1
ATOM   373 N N   . LYS . . 23 ? -20.253 -23.581 -73.197 1.00  40.04 0 A 1
ATOM   374 C CA  . LYS . . 23 ? -19.245 -23.907 -72.178 1.00  40.04 0 A 1
ATOM   375 C C   . LYS . . 23 ? -19.367 -22.855 -71.080 1.00  40.04 0 A 1
ATOM   376 O O   . LYS . . 23 ? -18.585 -21.907 -71.037 1.00  40.04 0 A 1
ATOM   377 C CB  . LYS . . 23 ? -17.821 -24.015 -72.758 1.00  40.04 0 A 1
ATOM   378 C CG  . LYS . . 23 ? -17.591 -25.342 -73.502 1.00  40.04 0 A 1
ATOM   379 C CD  . LYS . . 23 ? -16.121 -25.498 -73.930 1.00  40.04 0 A 1
ATOM   380 C CE  . LYS . . 23 ? -15.912 -26.823 -74.683 1.00  40.04 0 A 1
ATOM   381 N NZ  . LYS . . 23 ? -14.501 -27.009 -75.120 1.00  40.04 1 A 1
ATOM   382 H H   . LYS . . 23 ? -20.028 -22.876 -73.883 1.00  40.04 0 A 1
ATOM   383 H HA  . LYS . . 23 ? -19.483 -24.865 -71.716 1.00  40.04 0 A 1
ATOM   384 H HB2 . LYS . . 23 ? -17.111 -23.967 -71.933 1.00  40.04 0 A 1
ATOM   385 H HB3 . LYS . . 23 ? -17.627 -23.174 -73.425 1.00  40.04 0 A 1
ATOM   386 H HG2 . LYS . . 23 ? -17.856 -26.171 -72.845 1.00  40.04 0 A 1
ATOM   387 H HG3 . LYS . . 23 ? -18.231 -25.374 -74.384 1.00  40.04 0 A 1
ATOM   388 H HD2 . LYS . . 23 ? -15.852 -24.665 -74.580 1.00  40.04 0 A 1
ATOM   389 H HD3 . LYS . . 23 ? -15.486 -25.478 -73.046 1.00  40.04 0 A 1
ATOM   390 H HE2 . LYS . . 23 ? -16.572 -26.836 -75.550 1.00  40.04 0 A 1
ATOM   391 H HE3 . LYS . . 23 ? -16.210 -27.644 -74.032 1.00  40.04 0 A 1
ATOM   392 H HZ1 . LYS . . 23 ? -14.212 -26.272 -75.746 1.00  40.04 0 A 1
ATOM   393 H HZ2 . LYS . . 23 ? -14.396 -27.886 -75.611 1.00  40.04 0 A 1
ATOM   394 H HZ3 . LYS . . 23 ? -13.872 -27.026 -74.330 1.00  40.04 0 A 1
ATOM   395 N N   . LYS . . 24 ? -20.346 -23.021 -70.176 1.00  38.18 0 A 1
ATOM   396 C CA  . LYS . . 24 ? -20.188 -22.494 -68.815 1.00  38.18 0 A 1
ATOM   397 C C   . LYS . . 24 ? -18.789 -22.935 -68.411 1.00  38.18 0 A 1
ATOM   398 O O   . LYS . . 24 ? -18.534 -24.139 -68.370 1.00  38.18 0 A 1
ATOM   399 C CB  . LYS . . 24 ? -21.237 -23.072 -67.839 1.00  38.18 0 A 1
ATOM   400 C CG  . LYS . . 24 ? -22.625 -22.421 -67.966 1.00  38.18 0 A 1
ATOM   401 C CD  . LYS . . 24 ? -23.585 -22.914 -66.864 1.00  38.18 0 A 1
ATOM   402 C CE  . LYS . . 24 ? -24.950 -22.215 -66.971 1.00  38.18 0 A 1
ATOM   403 N NZ  . LYS . . 24 ? -25.893 -22.635 -65.897 1.00  38.18 1 A 1
ATOM   404 H H   . LYS . . 24 ? -20.999 -23.774 -70.337 1.00  38.18 0 A 1
ATOM   405 H HA  . LYS . . 24 ? -20.238 -21.405 -68.821 1.00  38.18 0 A 1
ATOM   406 H HB2 . LYS . . 24 ? -20.879 -22.900 -66.823 1.00  38.18 0 A 1
ATOM   407 H HB3 . LYS . . 24 ? -21.324 -24.148 -67.986 1.00  38.18 0 A 1
ATOM   408 H HG2 . LYS . . 24 ? -23.045 -22.654 -68.944 1.00  38.18 0 A 1
ATOM   409 H HG3 . LYS . . 24 ? -22.518 -21.339 -67.881 1.00  38.18 0 A 1
ATOM   410 H HD2 . LYS . . 24 ? -23.717 -23.991 -66.964 1.00  38.18 0 A 1
ATOM   411 H HD3 . LYS . . 24 ? -23.146 -22.699 -65.890 1.00  38.18 0 A 1
ATOM   412 H HE2 . LYS . . 24 ? -24.794 -21.138 -66.920 1.00  38.18 0 A 1
ATOM   413 H HE3 . LYS . . 24 ? -25.378 -22.435 -67.949 1.00  38.18 0 A 1
ATOM   414 H HZ1 . LYS . . 24 ? -26.776 -22.156 -65.991 1.00  38.18 0 A 1
ATOM   415 H HZ2 . LYS . . 24 ? -25.528 -22.412 -64.982 1.00  38.18 0 A 1
ATOM   416 H HZ3 . LYS . . 24 ? -26.077 -23.628 -65.935 1.00  38.18 0 A 1
ATOM   417 N N   . LYS . . 25 ? -17.864 -21.985 -68.228 1.00  36.42 0 A 1
ATOM   418 C CA  . LYS . . 25 ? -16.594 -22.254 -67.558 1.00  36.42 0 A 1
ATOM   419 C C   . LYS . . 25 ? -17.016 -22.933 -66.264 1.00  36.42 0 A 1
ATOM   420 O O   . LYS . . 25 ? -17.524 -22.253 -65.375 1.00  36.42 0 A 1
ATOM   421 C CB  . LYS . . 25 ? -15.821 -20.945 -67.277 1.00  36.42 0 A 1
ATOM   422 C CG  . LYS . . 25 ? -15.099 -20.351 -68.500 1.00  36.42 0 A 1
ATOM   423 C CD  . LYS . . 25 ? -14.357 -19.054 -68.120 1.00  36.42 0 A 1
ATOM   424 C CE  . LYS . . 25 ? -13.557 -18.489 -69.306 1.00  36.42 0 A 1
ATOM   425 N NZ  . LYS . . 25 ? -12.843 -17.230 -68.955 1.00  36.42 1 A 1
ATOM   426 H H   . LYS . . 25 ? -18.126 -21.028 -68.415 1.00  36.42 0 A 1
ATOM   427 H HA  . LYS . . 25 ? -15.979 -22.941 -68.140 1.00  36.42 0 A 1
ATOM   428 H HB2 . LYS . . 25 ? -16.504 -20.204 -66.866 1.00  36.42 0 A 1
ATOM   429 H HB3 . LYS . . 25 ? -15.068 -21.157 -66.517 1.00  36.42 0 A 1
ATOM   430 H HG2 . LYS . . 25 ? -15.826 -20.136 -69.282 1.00  36.42 0 A 1
ATOM   431 H HG3 . LYS . . 25 ? -14.381 -21.080 -68.877 1.00  36.42 0 A 1
ATOM   432 H HD2 . LYS . . 25 ? -13.675 -19.264 -67.298 1.00  36.42 0 A 1
ATOM   433 H HD3 . LYS . . 25 ? -15.087 -18.315 -67.790 1.00  36.42 0 A 1
ATOM   434 H HE2 . LYS . . 25 ? -12.839 -19.242 -69.630 1.00  36.42 0 A 1
ATOM   435 H HE3 . LYS . . 25 ? -14.242 -18.310 -70.134 1.00  36.42 0 A 1
ATOM   436 H HZ1 . LYS . . 25 ? -12.315 -16.886 -69.745 1.00  36.42 0 A 1
ATOM   437 H HZ2 . LYS . . 25 ? -13.491 -16.507 -68.677 1.00  36.42 0 A 1
ATOM   438 H HZ3 . LYS . . 25 ? -12.191 -17.381 -68.200 1.00  36.42 0 A 1
ATOM   439 N N   . LYS . . 26 ? -16.928 -24.268 -66.195 1.00  38.49 0 A 1
ATOM   440 C CA  . LYS . . 26 ? -16.965 -24.973 -64.920 1.00  38.49 0 A 1
ATOM   441 C C   . LYS . . 26 ? -15.875 -24.249 -64.154 1.00  38.49 0 A 1
ATOM   442 O O   . LYS . . 26 ? -14.723 -24.323 -64.582 1.00  38.49 0 A 1
ATOM   443 C CB  . LYS . . 26 ? -16.650 -26.477 -65.084 1.00  38.49 0 A 1
ATOM   444 C CG  . LYS . . 26 ? -17.837 -27.316 -65.596 1.00  38.49 0 A 1
ATOM   445 C CD  . LYS . . 26 ? -17.477 -28.816 -65.628 1.00  38.49 0 A 1
ATOM   446 C CE  . LYS . . 26 ? -18.675 -29.690 -66.036 1.00  38.49 0 A 1
ATOM   447 N NZ  . LYS . . 26 ? -18.339 -31.140 -66.019 1.00  38.49 1 A 1
ATOM   448 H H   . LYS . . 26 ? -16.651 -24.771 -67.026 1.00  38.49 0 A 1
ATOM   449 H HA  . LYS . . 26 ? -17.921 -24.833 -64.414 1.00  38.49 0 A 1
ATOM   450 H HB2 . LYS . . 26 ? -15.799 -26.602 -65.753 1.00  38.49 0 A 1
ATOM   451 H HB3 . LYS . . 26 ? -16.363 -26.862 -64.107 1.00  38.49 0 A 1
ATOM   452 H HG2 . LYS . . 26 ? -18.111 -26.986 -66.598 1.00  38.49 0 A 1
ATOM   453 H HG3 . LYS . . 26 ? -18.687 -27.168 -64.931 1.00  38.49 0 A 1
ATOM   454 H HD2 . LYS . . 26 ? -16.657 -28.969 -66.329 1.00  38.49 0 A 1
ATOM   455 H HD3 . LYS . . 26 ? -17.142 -29.115 -64.635 1.00  38.49 0 A 1
ATOM   456 H HE2 . LYS . . 26 ? -19.495 -29.495 -65.346 1.00  38.49 0 A 1
ATOM   457 H HE3 . LYS . . 26 ? -19.001 -29.394 -67.033 1.00  38.49 0 A 1
ATOM   458 H HZ1 . LYS . . 26 ? -18.057 -31.434 -65.094 1.00  38.49 0 A 1
ATOM   459 H HZ2 . LYS . . 26 ? -17.581 -31.352 -66.652 1.00  38.49 0 A 1
ATOM   460 H HZ3 . LYS . . 26 ? -19.136 -31.702 -66.284 1.00  38.49 0 A 1
ATOM   461 N N   . LYS . . 27 ? -16.246 -23.413 -63.169 1.00  36.91 0 A 1
ATOM   462 C CA  . LYS . . 27 ? -15.281 -22.829 -62.238 1.00  36.91 0 A 1
ATOM   463 C C   . LYS . . 27 ? -14.416 -24.023 -61.867 1.00  36.91 0 A 1
ATOM   464 O O   . LYS . . 27 ? -14.981 -25.007 -61.387 1.00  36.91 0 A 1
ATOM   465 C CB  . LYS . . 27 ? -15.981 -22.259 -60.984 1.00  36.91 0 A 1
ATOM   466 C CG  . LYS . . 27 ? -16.592 -20.850 -61.140 1.00  36.91 0 A 1
ATOM   467 C CD  . LYS . . 27 ? -17.247 -20.400 -59.812 1.00  36.91 0 A 1
ATOM   468 C CE  . LYS . . 27 ? -17.794 -18.959 -59.831 1.00  36.91 0 A 1
ATOM   469 N NZ  . LYS . . 27 ? -18.458 -18.582 -58.542 1.00  36.91 1 A 1
ATOM   470 H H   . LYS . . 27 ? -17.232 -23.314 -62.974 1.00  36.91 0 A 1
ATOM   471 H HA  . LYS . . 27 ? -14.666 -22.070 -62.719 1.00  36.91 0 A 1
ATOM   472 H HB2 . LYS . . 27 ? -16.756 -22.952 -60.658 1.00  36.91 0 A 1
ATOM   473 H HB3 . LYS . . 27 ? -15.238 -22.206 -60.188 1.00  36.91 0 A 1
ATOM   474 H HG2 . LYS . . 27 ? -15.805 -20.147 -61.411 1.00  36.91 0 A 1
ATOM   475 H HG3 . LYS . . 27 ? -17.344 -20.864 -61.929 1.00  36.91 0 A 1
ATOM   476 H HD2 . LYS . . 27 ? -18.063 -21.084 -59.579 1.00  36.91 0 A 1
ATOM   477 H HD3 . LYS . . 27 ? -16.507 -20.478 -59.014 1.00  36.91 0 A 1
ATOM   478 H HE2 . LYS . . 27 ? -18.510 -18.870 -60.648 1.00  36.91 0 A 1
ATOM   479 H HE3 . LYS . . 27 ? -16.971 -18.273 -60.032 1.00  36.91 0 A 1
ATOM   480 H HZ1 . LYS . . 27 ? -17.832 -18.644 -57.751 1.00  36.91 0 A 1
ATOM   481 H HZ2 . LYS . . 27 ? -18.806 -17.634 -58.552 1.00  36.91 0 A 1
ATOM   482 H HZ3 . LYS . . 27 ? -19.247 -19.173 -58.327 1.00  36.91 0 A 1
ATOM   483 N N   . ALA . . 28 ? -13.140 -24.010 -62.258 1.00  42.96 0 A 1
ATOM   484 C CA  . ALA . . 28 ? -12.233 -25.082 -61.895 1.00  42.96 0 A 1
ATOM   485 C C   . ALA . . 28 ? -12.409 -25.208 -60.387 1.00  42.96 0 A 1
ATOM   486 O O   . ALA . . 28 ? -12.205 -24.221 -59.675 1.00  42.96 0 A 1
ATOM   487 C CB  . ALA . . 28 ? -10.805 -24.711 -62.309 1.00  42.96 0 A 1
ATOM   488 H H   . ALA . . 28 ? -12.764 -23.204 -62.737 1.00  42.96 0 A 1
ATOM   489 H HA  . ALA . . 28 ? -12.531 -26.009 -62.385 1.00  42.96 0 A 1
ATOM   490 H HB1 . ALA . . 28 ? -10.501 -23.779 -61.834 1.00  42.96 0 A 1
ATOM   491 H HB2 . ALA . . 28 ? -10.745 -24.604 -63.392 1.00  42.96 0 A 1
ATOM   492 H HB3 . ALA . . 28 ? -10.122 -25.501 -61.996 1.00  42.96 0 A 1
ATOM   493 N N   . VAL . . 29 ? -12.981 -26.327 -59.937 1.00  50.08 0 A 1
ATOM   494 C CA  . VAL . . 29 ? -13.168 -26.567 -58.512 1.00  50.08 0 A 1
ATOM   495 C C   . VAL . . 29 ? -11.758 -26.458 -57.972 1.00  50.08 0 A 1
ATOM   496 O O   . VAL . . 29 ? -10.906 -27.241 -58.384 1.00  50.08 0 A 1
ATOM   497 C CB  . VAL . . 29 ? -13.799 -27.949 -58.253 1.00  50.08 0 A 1
ATOM   498 C CG1 . VAL . . 29 ? -13.833 -28.283 -56.758 1.00  50.08 0 A 1
ATOM   499 C CG2 . VAL . . 29 ? -15.240 -27.984 -58.785 1.00  50.08 0 A 1
ATOM   500 H H   . VAL . . 29 ? -13.177 -27.078 -60.584 1.00  50.08 0 A 1
ATOM   501 H HA  . VAL . . 29 ? -13.795 -25.791 -58.075 1.00  50.08 0 A 1
ATOM   502 H HB  . VAL . . 29 ? -13.221 -28.716 -58.768 1.00  50.08 0 A 1
ATOM   503 H HG11 . VAL . . 29 ? -14.317 -29.248 -56.606 1.00  50.08 0 A 1
ATOM   504 H HG12 . VAL . . 29 ? -14.380 -27.518 -56.208 1.00  50.08 0 A 1
ATOM   505 H HG13 . VAL . . 29 ? -12.819 -28.352 -56.365 1.00  50.08 0 A 1
ATOM   506 H HG21 . VAL . . 29 ? -15.843 -27.231 -58.278 1.00  50.08 0 A 1
ATOM   507 H HG22 . VAL . . 29 ? -15.672 -28.968 -58.604 1.00  50.08 0 A 1
ATOM   508 H HG23 . VAL . . 29 ? -15.252 -27.790 -59.858 1.00  50.08 0 A 1
ATOM   509 N N   . LYS . . 30 ? -11.473 -25.392 -57.213 1.00  57.74 0 A 1
ATOM   510 C CA  . LYS . . 30 ? -10.126 -25.149 -56.704 1.00  57.74 0 A 1
ATOM   511 C C   . LYS . . 30 ? -9.763 -26.390 -55.903 1.00  57.74 0 A 1
ATOM   512 O O   . LYS . . 30 ? -10.395 -26.670 -54.886 1.00  57.74 0 A 1
ATOM   513 C CB  . LYS . . 30 ? -10.047 -23.880 -55.842 1.00  57.74 0 A 1
ATOM   514 C CG  . LYS . . 30 ? -9.850 -22.596 -56.664 1.00  57.74 0 A 1
ATOM   515 C CD  . LYS . . 30 ? -9.645 -21.406 -55.714 1.00  57.74 0 A 1
ATOM   516 C CE  . LYS . . 30 ? -9.341 -20.108 -56.471 1.00  57.74 0 A 1
ATOM   517 N NZ  . LYS . . 30 ? -9.112 -18.980 -55.530 1.00  57.74 1 A 1
ATOM   518 H H   . LYS . . 30 ? -12.210 -24.736 -56.998 1.00  57.74 0 A 1
ATOM   519 H HA  . LYS . . 30 ? -9.426 -25.069 -57.535 1.00  57.74 0 A 1
ATOM   520 H HB2 . LYS . . 30 ? -10.939 -23.797 -55.222 1.00  57.74 0 A 1
ATOM   521 H HB3 . LYS . . 30 ? -9.189 -23.985 -55.177 1.00  57.74 0 A 1
ATOM   522 H HG2 . LYS . . 30 ? -8.969 -22.707 -57.298 1.00  57.74 0 A 1
ATOM   523 H HG3 . LYS . . 30 ? -10.724 -22.423 -57.293 1.00  57.74 0 A 1
ATOM   524 H HD2 . LYS . . 30 ? -8.811 -21.631 -55.049 1.00  57.74 0 A 1
ATOM   525 H HD3 . LYS . . 30 ? -10.543 -21.277 -55.111 1.00  57.74 0 A 1
ATOM   526 H HE2 . LYS . . 30 ? -10.176 -19.885 -57.135 1.00  57.74 0 A 1
ATOM   527 H HE3 . LYS . . 30 ? -8.453 -20.267 -57.085 1.00  57.74 0 A 1
ATOM   528 H HZ1 . LYS . . 30 ? -8.890 -18.129 -56.025 1.00  57.74 0 A 1
ATOM   529 H HZ2 . LYS . . 30 ? -8.338 -19.190 -54.915 1.00  57.74 0 A 1
ATOM   530 H HZ3 . LYS . . 30 ? -9.926 -18.818 -54.954 1.00  57.74 0 A 1
ATOM   531 N N   . MET . . 31 ? -8.823 -27.155 -56.441 1.00  81.13 0 A 1
ATOM   532 C CA  . MET . . 31 ? -8.316 -28.366 -55.821 1.00  81.13 0 A 1
ATOM   533 C C   . MET . . 31 ? -7.678 -27.979 -54.485 1.00  81.13 0 A 1
ATOM   534 O O   . MET . . 31 ? -7.159 -26.866 -54.346 1.00  81.13 0 A 1
ATOM   535 C CB  . MET . . 31 ? -7.320 -29.042 -56.779 1.00  81.13 0 A 1
ATOM   536 C CG  . MET . . 31 ? -7.990 -29.489 -58.089 1.00  81.13 0 A 1
ATOM   537 S SD  . MET . . 31 ? -9.027 -30.969 -57.958 1.00  81.13 0 A 1
ATOM   538 C CE  . MET . . 31 ? -7.689 -32.191 -57.964 1.00  81.13 0 A 1
ATOM   539 H H   . MET . . 31 ? -8.424 -26.880 -57.327 1.00  81.13 0 A 1
ATOM   540 H HA  . MET . . 31 ? -9.143 -29.050 -55.629 1.00  81.13 0 A 1
ATOM   541 H HB2 . MET . . 31 ? -6.521 -28.338 -57.014 1.00  81.13 0 A 1
ATOM   542 H HB3 . MET . . 31 ? -6.870 -29.905 -56.289 1.00  81.13 0 A 1
ATOM   543 H HG2 . MET . . 31 ? -7.206 -29.689 -58.820 1.00  81.13 0 A 1
ATOM   544 H HG3 . MET . . 31 ? -8.597 -28.676 -58.488 1.00  81.13 0 A 1
ATOM   545 H HE1 . MET . . 31 ? -8.102 -33.157 -58.255 1.00  81.13 0 A 1
ATOM   546 H HE2 . MET . . 31 ? -6.928 -31.915 -58.693 1.00  81.13 0 A 1
ATOM   547 H HE3 . MET . . 31 ? -7.230 -32.254 -56.977 1.00  81.13 0 A 1
ATOM   548 N N   . ILE . . 32 ? -7.744 -28.875 -53.499 1.00  92.30 0 A 1
ATOM   549 C CA  . ILE . . 32 ? -6.892 -28.778 -52.311 1.00  92.30 0 A 1
ATOM   550 C C   . ILE . . 32 ? -5.444 -28.641 -52.810 1.00  92.30 0 A 1
ATOM   551 O O   . ILE . . 32 ? -5.020 -29.417 -53.662 1.00  92.30 0 A 1
ATOM   552 C CB  . ILE . . 32 ? -7.076 -30.044 -51.439 1.00  92.30 0 A 1
ATOM   553 C CG1 . ILE . . 32 ? -8.492 -30.208 -50.845 1.00  92.30 0 A 1
ATOM   554 C CG2 . ILE . . 32 ? -6.059 -30.125 -50.298 1.00  92.30 0 A 1
ATOM   555 C CD1 . ILE . . 32 ? -9.009 -29.083 -49.945 1.00  92.30 0 A 1
ATOM   556 H H   . ILE . . 32 ? -8.156 -29.776 -53.696 1.00  92.30 0 A 1
ATOM   557 H HA  . ILE . . 32 ? -7.150 -27.892 -51.732 1.00  92.30 0 A 1
ATOM   558 H HB  . ILE . . 32 ? -6.896 -30.911 -52.075 1.00  92.30 0 A 1
ATOM   559 H HG12 . ILE . . 32 ? -9.205 -30.351 -51.658 1.00  92.30 0 A 1
ATOM   560 H HG13 . ILE . . 32 ? -8.493 -31.121 -50.250 1.00  92.30 0 A 1
ATOM   561 H HG21 . ILE . . 32 ? -6.242 -31.017 -49.699 1.00  92.30 0 A 1
ATOM   562 H HG22 . ILE . . 32 ? -5.053 -30.218 -50.708 1.00  92.30 0 A 1
ATOM   563 H HG23 . ILE . . 32 ? -6.114 -29.243 -49.660 1.00  92.30 0 A 1
ATOM   564 H HD11 . ILE . . 32 ? -9.287 -28.242 -50.580 1.00  92.30 0 A 1
ATOM   565 H HD12 . ILE . . 32 ? -8.265 -28.781 -49.208 1.00  92.30 0 A 1
ATOM   566 H HD13 . ILE . . 32 ? -9.902 -29.426 -49.424 1.00  92.30 0 A 1
ATOM   567 N N   . SER . . 33 ? -4.701 -27.635 -52.345 1.00  94.16 0 A 1
ATOM   568 C CA  . SER . . 33 ? -3.277 -27.527 -52.687 1.00  94.16 0 A 1
ATOM   569 C C   . SER . . 33 ? -2.453 -28.564 -51.920 1.00  94.16 0 A 1
ATOM   570 O O   . SER . . 33 ? -2.873 -29.023 -50.859 1.00  94.16 0 A 1
ATOM   571 C CB  . SER . . 33 ? -2.749 -26.109 -52.446 1.00  94.16 0 A 1
ATOM   572 O OG  . SER . . 33 ? -2.555 -25.836 -51.071 1.00  94.16 0 A 1
ATOM   573 H H   . SER . . 33 ? -5.093 -27.002 -51.664 1.00  94.16 0 A 1
ATOM   574 H HA  . SER . . 33 ? -3.166 -27.740 -53.751 1.00  94.16 0 A 1
ATOM   575 H HB2 . SER . . 33 ? -1.791 -26.006 -52.958 1.00  94.16 0 A 1
ATOM   576 H HB3 . SER . . 33 ? -3.446 -25.388 -52.871 1.00  94.16 0 A 1
ATOM   577 H HG  . SER . . 33 ? -2.152 -24.968 -50.995 1.00  94.16 0 A 1
ATOM   578 N N   . GLY . . 34 ? -1.245 -28.878 -52.394 1.00  94.89 0 A 1
ATOM   579 C CA  . GLY . . 34 ? -0.333 -29.775 -51.673 1.00  94.89 0 A 1
ATOM   580 C C   . GLY . . 34 ? -0.108 -29.356 -50.212 1.00  94.89 0 A 1
ATOM   581 O O   . GLY . . 34 ? -0.239 -30.167 -49.304 1.00  94.89 0 A 1
ATOM   582 H H   . GLY . . 34 ? -0.963 -28.542 -53.304 1.00  94.89 0 A 1
ATOM   583 H HA2 . GLY . . 34 ? -0.730 -30.789 -51.685 1.00  94.89 0 A 1
ATOM   584 H HA3 . GLY . . 34 ?  0.631 -29.773 -52.183 1.00  94.89 0 A 1
ATOM   585 N N   . THR . . 35 ?  0.100 -28.059 -49.960 1.00  95.99 0 A 1
ATOM   586 C CA  . THR . . 35 ?  0.216 -27.514 -48.596 1.00  95.99 0 A 1
ATOM   587 C C   . THR . . 35 ? -1.057 -27.708 -47.773 1.00  95.99 0 A 1
ATOM   588 O O   . THR . . 35 ? -0.986 -28.091 -46.610 1.00  95.99 0 A 1
ATOM   589 C CB  . THR . . 35 ?  0.532 -26.013 -48.646 1.00  95.99 0 A 1
ATOM   590 C CG2 . THR . . 35 ?  0.857 -25.416 -47.280 1.00  95.99 0 A 1
ATOM   591 O OG1 . THR . . 35 ?  1.631 -25.773 -49.492 1.00  95.99 0 A 1
ATOM   592 H H   . THR . . 35 ?  0.246 -27.429 -50.736 1.00  95.99 0 A 1
ATOM   593 H HA  . THR . . 35 ?  1.023 -28.032 -48.076 1.00  95.99 0 A 1
ATOM   594 H HB  . THR . . 35 ? -0.327 -25.486 -49.059 1.00  95.99 0 A 1
ATOM   595 H HG1 . THR . . 35 ?  2.413 -26.137 -49.071 1.00  95.99 0 A 1
ATOM   596 H HG21 . THR . . 35 ? -0.024 -25.442 -46.639 1.00  95.99 0 A 1
ATOM   597 H HG22 . THR . . 35 ?  1.169 -24.378 -47.397 1.00  95.99 0 A 1
ATOM   598 H HG23 . THR . . 35 ?  1.657 -25.981 -46.802 1.00  95.99 0 A 1
ATOM   599 N N   . GLN . . 36 ? -2.232 -27.452 -48.358 1.00  97.28 0 A 1
ATOM   600 C CA  . GLN . . 36 ? -3.513 -27.645 -47.672 1.00  97.28 0 A 1
ATOM   601 C C   . GLN . . 36 ? -3.749 -29.119 -47.324 1.00  97.28 0 A 1
ATOM   602 O O   . GLN . . 36 ? -4.244 -29.416 -46.238 1.00  97.28 0 A 1
ATOM   603 C CB  . GLN . . 36 ? -4.648 -27.134 -48.566 1.00  97.28 0 A 1
ATOM   604 C CG  . GLN . . 36 ? -4.743 -25.605 -48.611 1.00  97.28 0 A 1
ATOM   605 C CD  . GLN . . 36 ? -5.872 -25.140 -49.527 1.00  97.28 0 A 1
ATOM   606 N NE2 . GLN . . 36 ? -6.582 -24.099 -49.162 1.00  97.28 0 A 1
ATOM   607 O OE1 . GLN . . 36 ? -6.144 -25.687 -50.589 1.00  97.28 0 A 1
ATOM   608 H H   . GLN . . 36 ? -2.249 -27.235 -49.344 1.00  97.28 0 A 1
ATOM   609 H HA  . GLN . . 36 ? -3.513 -27.091 -46.735 1.00  97.28 0 A 1
ATOM   610 H HB2 . GLN . . 36 ? -4.507 -27.515 -49.577 1.00  97.28 0 A 1
ATOM   611 H HB3 . GLN . . 36 ? -5.594 -27.525 -48.192 1.00  97.28 0 A 1
ATOM   612 H HG2 . GLN . . 36 ? -4.916 -25.231 -47.602 1.00  97.28 0 A 1
ATOM   613 H HG3 . GLN . . 36 ? -3.805 -25.172 -48.959 1.00  97.28 0 A 1
ATOM   614 H HE21 . GLN . . 36 ? -6.379 -23.581 -48.318 1.00  97.28 0 A 1
ATOM   615 H HE22 . GLN . . 36 ? -7.350 -23.803 -49.748 1.00  97.28 0 A 1
ATOM   616 N N   . PHE . . 37 ? -3.365 -30.033 -48.217 1.00  97.45 0 A 1
ATOM   617 C CA  . PHE . . 37 ? -3.407 -31.466 -47.959 1.00  97.45 0 A 1
ATOM   618 C C   . PHE . . 37 ? -2.526 -31.850 -46.778 1.00  97.45 0 A 1
ATOM   619 O O   . PHE . . 37 ? -3.022 -32.515 -45.873 1.00  97.45 0 A 1
ATOM   620 C CB  . PHE . . 37 ? -3.029 -32.237 -49.221 1.00  97.45 0 A 1
ATOM   621 C CG  . PHE . . 37 ? -2.890 -33.729 -49.004 1.00  97.45 0 A 1
ATOM   622 C CD1 . PHE . . 37 ? -1.651 -34.272 -48.613 1.00  97.45 0 A 1
ATOM   623 C CD2 . PHE . . 37 ? -4.010 -34.568 -49.141 1.00  97.45 0 A 1
ATOM   624 C CE1 . PHE . . 37 ? -1.535 -35.648 -48.348 1.00  97.45 0 A 1
ATOM   625 C CE2 . PHE . . 37 ? -3.891 -35.944 -48.878 1.00  97.45 0 A 1
ATOM   626 C CZ  . PHE . . 37 ? -2.654 -36.484 -48.489 1.00  97.45 0 A 1
ATOM   627 H H   . PHE . . 37 ? -2.977 -29.723 -49.097 1.00  97.45 0 A 1
ATOM   628 H HA  . PHE . . 37 ? -4.424 -31.750 -47.689 1.00  97.45 0 A 1
ATOM   629 H HB2 . PHE . . 37 ? -2.097 -31.855 -49.636 1.00  97.45 0 A 1
ATOM   630 H HB3 . PHE . . 37 ? -3.825 -32.063 -49.945 1.00  97.45 0 A 1
ATOM   631 H HD1 . PHE . . 37 ? -0.790 -33.630 -48.497 1.00  97.45 0 A 1
ATOM   632 H HD2 . PHE . . 37 ? -4.966 -34.162 -49.434 1.00  97.45 0 A 1
ATOM   633 H HE1 . PHE . . 37 ? -0.591 -36.060 -48.024 1.00  97.45 0 A 1
ATOM   634 H HE2 . PHE . . 37 ? -4.752 -36.591 -48.968 1.00  97.45 0 A 1
ATOM   635 H HZ  . PHE . . 37 ? -2.568 -37.543 -48.297 1.00  97.45 0 A 1
ATOM   636 N N   . THR . . 38 ? -1.271 -31.392 -46.758 1.00  97.55 0 A 1
ATOM   637 C CA  . THR . . 38 ? -0.325 -31.675 -45.672 1.00  97.55 0 A 1
ATOM   638 C C   . THR . . 38 ? -0.818 -31.135 -44.331 1.00  97.55 0 A 1
ATOM   639 O O   . THR . . 38 ? -0.785 -31.860 -43.348 1.00  97.55 0 A 1
ATOM   640 C CB  . THR . . 38 ?  1.061 -31.113 -46.009 1.00  97.55 0 A 1
ATOM   641 C CG2 . THR . . 38 ?  2.115 -31.425 -44.954 1.00  97.55 0 A 1
ATOM   642 O OG1 . THR . . 38 ?  1.522 -31.696 -47.206 1.00  97.55 0 A 1
ATOM   643 H H   . THR . . 38 ? -0.913 -30.913 -47.572 1.00  97.55 0 A 1
ATOM   644 H HA  . THR . . 38 ? -0.226 -32.756 -45.567 1.00  97.55 0 A 1
ATOM   645 H HB  . THR . . 38 ?  0.993 -30.034 -46.145 1.00  97.55 0 A 1
ATOM   646 H HG1 . THR . . 38 ?  2.040 -32.463 -46.953 1.00  97.55 0 A 1
ATOM   647 H HG21 . THR . . 38 ?  2.113 -32.488 -44.707 1.00  97.55 0 A 1
ATOM   648 H HG22 . THR . . 38 ?  3.103 -31.133 -45.309 1.00  97.55 0 A 1
ATOM   649 H HG23 . THR . . 38 ?  1.904 -30.865 -44.044 1.00  97.55 0 A 1
ATOM   650 N N   . ILE . . 39 ? -1.386 -29.924 -44.282 1.00  98.48 0 A 1
ATOM   651 C CA  . ILE . . 39 ? -1.948 -29.366 -43.036 1.00  98.48 0 A 1
ATOM   652 C C   . ILE . . 39 ? -3.056 -30.264 -42.468 1.00  98.48 0 A 1
ATOM   653 O O   . ILE . . 39 ? -3.069 -30.555 -41.271 1.00  98.48 0 A 1
ATOM   654 C CB  . ILE . . 39 ? -2.466 -27.928 -43.274 1.00  98.48 0 A 1
ATOM   655 C CG1 . ILE . . 39 ? -1.273 -26.966 -43.484 1.00  98.48 0 A 1
ATOM   656 C CG2 . ILE . . 39 ? -3.341 -27.426 -42.105 1.00  98.48 0 A 1
ATOM   657 C CD1 . ILE . . 39 ? -1.676 -25.603 -44.062 1.00  98.48 0 A 1
ATOM   658 H H   . ILE . . 39 ? -1.381 -29.357 -45.117 1.00  98.48 0 A 1
ATOM   659 H HA  . ILE . . 39 ? -1.160 -29.335 -42.284 1.00  98.48 0 A 1
ATOM   660 H HB  . ILE . . 39 ? -3.077 -27.929 -44.176 1.00  98.48 0 A 1
ATOM   661 H HG12 . ILE . . 39 ? -0.553 -27.414 -44.169 1.00  98.48 0 A 1
ATOM   662 H HG13 . ILE . . 39 ? -0.762 -26.814 -42.534 1.00  98.48 0 A 1
ATOM   663 H HG21 . ILE . . 39 ? -2.782 -27.489 -41.171 1.00  98.48 0 A 1
ATOM   664 H HG22 . ILE . . 39 ? -4.247 -28.025 -42.016 1.00  98.48 0 A 1
ATOM   665 H HG23 . ILE . . 39 ? -3.654 -26.395 -42.266 1.00  98.48 0 A 1
ATOM   666 H HD11 . ILE . . 39 ? -2.228 -25.743 -44.991 1.00  98.48 0 A 1
ATOM   667 H HD12 . ILE . . 39 ? -2.286 -25.044 -43.352 1.00  98.48 0 A 1
ATOM   668 H HD13 . ILE . . 39 ? -0.776 -25.025 -44.270 1.00  98.48 0 A 1
ATOM   669 N N   . VAL . . 40 ? -3.999 -30.696 -43.312 1.00  98.44 0 A 1
ATOM   670 C CA  . VAL . . 40 ? -5.104 -31.562 -42.869 1.00  98.44 0 A 1
ATOM   671 C C   . VAL . . 40 ? -4.590 -32.958 -42.509 1.00  98.44 0 A 1
ATOM   672 O O   . VAL . . 40 ? -5.009 -33.527 -41.506 1.00  98.44 0 A 1
ATOM   673 C CB  . VAL . . 40 ? -6.224 -31.626 -43.916 1.00  98.44 0 A 1
ATOM   674 C CG1 . VAL . . 40 ? -7.338 -32.600 -43.507 1.00  98.44 0 A 1
ATOM   675 C CG2 . VAL . . 40 ? -6.870 -30.245 -44.099 1.00  98.44 0 A 1
ATOM   676 H H   . VAL . . 40 ? -3.929 -30.448 -44.288 1.00  98.44 0 A 1
ATOM   677 H HA  . VAL . . 40 ? -5.537 -31.130 -41.967 1.00  98.44 0 A 1
ATOM   678 H HB  . VAL . . 40 ? -5.798 -31.941 -44.867 1.00  98.44 0 A 1
ATOM   679 H HG11 . VAL . . 40 ? -8.165 -32.539 -44.214 1.00  98.44 0 A 1
ATOM   680 H HG12 . VAL . . 40 ? -6.964 -33.623 -43.524 1.00  98.44 0 A 1
ATOM   681 H HG13 . VAL . . 40 ? -7.696 -32.369 -42.505 1.00  98.44 0 A 1
ATOM   682 H HG21 . VAL . . 40 ? -6.116 -29.525 -44.420 1.00  98.44 0 A 1
ATOM   683 H HG22 . VAL . . 40 ? -7.303 -29.910 -43.157 1.00  98.44 0 A 1
ATOM   684 H HG23 . VAL . . 40 ? -7.647 -30.302 -44.861 1.00  98.44 0 A 1
ATOM   685 N N   . TYR . . 41 ? -3.646 -33.492 -43.281 1.00  98.47 0 A 1
ATOM   686 C CA  . TYR . . 41 ? -2.979 -34.755 -42.981 1.00  98.47 0 A 1
ATOM   687 C C   . TYR . . 41 ? -2.332 -34.725 -41.587 1.00  98.47 0 A 1
ATOM   688 O O   . TYR . . 41 ? -2.615 -35.589 -40.752 1.00  98.47 0 A 1
ATOM   689 C CB  . TYR . . 41 ? -1.949 -35.021 -44.089 1.00  98.47 0 A 1
ATOM   690 C CG  . TYR . . 41 ? -1.126 -36.273 -43.901 1.00  98.47 0 A 1
ATOM   691 C CD1 . TYR . . 41 ? -0.043 -36.278 -43.002 1.00  98.47 0 A 1
ATOM   692 C CD2 . TYR . . 41 ? -1.425 -37.427 -44.647 1.00  98.47 0 A 1
ATOM   693 C CE1 . TYR . . 41 ?  0.721 -37.440 -42.816 1.00  98.47 0 A 1
ATOM   694 C CE2 . TYR . . 41 ? -0.641 -38.585 -44.490 1.00  98.47 0 A 1
ATOM   695 C CZ  . TYR . . 41 ?  0.429 -38.593 -43.567 1.00  98.47 0 A 1
ATOM   696 O OH  . TYR . . 41 ?  1.177 -39.715 -43.398 1.00  98.47 0 A 1
ATOM   697 H H   . TYR . . 41 ? -3.318 -32.967 -44.078 1.00  98.47 0 A 1
ATOM   698 H HA  . TYR . . 41 ? -3.713 -35.561 -42.986 1.00  98.47 0 A 1
ATOM   699 H HB2 . TYR . . 41 ? -2.471 -35.079 -45.043 1.00  98.47 0 A 1
ATOM   700 H HB3 . TYR . . 41 ? -1.257 -34.181 -44.148 1.00  98.47 0 A 1
ATOM   701 H HD1 . TYR . . 41 ?  0.224 -35.382 -42.459 1.00  98.47 0 A 1
ATOM   702 H HD2 . TYR . . 41 ? -2.252 -37.421 -45.342 1.00  98.47 0 A 1
ATOM   703 H HE1 . TYR . . 41 ?  1.554 -37.438 -42.129 1.00  98.47 0 A 1
ATOM   704 H HE2 . TYR . . 41 ? -0.871 -39.472 -45.063 1.00  98.47 0 A 1
ATOM   705 H HH  . TYR . . 41 ?  0.907 -40.416 -43.996 1.00  98.47 0 A 1
ATOM   706 N N   . ASP . . 42 ? -1.526 -33.699 -41.313 1.00  98.66 0 A 1
ATOM   707 C CA  . ASP . . 42 ? -0.771 -33.565 -40.069 1.00  98.66 0 A 1
ATOM   708 C C   . ASP . . 42 ? -1.699 -33.376 -38.871 1.00  98.66 0 A 1
ATOM   709 O O   . ASP . . 42 ? -1.509 -34.025 -37.844 1.00  98.66 0 A 1
ATOM   710 C CB  . ASP . . 42 ?  0.211 -32.384 -40.167 1.00  98.66 0 A 1
ATOM   711 C CG  . ASP . . 42 ?  1.391 -32.622 -41.115 1.00  98.66 0 A 1
ATOM   712 O OD1 . ASP . . 42 ?  1.707 -33.803 -41.389 1.00  98.66 0 A 1
ATOM   713 O OD2 . ASP . . 42 ?  2.000 -31.610 -41.528 1.00  98.66 -1 A 1
ATOM   714 H H   . ASP . . 42 ? -1.311 -33.043 -42.051 1.00  98.66 0 A 1
ATOM   715 H HA  . ASP . . 42 ? -0.197 -34.475 -39.900 1.00  98.66 0 A 1
ATOM   716 H HB2 . ASP . . 42 ? -0.331 -31.491 -40.476 1.00  98.66 0 A 1
ATOM   717 H HB3 . ASP . . 42 ?  0.619 -32.195 -39.173 1.00  98.66 0 A 1
ATOM   718 N N   . VAL . . 43 ? -2.744 -32.545 -38.989 1.00  98.77 0 A 1
ATOM   719 C CA  . VAL . . 43 ? -3.673 -32.324 -37.871 1.00  98.77 0 A 1
ATOM   720 C C   . VAL . . 43 ? -4.514 -33.564 -37.567 1.00  98.77 0 A 1
ATOM   721 O O   . VAL . . 43 ? -4.743 -33.862 -36.393 1.00  98.77 0 A 1
ATOM   722 C CB  . VAL . . 43 ? -4.544 -31.070 -38.066 1.00  98.77 0 A 1
ATOM   723 C CG1 . VAL . . 43 ? -5.689 -31.249 -39.065 1.00  98.77 0 A 1
ATOM   724 C CG2 . VAL . . 43 ? -5.153 -30.637 -36.731 1.00  98.77 0 A 1
ATOM   725 H H   . VAL . . 43 ? -2.854 -32.025 -39.847 1.00  98.77 0 A 1
ATOM   726 H HA  . VAL . . 43 ? -3.059 -32.144 -36.987 1.00  98.77 0 A 1
ATOM   727 H HB  . VAL . . 43 ? -3.908 -30.259 -38.419 1.00  98.77 0 A 1
ATOM   728 H HG11 . VAL . . 43 ? -5.271 -31.649 -39.989 1.00  98.77 0 A 1
ATOM   729 H HG12 . VAL . . 43 ? -6.445 -31.935 -38.680 1.00  98.77 0 A 1
ATOM   730 H HG13 . VAL . . 43 ? -6.151 -30.284 -39.275 1.00  98.77 0 A 1
ATOM   731 H HG21 . VAL . . 43 ? -5.824 -29.792 -36.888 1.00  98.77 0 A 1
ATOM   732 H HG22 . VAL . . 43 ? -4.361 -30.345 -36.043 1.00  98.77 0 A 1
ATOM   733 H HG23 . VAL . . 43 ? -5.727 -31.454 -36.291 1.00  98.77 0 A 1
ATOM   734 N N   . LEU . . 44 ? -4.948 -34.320 -38.583 1.00  98.70 0 A 1
ATOM   735 C CA  . LEU . . 44 ? -5.683 -35.569 -38.368 1.00  98.70 0 A 1
ATOM   736 C C   . LEU . . 44 ? -4.787 -36.623 -37.703 1.00  98.70 0 A 1
ATOM   737 O O   . LEU . . 44 ? -5.215 -37.260 -36.740 1.00  98.70 0 A 1
ATOM   738 C CB  . LEU . . 44 ? -6.256 -36.087 -39.701 1.00  98.70 0 A 1
ATOM   739 C CG  . LEU . . 44 ? -7.416 -35.266 -40.298 1.00  98.70 0 A 1
ATOM   740 C CD1 . LEU . . 44 ? -7.835 -35.888 -41.631 1.00  98.70 0 A 1
ATOM   741 C CD2 . LEU . . 44 ? -8.644 -35.216 -39.389 1.00  98.70 0 A 1
ATOM   742 H H   . LEU . . 44 ? -4.723 -34.043 -39.527 1.00  98.70 0 A 1
ATOM   743 H HA  . LEU . . 44 ? -6.503 -35.381 -37.676 1.00  98.70 0 A 1
ATOM   744 H HB2 . LEU . . 44 ? -5.448 -36.126 -40.431 1.00  98.70 0 A 1
ATOM   745 H HB3 . LEU . . 44 ? -6.613 -37.106 -39.545 1.00  98.70 0 A 1
ATOM   746 H HG  . LEU . . 44 ? -7.102 -34.236 -40.473 1.00  98.70 0 A 1
ATOM   747 H HD11 . LEU . . 44 ? -6.979 -35.917 -42.305 1.00  98.70 0 A 1
ATOM   748 H HD12 . LEU . . 44 ? -8.212 -36.898 -41.476 1.00  98.70 0 A 1
ATOM   749 H HD13 . LEU . . 44 ? -8.616 -35.282 -42.091 1.00  98.70 0 A 1
ATOM   750 H HD21 . LEU . . 44 ? -8.414 -34.629 -38.499 1.00  98.70 0 A 1
ATOM   751 H HD22 . LEU . . 44 ? -8.944 -36.225 -39.105 1.00  98.70 0 A 1
ATOM   752 H HD23 . LEU . . 44 ? -9.467 -34.730 -39.912 1.00  98.70 0 A 1
ATOM   753 N N   . SER . . 45 ? -3.536 -36.753 -38.159 1.00  98.67 0 A 1
ATOM   754 C CA  . SER . . 45 ? -2.531 -37.646 -37.566 1.00  98.67 0 A 1
ATOM   755 C C   . SER . . 45 ? -2.204 -37.263 -36.115 1.00  98.67 0 A 1
ATOM   756 O O   . SER . . 45 ? -2.257 -38.099 -35.210 1.00  98.67 0 A 1
ATOM   757 C CB  . SER . . 45 ? -1.263 -37.606 -38.424 1.00  98.67 0 A 1
ATOM   758 O OG  . SER . . 45 ? -0.296 -38.503 -37.920 1.00  98.67 0 A 1
ATOM   759 H H   . SER . . 45 ? -3.259 -36.194 -38.954 1.00  98.67 0 A 1
ATOM   760 H HA  . SER . . 45 ? -2.913 -38.667 -37.568 1.00  98.67 0 A 1
ATOM   761 H HB2 . SER . . 45 ? -1.514 -37.890 -39.447 1.00  98.67 0 A 1
ATOM   762 H HB3 . SER . . 45 ? -0.854 -36.596 -38.434 1.00  98.67 0 A 1
ATOM   763 H HG  . SER . . 45 ?  0.470 -38.461 -38.495 1.00  98.67 0 A 1
ATOM   764 N N   . PHE . . 46 ? -1.959 -35.975 -35.862 1.00  98.82 0 A 1
ATOM   765 C CA  . PHE . . 46 ? -1.708 -35.436 -34.527 1.00  98.82 0 A 1
ATOM   766 C C   . PHE . . 46 ? -2.886 -35.682 -33.579 1.00  98.82 0 A 1
ATOM   767 O O   . PHE . . 46 ? -2.700 -36.113 -32.439 1.00  98.82 0 A 1
ATOM   768 C CB  . PHE . . 46 ? -1.431 -33.932 -34.648 1.00  98.82 0 A 1
ATOM   769 C CG  . PHE . . 46 ? -1.221 -33.253 -33.311 1.00  98.82 0 A 1
ATOM   770 C CD1 . PHE . . 46 ? -2.282 -32.577 -32.678 1.00  98.82 0 A 1
ATOM   771 C CD2 . PHE . . 46 ?  0.035 -33.327 -32.684 1.00  98.82 0 A 1
ATOM   772 C CE1 . PHE . . 46 ? -2.078 -31.975 -31.424 1.00  98.82 0 A 1
ATOM   773 C CE2 . PHE . . 46 ?  0.232 -32.734 -31.425 1.00  98.82 0 A 1
ATOM   774 C CZ  . PHE . . 46 ? -0.826 -32.061 -30.793 1.00  98.82 0 A 1
ATOM   775 H H   . PHE . . 46 ? -1.903 -35.337 -36.643 1.00  98.82 0 A 1
ATOM   776 H HA  . PHE . . 46 ? -0.831 -35.924 -34.102 1.00  98.82 0 A 1
ATOM   777 H HB2 . PHE . . 46 ? -0.541 -33.784 -35.260 1.00  98.82 0 A 1
ATOM   778 H HB3 . PHE . . 46 ? -2.266 -33.451 -35.158 1.00  98.82 0 A 1
ATOM   779 H HD1 . PHE . . 46 ? -3.251 -32.518 -33.153 1.00  98.82 0 A 1
ATOM   780 H HD2 . PHE . . 46 ?  0.849 -33.848 -33.166 1.00  98.82 0 A 1
ATOM   781 H HE1 . PHE . . 46 ? -2.876 -31.433 -30.939 1.00  98.82 0 A 1
ATOM   782 H HE2 . PHE . . 46 ?  1.196 -32.801 -30.942 1.00  98.82 0 A 1
ATOM   783 H HZ  . PHE . . 46 ? -0.677 -31.609 -29.824 1.00  98.82 0 A 1
ATOM   784 N N   . SER . . 47 ? -4.108 -35.446 -34.056 1.00  98.85 0 A 1
ATOM   785 C CA  . SER . . 47 ? -5.325 -35.657 -33.271 1.00  98.85 0 A 1
ATOM   786 C C   . SER . . 47 ? -5.520 -37.132 -32.947 1.00  98.85 0 A 1
ATOM   787 O O   . SER . . 47 ? -5.761 -37.464 -31.789 1.00  98.85 0 A 1
ATOM   788 C CB  . SER . . 47 ? -6.545 -35.116 -34.009 1.00  98.85 0 A 1
ATOM   789 O OG  . SER . . 47 ? -6.359 -33.746 -34.268 1.00  98.85 0 A 1
ATOM   790 H H   . SER . . 47 ? -4.193 -35.086 -34.996 1.00  98.85 0 A 1
ATOM   791 H HA  . SER . . 47 ? -5.236 -35.120 -32.327 1.00  98.85 0 A 1
ATOM   792 H HB2 . SER . . 47 ? -6.666 -35.649 -34.952 1.00  98.85 0 A 1
ATOM   793 H HB3 . SER . . 47 ? -7.434 -35.254 -33.394 1.00  98.85 0 A 1
ATOM   794 H HG  . SER . . 47 ? -5.783 -33.681 -35.035 1.00  98.85 0 A 1
ATOM   795 N N   . PHE . . 48 ? -5.324 -38.031 -33.917 1.00  98.76 0 A 1
ATOM   796 C CA  . PHE . . 48 ? -5.336 -39.475 -33.679 1.00  98.76 0 A 1
ATOM   797 C C   . PHE . . 48 ? -4.355 -39.881 -32.570 1.00  98.76 0 A 1
ATOM   798 O O   . PHE . . 48 ? -4.753 -40.521 -31.594 1.00  98.76 0 A 1
ATOM   799 C CB  . PHE . . 48 ? -5.000 -40.220 -34.978 1.00  98.76 0 A 1
ATOM   800 C CG  . PHE . . 48 ? -4.784 -41.703 -34.761 1.00  98.76 0 A 1
ATOM   801 C CD1 . PHE . . 48 ? -3.510 -42.281 -34.900 1.00  98.76 0 A 1
ATOM   802 C CD2 . PHE . . 48 ? -5.864 -42.494 -34.346 1.00  98.76 0 A 1
ATOM   803 C CE1 . PHE . . 48 ? -3.330 -43.652 -34.639 1.00  98.76 0 A 1
ATOM   804 C CE2 . PHE . . 48 ? -5.693 -43.865 -34.093 1.00  98.76 0 A 1
ATOM   805 C CZ  . PHE . . 48 ? -4.422 -44.445 -34.242 1.00  98.76 0 A 1
ATOM   806 H H   . PHE . . 48 ? -5.113 -37.706 -34.850 1.00  98.76 0 A 1
ATOM   807 H HA  . PHE . . 48 ? -6.334 -39.770 -33.352 1.00  98.76 0 A 1
ATOM   808 H HB2 . PHE . . 48 ? -5.807 -40.086 -35.698 1.00  98.76 0 A 1
ATOM   809 H HB3 . PHE . . 48 ? -4.100 -39.796 -35.425 1.00  98.76 0 A 1
ATOM   810 H HD1 . PHE . . 48 ? -2.669 -41.675 -35.203 1.00  98.76 0 A 1
ATOM   811 H HD2 . PHE . . 48 ? -6.827 -42.023 -34.211 1.00  98.76 0 A 1
ATOM   812 H HE1 . PHE . . 48 ? -2.352 -44.095 -34.750 1.00  98.76 0 A 1
ATOM   813 H HE2 . PHE . . 48 ? -6.536 -44.466 -33.785 1.00  98.76 0 A 1
ATOM   814 H HZ  . PHE . . 48 ? -4.282 -45.499 -34.051 1.00  98.76 0 A 1
ATOM   815 N N   . ALA . . 49 ? -3.089 -39.472 -32.690 1.00  98.84 0 A 1
ATOM   816 C CA  . ALA . . 49 ? -2.054 -39.802 -31.714 1.00  98.84 0 A 1
ATOM   817 C C   . ALA . . 49 ? -2.389 -39.262 -30.313 1.00  98.84 0 A 1
ATOM   818 O O   . ALA . . 49 ? -2.240 -39.973 -29.321 1.00  98.84 0 A 1
ATOM   819 C CB  . ALA . . 49 ? -0.719 -39.255 -32.227 1.00  98.84 0 A 1
ATOM   820 H H   . ALA . . 49 ? -2.824 -38.953 -33.514 1.00  98.84 0 A 1
ATOM   821 H HA  . ALA . . 49 ? -1.980 -40.887 -31.639 1.00  98.84 0 A 1
ATOM   822 H HB1 . ALA . . 49 ? -0.768 -38.170 -32.321 1.00  98.84 0 A 1
ATOM   823 H HB2 . ALA . . 49 ?  0.077 -39.517 -31.531 1.00  98.84 0 A 1
ATOM   824 H HB3 . ALA . . 49 ? -0.493 -39.684 -33.203 1.00  98.84 0 A 1
ATOM   825 N N   . THR . . 50 ? -2.902 -38.031 -30.237 1.00  98.91 0 A 1
ATOM   826 C CA  . THR . . 50 ? -3.293 -37.377 -28.978 1.00  98.91 0 A 1
ATOM   827 C C   . THR . . 50 ? -4.444 -38.116 -28.290 1.00  98.91 0 A 1
ATOM   828 O O   . THR . . 50 ? -4.387 -38.382 -27.086 1.00  98.91 0 A 1
ATOM   829 C CB  . THR . . 50 ? -3.682 -35.912 -29.239 1.00  98.91 0 A 1
ATOM   830 C CG2 . THR . . 50 ? -3.989 -35.150 -27.953 1.00  98.91 0 A 1
ATOM   831 O OG1 . THR . . 50 ? -2.614 -35.225 -29.843 1.00  98.91 0 A 1
ATOM   832 H H   . THR . . 50 ? -2.988 -37.506 -31.095 1.00  98.91 0 A 1
ATOM   833 H HA  . THR . . 50 ? -2.442 -37.385 -28.297 1.00  98.91 0 A 1
ATOM   834 H HB  . THR . . 50 ? -4.550 -35.869 -29.898 1.00  98.91 0 A 1
ATOM   835 H HG1 . THR . . 50 ? -2.578 -35.467 -30.772 1.00  98.91 0 A 1
ATOM   836 H HG21 . THR . . 50 ? -4.156 -34.099 -28.187 1.00  98.91 0 A 1
ATOM   837 H HG22 . THR . . 50 ? -4.886 -35.552 -27.482 1.00  98.91 0 A 1
ATOM   838 H HG23 . THR . . 50 ? -3.150 -35.230 -27.262 1.00  98.91 0 A 1
ATOM   839 N N   . MET . . 51 ? -5.469 -38.502 -29.052 1.00  98.85 0 A 1
ATOM   840 C CA  . MET . . 51 ? -6.621 -39.250 -28.542 1.00  98.85 0 A 1
ATOM   841 C C   . MET . . 51 ? -6.207 -40.645 -28.057 1.00  98.85 0 A 1
ATOM   842 O O   . MET . . 51 ? -6.620 -41.080 -26.978 1.00  98.85 0 A 1
ATOM   843 C CB  . MET . . 51 ? -7.685 -39.355 -29.643 1.00  98.85 0 A 1
ATOM   844 C CG  . MET . . 51 ? -8.281 -38.017 -30.064 1.00  98.85 0 A 1
ATOM   845 S SD  . MET . . 51 ? -9.374 -37.246 -28.856 1.00  98.85 0 A 1
ATOM   846 C CE  . MET . . 51 ? -9.579 -35.692 -29.750 1.00  98.85 0 A 1
ATOM   847 H H   . MET . . 51 ? -5.454 -38.272 -30.036 1.00  98.85 0 A 1
ATOM   848 H HA  . MET . . 51 ? -7.047 -38.718 -27.690 1.00  98.85 0 A 1
ATOM   849 H HB2 . MET . . 51 ? -7.247 -39.828 -30.522 1.00  98.85 0 A 1
ATOM   850 H HB3 . MET . . 51 ? -8.510 -39.970 -29.283 1.00  98.85 0 A 1
ATOM   851 H HG2 . MET . . 51 ? -7.479 -37.304 -30.258 1.00  98.85 0 A 1
ATOM   852 H HG3 . MET . . 51 ? -8.838 -38.163 -30.988 1.00  98.85 0 A 1
ATOM   853 H HE1 . MET . . 51 ? -10.297 -35.073 -29.212 1.00  98.85 0 A 1
ATOM   854 H HE2 . MET . . 51 ? -9.951 -35.889 -30.756 1.00  98.85 0 A 1
ATOM   855 H HE3 . MET . . 51 ? -8.621 -35.174 -29.816 1.00  98.85 0 A 1
ATOM   856 N N   . MET . . 52 ? -5.336 -41.330 -28.803 1.00  98.83 0 A 1
ATOM   857 C CA  . MET . . 52 ? -4.873 -42.669 -28.439 1.00  98.83 0 A 1
ATOM   858 C C   . MET . . 52 ? -3.985 -42.630 -27.190 1.00  98.83 0 A 1
ATOM   859 O O   . MET . . 52 ? -4.187 -43.413 -26.262 1.00  98.83 0 A 1
ATOM   860 C CB  . MET . . 52 ? -4.151 -43.303 -29.635 1.00  98.83 0 A 1
ATOM   861 C CG  . MET . . 52 ? -3.743 -44.756 -29.356 1.00  98.83 0 A 1
ATOM   862 S SD  . MET . . 52 ? -5.097 -45.895 -28.935 1.00  98.83 0 A 1
ATOM   863 C CE  . MET . . 52 ? -5.939 -46.000 -30.535 1.00  98.83 0 A 1
ATOM   864 H H   . MET . . 52 ? -5.066 -40.951 -29.699 1.00  98.83 0 A 1
ATOM   865 H HA  . MET . . 52 ? -5.747 -43.276 -28.205 1.00  98.83 0 A 1
ATOM   866 H HB2 . MET . . 52 ? -4.809 -43.277 -30.504 1.00  98.83 0 A 1
ATOM   867 H HB3 . MET . . 52 ? -3.259 -42.722 -29.872 1.00  98.83 0 A 1
ATOM   868 H HG2 . MET . . 52 ? -3.229 -45.141 -30.237 1.00  98.83 0 A 1
ATOM   869 H HG3 . MET . . 52 ? -3.028 -44.764 -28.534 1.00  98.83 0 A 1
ATOM   870 H HE1 . MET . . 52 ? -6.294 -45.011 -30.827 1.00  98.83 0 A 1
ATOM   871 H HE2 . MET . . 52 ? -5.248 -46.375 -31.291 1.00  98.83 0 A 1
ATOM   872 H HE3 . MET . . 52 ? -6.790 -46.676 -30.453 1.00  98.83 0 A 1
ATOM   873 N N   . ALA . . 53 ? -3.049 -41.680 -27.117 1.00  98.89 0 A 1
ATOM   874 C CA  . ALA . . 53 ? -2.198 -41.493 -25.944 1.00  98.89 0 A 1
ATOM   875 C C   . ALA . . 53 ? -3.027 -41.186 -24.687 1.00  98.89 0 A 1
ATOM   876 O O   . ALA . . 53 ? -2.797 -41.777 -23.631 1.00  98.89 0 A 1
ATOM   877 C CB  . ALA . . 53 ? -1.195 -40.373 -26.241 1.00  98.89 0 A 1
ATOM   878 H H   . ALA . . 53 ? -2.916 -41.061 -27.904 1.00  98.89 0 A 1
ATOM   879 H HA  . ALA . . 53 ? -1.645 -42.414 -25.759 1.00  98.89 0 A 1
ATOM   880 H HB1 . ALA . . 53 ? -1.720 -39.442 -26.452 1.00  98.89 0 A 1
ATOM   881 H HB2 . ALA . . 53 ? -0.586 -40.640 -27.105 1.00  98.89 0 A 1
ATOM   882 H HB3 . ALA . . 53 ? -0.542 -40.228 -25.380 1.00  98.89 0 A 1
ATOM   883 N N   . THR . . 54 ? -4.039 -40.321 -24.814 1.00  98.91 0 A 1
ATOM   884 C CA  . THR . . 54 ? -4.941 -39.999 -23.702 1.00  98.91 0 A 1
ATOM   885 C C   . THR . . 54 ? -5.759 -41.216 -23.274 1.00  98.91 0 A 1
ATOM   886 O O   . THR . . 54 ? -5.844 -41.494 -22.081 1.00  98.91 0 A 1
ATOM   887 C CB  . THR . . 54 ? -5.861 -38.821 -24.042 1.00  98.91 0 A 1
ATOM   888 C CG2 . THR . . 54 ? -6.650 -38.392 -22.807 1.00  98.91 0 A 1
ATOM   889 O OG1 . THR . . 54 ? -5.087 -37.714 -24.443 1.00  98.91 0 A 1
ATOM   890 H H   . THR . . 54 ? -4.161 -39.845 -25.697 1.00  98.91 0 A 1
ATOM   891 H HA  . THR . . 54 ? -4.333 -39.702 -22.848 1.00  98.91 0 A 1
ATOM   892 H HB  . THR . . 54 ? -6.547 -39.091 -24.844 1.00  98.91 0 A 1
ATOM   893 H HG1 . THR . . 54 ? -4.869 -37.831 -25.372 1.00  98.91 0 A 1
ATOM   894 H HG21 . THR . . 54 ? -5.981 -38.267 -21.955 1.00  98.91 0 A 1
ATOM   895 H HG22 . THR . . 54 ? -7.406 -39.139 -22.572 1.00  98.91 0 A 1
ATOM   896 H HG23 . THR . . 54 ? -7.144 -37.439 -23.002 1.00  98.91 0 A 1
ATOM   897 N N   . THR . . 55 ? -6.280 -41.999 -24.223 1.00  98.91 0 A 1
ATOM   898 C CA  . THR . . 55 ? -6.993 -43.259 -23.939 1.00  98.91 0 A 1
ATOM   899 C C   . THR . . 55 ? -6.150 -44.197 -23.082 1.00  98.91 0 A 1
ATOM   900 O O   . THR . . 55 ? -6.592 -44.645 -22.023 1.00  98.91 0 A 1
ATOM   901 C CB  . THR . . 55 ? -7.349 -43.992 -25.241 1.00  98.91 0 A 1
ATOM   902 C CG2 . THR . . 55 ? -8.101 -45.296 -24.986 1.00  98.91 0 A 1
ATOM   903 O OG1 . THR . . 55 ? -8.145 -43.169 -26.057 1.00  98.91 0 A 1
ATOM   904 H H   . THR . . 55 ? -6.178 -41.711 -25.185 1.00  98.91 0 A 1
ATOM   905 H HA  . THR . . 55 ? -7.912 -43.043 -23.393 1.00  98.91 0 A 1
ATOM   906 H HB  . THR . . 55 ? -6.440 -44.236 -25.791 1.00  98.91 0 A 1
ATOM   907 H HG1 . THR . . 55 ? -7.572 -42.509 -26.454 1.00  98.91 0 A 1
ATOM   908 H HG21 . THR . . 55 ? -9.012 -45.103 -24.418 1.00  98.91 0 A 1
ATOM   909 H HG22 . THR . . 55 ? -7.481 -46.001 -24.434 1.00  98.91 0 A 1
ATOM   910 H HG23 . THR . . 55 ? -8.346 -45.756 -25.943 1.00  98.91 0 A 1
ATOM   911 N N   . ILE . . 56 ? -4.917 -44.467 -23.528 1.00  98.88 0 A 1
ATOM   912 C CA  . ILE . . 56 ? -3.987 -45.369 -22.842 1.00  98.88 0 A 1
ATOM   913 C C   . ILE . . 56 ? -3.701 -44.851 -21.436 1.00  98.88 0 A 1
ATOM   914 O O   . ILE . . 56 ? -3.813 -45.607 -20.472 1.00  98.88 0 A 1
ATOM   915 C CB  . ILE . . 56 ? -2.693 -45.534 -23.671 1.00  98.88 0 A 1
ATOM   916 C CG1 . ILE . . 56 ? -2.997 -46.302 -24.978 1.00  98.88 0 A 1
ATOM   917 C CG2 . ILE . . 56 ? -1.604 -46.270 -22.866 1.00  98.88 0 A 1
ATOM   918 C CD1 . ILE . . 56 ? -1.864 -46.234 -26.009 1.00  98.88 0 A 1
ATOM   919 H H   . ILE . . 56 ? -4.620 -44.045 -24.396 1.00  98.88 0 A 1
ATOM   920 H HA  . ILE . . 56 ? -4.458 -46.346 -22.734 1.00  98.88 0 A 1
ATOM   921 H HB  . ILE . . 56 ? -2.317 -44.543 -23.926 1.00  98.88 0 A 1
ATOM   922 H HG12 . ILE . . 56 ? -3.207 -47.346 -24.747 1.00  98.88 0 A 1
ATOM   923 H HG13 . ILE . . 56 ? -3.887 -45.889 -25.453 1.00  98.88 0 A 1
ATOM   924 H HG21 . ILE . . 56 ? -0.708 -46.414 -23.471 1.00  98.88 0 A 1
ATOM   925 H HG22 . ILE . . 56 ? -1.971 -47.241 -22.534 1.00  98.88 0 A 1
ATOM   926 H HG23 . ILE . . 56 ? -1.307 -45.684 -21.996 1.00  98.88 0 A 1
ATOM   927 H HD11 . ILE . . 56 ? -1.611 -45.194 -26.213 1.00  98.88 0 A 1
ATOM   928 H HD12 . ILE . . 56 ? -2.196 -46.703 -26.935 1.00  98.88 0 A 1
ATOM   929 H HD13 . ILE . . 56 ? -0.981 -46.764 -25.652 1.00  98.88 0 A 1
ATOM   930 N N   . PHE . . 57 ? -3.394 -43.558 -21.301 1.00  98.88 0 A 1
ATOM   931 C CA  . PHE . . 57 ? -3.163 -42.942 -20.000 1.00  98.88 0 A 1
ATOM   932 C C   . PHE . . 57 ? -4.365 -43.131 -19.065 1.00  98.88 0 A 1
ATOM   933 O O   . PHE . . 57 ? -4.204 -43.683 -17.978 1.00  98.88 0 A 1
ATOM   934 C CB  . PHE . . 57 ? -2.817 -41.460 -20.186 1.00  98.88 0 A 1
ATOM   935 C CG  . PHE . . 57 ? -2.723 -40.707 -18.873 1.00  98.88 0 A 1
ATOM   936 C CD1 . PHE . . 57 ? -3.824 -39.964 -18.407 1.00  98.88 0 A 1
ATOM   937 C CD2 . PHE . . 57 ? -1.552 -40.785 -18.097 1.00  98.88 0 A 1
ATOM   938 C CE1 . PHE . . 57 ? -3.755 -39.300 -17.171 1.00  98.88 0 A 1
ATOM   939 C CE2 . PHE . . 57 ? -1.479 -40.111 -16.865 1.00  98.88 0 A 1
ATOM   940 C CZ  . PHE . . 57 ? -2.579 -39.366 -16.404 1.00  98.88 0 A 1
ATOM   941 H H   . PHE . . 57 ? -3.335 -42.980 -22.128 1.00  98.88 0 A 1
ATOM   942 H HA  . PHE . . 57 ? -2.313 -43.436 -19.529 1.00  98.88 0 A 1
ATOM   943 H HB2 . PHE . . 57 ? -1.865 -41.382 -20.713 1.00  98.88 0 A 1
ATOM   944 H HB3 . PHE . . 57 ? -3.574 -40.985 -20.809 1.00  98.88 0 A 1
ATOM   945 H HD1 . PHE . . 57 ? -4.726 -39.903 -19.000 1.00  98.88 0 A 1
ATOM   946 H HD2 . PHE . . 57 ? -0.707 -41.354 -18.454 1.00  98.88 0 A 1
ATOM   947 H HE1 . PHE . . 57 ? -4.602 -38.730 -16.819 1.00  98.88 0 A 1
ATOM   948 H HE2 . PHE . . 57 ? -0.570 -40.152 -16.282 1.00  98.88 0 A 1
ATOM   949 H HZ  . PHE . . 57 ? -2.520 -38.837 -15.465 1.00  98.88 0 A 1
ATOM   950 N N   . LEU . . 58 ? -5.571 -42.728 -19.480 1.00  98.84 0 A 1
ATOM   951 C CA  . LEU . . 58 ? -6.765 -42.779 -18.629 1.00  98.84 0 A 1
ATOM   952 C C   . LEU . . 58 ? -7.070 -44.211 -18.174 1.00  98.84 0 A 1
ATOM   953 O O   . LEU . . 58 ? -7.270 -44.442 -16.981 1.00  98.84 0 A 1
ATOM   954 C CB  . LEU . . 58 ? -7.967 -42.159 -19.368 1.00  98.84 0 A 1
ATOM   955 C CG  . LEU . . 58 ? -7.854 -40.649 -19.659 1.00  98.84 0 A 1
ATOM   956 C CD1 . LEU . . 58 ? -9.036 -40.218 -20.522 1.00  98.84 0 A 1
ATOM   957 C CD2 . LEU . . 58 ? -7.843 -39.768 -18.411 1.00  98.84 0 A 1
ATOM   958 H H   . LEU . . 58 ? -5.657 -42.345 -20.410 1.00  98.84 0 A 1
ATOM   959 H HA  . LEU . . 58 ? -6.572 -42.204 -17.723 1.00  98.84 0 A 1
ATOM   960 H HB2 . LEU . . 58 ? -8.097 -42.687 -20.313 1.00  98.84 0 A 1
ATOM   961 H HB3 . LEU . . 58 ? -8.865 -42.326 -18.773 1.00  98.84 0 A 1
ATOM   962 H HG  . LEU . . 58 ? -6.931 -40.439 -20.200 1.00  98.84 0 A 1
ATOM   963 H HD11 . LEU . . 58 ? -8.993 -39.146 -20.714 1.00  98.84 0 A 1
ATOM   964 H HD12 . LEU . . 58 ? -9.968 -40.454 -20.008 1.00  98.84 0 A 1
ATOM   965 H HD13 . LEU . . 58 ? -9.011 -40.743 -21.477 1.00  98.84 0 A 1
ATOM   966 H HD21 . LEU . . 58 ? -8.813 -39.809 -17.916 1.00  98.84 0 A 1
ATOM   967 H HD22 . LEU . . 58 ? -7.053 -40.074 -17.724 1.00  98.84 0 A 1
ATOM   968 H HD23 . LEU . . 58 ? -7.662 -38.735 -18.707 1.00  98.84 0 A 1
ATOM   969 N N   . TRP . . 59 ? -7.024 -45.192 -19.080 1.00  98.75 0 A 1
ATOM   970 C CA  . TRP . . 59 ? -7.258 -46.596 -18.734 1.00  98.75 0 A 1
ATOM   971 C C   . TRP . . 59 ? -6.155 -47.197 -17.855 1.00  98.75 0 A 1
ATOM   972 O O   . TRP . . 59 ? -6.467 -47.919 -16.909 1.00  98.75 0 A 1
ATOM   973 C CB  . TRP . . 59 ? -7.488 -47.413 -20.005 1.00  98.75 0 A 1
ATOM   974 C CG  . TRP . . 59 ? -8.803 -47.203 -20.699 1.00  98.75 0 A 1
ATOM   975 C CD1 . TRP . . 59 ? -9.873 -46.502 -20.246 1.00  98.75 0 A 1
ATOM   976 C CD2 . TRP . . 59 ? -9.203 -47.733 -21.998 1.00  98.75 0 A 1
ATOM   977 C CE2 . TRP . . 59 ? -10.537 -47.305 -22.270 1.00  98.75 0 A 1
ATOM   978 C CE3 . TRP . . 59 ? -8.567 -48.530 -22.975 1.00  98.75 0 A 1
ATOM   979 N NE1 . TRP . . 59 ? -10.908 -46.581 -21.159 1.00  98.75 0 A 1
ATOM   980 C CZ2 . TRP . . 59 ? -11.197 -47.632 -23.460 1.00  98.75 0 A 1
ATOM   981 C CZ3 . TRP . . 59 ? -9.228 -48.873 -24.171 1.00  98.75 0 A 1
ATOM   982 C CH2 . TRP . . 59 ? -10.537 -48.421 -24.418 1.00  98.75 0 A 1
ATOM   983 H H   . TRP . . 59 ? -6.840 -44.955 -20.046 1.00  98.75 0 A 1
ATOM   984 H HA  . TRP . . 59 ? -8.170 -46.663 -18.141 1.00  98.75 0 A 1
ATOM   985 H HB2 . TRP . . 59 ? -7.433 -48.469 -19.745 1.00  98.75 0 A 1
ATOM   986 H HB3 . TRP . . 59 ? -6.682 -47.209 -20.710 1.00  98.75 0 A 1
ATOM   987 H HD1 . TRP . . 59 ? -9.917 -45.962 -19.312 1.00  98.75 0 A 1
ATOM   988 H HE1 . TRP . . 59 ? -11.803 -46.129 -21.032 1.00  98.75 0 A 1
ATOM   989 H HE3 . TRP . . 59 ? -7.556 -48.866 -22.803 1.00  98.75 0 A 1
ATOM   990 H HZ2 . TRP . . 59 ? -12.197 -47.265 -23.639 1.00  98.75 0 A 1
ATOM   991 H HZ3 . TRP . . 59 ? -8.723 -49.472 -24.914 1.00  98.75 0 A 1
ATOM   992 H HH2 . TRP . . 59 ? -11.028 -48.670 -25.347 1.00  98.75 0 A 1
ATOM   993 N N   . MET . . 60 ? -4.882 -46.846 -18.068 1.00  98.71 0 A 1
ATOM   994 C CA  . MET . . 60 ? -3.789 -47.249 -17.169 1.00  98.71 0 A 1
ATOM   995 C C   . MET . . 60 ? -3.911 -46.630 -15.770 1.00  98.71 0 A 1
ATOM   996 O O   . MET . . 60 ? -3.380 -47.178 -14.802 1.00  98.71 0 A 1
ATOM   997 C CB  . MET . . 60 ? -2.429 -46.873 -17.768 1.00  98.71 0 A 1
ATOM   998 C CG  . MET . . 60 ? -2.025 -47.787 -18.929 1.00  98.71 0 A 1
ATOM   999 S SD  . MET . . 60 ? -0.397 -47.401 -19.630 1.00  98.71 0 A 1
ATOM   1000 C CE  . MET . . 60 ?  0.692 -48.010 -18.313 1.00  98.71 0 A 1
ATOM   1001 H H   . MET . . 60 ? -4.663 -46.258 -18.860 1.00  98.71 0 A 1
ATOM   1002 H HA  . MET . . 60 ? -3.823 -48.331 -17.038 1.00  98.71 0 A 1
ATOM   1003 H HB2 . MET . . 60 ? -2.445 -45.836 -18.105 1.00  98.71 0 A 1
ATOM   1004 H HB3 . MET . . 60 ? -1.670 -46.963 -16.991 1.00  98.71 0 A 1
ATOM   1005 H HG2 . MET . . 60 ? -2.020 -48.821 -18.585 1.00  98.71 0 A 1
ATOM   1006 H HG3 . MET . . 60 ? -2.767 -47.705 -19.723 1.00  98.71 0 A 1
ATOM   1007 H HE1 . MET . . 60 ?  1.729 -47.901 -18.629 1.00  98.71 0 A 1
ATOM   1008 H HE2 . MET . . 60 ?  0.483 -49.062 -18.122 1.00  98.71 0 A 1
ATOM   1009 H HE3 . MET . . 60 ?  0.534 -47.432 -17.402 1.00  98.71 0 A 1
ATOM   1010 N N   . ARG . . 61 ? -4.616 -45.500 -15.629 1.00  98.39 0 A 1
ATOM   1011 C CA  . ARG . . 61 ? -4.879 -44.857 -14.335 1.00  98.39 0 A 1
ATOM   1012 C C   . ARG . . 61 ? -6.094 -45.424 -13.594 1.00  98.39 0 A 1
ATOM   1013 O O   . ARG . . 61 ? -6.173 -45.218 -12.383 1.00  98.39 0 A 1
ATOM   1014 C CB  . ARG . . 61 ? -4.975 -43.333 -14.518 1.00  98.39 0 A 1
ATOM   1015 C CG  . ARG . . 61 ? -3.661 -42.641 -14.934 1.00  98.39 0 A 1
ATOM   1016 C CD  . ARG . . 61 ? -2.474 -42.864 -13.994 1.00  98.39 0 A 1
ATOM   1017 N NE  . ARG . . 61 ? -2.733 -42.296 -12.664 1.00  98.39 0 A 1
ATOM   1018 C CZ  . ARG . . 61 ? -2.335 -42.745 -11.493 1.00  98.39 0 A 1
ATOM   1019 N NH1 . ARG . . 61 ? -1.571 -43.789 -11.379 1.00  98.39 1 A 1
ATOM   1020 N NH2 . ARG . . 61 ? -2.712 -42.145 -10.402 1.00  98.39 0 A 1
ATOM   1021 H H   . ARG . . 61 ? -4.963 -45.057 -16.468 1.00  98.39 0 A 1
ATOM   1022 H HA  . ARG . . 61 ? -4.045 -45.071 -13.666 1.00  98.39 0 A 1
ATOM   1023 H HB2 . ARG . . 61 ? -5.310 -42.896 -13.577 1.00  98.39 0 A 1
ATOM   1024 H HB3 . ARG . . 61 ? -5.736 -43.108 -15.266 1.00  98.39 0 A 1
ATOM   1025 H HG2 . ARG . . 61 ? -3.849 -41.570 -15.021 1.00  98.39 0 A 1
ATOM   1026 H HG3 . ARG . . 61 ? -3.346 -42.998 -15.915 1.00  98.39 0 A 1
ATOM   1027 H HD2 . ARG . . 61 ? -2.261 -43.932 -13.938 1.00  98.39 0 A 1
ATOM   1028 H HD3 . ARG . . 61 ? -1.604 -42.371 -14.426 1.00  98.39 0 A 1
ATOM   1029 H HE  . ARG . . 61 ? -3.280 -41.447 -12.641 1.00  98.39 0 A 1
ATOM   1030 H HH11 . ARG . . 61 ? -1.595 -44.302 -10.509 1.00  98.39 0 A 1
ATOM   1031 H HH12 . ARG . . 61 ? -1.266 -44.255 -12.222 1.00  98.39 0 A 1
ATOM   1032 H HH21 . ARG . . 61 ? -3.239 -41.288 -10.488 1.00  98.39 0 A 1
ATOM   1033 H HH22 . ARG . . 61 ? -2.379 -42.470 -9.505 1.00  98.39 0 A 1
ATOM   1034 N N   . VAL . . 62 ? -6.981 -46.186 -14.244 1.00  98.45 0 A 1
ATOM   1035 C CA  . VAL . . 62 ? -8.184 -46.786 -13.619 1.00  98.45 0 A 1
ATOM   1036 C C   . VAL . . 62 ? -7.891 -47.559 -12.322 1.00  98.45 0 A 1
ATOM   1037 O O   . VAL . . 62 ? -8.621 -47.350 -11.352 1.00  98.45 0 A 1
ATOM   1038 C CB  . VAL . . 62 ? -8.978 -47.653 -14.624 1.00  98.45 0 A 1
ATOM   1039 C CG1 . VAL . . 62 ? -10.105 -48.465 -13.969 1.00  98.45 0 A 1
ATOM   1040 C CG2 . VAL . . 62 ? -9.632 -46.770 -15.690 1.00  98.45 0 A 1
ATOM   1041 H H   . VAL . . 62 ? -6.846 -46.313 -15.237 1.00  98.45 0 A 1
ATOM   1042 H HA  . VAL . . 62 ? -8.843 -45.970 -13.320 1.00  98.45 0 A 1
ATOM   1043 H HB  . VAL . . 62 ? -8.307 -48.356 -15.118 1.00  98.45 0 A 1
ATOM   1044 H HG11 . VAL . . 62 ? -10.679 -48.979 -14.741 1.00  98.45 0 A 1
ATOM   1045 H HG12 . VAL . . 62 ? -9.694 -49.219 -13.300 1.00  98.45 0 A 1
ATOM   1046 H HG13 . VAL . . 62 ? -10.769 -47.800 -13.417 1.00  98.45 0 A 1
ATOM   1047 H HG21 . VAL . . 62 ? -10.066 -47.394 -16.471 1.00  98.45 0 A 1
ATOM   1048 H HG22 . VAL . . 62 ? -10.410 -46.149 -15.245 1.00  98.45 0 A 1
ATOM   1049 H HG23 . VAL . . 62 ? -8.888 -46.116 -16.144 1.00  98.45 0 A 1
ATOM   1050 N N   . PRO . . 63 ? -6.830 -48.384 -12.211 1.00  98.08 0 A 1
ATOM   1051 C CA  . PRO . . 63 ? -6.520 -49.086 -10.960 1.00  98.08 0 A 1
ATOM   1052 C C   . PRO . . 63 ? -6.188 -48.167 -9.776 1.00  98.08 0 A 1
ATOM   1053 O O   . PRO . . 63 ? -6.265 -48.599 -8.632 1.00  98.08 0 A 1
ATOM   1054 C CB  . PRO . . 63 ? -5.332 -49.998 -11.287 1.00  98.08 0 A 1
ATOM   1055 C CG  . PRO . . 63 ? -5.447 -50.219 -12.792 1.00  98.08 0 A 1
ATOM   1056 C CD  . PRO . . 63 ? -5.957 -48.867 -13.274 1.00  98.08 0 A 1
ATOM   1057 H HA  . PRO . . 63 ? -7.377 -49.702 -10.688 1.00  98.08 0 A 1
ATOM   1058 H HB2 . PRO . . 63 ? -5.385 -50.938 -10.737 1.00  98.08 0 A 1
ATOM   1059 H HB3 . PRO . . 63 ? -4.394 -49.488 -11.071 1.00  98.08 0 A 1
ATOM   1060 H HG2 . PRO . . 63 ? -6.190 -50.988 -12.999 1.00  98.08 0 A 1
ATOM   1061 H HG3 . PRO . . 63 ? -4.487 -50.473 -13.242 1.00  98.08 0 A 1
ATOM   1062 H HD2 . PRO . . 63 ? -6.473 -48.984 -14.227 1.00  98.08 0 A 1
ATOM   1063 H HD3 . PRO . . 63 ? -5.116 -48.181 -13.383 1.00  98.08 0 A 1
ATOM   1064 N N   . SER . . 64 ? -5.812 -46.907 -10.028 1.00  96.84 0 A 1
ATOM   1065 C CA  . SER . . 64 ? -5.526 -45.919 -8.975 1.00  96.84 0 A 1
ATOM   1066 C C   . SER . . 64 ? -6.775 -45.200 -8.457 1.00  96.84 0 A 1
ATOM   1067 O O   . SER . . 64 ? -6.678 -44.440 -7.496 1.00  96.84 0 A 1
ATOM   1068 C CB  . SER . . 64 ? -4.526 -44.882 -9.488 1.00  96.84 0 A 1
ATOM   1069 O OG  . SER . . 64 ? -3.330 -45.525 -9.894 1.00  96.84 0 A 1
ATOM   1070 H H   . SER . . 64 ? -5.863 -46.574 -10.979 1.00  96.84 0 A 1
ATOM   1071 H HA  . SER . . 64 ? -5.079 -46.426 -8.120 1.00  96.84 0 A 1
ATOM   1072 H HB2 . SER . . 64 ? -4.298 -44.171 -8.694 1.00  96.84 0 A 1
ATOM   1073 H HB3 . SER . . 64 ? -4.957 -44.340 -10.330 1.00  96.84 0 A 1
ATOM   1074 H HG  . SER . . 64 ? -3.584 -46.391 -10.219 1.00  96.84 0 A 1
ATOM   1075 N N   . VAL . . 65 ? -7.931 -45.409 -9.092 1.00  96.70 0 A 1
ATOM   1076 C CA  . VAL . . 65 ? -9.195 -44.750 -8.755 1.00  96.70 0 A 1
ATOM   1077 C C   . VAL . . 65 ? -10.083 -45.700 -7.953 1.00  96.70 0 A 1
ATOM   1078 O O   . VAL . . 65 ? -10.197 -46.889 -8.251 1.00  96.70 0 A 1
ATOM   1079 C CB  . VAL . . 65 ? -9.865 -44.208 -10.033 1.00  96.70 0 A 1
ATOM   1080 C CG1 . VAL . . 65 ? -11.260 -43.629 -9.796 1.00  96.70 0 A 1
ATOM   1081 C CG2 . VAL . . 65 ? -9.004 -43.081 -10.619 1.00  96.70 0 A 1
ATOM   1082 H H   . VAL . . 65 ? -7.959 -46.093 -9.834 1.00  96.70 0 A 1
ATOM   1083 H HA  . VAL . . 65 ? -8.986 -43.892 -8.117 1.00  96.70 0 A 1
ATOM   1084 H HB  . VAL . . 65 ? -9.953 -45.006 -10.769 1.00  96.70 0 A 1
ATOM   1085 H HG11 . VAL . . 65 ? -11.215 -42.825 -9.062 1.00  96.70 0 A 1
ATOM   1086 H HG12 . VAL . . 65 ? -11.661 -43.243 -10.733 1.00  96.70 0 A 1
ATOM   1087 H HG13 . VAL . . 65 ? -11.933 -44.415 -9.454 1.00  96.70 0 A 1
ATOM   1088 H HG21 . VAL . . 65 ? -9.553 -42.570 -11.409 1.00  96.70 0 A 1
ATOM   1089 H HG22 . VAL . . 65 ? -8.765 -42.349 -9.849 1.00  96.70 0 A 1
ATOM   1090 H HG23 . VAL . . 65 ? -8.082 -43.489 -11.033 1.00  96.70 0 A 1
ATOM   1091 N N   . HIS . . 66 ? -10.722 -45.167 -6.914 1.00  95.19 0 A 1
ATOM   1092 C CA  . HIS . . 66 ? -11.680 -45.883 -6.082 1.00  95.19 0 A 1
ATOM   1093 C C   . HIS . . 66 ? -12.874 -46.362 -6.922 1.00  95.19 0 A 1
ATOM   1094 O O   . HIS . . 66 ? -13.347 -45.631 -7.791 1.00  95.19 0 A 1
ATOM   1095 C CB  . HIS . . 66 ? -12.122 -44.962 -4.935 1.00  95.19 0 A 1
ATOM   1096 C CG  . HIS . . 66 ? -13.051 -45.640 -3.968 1.00  95.19 0 A 1
ATOM   1097 C CD2 . HIS . . 66 ? -12.700 -46.273 -2.806 1.00  95.19 0 A 1
ATOM   1098 N ND1 . HIS . . 66 ? -14.413 -45.774 -4.112 1.00  95.19 0 A 1
ATOM   1099 C CE1 . HIS . . 66 ? -14.871 -46.495 -3.074 1.00  95.19 0 A 1
ATOM   1100 N NE2 . HIS . . 66 ? -13.862 -46.818 -2.256 1.00  95.19 0 A 1
ATOM   1101 H H   . HIS . . 66 ? -10.618 -44.174 -6.759 1.00  95.19 0 A 1
ATOM   1102 H HA  . HIS . . 66 ? -11.183 -46.756 -5.657 1.00  95.19 0 A 1
ATOM   1103 H HB2 . HIS . . 66 ? -12.621 -44.084 -5.347 1.00  95.19 0 A 1
ATOM   1104 H HB3 . HIS . . 66 ? -11.241 -44.627 -4.389 1.00  95.19 0 A 1
ATOM   1105 H HD1 . HIS . . 66 ? -14.973 -45.321 -4.820 1.00  95.19 0 A 1
ATOM   1106 H HD2 . HIS . . 66 ? -11.703 -46.358 -2.398 1.00  95.19 0 A 1
ATOM   1107 H HE1 . HIS . . 66 ? -15.904 -46.754 -2.892 1.00  95.19 0 A 1
ATOM   1108 N N   . GLU . . 67 ? -13.401 -47.557 -6.630 1.00  94.75 0 A 1
ATOM   1109 C CA  . GLU . . 67 ? -14.437 -48.239 -7.429 1.00  94.75 0 A 1
ATOM   1110 C C   . GLU . . 67 ? -15.607 -47.323 -7.821 1.00  94.75 0 A 1
ATOM   1111 O O   . GLU . . 67 ? -15.978 -47.244 -8.988 1.00  94.75 0 A 1
ATOM   1112 C CB  . GLU . . 67 ? -14.942 -49.455 -6.631 1.00  94.75 0 A 1
ATOM   1113 C CG  . GLU . . 67 ? -15.849 -50.390 -7.446 1.00  94.75 0 A 1
ATOM   1114 C CD  . GLU . . 67 ? -15.152 -50.934 -8.703 1.00  94.75 0 A 1
ATOM   1115 O OE1 . GLU . . 67 ? -15.840 -51.139 -9.719 1.00  94.75 0 A 1
ATOM   1116 O OE2 . GLU . . 67 ? -13.901 -51.088 -8.667 1.00  94.75 -1 A 1
ATOM   1117 H H   . GLU . . 67 ? -12.987 -48.083 -5.873 1.00  94.75 0 A 1
ATOM   1118 H HA  . GLU . . 67 ? -13.983 -48.587 -8.357 1.00  94.75 0 A 1
ATOM   1119 H HB2 . GLU . . 67 ? -15.492 -49.104 -5.757 1.00  94.75 0 A 1
ATOM   1120 H HB3 . GLU . . 67 ? -14.085 -50.024 -6.270 1.00  94.75 0 A 1
ATOM   1121 H HG2 . GLU . . 67 ? -16.141 -51.226 -6.810 1.00  94.75 0 A 1
ATOM   1122 H HG3 . GLU . . 67 ? -16.754 -49.850 -7.723 1.00  94.75 0 A 1
ATOM   1123 N N   . LYS . . 68 ? -16.092 -46.530 -6.858 1.00  92.46 0 A 1
ATOM   1124 C CA  . LYS . . 68 ? -17.168 -45.539 -7.032 1.00  92.46 0 A 1
ATOM   1125 C C   . LYS . . 68 ? -16.979 -44.575 -8.216 1.00  92.46 0 A 1
ATOM   1126 O O   . LYS . . 68 ? -17.967 -44.094 -8.756 1.00  92.46 0 A 1
ATOM   1127 C CB  . LYS . . 68 ? -17.318 -44.755 -5.716 1.00  92.46 0 A 1
ATOM   1128 C CG  . LYS . . 68 ? -18.528 -43.807 -5.723 1.00  92.46 0 A 1
ATOM   1129 C CD  . LYS . . 68 ? -18.746 -43.164 -4.351 1.00  92.46 0 A 1
ATOM   1130 C CE  . LYS . . 68 ? -19.958 -42.229 -4.425 1.00  92.46 0 A 1
ATOM   1131 N NZ  . LYS . . 68 ? -20.271 -41.631 -3.102 1.00  92.46 1 A 1
ATOM   1132 H H   . LYS . . 68 ? -15.736 -46.711 -5.931 1.00  92.46 0 A 1
ATOM   1133 H HA  . LYS . . 68 ? -18.094 -46.076 -7.237 1.00  92.46 0 A 1
ATOM   1134 H HB2 . LYS . . 68 ? -17.443 -45.467 -4.900 1.00  92.46 0 A 1
ATOM   1135 H HB3 . LYS . . 68 ? -16.415 -44.169 -5.538 1.00  92.46 0 A 1
ATOM   1136 H HG2 . LYS . . 68 ? -18.367 -43.012 -6.452 1.00  92.46 0 A 1
ATOM   1137 H HG3 . LYS . . 68 ? -19.420 -44.367 -6.001 1.00  92.46 0 A 1
ATOM   1138 H HD2 . LYS . . 68 ? -18.925 -43.946 -3.614 1.00  92.46 0 A 1
ATOM   1139 H HD3 . LYS . . 68 ? -17.858 -42.598 -4.070 1.00  92.46 0 A 1
ATOM   1140 H HE2 . LYS . . 68 ? -19.751 -41.448 -5.157 1.00  92.46 0 A 1
ATOM   1141 H HE3 . LYS . . 68 ? -20.814 -42.799 -4.788 1.00  92.46 0 A 1
ATOM   1142 H HZ1 . LYS . . 68 ? -19.491 -41.087 -2.763 1.00  92.46 0 A 1
ATOM   1143 H HZ2 . LYS . . 68 ? -21.081 -41.032 -3.171 1.00  92.46 0 A 1
ATOM   1144 H HZ3 . LYS . . 68 ? -20.477 -42.351 -2.425 1.00  92.46 0 A 1
ATOM   1145 N N   . TYR . . 69 ? -15.742 -44.265 -8.599 1.00  95.62 0 A 1
ATOM   1146 C CA  . TYR . . 69 ? -15.428 -43.260 -9.619 1.00  95.62 0 A 1
ATOM   1147 C C   . TYR . . 69 ? -14.790 -43.847 -10.881 1.00  95.62 0 A 1
ATOM   1148 O O   . TYR . . 69 ? -14.540 -43.110 -11.837 1.00  95.62 0 A 1
ATOM   1149 C CB  . TYR . . 69 ? -14.538 -42.182 -8.997 1.00  95.62 0 A 1
ATOM   1150 C CG  . TYR . . 69 ? -15.092 -41.554 -7.736 1.00  95.62 0 A 1
ATOM   1151 C CD1 . TYR . . 69 ? -16.328 -40.879 -7.762 1.00  95.62 0 A 1
ATOM   1152 C CD2 . TYR . . 69 ? -14.373 -41.666 -6.532 1.00  95.62 0 A 1
ATOM   1153 C CE1 . TYR . . 69 ? -16.854 -40.329 -6.578 1.00  95.62 0 A 1
ATOM   1154 C CE2 . TYR . . 69 ? -14.894 -41.117 -5.348 1.00  95.62 0 A 1
ATOM   1155 C CZ  . TYR . . 69 ? -16.135 -40.445 -5.369 1.00  95.62 0 A 1
ATOM   1156 O OH  . TYR . . 69 ? -16.622 -39.884 -4.228 1.00  95.62 0 A 1
ATOM   1157 H H   . TYR . . 69 ? -14.972 -44.743 -8.152 1.00  95.62 0 A 1
ATOM   1158 H HA  . TYR . . 69 ? -16.348 -42.776 -9.947 1.00  95.62 0 A 1
ATOM   1159 H HB2 . TYR . . 69 ? -14.386 -41.391 -9.731 1.00  95.62 0 A 1
ATOM   1160 H HB3 . TYR . . 69 ? -13.565 -42.621 -8.773 1.00  95.62 0 A 1
ATOM   1161 H HD1 . TYR . . 69 ? -16.884 -40.798 -8.685 1.00  95.62 0 A 1
ATOM   1162 H HD2 . TYR . . 69 ? -13.413 -42.160 -6.521 1.00  95.62 0 A 1
ATOM   1163 H HE1 . TYR . . 69 ? -17.802 -39.812 -6.601 1.00  95.62 0 A 1
ATOM   1164 H HE2 . TYR . . 69 ? -14.321 -41.179 -4.435 1.00  95.62 0 A 1
ATOM   1165 H HH  . TYR . . 69 ? -15.976 -39.941 -3.521 1.00  95.62 0 A 1
ATOM   1166 N N   . LYS . . 70 ? -14.538 -45.163 -10.923 1.00  97.46 0 A 1
ATOM   1167 C CA  . LYS . . 70 ? -13.898 -45.806 -12.077 1.00  97.46 0 A 1
ATOM   1168 C C   . LYS . . 70 ? -14.714 -45.647 -13.352 1.00  97.46 0 A 1
ATOM   1169 O O   . LYS . . 70 ? -14.126 -45.405 -14.398 1.00  97.46 0 A 1
ATOM   1170 C CB  . LYS . . 70 ? -13.665 -47.294 -11.813 1.00  97.46 0 A 1
ATOM   1171 C CG  . LYS . . 70 ? -12.513 -47.536 -10.834 1.00  97.46 0 A 1
ATOM   1172 C CD  . LYS . . 70 ? -12.282 -49.042 -10.750 1.00  97.46 0 A 1
ATOM   1173 C CE  . LYS . . 70 ? -11.228 -49.384 -9.701 1.00  97.46 0 A 1
ATOM   1174 N NZ  . LYS . . 70 ? -11.298 -50.829 -9.390 1.00  97.46 1 A 1
ATOM   1175 H H   . LYS . . 70 ? -14.809 -45.734 -10.135 1.00  97.46 0 A 1
ATOM   1176 H HA  . LYS . . 70 ? -12.939 -45.326 -12.270 1.00  97.46 0 A 1
ATOM   1177 H HB2 . LYS . . 70 ? -14.581 -47.749 -11.432 1.00  97.46 0 A 1
ATOM   1178 H HB3 . LYS . . 70 ? -13.415 -47.776 -12.758 1.00  97.46 0 A 1
ATOM   1179 H HG2 . LYS . . 70 ? -12.777 -47.145 -9.851 1.00  97.46 0 A 1
ATOM   1180 H HG3 . LYS . . 70 ? -11.608 -47.043 -11.188 1.00  97.46 0 A 1
ATOM   1181 H HD2 . LYS . . 70 ? -11.963 -49.422 -11.721 1.00  97.46 0 A 1
ATOM   1182 H HD3 . LYS . . 70 ? -13.228 -49.518 -10.494 1.00  97.46 0 A 1
ATOM   1183 H HE2 . LYS . . 70 ? -10.243 -49.090 -10.061 1.00  97.46 0 A 1
ATOM   1184 H HE3 . LYS . . 70 ? -11.440 -48.806 -8.801 1.00  97.46 0 A 1
ATOM   1185 H HZ1 . LYS . . 70 ? -10.673 -51.082 -8.637 1.00  97.46 0 A 1
ATOM   1186 H HZ2 . LYS . . 70 ? -12.239 -51.039 -9.090 1.00  97.46 0 A 1
ATOM   1187 H HZ3 . LYS . . 70 ? -11.134 -51.396 -10.210 1.00  97.46 0 A 1
ATOM   1188 N N   . SER . . 71 ? -16.044 -45.733 -13.275 1.00  97.13 0 A 1
ATOM   1189 C CA  . SER . . 71 ? -16.911 -45.598 -14.451 1.00  97.13 0 A 1
ATOM   1190 C C   . SER . . 71 ? -16.724 -44.261 -15.166 1.00  97.13 0 A 1
ATOM   1191 O O   . SER . . 71 ? -16.643 -44.257 -16.387 1.00  97.13 0 A 1
ATOM   1192 C CB  . SER . . 71 ? -18.382 -45.759 -14.066 1.00  97.13 0 A 1
ATOM   1193 O OG  . SER . . 71 ? -18.575 -47.002 -13.424 1.00  97.13 0 A 1
ATOM   1194 H H   . SER . . 71 ? -16.466 -46.002 -12.397 1.00  97.13 0 A 1
ATOM   1195 H HA  . SER . . 71 ? -16.659 -46.384 -15.162 1.00  97.13 0 A 1
ATOM   1196 H HB2 . SER . . 71 ? -18.670 -44.958 -13.385 1.00  97.13 0 A 1
ATOM   1197 H HB3 . SER . . 71 ? -19.005 -45.705 -14.958 1.00  97.13 0 A 1
ATOM   1198 H HG  . SER . . 71 ? -18.565 -47.709 -14.073 1.00  97.13 0 A 1
ATOM   1199 N N   . ALA . . 72 ? -16.584 -43.152 -14.429 1.00  97.85 0 A 1
ATOM   1200 C CA  . ALA . . 72 ? -16.334 -41.844 -15.034 1.00  97.85 0 A 1
ATOM   1201 C C   . ALA . . 72 ? -15.005 -41.829 -15.807 1.00  97.85 0 A 1
ATOM   1202 O O   . ALA . . 72 ? -14.975 -41.448 -16.971 1.00  97.85 0 A 1
ATOM   1203 C CB  . ALA . . 72 ? -16.363 -40.772 -13.941 1.00  97.85 0 A 1
ATOM   1204 H H   . ALA . . 72 ? -16.584 -43.220 -13.421 1.00  97.85 0 A 1
ATOM   1205 H HA  . ALA . . 72 ? -17.127 -41.626 -15.750 1.00  97.85 0 A 1
ATOM   1206 H HB1 . ALA . . 72 ? -17.322 -40.783 -13.424 1.00  97.85 0 A 1
ATOM   1207 H HB2 . ALA . . 72 ? -15.562 -40.938 -13.221 1.00  97.85 0 A 1
ATOM   1208 H HB3 . ALA . . 72 ? -16.227 -39.796 -14.407 1.00  97.85 0 A 1
ATOM   1209 N N   . LEU . . 73 ? -13.925 -42.335 -15.199 1.00  98.53 0 A 1
ATOM   1210 C CA  . LEU . . 73 ? -12.612 -42.389 -15.845 1.00  98.53 0 A 1
ATOM   1211 C C   . LEU . . 73 ? -12.572 -43.359 -17.043 1.00  98.53 0 A 1
ATOM   1212 O O   . LEU . . 73 ? -11.940 -43.072 -18.058 1.00  98.53 0 A 1
ATOM   1213 C CB  . LEU . . 73 ? -11.562 -42.750 -14.778 1.00  98.53 0 A 1
ATOM   1214 C CG  . LEU . . 73 ? -10.119 -42.764 -15.315 1.00  98.53 0 A 1
ATOM   1215 C CD1 . LEU . . 73 ? -9.709 -41.407 -15.878 1.00  98.53 0 A 1
ATOM   1216 C CD2 . LEU . . 73 ? -9.147 -43.093 -14.187 1.00  98.53 0 A 1
ATOM   1217 H H   . LEU . . 73 ? -14.017 -42.665 -14.248 1.00  98.53 0 A 1
ATOM   1218 H HA  . LEU . . 73 ? -12.399 -41.394 -16.236 1.00  98.53 0 A 1
ATOM   1219 H HB2 . LEU . . 73 ? -11.627 -42.027 -13.965 1.00  98.53 0 A 1
ATOM   1220 H HB3 . LEU . . 73 ? -11.795 -43.736 -14.377 1.00  98.53 0 A 1
ATOM   1221 H HG  . LEU . . 73 ? -10.018 -43.527 -16.085 1.00  98.53 0 A 1
ATOM   1222 H HD11 . LEU . . 73 ? -8.645 -41.419 -16.115 1.00  98.53 0 A 1
ATOM   1223 H HD12 . LEU . . 73 ? -10.262 -41.209 -16.797 1.00  98.53 0 A 1
ATOM   1224 H HD13 . LEU . . 73 ? -9.921 -40.618 -15.157 1.00  98.53 0 A 1
ATOM   1225 H HD21 . LEU . . 73 ? -8.163 -43.298 -14.609 1.00  98.53 0 A 1
ATOM   1226 H HD22 . LEU . . 73 ? -9.084 -42.244 -13.507 1.00  98.53 0 A 1
ATOM   1227 H HD23 . LEU . . 73 ? -9.499 -43.970 -13.643 1.00  98.53 0 A 1
ATOM   1228 N N   . ILE . . 74 ? -13.259 -44.501 -16.943 1.00  98.73 0 A 1
ATOM   1229 C CA  . ILE . . 74 ? -13.402 -45.460 -18.047 1.00  98.73 0 A 1
ATOM   1230 C C   . ILE . . 74 ? -14.141 -44.808 -19.215 1.00  98.73 0 A 1
ATOM   1231 O O   . ILE . . 74 ? -13.702 -44.967 -20.353 1.00  98.73 0 A 1
ATOM   1232 C CB  . ILE . . 74 ? -14.112 -46.751 -17.573 1.00  98.73 0 A 1
ATOM   1233 C CG1 . ILE . . 74 ? -13.174 -47.560 -16.649 1.00  98.73 0 A 1
ATOM   1234 C CG2 . ILE . . 74 ? -14.551 -47.629 -18.763 1.00  98.73 0 A 1
ATOM   1235 C CD1 . ILE . . 74 ? -13.887 -48.666 -15.859 1.00  98.73 0 A 1
ATOM   1236 H H   . ILE . . 74 ? -13.735 -44.692 -16.072 1.00  98.73 0 A 1
ATOM   1237 H HA  . ILE . . 74 ? -12.410 -45.727 -18.410 1.00  98.73 0 A 1
ATOM   1238 H HB  . ILE . . 74 ? -15.004 -46.468 -17.013 1.00  98.73 0 A 1
ATOM   1239 H HG12 . ILE . . 74 ? -12.377 -48.006 -17.244 1.00  98.73 0 A 1
ATOM   1240 H HG13 . ILE . . 74 ? -12.706 -46.892 -15.926 1.00  98.73 0 A 1
ATOM   1241 H HG21 . ILE . . 74 ? -15.006 -48.555 -18.413 1.00  98.73 0 A 1
ATOM   1242 H HG22 . ILE . . 74 ? -13.693 -47.869 -19.392 1.00  98.73 0 A 1
ATOM   1243 H HG23 . ILE . . 74 ? -15.301 -47.116 -19.364 1.00  98.73 0 A 1
ATOM   1244 H HD11 . ILE . . 74 ? -13.189 -49.107 -15.149 1.00  98.73 0 A 1
ATOM   1245 H HD12 . ILE . . 74 ? -14.729 -48.245 -15.309 1.00  98.73 0 A 1
ATOM   1246 H HD13 . ILE . . 74 ? -14.241 -49.452 -16.525 1.00  98.73 0 A 1
ATOM   1247 N N   . ILE . . 75 ? -15.220 -44.066 -18.941 1.00  98.66 0 A 1
ATOM   1248 C CA  . ILE . . 75 ? -15.987 -43.338 -19.957 1.00  98.66 0 A 1
ATOM   1249 C C   . ILE . . 75 ? -15.124 -42.280 -20.644 1.00  98.66 0 A 1
ATOM   1250 O O   . ILE . . 75 ? -15.120 -42.249 -21.872 1.00  98.66 0 A 1
ATOM   1251 C CB  . ILE . . 75 ? -17.291 -42.767 -19.362 1.00  98.66 0 A 1
ATOM   1252 C CG1 . ILE . . 75 ? -18.284 -43.932 -19.138 1.00  98.66 0 A 1
ATOM   1253 C CG2 . ILE . . 75 ? -17.926 -41.737 -20.310 1.00  98.66 0 A 1
ATOM   1254 C CD1 . ILE . . 75 ? -19.457 -43.561 -18.232 1.00  98.66 0 A 1
ATOM   1255 H H   . ILE . . 75 ? -15.511 -43.968 -17.978 1.00  98.66 0 A 1
ATOM   1256 H HA  . ILE . . 75 ? -16.270 -44.042 -20.740 1.00  98.66 0 A 1
ATOM   1257 H HB  . ILE . . 75 ? -17.072 -42.279 -18.413 1.00  98.66 0 A 1
ATOM   1258 H HG12 . ILE . . 75 ? -18.670 -44.273 -20.099 1.00  98.66 0 A 1
ATOM   1259 H HG13 . ILE . . 75 ? -17.768 -44.774 -18.677 1.00  98.66 0 A 1
ATOM   1260 H HG21 . ILE . . 75 ? -18.067 -42.192 -21.291 1.00  98.66 0 A 1
ATOM   1261 H HG22 . ILE . . 75 ? -17.283 -40.863 -20.417 1.00  98.66 0 A 1
ATOM   1262 H HG23 . ILE . . 75 ? -18.881 -41.379 -19.927 1.00  98.66 0 A 1
ATOM   1263 H HD11 . ILE . . 75 ? -19.057 -43.229 -17.273 1.00  98.66 0 A 1
ATOM   1264 H HD12 . ILE . . 75 ? -20.064 -42.774 -18.679 1.00  98.66 0 A 1
ATOM   1265 H HD13 . ILE . . 75 ? -20.083 -44.439 -18.071 1.00  98.66 0 A 1
ATOM   1266 N N   . SER . . 76 ? -14.312 -41.515 -19.909 1.00  98.82 0 A 1
ATOM   1267 C CA  . SER . . 76 ? -13.372 -40.572 -20.529 1.00  98.82 0 A 1
ATOM   1268 C C   . SER . . 76 ? -12.391 -41.268 -21.474 1.00  98.82 0 A 1
ATOM   1269 O O   . SER . . 76 ? -12.147 -40.793 -22.582 1.00  98.82 0 A 1
ATOM   1270 C CB  . SER . . 76 ? -12.599 -39.797 -19.464 1.00  98.82 0 A 1
ATOM   1271 O OG  . SER . . 76 ? -13.472 -39.103 -18.608 1.00  98.82 0 A 1
ATOM   1272 H H   . SER . . 76 ? -14.434 -41.476 -18.908 1.00  98.82 0 A 1
ATOM   1273 H HA  . SER . . 76 ? -13.934 -39.855 -21.131 1.00  98.82 0 A 1
ATOM   1274 H HB2 . SER . . 76 ? -11.945 -39.080 -19.960 1.00  98.82 0 A 1
ATOM   1275 H HB3 . SER . . 76 ? -11.993 -40.483 -18.872 1.00  98.82 0 A 1
ATOM   1276 H HG  . SER . . 76 ? -14.244 -38.861 -19.126 1.00  98.82 0 A 1
ATOM   1277 N N   . GLY . . 77 ? -11.881 -42.442 -21.087 1.00  98.84 0 A 1
ATOM   1278 C CA  . GLY . . 77 ? -11.053 -43.256 -21.979 1.00  98.84 0 A 1
ATOM   1279 C C   . GLY . . 77 ? -11.827 -43.824 -23.179 1.00  98.84 0 A 1
ATOM   1280 O O   . GLY . . 77 ? -11.288 -43.869 -24.280 1.00  98.84 0 A 1
ATOM   1281 H H   . GLY . . 77 ? -12.103 -42.783 -20.163 1.00  98.84 0 A 1
ATOM   1282 H HA2 . GLY . . 77 ? -10.617 -44.077 -21.410 1.00  98.84 0 A 1
ATOM   1283 H HA3 . GLY . . 77 ? -10.237 -42.645 -22.365 1.00  98.84 0 A 1
ATOM   1284 N N   . LEU . . 78 ? -13.103 -44.201 -23.017 1.00  98.87 0 A 1
ATOM   1285 C CA  . LEU . . 78 ? -13.968 -44.621 -24.129 1.00  98.87 0 A 1
ATOM   1286 C C   . LEU . . 78 ? -14.215 -43.477 -25.116 1.00  98.87 0 A 1
ATOM   1287 O O   . LEU . . 78 ? -14.168 -43.702 -26.322 1.00  98.87 0 A 1
ATOM   1288 C CB  . LEU . . 78 ? -15.319 -45.154 -23.610 1.00  98.87 0 A 1
ATOM   1289 C CG  . LEU . . 78 ? -15.266 -46.547 -22.964 1.00  98.87 0 A 1
ATOM   1290 C CD1 . LEU . . 78 ? -16.578 -46.831 -22.229 1.00  98.87 0 A 1
ATOM   1291 C CD2 . LEU . . 78 ? -15.086 -47.647 -24.013 1.00  98.87 0 A 1
ATOM   1292 H H   . LEU . . 78 ? -13.509 -44.117 -22.096 1.00  98.87 0 A 1
ATOM   1293 H HA  . LEU . . 78 ? -13.461 -45.406 -24.691 1.00  98.87 0 A 1
ATOM   1294 H HB2 . LEU . . 78 ? -15.725 -44.442 -22.892 1.00  98.87 0 A 1
ATOM   1295 H HB3 . LEU . . 78 ? -16.021 -45.197 -24.444 1.00  98.87 0 A 1
ATOM   1296 H HG  . LEU . . 78 ? -14.443 -46.600 -22.252 1.00  98.87 0 A 1
ATOM   1297 H HD11 . LEU . . 78 ? -16.712 -46.110 -21.422 1.00  98.87 0 A 1
ATOM   1298 H HD12 . LEU . . 78 ? -16.547 -47.831 -21.796 1.00  98.87 0 A 1
ATOM   1299 H HD13 . LEU . . 78 ? -17.419 -46.760 -22.918 1.00  98.87 0 A 1
ATOM   1300 H HD21 . LEU . . 78 ? -14.189 -47.473 -24.608 1.00  98.87 0 A 1
ATOM   1301 H HD22 . LEU . . 78 ? -15.947 -47.668 -24.683 1.00  98.87 0 A 1
ATOM   1302 H HD23 . LEU . . 78 ? -14.994 -48.613 -23.518 1.00  98.87 0 A 1
ATOM   1303 N N   . VAL . . 79 ? -14.429 -42.254 -24.626 1.00  98.93 0 A 1
ATOM   1304 C CA  . VAL . . 79 ? -14.589 -41.060 -25.462 1.00  98.93 0 A 1
ATOM   1305 C C   . VAL . . 79 ? -13.359 -40.855 -26.340 1.00  98.93 0 A 1
ATOM   1306 O O   . VAL . . 79 ? -13.481 -40.748 -27.562 1.00  98.93 0 A 1
ATOM   1307 C CB  . VAL . . 79 ? -14.869 -39.819 -24.590 1.00  98.93 0 A 1
ATOM   1308 C CG1 . VAL . . 79 ? -14.659 -38.511 -25.359 1.00  98.93 0 A 1
ATOM   1309 C CG2 . VAL . . 79 ? -16.306 -39.853 -24.064 1.00  98.93 0 A 1
ATOM   1310 H H   . VAL . . 79 ? -14.474 -42.143 -23.624 1.00  98.93 0 A 1
ATOM   1311 H HA  . VAL . . 79 ? -15.436 -41.211 -26.131 1.00  98.93 0 A 1
ATOM   1312 H HB  . VAL . . 79 ? -14.195 -39.815 -23.734 1.00  98.93 0 A 1
ATOM   1313 H HG11 . VAL . . 79 ? -15.163 -38.547 -26.324 1.00  98.93 0 A 1
ATOM   1314 H HG12 . VAL . . 79 ? -15.047 -37.679 -24.770 1.00  98.93 0 A 1
ATOM   1315 H HG13 . VAL . . 79 ? -13.594 -38.340 -25.509 1.00  98.93 0 A 1
ATOM   1316 H HG21 . VAL . . 79 ? -16.445 -39.057 -23.332 1.00  98.93 0 A 1
ATOM   1317 H HG22 . VAL . . 79 ? -16.504 -40.803 -23.568 1.00  98.93 0 A 1
ATOM   1318 H HG23 . VAL . . 79 ? -17.009 -39.716 -24.886 1.00  98.93 0 A 1
ATOM   1319 N N   . THR . . 80 ? -12.164 -40.848 -25.747 1.00  98.90 0 A 1
ATOM   1320 C CA  . THR . . 80 ? -10.925 -40.662 -26.511 1.00  98.90 0 A 1
ATOM   1321 C C   . THR . . 80 ? -10.631 -41.859 -27.413 1.00  98.90 0 A 1
ATOM   1322 O O   . THR . . 80 ? -10.116 -41.678 -28.515 1.00  98.90 0 A 1
ATOM   1323 C CB  . THR . . 80 ? -9.740 -40.342 -25.593 1.00  98.90 0 A 1
ATOM   1324 C CG2 . THR . . 80 ? -9.926 -39.002 -24.881 1.00  98.90 0 A 1
ATOM   1325 O OG1 . THR . . 80 ? -9.575 -41.326 -24.603 1.00  98.90 0 A 1
ATOM   1326 H H   . THR . . 80 ? -12.100 -40.950 -24.744 1.00  98.90 0 A 1
ATOM   1327 H HA  . THR . . 80 ? -11.056 -39.806 -27.173 1.00  98.90 0 A 1
ATOM   1328 H HB  . THR . . 80 ? -8.833 -40.282 -26.196 1.00  98.90 0 A 1
ATOM   1329 H HG1 . THR . . 80 ? -9.296 -42.135 -25.036 1.00  98.90 0 A 1
ATOM   1330 H HG21 . THR . . 80 ? -10.800 -39.032 -24.231 1.00  98.90 0 A 1
ATOM   1331 H HG22 . THR . . 80 ? -9.047 -38.791 -24.272 1.00  98.90 0 A 1
ATOM   1332 H HG23 . THR . . 80 ? -10.042 -38.205 -25.616 1.00  98.90 0 A 1
ATOM   1333 N N   . PHE . . 81 ? -11.017 -43.077 -27.027 1.00  98.91 0 A 1
ATOM   1334 C CA  . PHE . . 81 ? -10.859 -44.268 -27.861 1.00  98.91 0 A 1
ATOM   1335 C C   . PHE . . 81 ? -11.739 -44.208 -29.118 1.00  98.91 0 A 1
ATOM   1336 O O   . PHE . . 81 ? -11.249 -44.399 -30.233 1.00  98.91 0 A 1
ATOM   1337 C CB  . PHE . . 81 ? -11.196 -45.511 -27.033 1.00  98.91 0 A 1
ATOM   1338 C CG  . PHE . . 81 ? -11.074 -46.797 -27.816 1.00  98.91 0 A 1
ATOM   1339 C CD1 . PHE . . 81 ? -12.230 -47.523 -28.149 1.00  98.91 0 A 1
ATOM   1340 C CD2 . PHE . . 81 ? -9.811 -47.243 -28.251 1.00  98.91 0 A 1
ATOM   1341 C CE1 . PHE . . 81 ? -12.126 -48.698 -28.912 1.00  98.91 0 A 1
ATOM   1342 C CE2 . PHE . . 81 ? -9.707 -48.420 -29.014 1.00  98.91 0 A 1
ATOM   1343 C CZ  . PHE . . 81 ? -10.865 -49.147 -29.344 1.00  98.91 0 A 1
ATOM   1344 H H   . PHE . . 81 ? -11.375 -43.197 -26.090 1.00  98.91 0 A 1
ATOM   1345 H HA  . PHE . . 81 ? -9.820 -44.340 -28.181 1.00  98.91 0 A 1
ATOM   1346 H HB2 . PHE . . 81 ? -10.540 -45.569 -26.164 1.00  98.91 0 A 1
ATOM   1347 H HB3 . PHE . . 81 ? -12.215 -45.423 -26.656 1.00  98.91 0 A 1
ATOM   1348 H HD1 . PHE . . 81 ? -13.201 -47.175 -27.828 1.00  98.91 0 A 1
ATOM   1349 H HD2 . PHE . . 81 ? -8.923 -46.681 -28.005 1.00  98.91 0 A 1
ATOM   1350 H HE1 . PHE . . 81 ? -13.016 -49.253 -29.170 1.00  98.91 0 A 1
ATOM   1351 H HE2 . PHE . . 81 ? -8.739 -48.762 -29.345 1.00  98.91 0 A 1
ATOM   1352 H HZ  . PHE . . 81 ? -10.785 -50.049 -29.930 1.00  98.91 0 A 1
ATOM   1353 N N   . ILE . . 82 ? -13.026 -43.885 -28.955 1.00  98.85 0 A 1
ATOM   1354 C CA  . ILE . . 82 ? -13.984 -43.730 -30.059 1.00  98.85 0 A 1
ATOM   1355 C C   . ILE . . 82 ? -13.536 -42.608 -30.998 1.00  98.85 0 A 1
ATOM   1356 O O   . ILE . . 82 ? -13.565 -42.782 -32.219 1.00  98.85 0 A 1
ATOM   1357 C CB  . ILE . . 82 ? -15.404 -43.462 -29.509 1.00  98.85 0 A 1
ATOM   1358 C CG1 . ILE . . 82 ? -15.952 -44.723 -28.802 1.00  98.85 0 A 1
ATOM   1359 C CG2 . ILE . . 82 ? -16.373 -43.033 -30.629 1.00  98.85 0 A 1
ATOM   1360 C CD1 . ILE . . 82 ? -17.158 -44.435 -27.897 1.00  98.85 0 A 1
ATOM   1361 H H   . ILE . . 82 ? -13.356 -43.725 -28.014 1.00  98.85 0 A 1
ATOM   1362 H HA  . ILE . . 82 ? -14.002 -44.651 -30.642 1.00  98.85 0 A 1
ATOM   1363 H HB  . ILE . . 82 ? -15.342 -42.650 -28.784 1.00  98.85 0 A 1
ATOM   1364 H HG12 . ILE . . 82 ? -16.231 -45.468 -29.546 1.00  98.85 0 A 1
ATOM   1365 H HG13 . ILE . . 82 ? -15.176 -45.165 -28.176 1.00  98.85 0 A 1
ATOM   1366 H HG21 . ILE . . 82 ? -16.399 -43.787 -31.416 1.00  98.85 0 A 1
ATOM   1367 H HG22 . ILE . . 82 ? -17.380 -42.901 -30.230 1.00  98.85 0 A 1
ATOM   1368 H HG23 . ILE . . 82 ? -16.080 -42.069 -31.045 1.00  98.85 0 A 1
ATOM   1369 H HD11 . ILE . . 82 ? -18.022 -44.133 -28.489 1.00  98.85 0 A 1
ATOM   1370 H HD12 . ILE . . 82 ? -16.911 -43.647 -27.185 1.00  98.85 0 A 1
ATOM   1371 H HD13 . ILE . . 82 ? -17.416 -45.339 -27.345 1.00  98.85 0 A 1
ATOM   1372 N N   . ALA . . 83 ? -13.079 -41.481 -30.443 1.00  98.88 0 A 1
ATOM   1373 C CA  . ALA . . 83 ? -12.530 -40.391 -31.236 1.00  98.88 0 A 1
ATOM   1374 C C   . ALA . . 83 ? -11.277 -40.841 -31.997 1.00  98.88 0 A 1
ATOM   1375 O O   . ALA . . 83 ? -11.186 -40.607 -33.197 1.00  98.88 0 A 1
ATOM   1376 C CB  . ALA . . 83 ? -12.254 -39.201 -30.320 1.00  98.88 0 A 1
ATOM   1377 H H   . ALA . . 83 ? -13.138 -41.367 -29.441 1.00  98.88 0 A 1
ATOM   1378 H HA  . ALA . . 83 ? -13.275 -40.084 -31.971 1.00  98.88 0 A 1
ATOM   1379 H HB1 . ALA . . 83 ? -11.524 -39.468 -29.556 1.00  98.88 0 A 1
ATOM   1380 H HB2 . ALA . . 83 ? -11.879 -38.364 -30.909 1.00  98.88 0 A 1
ATOM   1381 H HB3 . ALA . . 83 ? -13.192 -38.911 -29.847 1.00  98.88 0 A 1
ATOM   1382 N N   . SER . . 84 ? -10.352 -41.565 -31.353 1.00  98.85 0 A 1
ATOM   1383 C CA  . SER . . 84 ? -9.167 -42.131 -32.018 1.00  98.85 0 A 1
ATOM   1384 C C   . SER . . 84 ? -9.557 -42.976 -33.230 1.00  98.85 0 A 1
ATOM   1385 O O   . SER . . 84 ? -9.029 -42.779 -34.322 1.00  98.85 0 A 1
ATOM   1386 C CB  . SER . . 84 ? -8.346 -43.030 -31.088 1.00  98.85 0 A 1
ATOM   1387 O OG  . SER . . 84 ? -7.962 -42.377 -29.907 1.00  98.85 0 A 1
ATOM   1388 H H   . SER . . 84 ? -10.482 -41.729 -30.365 1.00  98.85 0 A 1
ATOM   1389 H HA  . SER . . 84 ? -8.527 -41.317 -32.359 1.00  98.85 0 A 1
ATOM   1390 H HB2 . SER . . 84 ? -8.906 -43.929 -30.827 1.00  98.85 0 A 1
ATOM   1391 H HB3 . SER . . 84 ? -7.446 -43.337 -31.623 1.00  98.85 0 A 1
ATOM   1392 H HG  . SER . . 84 ? -8.747 -42.160 -29.398 1.00  98.85 0 A 1
ATOM   1393 N N   . TYR . . 85 ? -10.521 -43.886 -33.072 1.00  98.77 0 A 1
ATOM   1394 C CA  . TYR . . 85 ? -11.012 -44.697 -34.184 1.00  98.77 0 A 1
ATOM   1395 C C   . TYR . . 85 ? -11.529 -43.827 -35.340 1.00  98.77 0 A 1
ATOM   1396 O O   . TYR . . 85 ? -11.127 -44.023 -36.487 1.00  98.77 0 A 1
ATOM   1397 C CB  . TYR . . 85 ? -12.099 -45.654 -33.678 1.00  98.77 0 A 1
ATOM   1398 C CG  . TYR . . 85 ? -12.854 -46.334 -34.803 1.00  98.77 0 A 1
ATOM   1399 C CD1 . TYR . . 85 ? -14.087 -45.808 -35.234 1.00  98.77 0 A 1
ATOM   1400 C CD2 . TYR . . 85 ? -12.299 -47.451 -35.454 1.00  98.77 0 A 1
ATOM   1401 C CE1 . TYR . . 85 ? -14.769 -46.394 -36.315 1.00  98.77 0 A 1
ATOM   1402 C CE2 . TYR . . 85 ? -12.984 -48.051 -36.528 1.00  98.77 0 A 1
ATOM   1403 C CZ  . TYR . . 85 ? -14.220 -47.521 -36.960 1.00  98.77 0 A 1
ATOM   1404 O OH  . TYR . . 85 ? -14.876 -48.093 -38.004 1.00  98.77 0 A 1
ATOM   1405 H H   . TYR . . 85 ? -10.937 -44.002 -32.159 1.00  98.77 0 A 1
ATOM   1406 H HA  . TYR . . 85 ? -10.186 -45.291 -34.575 1.00  98.77 0 A 1
ATOM   1407 H HB2 . TYR . . 85 ? -11.638 -46.410 -33.042 1.00  98.77 0 A 1
ATOM   1408 H HB3 . TYR . . 85 ? -12.812 -45.104 -33.065 1.00  98.77 0 A 1
ATOM   1409 H HD1 . TYR . . 85 ? -14.510 -44.944 -34.743 1.00  98.77 0 A 1
ATOM   1410 H HD2 . TYR . . 85 ? -11.351 -47.847 -35.125 1.00  98.77 0 A 1
ATOM   1411 H HE1 . TYR . . 85 ? -15.715 -45.992 -36.644 1.00  98.77 0 A 1
ATOM   1412 H HE2 . TYR . . 85 ? -12.562 -48.917 -37.017 1.00  98.77 0 A 1
ATOM   1413 H HH  . TYR . . 85 ? -14.471 -48.926 -38.259 1.00  98.77 0 A 1
ATOM   1414 N N   . HIS . . 86 ? -12.372 -42.832 -35.057 1.00  98.77 0 A 1
ATOM   1415 C CA  . HIS . . 86 ? -12.923 -41.972 -36.104 1.00  98.77 0 A 1
ATOM   1416 C C   . HIS . . 86 ? -11.872 -41.046 -36.736 1.00  98.77 0 A 1
ATOM   1417 O O   . HIS . . 86 ? -11.923 -40.840 -37.946 1.00  98.77 0 A 1
ATOM   1418 C CB  . HIS . . 86 ? -14.120 -41.195 -35.558 1.00  98.77 0 A 1
ATOM   1419 C CG  . HIS . . 86 ? -15.323 -42.076 -35.338 1.00  98.77 0 A 1
ATOM   1420 C CD2 . HIS . . 86 ? -16.211 -42.493 -36.288 1.00  98.77 0 A 1
ATOM   1421 N ND1 . HIS . . 86 ? -15.736 -42.607 -34.141 1.00  98.77 0 A 1
ATOM   1422 C CE1 . HIS . . 86 ? -16.856 -43.316 -34.366 1.00  98.77 0 A 1
ATOM   1423 N NE2 . HIS . . 86 ? -17.173 -43.298 -35.671 1.00  98.77 0 A 1
ATOM   1424 H H   . HIS . . 86 ? -12.658 -42.684 -34.101 1.00  98.77 0 A 1
ATOM   1425 H HA  . HIS . . 86 ? -13.291 -42.609 -36.908 1.00  98.77 0 A 1
ATOM   1426 H HB2 . HIS . . 86 ? -13.840 -40.706 -34.625 1.00  98.77 0 A 1
ATOM   1427 H HB3 . HIS . . 86 ? -14.397 -40.418 -36.272 1.00  98.77 0 A 1
ATOM   1428 H HD1 . HIS . . 86 ? -15.261 -42.497 -33.257 1.00  98.77 0 A 1
ATOM   1429 H HD2 . HIS . . 86 ? -16.179 -42.233 -37.337 1.00  98.77 0 A 1
ATOM   1430 H HE1 . HIS . . 86 ? -17.414 -43.852 -33.612 1.00  98.77 0 A 1
ATOM   1431 N N   . TYR . . 87 ? -10.877 -40.566 -35.984 1.00  98.76 0 A 1
ATOM   1432 C CA  . TYR . . 87 ? -9.732 -39.834 -36.538 1.00  98.76 0 A 1
ATOM   1433 C C   . TYR . . 87 ? -8.906 -40.698 -37.485 1.00  98.76 0 A 1
ATOM   1434 O O   . TYR . . 87 ? -8.553 -40.232 -38.565 1.00  98.76 0 A 1
ATOM   1435 C CB  . TYR . . 87 ? -8.850 -39.242 -35.427 1.00  98.76 0 A 1
ATOM   1436 C CG  . TYR . . 87 ? -9.264 -37.835 -35.063 1.00  98.76 0 A 1
ATOM   1437 C CD1 . TYR . . 87 ? -8.871 -36.769 -35.894 1.00  98.76 0 A 1
ATOM   1438 C CD2 . TYR . . 87 ? -10.109 -37.597 -33.964 1.00  98.76 0 A 1
ATOM   1439 C CE1 . TYR . . 87 ? -9.387 -35.480 -35.664 1.00  98.76 0 A 1
ATOM   1440 C CE2 . TYR . . 87 ? -10.654 -36.320 -33.753 1.00  98.76 0 A 1
ATOM   1441 C CZ  . TYR . . 87 ? -10.317 -35.273 -34.627 1.00  98.76 0 A 1
ATOM   1442 O OH  . TYR . . 87 ? -10.971 -34.093 -34.554 1.00  98.76 0 A 1
ATOM   1443 H H   . TYR . . 87 ? -10.901 -40.731 -34.987 1.00  98.76 0 A 1
ATOM   1444 H HA  . TYR . . 87 ? -10.108 -39.008 -37.143 1.00  98.76 0 A 1
ATOM   1445 H HB2 . TYR . . 87 ? -7.822 -39.184 -35.789 1.00  98.76 0 A 1
ATOM   1446 H HB3 . TYR . . 87 ? -8.856 -39.886 -34.548 1.00  98.76 0 A 1
ATOM   1447 H HD1 . TYR . . 87 ? -8.203 -36.948 -36.724 1.00  98.76 0 A 1
ATOM   1448 H HD2 . TYR . . 87 ? -10.398 -38.406 -33.310 1.00  98.76 0 A 1
ATOM   1449 H HE1 . TYR . . 87 ? -9.116 -34.655 -36.305 1.00  98.76 0 A 1
ATOM   1450 H HE2 . TYR . . 87 ? -11.379 -36.156 -32.970 1.00  98.76 0 A 1
ATOM   1451 H HH  . TYR . . 87 ? -11.725 -34.097 -33.961 1.00  98.76 0 A 1
ATOM   1452 N N   . LEU . . 88 ? -8.676 -41.969 -37.149 1.00  98.66 0 A 1
ATOM   1453 C CA  . LEU . . 88 ? -8.036 -42.915 -38.063 1.00  98.66 0 A 1
ATOM   1454 C C   . LEU . . 88 ? -8.870 -43.117 -39.340 1.00  98.66 0 A 1
ATOM   1455 O O   . LEU . . 88 ? -8.328 -43.126 -40.443 1.00  98.66 0 A 1
ATOM   1456 C CB  . LEU . . 88 ? -7.798 -44.235 -37.312 1.00  98.66 0 A 1
ATOM   1457 C CG  . LEU . . 88 ? -7.106 -45.322 -38.150 1.00  98.66 0 A 1
ATOM   1458 C CD1 . LEU . . 88 ? -5.692 -44.913 -38.563 1.00  98.66 0 A 1
ATOM   1459 C CD2 . LEU . . 88 ? -7.028 -46.611 -37.332 1.00  98.66 0 A 1
ATOM   1460 H H   . LEU . . 88 ? -8.962 -42.291 -36.235 1.00  98.66 0 A 1
ATOM   1461 H HA  . LEU . . 88 ? -7.074 -42.500 -38.362 1.00  98.66 0 A 1
ATOM   1462 H HB2 . LEU . . 88 ? -7.190 -44.030 -36.432 1.00  98.66 0 A 1
ATOM   1463 H HB3 . LEU . . 88 ? -8.757 -44.626 -36.969 1.00  98.66 0 A 1
ATOM   1464 H HG  . LEU . . 88 ? -7.693 -45.531 -39.045 1.00  98.66 0 A 1
ATOM   1465 H HD11 . LEU . . 88 ? -5.733 -44.077 -39.261 1.00  98.66 0 A 1
ATOM   1466 H HD12 . LEU . . 88 ? -5.110 -44.627 -37.688 1.00  98.66 0 A 1
ATOM   1467 H HD13 . LEU . . 88 ? -5.197 -45.741 -39.071 1.00  98.66 0 A 1
ATOM   1468 H HD21 . LEU . . 88 ? -6.562 -47.396 -37.928 1.00  98.66 0 A 1
ATOM   1469 H HD22 . LEU . . 88 ? -8.031 -46.929 -37.045 1.00  98.66 0 A 1
ATOM   1470 H HD23 . LEU . . 88 ? -6.432 -46.442 -36.435 1.00  98.66 0 A 1
ATOM   1471 N N   . ARG . . 89 ? -10.201 -43.242 -39.222 1.00  98.61 0 A 1
ATOM   1472 C CA  . ARG . . 89 ? -11.095 -43.361 -40.389 1.00  98.61 0 A 1
ATOM   1473 C C   . ARG . . 89 ? -11.087 -42.108 -41.266 1.00  98.61 0 A 1
ATOM   1474 O O   . ARG . . 89 ? -11.040 -42.243 -42.488 1.00  98.61 0 A 1
ATOM   1475 C CB  . ARG . . 89 ? -12.531 -43.699 -39.955 1.00  98.61 0 A 1
ATOM   1476 C CG  . ARG . . 89 ? -12.718 -45.080 -39.306 1.00  98.61 0 A 1
ATOM   1477 C CD  . ARG . . 89 ? -12.269 -46.256 -40.181 1.00  98.61 0 A 1
ATOM   1478 N NE  . ARG . . 89 ? -13.053 -46.353 -41.430 1.00  98.61 0 A 1
ATOM   1479 C CZ  . ARG . . 89 ? -12.595 -46.565 -42.655 1.00  98.61 0 A 1
ATOM   1480 N NH1 . ARG . . 89 ? -11.325 -46.636 -42.937 1.00  98.61 1 A 1
ATOM   1481 N NH2 . ARG . . 89 ? -13.422 -46.710 -43.647 1.00  98.61 0 A 1
ATOM   1482 H H   . ARG . . 89 ? -10.590 -43.243 -38.290 1.00  98.61 0 A 1
ATOM   1483 H HA  . ARG . . 89 ? -10.714 -44.149 -41.039 1.00  98.61 0 A 1
ATOM   1484 H HB2 . ARG . . 89 ? -13.173 -43.651 -40.835 1.00  98.61 0 A 1
ATOM   1485 H HB3 . ARG . . 89 ? -12.886 -42.937 -39.260 1.00  98.61 0 A 1
ATOM   1486 H HG2 . ARG . . 89 ? -13.772 -45.207 -39.059 1.00  98.61 0 A 1
ATOM   1487 H HG3 . ARG . . 89 ? -12.155 -45.126 -38.374 1.00  98.61 0 A 1
ATOM   1488 H HD2 . ARG . . 89 ? -12.413 -47.172 -39.609 1.00  98.61 0 A 1
ATOM   1489 H HD3 . ARG . . 89 ? -11.202 -46.161 -40.381 1.00  98.61 0 A 1
ATOM   1490 H HE  . ARG . . 89 ? -14.053 -46.252 -41.337 1.00  98.61 0 A 1
ATOM   1491 H HH11 . ARG . . 89 ? -10.653 -46.474 -42.202 1.00  98.61 0 A 1
ATOM   1492 H HH12 . ARG . . 89 ? -11.022 -46.705 -43.898 1.00  98.61 0 A 1
ATOM   1493 H HH21 . ARG . . 89 ? -14.411 -46.587 -43.488 1.00  98.61 0 A 1
ATOM   1494 H HH22 . ARG . . 89 ? -13.061 -46.858 -44.579 1.00  98.61 0 A 1
ATOM   1495 N N   . MET . . 90 ? -11.102 -40.917 -40.667 1.00  98.57 0 A 1
ATOM   1496 C CA  . MET . . 90 ? -10.987 -39.647 -41.389 1.00  98.57 0 A 1
ATOM   1497 C C   . MET . . 90 ? -9.622 -39.508 -42.060 1.00  98.57 0 A 1
ATOM   1498 O O   . MET . . 90 ? -9.568 -39.145 -43.229 1.00  98.57 0 A 1
ATOM   1499 C CB  . MET . . 90 ? -11.215 -38.456 -40.447 1.00  98.57 0 A 1
ATOM   1500 C CG  . MET . . 90 ? -12.682 -38.315 -40.038 1.00  98.57 0 A 1
ATOM   1501 S SD  . MET . . 90 ? -13.051 -36.835 -39.059 1.00  98.57 0 A 1
ATOM   1502 C CE  . MET . . 90 ? -12.145 -37.167 -37.526 1.00  98.57 0 A 1
ATOM   1503 H H   . MET . . 90 ? -11.179 -40.894 -39.660 1.00  98.57 0 A 1
ATOM   1504 H HA  . MET . . 90 ? -11.738 -39.611 -42.178 1.00  98.57 0 A 1
ATOM   1505 H HB2 . MET . . 90 ? -10.924 -37.540 -40.963 1.00  98.57 0 A 1
ATOM   1506 H HB3 . MET . . 90 ? -10.591 -38.563 -39.560 1.00  98.57 0 A 1
ATOM   1507 H HG2 . MET . . 90 ? -12.989 -39.195 -39.473 1.00  98.57 0 A 1
ATOM   1508 H HG3 . MET . . 90 ? -13.286 -38.268 -40.945 1.00  98.57 0 A 1
ATOM   1509 H HE1 . MET . . 90 ? -12.428 -38.142 -37.131 1.00  98.57 0 A 1
ATOM   1510 H HE2 . MET . . 90 ? -11.073 -37.140 -37.722 1.00  98.57 0 A 1
ATOM   1511 H HE3 . MET . . 90 ? -12.385 -36.400 -36.790 1.00  98.57 0 A 1
ATOM   1512 N N   . PHE . . 91 ? -8.535 -39.845 -41.366 1.00  98.44 0 A 1
ATOM   1513 C CA  . PHE . . 91 ? -7.184 -39.823 -41.923 1.00  98.44 0 A 1
ATOM   1514 C C   . PHE . . 91 ? -7.075 -40.724 -43.157 1.00  98.44 0 A 1
ATOM   1515 O O   . PHE . . 91 ? -6.689 -40.248 -44.223 1.00  98.44 0 A 1
ATOM   1516 C CB  . PHE . . 91 ? -6.191 -40.233 -40.833 1.00  98.44 0 A 1
ATOM   1517 C CG  . PHE . . 91 ? -4.762 -40.265 -41.315 1.00  98.44 0 A 1
ATOM   1518 C CD1 . PHE . . 91 ? -4.220 -41.465 -41.815 1.00  98.44 0 A 1
ATOM   1519 C CD2 . PHE . . 91 ? -3.978 -39.097 -41.281 1.00  98.44 0 A 1
ATOM   1520 C CE1 . PHE . . 91 ? -2.887 -41.505 -42.246 1.00  98.44 0 A 1
ATOM   1521 C CE2 . PHE . . 91 ? -2.644 -39.138 -41.713 1.00  98.44 0 A 1
ATOM   1522 C CZ  . PHE . . 91 ? -2.098 -40.349 -42.169 1.00  98.44 0 A 1
ATOM   1523 H H   . PHE . . 91 ? -8.635 -40.112 -40.397 1.00  98.44 0 A 1
ATOM   1524 H HA  . PHE . . 91 ? -6.944 -38.809 -42.242 1.00  98.44 0 A 1
ATOM   1525 H HB2 . PHE . . 91 ? -6.264 -39.529 -40.003 1.00  98.44 0 A 1
ATOM   1526 H HB3 . PHE . . 91 ? -6.455 -41.219 -40.450 1.00  98.44 0 A 1
ATOM   1527 H HD1 . PHE . . 91 ? -4.822 -42.361 -41.859 1.00  98.44 0 A 1
ATOM   1528 H HD2 . PHE . . 91 ? -4.391 -38.169 -40.914 1.00  98.44 0 A 1
ATOM   1529 H HE1 . PHE . . 91 ? -2.467 -42.430 -42.614 1.00  98.44 0 A 1
ATOM   1530 H HE2 . PHE . . 91 ? -2.036 -38.246 -41.682 1.00  98.44 0 A 1
ATOM   1531 H HZ  . PHE . . 91 ? -1.057 -40.406 -42.453 1.00  98.44 0 A 1
ATOM   1532 N N   . ASN . . 92 ? -7.522 -41.981 -43.055 1.00  98.35 0 A 1
ATOM   1533 C CA  . ASN . . 92 ? -7.536 -42.900 -44.194 1.00  98.35 0 A 1
ATOM   1534 C C   . ASN . . 92 ? -8.377 -42.335 -45.344 1.00  98.35 0 A 1
ATOM   1535 O O   . ASN . . 92 ? -7.904 -42.261 -46.475 1.00  98.35 0 A 1
ATOM   1536 C CB  . ASN . . 92 ? -8.074 -44.272 -43.763 1.00  98.35 0 A 1
ATOM   1537 C CG  . ASN . . 92 ? -7.150 -45.028 -42.828 1.00  98.35 0 A 1
ATOM   1538 N ND2 . ASN . . 92 ? -7.525 -46.227 -42.451 1.00  98.35 0 A 1
ATOM   1539 O OD1 . ASN . . 92 ? -6.085 -44.598 -42.429 1.00  98.35 0 A 1
ATOM   1540 H H   . ASN . . 92 ? -7.771 -42.332 -42.142 1.00  98.35 0 A 1
ATOM   1541 H HA  . ASN . . 92 ? -6.518 -43.024 -44.561 1.00  98.35 0 A 1
ATOM   1542 H HB2 . ASN . . 92 ? -8.210 -44.880 -44.658 1.00  98.35 0 A 1
ATOM   1543 H HB3 . ASN . . 92 ? -9.043 -44.150 -43.278 1.00  98.35 0 A 1
ATOM   1544 H HD21 . ASN . . 92 ? -8.192 -46.714 -43.032 1.00  98.35 0 A 1
ATOM   1545 H HD22 . ASN . . 92 ? -6.825 -46.705 -41.902 1.00  98.35 0 A 1
ATOM   1546 N N   . SER . . 93 ? -9.588 -41.852 -45.052 1.00  98.05 0 A 1
ATOM   1547 C CA  . SER . . 93 ? -10.459 -41.257 -46.066 1.00  98.05 0 A 1
ATOM   1548 C C   . SER . . 93 ? -9.839 -40.018 -46.727 1.00  98.05 0 A 1
ATOM   1549 O O   . SER . . 93 ? -10.055 -39.800 -47.916 1.00  98.05 0 A 1
ATOM   1550 C CB  . SER . . 93 ? -11.809 -40.905 -45.440 1.00  98.05 0 A 1
ATOM   1551 O OG  . SER . . 93 ? -12.708 -40.465 -46.438 1.00  98.05 0 A 1
ATOM   1552 H H   . SER . . 93 ? -9.913 -41.906 -44.096 1.00  98.05 0 A 1
ATOM   1553 H HA  . SER . . 93 ? -10.622 -42.001 -46.845 1.00  98.05 0 A 1
ATOM   1554 H HB2 . SER . . 93 ? -12.220 -41.792 -44.959 1.00  98.05 0 A 1
ATOM   1555 H HB3 . SER . . 93 ? -11.681 -40.123 -44.691 1.00  98.05 0 A 1
ATOM   1556 H HG  . SER . . 93 ? -12.469 -40.891 -47.265 1.00  98.05 0 A 1
ATOM   1557 N N   . TRP . . 94 ? -9.058 -39.219 -45.995 1.00  97.75 0 A 1
ATOM   1558 C CA  . TRP . . 94 ? -8.327 -38.073 -46.538 1.00  97.75 0 A 1
ATOM   1559 C C   . TRP . . 94 ? -7.218 -38.527 -47.491 1.00  97.75 0 A 1
ATOM   1560 O O   . TRP . . 94 ? -7.123 -38.019 -48.604 1.00  97.75 0 A 1
ATOM   1561 C CB  . TRP . . 94 ? -7.763 -37.219 -45.394 1.00  97.75 0 A 1
ATOM   1562 C CG  . TRP . . 94 ? -7.144 -35.931 -45.841 1.00  97.75 0 A 1
ATOM   1563 C CD1 . TRP . . 94 ? -5.823 -35.639 -45.871 1.00  97.75 0 A 1
ATOM   1564 C CD2 . TRP . . 94 ? -7.824 -34.744 -46.343 1.00  97.75 0 A 1
ATOM   1565 C CE2 . TRP . . 94 ? -6.844 -33.767 -46.687 1.00  97.75 0 A 1
ATOM   1566 C CE3 . TRP . . 94 ? -9.179 -34.391 -46.517 1.00  97.75 0 A 1
ATOM   1567 N NE1 . TRP . . 94 ? -5.640 -34.357 -46.354 1.00  97.75 0 A 1
ATOM   1568 C CZ2 . TRP . . 94 ? -7.203 -32.507 -47.192 1.00  97.75 0 A 1
ATOM   1569 C CZ3 . TRP . . 94 ? -9.549 -33.129 -47.016 1.00  97.75 0 A 1
ATOM   1570 C CH2 . TRP . . 94 ? -8.561 -32.190 -47.360 1.00  97.75 0 A 1
ATOM   1571 H H   . TRP . . 94 ? -8.935 -39.431 -45.014 1.00  97.75 0 A 1
ATOM   1572 H HA  . TRP . . 94 ? -9.015 -37.459 -47.119 1.00  97.75 0 A 1
ATOM   1573 H HB2 . TRP . . 94 ? -7.021 -37.789 -44.837 1.00  97.75 0 A 1
ATOM   1574 H HB3 . TRP . . 94 ? -8.573 -36.975 -44.707 1.00  97.75 0 A 1
ATOM   1575 H HD1 . TRP . . 94 ? -5.036 -36.312 -45.563 1.00  97.75 0 A 1
ATOM   1576 H HE1 . TRP . . 94 ? -4.728 -33.927 -46.426 1.00  97.75 0 A 1
ATOM   1577 H HE3 . TRP . . 94 ? -9.940 -35.099 -46.221 1.00  97.75 0 A 1
ATOM   1578 H HZ2 . TRP . . 94 ? -6.448 -31.766 -47.408 1.00  97.75 0 A 1
ATOM   1579 H HZ3 . TRP . . 94 ? -10.595 -32.875 -47.103 1.00  97.75 0 A 1
ATOM   1580 H HH2 . TRP . . 94 ? -8.844 -31.211 -47.718 1.00  97.75 0 A 1
ATOM   1581 N N   . THR . . 95 ? -6.431 -39.530 -47.094 1.00  97.65 0 A 1
ATOM   1582 C CA  . THR . . 95 ? -5.364 -40.102 -47.933 1.00  97.65 0 A 1
ATOM   1583 C C   . THR . . 95 ? -5.883 -40.908 -49.123 1.00  97.65 0 A 1
ATOM   1584 O O   . THR . . 95 ? -5.185 -41.047 -50.114 1.00  97.65 0 A 1
ATOM   1585 C CB  . THR . . 95 ? -4.420 -40.988 -47.110 1.00  97.65 0 A 1
ATOM   1586 C CG2 . THR . . 95 ? -3.687 -40.193 -46.031 1.00  97.65 0 A 1
ATOM   1587 O OG1 . THR . . 95 ? -5.098 -42.040 -46.460 1.00  97.65 0 A 1
ATOM   1588 H H   . THR . . 95 ? -6.552 -39.900 -46.162 1.00  97.65 0 A 1
ATOM   1589 H HA  . THR . . 95 ? -4.774 -39.288 -48.354 1.00  97.65 0 A 1
ATOM   1590 H HB  . THR . . 95 ? -3.676 -41.420 -47.780 1.00  97.65 0 A 1
ATOM   1591 H HG1 . THR . . 95 ? -5.998 -42.103 -46.786 1.00  97.65 0 A 1
ATOM   1592 H HG21 . THR . . 95 ? -3.095 -39.407 -46.499 1.00  97.65 0 A 1
ATOM   1593 H HG22 . THR . . 95 ? -3.023 -40.862 -45.481 1.00  97.65 0 A 1
ATOM   1594 H HG23 . THR . . 95 ? -4.391 -39.748 -45.327 1.00  97.65 0 A 1
ATOM   1595 N N   . GLU . . 96 ? -7.107 -41.433 -49.051 1.00  97.44 0 A 1
ATOM   1596 C CA  . GLU . . 96 ? -7.764 -42.117 -50.167 1.00  97.44 0 A 1
ATOM   1597 C C   . GLU . . 96 ? -8.375 -41.121 -51.164 1.00  97.44 0 A 1
ATOM   1598 O O   . GLU . . 96 ? -8.504 -41.444 -52.342 1.00  97.44 0 A 1
ATOM   1599 C CB  . GLU . . 96 ? -8.867 -43.039 -49.617 1.00  97.44 0 A 1
ATOM   1600 C CG  . GLU . . 96 ? -8.340 -44.310 -48.920 1.00  97.44 0 A 1
ATOM   1601 C CD  . GLU . . 96 ? -9.408 -45.005 -48.045 1.00  97.44 0 A 1
ATOM   1602 O OE1 . GLU . . 96 ? -9.035 -45.855 -47.200 1.00  97.44 0 A 1
ATOM   1603 O OE2 . GLU . . 96 ? -10.615 -44.688 -48.184 1.00  97.44 -1 A 1
ATOM   1604 H H   . GLU . . 96 ? -7.599 -41.394 -48.170 1.00  97.44 0 A 1
ATOM   1605 H HA  . GLU . . 96 ? -7.039 -42.719 -50.714 1.00  97.44 0 A 1
ATOM   1606 H HB2 . GLU . . 96 ? -9.512 -43.351 -50.438 1.00  97.44 0 A 1
ATOM   1607 H HB3 . GLU . . 96 ? -9.472 -42.461 -48.919 1.00  97.44 0 A 1
ATOM   1608 H HG2 . GLU . . 96 ? -7.992 -45.004 -49.685 1.00  97.44 0 A 1
ATOM   1609 H HG3 . GLU . . 96 ? -7.483 -44.057 -48.297 1.00  97.44 0 A 1
ATOM   1610 N N   . ALA . . 97 ? -8.766 -39.922 -50.713 1.00  96.98 0 A 1
ATOM   1611 C CA  . ALA . . 97 ? -9.420 -38.903 -51.538 1.00  96.98 0 A 1
ATOM   1612 C C   . ALA . . 97 ? -8.452 -38.080 -52.408 1.00  96.98 0 A 1
ATOM   1613 O O   . ALA . . 97 ? -8.886 -37.440 -53.374 1.00  96.98 0 A 1
ATOM   1614 C CB  . ALA . . 97 ? -10.243 -37.993 -50.619 1.00  96.98 0 A 1
ATOM   1615 H H   . ALA . . 97 ? -8.658 -39.731 -49.728 1.00  96.98 0 A 1
ATOM   1616 H HA  . ALA . . 97 ? -10.104 -39.403 -52.224 1.00  96.98 0 A 1
ATOM   1617 H HB1 . ALA . . 97 ? -10.985 -38.592 -50.090 1.00  96.98 0 A 1
ATOM   1618 H HB2 . ALA . . 97 ? -10.754 -37.239 -51.216 1.00  96.98 0 A 1
ATOM   1619 H HB3 . ALA . . 97 ? -9.589 -37.504 -49.897 1.00  96.98 0 A 1
ATOM   1620 N N   . TYR . . 98 ? -7.158 -38.087 -52.084 1.00  96.65 0 A 1
ATOM   1621 C CA  . TYR . . 98 ? -6.126 -37.356 -52.817 1.00  96.65 0 A 1
ATOM   1622 C C   . TYR . . 98 ? -4.873 -38.208 -53.000 1.00  96.65 0 A 1
ATOM   1623 O O   . TYR . . 98 ? -4.482 -38.944 -52.102 1.00  96.65 0 A 1
ATOM   1624 C CB  . TYR . . 98 ? -5.764 -36.048 -52.105 1.00  96.65 0 A 1
ATOM   1625 C CG  . TYR . . 98 ? -6.940 -35.145 -51.798 1.00  96.65 0 A 1
ATOM   1626 C CD1 . TYR . . 98 ? -7.421 -34.256 -52.776 1.00  96.65 0 A 1
ATOM   1627 C CD2 . TYR . . 98 ? -7.576 -35.228 -50.546 1.00  96.65 0 A 1
ATOM   1628 C CE1 . TYR . . 98 ? -8.560 -33.471 -52.512 1.00  96.65 0 A 1
ATOM   1629 C CE2 . TYR . . 98 ? -8.715 -34.455 -50.278 1.00  96.65 0 A 1
ATOM   1630 C CZ  . TYR . . 98 ? -9.216 -33.585 -51.267 1.00  96.65 0 A 1
ATOM   1631 O OH  . TYR . . 98 ? -10.337 -32.859 -51.011 1.00  96.65 0 A 1
ATOM   1632 H H   . TYR . . 98 ? -6.852 -38.663 -51.312 1.00  96.65 0 A 1
ATOM   1633 H HA  . TYR . . 98 ? -6.505 -37.113 -53.809 1.00  96.65 0 A 1
ATOM   1634 H HB2 . TYR . . 98 ? -5.254 -36.295 -51.174 1.00  96.65 0 A 1
ATOM   1635 H HB3 . TYR . . 98 ? -5.059 -35.500 -52.729 1.00  96.65 0 A 1
ATOM   1636 H HD1 . TYR . . 98 ? -6.921 -34.204 -53.733 1.00  96.65 0 A 1
ATOM   1637 H HD2 . TYR . . 98 ? -7.195 -35.907 -49.797 1.00  96.65 0 A 1
ATOM   1638 H HE1 . TYR . . 98 ? -8.946 -32.797 -53.263 1.00  96.65 0 A 1
ATOM   1639 H HE2 . TYR . . 98 ? -9.202 -34.548 -49.318 1.00  96.65 0 A 1
ATOM   1640 H HH  . TYR . . 98 ? -10.608 -33.021 -50.103 1.00  96.65 0 A 1
ATOM   1641 N N   . GLU . . 99 ? -4.217 -38.059 -54.144 1.00  95.18 0 A 1
ATOM   1642 C CA  . GLU . . 99 ? -2.975 -38.751 -54.473 1.00  95.18 0 A 1
ATOM   1643 C C   . GLU . . 99 ? -1.954 -37.771 -55.054 1.00  95.18 0 A 1
ATOM   1644 O O   . GLU . . 99 ? -2.313 -36.781 -55.696 1.00  95.18 0 A 1
ATOM   1645 C CB  . GLU . . 99 ? -3.248 -39.945 -55.403 1.00  95.18 0 A 1
ATOM   1646 C CG  . GLU . . 99 ? -3.729 -39.552 -56.811 1.00  95.18 0 A 1
ATOM   1647 C CD  . GLU . . 99 ? -4.190 -40.761 -57.640 1.00  95.18 0 A 1
ATOM   1648 O OE1 . GLU . . 99 ? -5.097 -40.563 -58.483 1.00  95.18 0 A 1
ATOM   1649 O OE2 . GLU . . 99 ? -3.663 -41.875 -57.425 1.00  95.18 -1 A 1
ATOM   1650 H H   . GLU . . 99 ? -4.552 -37.382 -54.814 1.00  95.18 0 A 1
ATOM   1651 H HA  . GLU . . 99 ? -2.546 -39.155 -53.556 1.00  95.18 0 A 1
ATOM   1652 H HB2 . GLU . . 99 ? -2.328 -40.523 -55.495 1.00  95.18 0 A 1
ATOM   1653 H HB3 . GLU . . 99 ? -3.999 -40.580 -54.932 1.00  95.18 0 A 1
ATOM   1654 H HG2 . GLU . . 99 ? -4.555 -38.846 -56.721 1.00  95.18 0 A 1
ATOM   1655 H HG3 . GLU . . 99 ? -2.917 -39.050 -57.338 1.00  95.18 0 A 1
ATOM   1656 N N   . TRP . . 100 ? -0.671 -38.037 -54.822 1.00  94.00 0 A 1
ATOM   1657 C CA  . TRP . . 100 ?  0.415 -37.270 -55.426 1.00  94.00 0 A 1
ATOM   1658 C C   . TRP . . 100 ?  0.775 -37.881 -56.780 1.00  94.00 0 A 1
ATOM   1659 O O   . TRP . . 100 ?  1.030 -39.083 -56.872 1.00  94.00 0 A 1
ATOM   1660 C CB  . TRP . . 100 ?  1.613 -37.223 -54.475 1.00  94.00 0 A 1
ATOM   1661 C CG  . TRP . . 100 ?  1.365 -36.467 -53.206 1.00  94.00 0 A 1
ATOM   1662 C CD1 . TRP . . 100 ?  0.954 -36.995 -52.030 1.00  94.00 0 A 1
ATOM   1663 C CD2 . TRP . . 100 ?  1.496 -35.032 -52.974 1.00  94.00 0 A 1
ATOM   1664 C CE2 . TRP . . 100 ?  1.190 -34.767 -51.606 1.00  94.00 0 A 1
ATOM   1665 C CE3 . TRP . . 100 ?  1.857 -33.932 -53.779 1.00  94.00 0 A 1
ATOM   1666 N NE1 . TRP . . 100 ?  0.833 -35.994 -51.087 1.00  94.00 0 A 1
ATOM   1667 C CZ2 . TRP . . 100 ?  1.289 -33.484 -51.049 1.00  94.00 0 A 1
ATOM   1668 C CZ3 . TRP . . 100 ?  1.968 -32.640 -53.231 1.00  94.00 0 A 1
ATOM   1669 C CH2 . TRP . . 100 ?  1.709 -32.423 -51.865 1.00  94.00 0 A 1
ATOM   1670 H H   . TRP . . 100 ? -0.429 -38.900 -54.356 1.00  94.00 0 A 1
ATOM   1671 H HA  . TRP . . 100 ?  0.090 -36.245 -55.597 1.00  94.00 0 A 1
ATOM   1672 H HB2 . TRP . . 100 ?  2.444 -36.746 -54.995 1.00  94.00 0 A 1
ATOM   1673 H HB3 . TRP . . 100 ?  1.921 -38.241 -54.233 1.00  94.00 0 A 1
ATOM   1674 H HD1 . TRP . . 100 ?  0.748 -38.043 -51.866 1.00  94.00 0 A 1
ATOM   1675 H HE1 . TRP . . 100 ?  0.500 -36.152 -50.147 1.00  94.00 0 A 1
ATOM   1676 H HE3 . TRP . . 100 ?  2.083 -34.095 -54.822 1.00  94.00 0 A 1
ATOM   1677 H HZ2 . TRP . . 100 ?  1.084 -33.322 -50.001 1.00  94.00 0 A 1
ATOM   1678 H HZ3 . TRP . . 100 ?  2.297 -31.827 -53.861 1.00  94.00 0 A 1
ATOM   1679 H HH2 . TRP . . 100 ?  1.865 -31.446 -51.431 1.00  94.00 0 A 1
ATOM   1680 N N   . THR . . 101 ?  0.809 -37.062 -57.830 1.00  91.36 0 A 1
ATOM   1681 C CA  . THR . . 101 ?  1.274 -37.483 -59.155 1.00  91.36 0 A 1
ATOM   1682 C C   . THR . . 101 ?  2.791 -37.678 -59.151 1.00  91.36 0 A 1
ATOM   1683 O O   . THR . . 101 ?  3.502 -37.157 -58.288 1.00  91.36 0 A 1
ATOM   1684 C CB  . THR . . 101 ?  0.864 -36.493 -60.262 1.00  91.36 0 A 1
ATOM   1685 C CG2 . THR . . 101 ? -0.631 -36.172 -60.262 1.00  91.36 0 A 1
ATOM   1686 O OG1 . THR . . 101 ?  1.588 -35.290 -60.158 1.00  91.36 0 A 1
ATOM   1687 H H   . THR . . 101 ?  0.606 -36.083 -57.693 1.00  91.36 0 A 1
ATOM   1688 H HA  . THR . . 101 ?  0.815 -38.445 -59.384 1.00  91.36 0 A 1
ATOM   1689 H HB  . THR . . 101 ?  1.108 -36.944 -61.225 1.00  91.36 0 A 1
ATOM   1690 H HG1 . THR . . 101 ?  1.282 -34.695 -60.846 1.00  91.36 0 A 1
ATOM   1691 H HG21 . THR . . 101 ? -0.908 -35.638 -59.353 1.00  91.36 0 A 1
ATOM   1692 H HG22 . THR . . 101 ? -1.206 -37.097 -60.322 1.00  91.36 0 A 1
ATOM   1693 H HG23 . THR . . 101 ? -0.869 -35.548 -61.124 1.00  91.36 0 A 1
ATOM   1694 N N   . GLY . . 102 ?  3.321 -38.381 -60.158 1.00  89.00 0 A 1
ATOM   1695 C CA  . GLY . . 102 ?  4.773 -38.524 -60.341 1.00  89.00 0 A 1
ATOM   1696 C C   . GLY . . 102 ?  5.515 -37.193 -60.542 1.00  89.00 0 A 1
ATOM   1697 O O   . GLY . . 102 ?  6.732 -37.143 -60.396 1.00  89.00 0 A 1
ATOM   1698 H H   . GLY . . 102 ?  2.705 -38.799 -60.840 1.00  89.00 0 A 1
ATOM   1699 H HA2 . GLY . . 102 ?  4.963 -39.146 -61.215 1.00  89.00 0 A 1
ATOM   1700 H HA3 . GLY . . 102 ?  5.197 -39.013 -59.465 1.00  89.00 0 A 1
ATOM   1701 N N   . GLU . . 103 ?  4.785 -36.116 -60.839 1.00  89.36 0 A 1
ATOM   1702 C CA  . GLU . . 103 ?  5.292 -34.752 -61.027 1.00  89.36 0 A 1
ATOM   1703 C C   . GLU . . 103 ?  5.263 -33.927 -59.723 1.00  89.36 0 A 1
ATOM   1704 O O   . GLU . . 103 ?  5.667 -32.768 -59.715 1.00  89.36 0 A 1
ATOM   1705 C CB  . GLU . . 103 ?  4.471 -34.091 -62.148 1.00  89.36 0 A 1
ATOM   1706 C CG  . GLU . . 103 ?  4.709 -34.766 -63.516 1.00  89.36 0 A 1
ATOM   1707 C CD  . GLU . . 103 ?  3.592 -34.530 -64.547 1.00  89.36 0 A 1
ATOM   1708 O OE1 . GLU . . 103 ?  3.690 -35.143 -65.636 1.00  89.36 0 A 1
ATOM   1709 O OE2 . GLU . . 103 ?  2.628 -33.796 -64.247 1.00  89.36 -1 A 1
ATOM   1710 H H   . GLU . . 103 ?  3.783 -36.228 -60.909 1.00  89.36 0 A 1
ATOM   1711 H HA  . GLU . . 103 ?  6.333 -34.791 -61.347 1.00  89.36 0 A 1
ATOM   1712 H HB2 . GLU . . 103 ?  3.418 -34.159 -61.873 1.00  89.36 0 A 1
ATOM   1713 H HB3 . GLU . . 103 ?  4.737 -33.036 -62.231 1.00  89.36 0 A 1
ATOM   1714 H HG2 . GLU . . 103 ?  4.803 -35.845 -63.383 1.00  89.36 0 A 1
ATOM   1715 H HG3 . GLU . . 103 ?  5.658 -34.409 -63.916 1.00  89.36 0 A 1
ATOM   1716 N N   . GLY . . 104 ?  4.810 -34.514 -58.606 1.00  87.03 0 A 1
ATOM   1717 C CA  . GLY . . 104 ?  4.704 -33.832 -57.312 1.00  87.03 0 A 1
ATOM   1718 C C   . GLY . . 104 ?  3.478 -32.922 -57.186 1.00  87.03 0 A 1
ATOM   1719 O O   . GLY . . 104 ?  3.413 -32.104 -56.268 1.00  87.03 0 A 1
ATOM   1720 H H   . GLY . . 104 ?  4.493 -35.471 -58.662 1.00  87.03 0 A 1
ATOM   1721 H HA2 . GLY . . 104 ?  5.595 -33.227 -57.146 1.00  87.03 0 A 1
ATOM   1722 H HA3 . GLY . . 104 ?  4.642 -34.587 -56.528 1.00  87.03 0 A 1
ATOM   1723 N N   . GLU . . 105 ?  2.496 -33.058 -58.078 1.00  89.54 0 A 1
ATOM   1724 C CA  . GLU . . 105 ?  1.229 -32.335 -58.000 1.00  89.54 0 A 1
ATOM   1725 C C   . GLU . . 105 ?  0.183 -33.149 -57.232 1.00  89.54 0 A 1
ATOM   1726 O O   . GLU . . 105 ?  0.135 -34.374 -57.331 1.00  89.54 0 A 1
ATOM   1727 C CB  . GLU . . 105 ?  0.706 -31.952 -59.392 1.00  89.54 0 A 1
ATOM   1728 C CG  . GLU . . 105 ?  1.688 -31.079 -60.192 1.00  89.54 0 A 1
ATOM   1729 C CD  . GLU . . 105 ?  1.035 -30.434 -61.428 1.00  89.54 0 A 1
ATOM   1730 O OE1 . GLU . . 105 ?  1.566 -29.394 -61.882 1.00  89.54 0 A 1
ATOM   1731 O OE2 . GLU . . 105 ? -0.048 -30.906 -61.848 1.00  89.54 -1 A 1
ATOM   1732 H H   . GLU . . 105 ?  2.587 -33.768 -58.790 1.00  89.54 0 A 1
ATOM   1733 H HA  . GLU . . 105 ?  1.392 -31.405 -57.454 1.00  89.54 0 A 1
ATOM   1734 H HB2 . GLU . . 105 ? -0.218 -31.394 -59.248 1.00  89.54 0 A 1
ATOM   1735 H HB3 . GLU . . 105 ?  0.476 -32.854 -59.959 1.00  89.54 0 A 1
ATOM   1736 H HG2 . GLU . . 105 ?  2.056 -30.291 -59.535 1.00  89.54 0 A 1
ATOM   1737 H HG3 . GLU . . 105 ?  2.537 -31.688 -60.504 1.00  89.54 0 A 1
ATOM   1738 N N   . LEU . . 106 ? -0.683 -32.481 -56.467 1.00  93.99 0 A 1
ATOM   1739 C CA  . LEU . . 106 ? -1.772 -33.160 -55.767 1.00  93.99 0 A 1
ATOM   1740 C C   . LEU . . 106 ? -3.000 -33.280 -56.679 1.00  93.99 0 A 1
ATOM   1741 O O   . LEU . . 106 ? -3.590 -32.277 -57.088 1.00  93.99 0 A 1
ATOM   1742 C CB  . LEU . . 106 ? -2.098 -32.433 -54.455 1.00  93.99 0 A 1
ATOM   1743 C CG  . LEU . . 106 ? -2.998 -33.295 -53.551 1.00  93.99 0 A 1
ATOM   1744 C CD1 . LEU . . 106 ? -2.186 -34.310 -52.747 1.00  93.99 0 A 1
ATOM   1745 C CD2 . LEU . . 106 ? -3.754 -32.396 -52.584 1.00  93.99 0 A 1
ATOM   1746 H H   . LEU . . 106 ? -0.642 -31.472 -56.447 1.00  93.99 0 A 1
ATOM   1747 H HA  . LEU . . 106 ? -1.441 -34.166 -55.512 1.00  93.99 0 A 1
ATOM   1748 H HB2 . LEU . . 106 ? -2.599 -31.495 -54.692 1.00  93.99 0 A 1
ATOM   1749 H HB3 . LEU . . 106 ? -1.174 -32.201 -53.923 1.00  93.99 0 A 1
ATOM   1750 H HG  . LEU . . 106 ? -3.738 -33.827 -54.148 1.00  93.99 0 A 1
ATOM   1751 H HD11 . LEU . . 106 ? -1.458 -33.797 -52.119 1.00  93.99 0 A 1
ATOM   1752 H HD12 . LEU . . 106 ? -1.660 -34.987 -53.419 1.00  93.99 0 A 1
ATOM   1753 H HD13 . LEU . . 106 ? -2.843 -34.905 -52.112 1.00  93.99 0 A 1
ATOM   1754 H HD21 . LEU . . 106 ? -4.445 -31.772 -53.150 1.00  93.99 0 A 1
ATOM   1755 H HD22 . LEU . . 106 ? -4.336 -33.015 -51.900 1.00  93.99 0 A 1
ATOM   1756 H HD23 . LEU . . 106 ? -3.051 -31.766 -52.039 1.00  93.99 0 A 1
ATOM   1757 N N   . ALA . . 107 ? -3.424 -34.512 -56.938 1.00  93.34 0 A 1
ATOM   1758 C CA  . ALA . . 107 ? -4.640 -34.840 -57.662 1.00  93.34 0 A 1
ATOM   1759 C C   . ALA . . 107 ? -5.726 -35.353 -56.706 1.00  93.34 0 A 1
ATOM   1760 O O   . ALA . . 107 ? -5.457 -35.919 -55.650 1.00  93.34 0 A 1
ATOM   1761 C CB  . ALA . . 107 ? -4.302 -35.839 -58.770 1.00  93.34 0 A 1
ATOM   1762 H H   . ALA . . 107 ? -2.901 -35.286 -56.553 1.00  93.34 0 A 1
ATOM   1763 H HA  . ALA . . 107 ? -5.019 -33.938 -58.143 1.00  93.34 0 A 1
ATOM   1764 H HB1 . ALA . . 107 ? -3.562 -35.408 -59.444 1.00  93.34 0 A 1
ATOM   1765 H HB2 . ALA . . 107 ? -5.198 -36.094 -59.337 1.00  93.34 0 A 1
ATOM   1766 H HB3 . ALA . . 107 ? -3.894 -36.750 -58.333 1.00  93.34 0 A 1
ATOM   1767 N N   . LYS . . 108 ? -6.989 -35.149 -57.084 1.00  93.68 0 A 1
ATOM   1768 C CA  . LYS . . 108 ? -8.141 -35.742 -56.402 1.00  93.68 0 A 1
ATOM   1769 C C   . LYS . . 108 ? -8.415 -37.098 -57.042 1.00  93.68 0 A 1
ATOM   1770 O O   . LYS . . 108 ? -8.502 -37.173 -58.267 1.00  93.68 0 A 1
ATOM   1771 C CB  . LYS . . 108 ? -9.355 -34.807 -56.482 1.00  93.68 0 A 1
ATOM   1772 C CG  . LYS . . 108 ? -10.516 -35.339 -55.639 1.00  93.68 0 A 1
ATOM   1773 C CD  . LYS . . 108 ? -11.763 -34.470 -55.784 1.00  93.68 0 A 1
ATOM   1774 C CE  . LYS . . 108 ? -12.864 -35.147 -54.968 1.00  93.68 0 A 1
ATOM   1775 N NZ  . LYS . . 108 ? -14.114 -34.355 -54.971 1.00  93.68 1 A 1
ATOM   1776 H H   . LYS . . 108 ? -7.127 -34.807 -58.024 1.00  93.68 0 A 1
ATOM   1777 H HA  . LYS . . 108 ? -7.897 -35.913 -55.352 1.00  93.68 0 A 1
ATOM   1778 H HB2 . LYS . . 108 ? -9.671 -34.712 -57.521 1.00  93.68 0 A 1
ATOM   1779 H HB3 . LYS . . 108 ? -9.074 -33.826 -56.098 1.00  93.68 0 A 1
ATOM   1780 H HG2 . LYS . . 108 ? -10.215 -35.365 -54.593 1.00  93.68 0 A 1
ATOM   1781 H HG3 . LYS . . 108 ? -10.764 -36.352 -55.957 1.00  93.68 0 A 1
ATOM   1782 H HD2 . LYS . . 108 ? -11.554 -33.473 -55.398 1.00  93.68 0 A 1
ATOM   1783 H HD3 . LYS . . 108 ? -12.050 -34.416 -56.834 1.00  93.68 0 A 1
ATOM   1784 H HE2 . LYS . . 108 ? -13.032 -36.142 -55.382 1.00  93.68 0 A 1
ATOM   1785 H HE3 . LYS . . 108 ? -12.500 -35.285 -53.950 1.00  93.68 0 A 1
ATOM   1786 H HZ1 . LYS . . 108 ? -14.444 -34.245 -55.920 1.00  93.68 0 A 1
ATOM   1787 H HZ2 . LYS . . 108 ? -14.813 -34.842 -54.431 1.00  93.68 0 A 1
ATOM   1788 H HZ3 . LYS . . 108 ? -13.943 -33.452 -54.551 1.00  93.68 0 A 1
ATOM   1789 N N   . THR . . 109 ? -8.605 -38.122 -56.223 1.00  94.71 0 A 1
ATOM   1790 C CA  . THR . . 109 ? -8.949 -39.466 -56.694 1.00  94.71 0 A 1
ATOM   1791 C C   . THR . . 109 ? -10.450 -39.573 -57.016 1.00  94.71 0 A 1
ATOM   1792 O O   . THR . . 109 ? -11.216 -38.606 -56.924 1.00  94.71 0 A 1
ATOM   1793 C CB  . THR . . 109 ? -8.529 -40.532 -55.666 1.00  94.71 0 A 1
ATOM   1794 C CG2 . THR . . 109 ? -7.104 -40.366 -55.149 1.00  94.71 0 A 1
ATOM   1795 O OG1 . THR . . 109 ? -9.423 -40.485 -54.585 1.00  94.71 0 A 1
ATOM   1796 H H   . THR . . 109 ? -8.575 -37.970 -55.226 1.00  94.71 0 A 1
ATOM   1797 H HA  . THR . . 109 ? -8.392 -39.670 -57.609 1.00  94.71 0 A 1
ATOM   1798 H HB  . THR . . 109 ? -8.604 -41.514 -56.132 1.00  94.71 0 A 1
ATOM   1799 H HG1 . THR . . 109 ? -8.980 -40.873 -53.827 1.00  94.71 0 A 1
ATOM   1800 H HG21 . THR . . 109 ? -6.417 -40.345 -55.995 1.00  94.71 0 A 1
ATOM   1801 H HG22 . THR . . 109 ? -6.998 -39.444 -54.578 1.00  94.71 0 A 1
ATOM   1802 H HG23 . THR . . 109 ? -6.840 -41.211 -54.512 1.00  94.71 0 A 1
ATOM   1803 N N   . GLY . . 110 ? -10.908 -40.775 -57.382 1.00  92.47 0 A 1
ATOM   1804 C CA  . GLY . . 110 ? -12.337 -41.090 -57.487 1.00  92.47 0 A 1
ATOM   1805 C C   . GLY . . 110 ? -13.053 -41.252 -56.137 1.00  92.47 0 A 1
ATOM   1806 O O   . GLY . . 110 ? -14.284 -41.265 -56.106 1.00  92.47 0 A 1
ATOM   1807 H H   . GLY . . 110 ? -10.243 -41.532 -57.455 1.00  92.47 0 A 1
ATOM   1808 H HA2 . GLY . . 110 ? -12.841 -40.302 -58.046 1.00  92.47 0 A 1
ATOM   1809 H HA3 . GLY . . 110 ? -12.448 -42.026 -58.034 1.00  92.47 0 A 1
ATOM   1810 N N   . SER . . 111 ? -12.313 -41.359 -55.030 1.00  95.07 0 A 1
ATOM   1811 C CA  . SER . . 111 ? -12.869 -41.598 -53.697 1.00  95.07 0 A 1
ATOM   1812 C C   . SER . . 111 ? -13.247 -40.277 -53.015 1.00  95.07 0 A 1
ATOM   1813 O O   . SER . . 111 ? -12.443 -39.344 -52.970 1.00  95.07 0 A 1
ATOM   1814 C CB  . SER . . 111 ? -11.879 -42.377 -52.830 1.00  95.07 0 A 1
ATOM   1815 O OG  . SER . . 111 ? -11.651 -43.652 -53.399 1.00  95.07 0 A 1
ATOM   1816 H H   . SER . . 111 ? -11.311 -41.248 -55.091 1.00  95.07 0 A 1
ATOM   1817 H HA  . SER . . 111 ? -13.753 -42.226 -53.808 1.00  95.07 0 A 1
ATOM   1818 H HB2 . SER . . 111 ? -10.942 -41.824 -52.765 1.00  95.07 0 A 1
ATOM   1819 H HB3 . SER . . 111 ? -12.287 -42.497 -51.827 1.00  95.07 0 A 1
ATOM   1820 H HG  . SER . . 111 ? -10.904 -44.044 -52.938 1.00  95.07 0 A 1
ATOM   1821 N N   . PRO . . 112 ? -14.466 -40.140 -52.468 1.00  93.12 0 A 1
ATOM   1822 C CA  . PRO . . 112 ? -14.830 -38.953 -51.708 1.00  93.12 0 A 1
ATOM   1823 C C   . PRO . . 112 ? -14.189 -38.971 -50.314 1.00  93.12 0 A 1
ATOM   1824 O O   . PRO . . 112 ? -14.124 -40.012 -49.661 1.00  93.12 0 A 1
ATOM   1825 C CB  . PRO . . 112 ? -16.357 -38.977 -51.647 1.00  93.12 0 A 1
ATOM   1826 C CG  . PRO . . 112 ? -16.680 -40.474 -51.656 1.00  93.12 0 A 1
ATOM   1827 C CD  . PRO . . 112 ? -15.580 -41.076 -52.531 1.00  93.12 0 A 1
ATOM   1828 H HA  . PRO . . 112 ? -14.504 -38.056 -52.236 1.00  93.12 0 A 1
ATOM   1829 H HB2 . PRO . . 112 ? -16.743 -38.486 -50.754 1.00  93.12 0 A 1
ATOM   1830 H HB3 . PRO . . 112 ? -16.765 -38.513 -52.545 1.00  93.12 0 A 1
ATOM   1831 H HG2 . PRO . . 112 ? -17.672 -40.671 -52.065 1.00  93.12 0 A 1
ATOM   1832 H HG3 . PRO . . 112 ? -16.600 -40.871 -50.646 1.00  93.12 0 A 1
ATOM   1833 H HD2 . PRO . . 112 ? -15.926 -41.158 -53.562 1.00  93.12 0 A 1
ATOM   1834 H HD3 . PRO . . 112 ? -15.293 -42.056 -52.149 1.00  93.12 0 A 1
ATOM   1835 N N   . PHE . . 113 ? -13.803 -37.796 -49.814 1.00  94.78 0 A 1
ATOM   1836 C CA  . PHE . . 113 ? -13.524 -37.626 -48.390 1.00  94.78 0 A 1
ATOM   1837 C C   . PHE . . 113 ? -14.836 -37.712 -47.600 1.00  94.78 0 A 1
ATOM   1838 O O   . PHE . . 113 ? -15.784 -36.979 -47.890 1.00  94.78 0 A 1
ATOM   1839 C CB  . PHE . . 113 ? -12.803 -36.296 -48.139 1.00  94.78 0 A 1
ATOM   1840 C CG  . PHE . . 113 ? -12.588 -36.007 -46.664 1.00  94.78 0 A 1
ATOM   1841 C CD1 . PHE . . 113 ? -13.138 -34.854 -46.073 1.00  94.78 0 A 1
ATOM   1842 C CD2 . PHE . . 113 ? -11.864 -36.917 -45.871 1.00  94.78 0 A 1
ATOM   1843 C CE1 . PHE . . 113 ? -12.956 -34.611 -44.701 1.00  94.78 0 A 1
ATOM   1844 C CE2 . PHE . . 113 ? -11.682 -36.669 -44.500 1.00  94.78 0 A 1
ATOM   1845 C CZ  . PHE . . 113 ? -12.227 -35.516 -43.913 1.00  94.78 0 A 1
ATOM   1846 H H   . PHE . . 113 ? -13.865 -36.967 -50.388 1.00  94.78 0 A 1
ATOM   1847 H HA  . PHE . . 113 ? -12.866 -38.434 -48.066 1.00  94.78 0 A 1
ATOM   1848 H HB2 . PHE . . 113 ? -11.830 -36.321 -48.631 1.00  94.78 0 A 1
ATOM   1849 H HB3 . PHE . . 113 ? -13.385 -35.488 -48.581 1.00  94.78 0 A 1
ATOM   1850 H HD1 . PHE . . 113 ? -13.723 -34.162 -46.663 1.00  94.78 0 A 1
ATOM   1851 H HD2 . PHE . . 113 ? -11.444 -37.808 -46.313 1.00  94.78 0 A 1
ATOM   1852 H HE1 . PHE . . 113 ? -13.401 -33.742 -44.236 1.00  94.78 0 A 1
ATOM   1853 H HE2 . PHE . . 113 ? -11.124 -37.366 -43.892 1.00  94.78 0 A 1
ATOM   1854 H HZ  . PHE . . 113 ? -12.104 -35.332 -42.856 1.00  94.78 0 A 1
ATOM   1855 N N   . ASN . . 114 ? -14.899 -38.612 -46.621 1.00  94.68 0 A 1
ATOM   1856 C CA  . ASN . . 114 ? -16.091 -38.878 -45.827 1.00  94.68 0 A 1
ATOM   1857 C C   . ASN . . 114 ? -15.989 -38.230 -44.438 1.00  94.68 0 A 1
ATOM   1858 O O   . ASN . . 114 ? -15.560 -38.860 -43.474 1.00  94.68 0 A 1
ATOM   1859 C CB  . ASN . . 114 ? -16.323 -40.397 -45.774 1.00  94.68 0 A 1
ATOM   1860 C CG  . ASN . . 114 ? -17.630 -40.743 -45.082 1.00  94.68 0 A 1
ATOM   1861 N ND2 . ASN . . 114 ? -17.937 -42.009 -44.937 1.00  94.68 0 A 1
ATOM   1862 O OD1 . ASN . . 114 ? -18.411 -39.891 -44.693 1.00  94.68 0 A 1
ATOM   1863 H H   . ASN . . 114 ? -14.082 -39.177 -46.439 1.00  94.68 0 A 1
ATOM   1864 H HA  . ASN . . 114 ? -16.955 -38.437 -46.322 1.00  94.68 0 A 1
ATOM   1865 H HB2 . ASN . . 114 ? -16.354 -40.794 -46.789 1.00  94.68 0 A 1
ATOM   1866 H HB3 . ASN . . 114 ? -15.501 -40.872 -45.238 1.00  94.68 0 A 1
ATOM   1867 H HD21 . ASN . . 114 ? -18.805 -42.201 -44.458 1.00  94.68 0 A 1
ATOM   1868 H HD22 . ASN . . 114 ? -17.311 -42.729 -45.270 1.00  94.68 0 A 1
ATOM   1869 N N   . ASP . . 115 ? -16.437 -36.981 -44.329 1.00  89.13 0 A 1
ATOM   1870 C CA  . ASP . . 115 ? -16.450 -36.243 -43.057 1.00  89.13 0 A 1
ATOM   1871 C C   . ASP . . 115 ? -17.564 -36.712 -42.095 1.00  89.13 0 A 1
ATOM   1872 O O   . ASP . . 115 ? -17.585 -36.336 -40.924 1.00  89.13 0 A 1
ATOM   1873 C CB  . ASP . . 115 ? -16.542 -34.739 -43.360 1.00  89.13 0 A 1
ATOM   1874 C CG  . ASP . . 115 ? -16.092 -33.849 -42.193 1.00  89.13 0 A 1
ATOM   1875 O OD1 . ASP . . 115 ? -15.037 -34.133 -41.574 1.00  89.13 0 A 1
ATOM   1876 O OD2 . ASP . . 115 ? -16.730 -32.799 -41.988 1.00  89.13 -1 A 1
ATOM   1877 H H   . ASP . . 115 ? -16.719 -36.489 -45.166 1.00  89.13 0 A 1
ATOM   1878 H HA  . ASP . . 115 ? -15.499 -36.420 -42.555 1.00  89.13 0 A 1
ATOM   1879 H HB2 . ASP . . 115 ? -17.566 -34.496 -43.642 1.00  89.13 0 A 1
ATOM   1880 H HB3 . ASP . . 115 ? -15.900 -34.511 -44.212 1.00  89.13 0 A 1
ATOM   1881 N N   . ALA . . 116 ? -18.474 -37.595 -42.533 1.00  95.25 0 A 1
ATOM   1882 C CA  . ALA . . 116 ? -19.551 -38.105 -41.679 1.00  95.25 0 A 1
ATOM   1883 C C   . ALA . . 116 ? -19.028 -38.897 -40.466 1.00  95.25 0 A 1
ATOM   1884 O O   . ALA . . 116 ? -19.711 -38.963 -39.445 1.00  95.25 0 A 1
ATOM   1885 C CB  . ALA . . 116 ? -20.516 -38.955 -42.513 1.00  95.25 0 A 1
ATOM   1886 H H   . ALA . . 116 ? -18.401 -37.951 -43.476 1.00  95.25 0 A 1
ATOM   1887 H HA  . ALA . . 116 ? -20.104 -37.250 -41.289 1.00  95.25 0 A 1
ATOM   1888 H HB1 . ALA . . 116 ? -21.409 -39.164 -41.925 1.00  95.25 0 A 1
ATOM   1889 H HB2 . ALA . . 116 ? -20.807 -38.414 -43.413 1.00  95.25 0 A 1
ATOM   1890 H HB3 . ALA . . 116 ? -20.048 -39.900 -42.786 1.00  95.25 0 A 1
ATOM   1891 N N   . TYR . . 117 ? -17.806 -39.446 -40.533 1.00  97.79 0 A 1
ATOM   1892 C CA  . TYR . . 117 ? -17.151 -40.083 -39.383 1.00  97.79 0 A 1
ATOM   1893 C C   . TYR . . 117 ? -17.072 -39.156 -38.168 1.00  97.79 0 A 1
ATOM   1894 O O   . TYR . . 117 ? -17.217 -39.625 -37.043 1.00  97.79 0 A 1
ATOM   1895 C CB  . TYR . . 117 ? -15.732 -40.533 -39.761 1.00  97.79 0 A 1
ATOM   1896 C CG  . TYR . . 117 ? -15.673 -41.725 -40.693 1.00  97.79 0 A 1
ATOM   1897 C CD1 . TYR . . 117 ? -16.263 -42.950 -40.320 1.00  97.79 0 A 1
ATOM   1898 C CD2 . TYR . . 117 ? -15.016 -41.612 -41.931 1.00  97.79 0 A 1
ATOM   1899 C CE1 . TYR . . 117 ? -16.230 -44.046 -41.202 1.00  97.79 0 A 1
ATOM   1900 C CE2 . TYR . . 117 ? -14.987 -42.699 -42.820 1.00  97.79 0 A 1
ATOM   1901 C CZ  . TYR . . 117 ? -15.610 -43.911 -42.460 1.00  97.79 0 A 1
ATOM   1902 O OH  . TYR . . 117 ? -15.606 -44.947 -43.338 1.00  97.79 0 A 1
ATOM   1903 H H   . TYR . . 117 ? -17.281 -39.339 -41.389 1.00  97.79 0 A 1
ATOM   1904 H HA  . TYR . . 117 ? -17.736 -40.952 -39.080 1.00  97.79 0 A 1
ATOM   1905 H HB2 . TYR . . 117 ? -15.211 -39.689 -40.213 1.00  97.79 0 A 1
ATOM   1906 H HB3 . TYR . . 117 ? -15.189 -40.798 -38.854 1.00  97.79 0 A 1
ATOM   1907 H HD1 . TYR . . 117 ? -16.762 -43.047 -39.367 1.00  97.79 0 A 1
ATOM   1908 H HD2 . TYR . . 117 ? -14.536 -40.683 -42.204 1.00  97.79 0 A 1
ATOM   1909 H HE1 . TYR . . 117 ? -16.709 -44.977 -40.932 1.00  97.79 0 A 1
ATOM   1910 H HE2 . TYR . . 117 ? -14.481 -42.593 -43.769 1.00  97.79 0 A 1
ATOM   1911 H HH  . TYR . . 117 ? -15.257 -44.646 -44.180 1.00  97.79 0 A 1
ATOM   1912 N N   . ARG . . 118 ? -16.903 -37.848 -38.380 1.00  98.22 0 A 1
ATOM   1913 C CA  . ARG . . 118 ? -16.859 -36.853 -37.306 1.00  98.22 0 A 1
ATOM   1914 C C   . ARG . . 118 ? -18.193 -36.742 -36.567 1.00  98.22 0 A 1
ATOM   1915 O O   . ARG . . 118 ? -18.230 -36.697 -35.343 1.00  98.22 0 A 1
ATOM   1916 C CB  . ARG . . 118 ? -16.452 -35.521 -37.943 1.00  98.22 0 A 1
ATOM   1917 C CG  . ARG . . 118 ? -16.101 -34.471 -36.892 1.00  98.22 0 A 1
ATOM   1918 C CD  . ARG . . 118 ? -15.625 -33.181 -37.569 1.00  98.22 0 A 1
ATOM   1919 N NE  . ARG . . 118 ? -14.350 -33.351 -38.296 1.00  98.22 0 A 1
ATOM   1920 C CZ  . ARG . . 118 ? -13.136 -33.244 -37.782 1.00  98.22 0 A 1
ATOM   1921 N NH1 . ARG . . 118 ? -12.922 -33.033 -36.514 1.00  98.22 1 A 1
ATOM   1922 N NH2 . ARG . . 118 ? -12.072 -33.358 -38.516 1.00  98.22 0 A 1
ATOM   1923 H H   . ARG . . 118 ? -16.839 -37.513 -39.330 1.00  98.22 0 A 1
ATOM   1924 H HA  . ARG . . 118 ? -16.111 -37.146 -36.570 1.00  98.22 0 A 1
ATOM   1925 H HB2 . ARG . . 118 ? -15.587 -35.688 -38.585 1.00  98.22 0 A 1
ATOM   1926 H HB3 . ARG . . 118 ? -17.265 -35.146 -38.565 1.00  98.22 0 A 1
ATOM   1927 H HG2 . ARG . . 118 ? -15.325 -34.850 -36.226 1.00  98.22 0 A 1
ATOM   1928 H HG3 . ARG . . 118 ? -16.997 -34.257 -36.309 1.00  98.22 0 A 1
ATOM   1929 H HD2 . ARG . . 118 ? -16.392 -32.850 -38.269 1.00  98.22 0 A 1
ATOM   1930 H HD3 . ARG . . 118 ? -15.518 -32.403 -36.812 1.00  98.22 0 A 1
ATOM   1931 H HE  . ARG . . 118 ? -14.419 -33.582 -39.276 1.00  98.22 0 A 1
ATOM   1932 H HH11 . ARG . . 118 ? -13.696 -33.091 -35.868 1.00  98.22 0 A 1
ATOM   1933 H HH12 . ARG . . 118 ? -11.997 -33.128 -36.123 1.00  98.22 0 A 1
ATOM   1934 H HH21 . ARG . . 118 ? -12.149 -33.511 -39.512 1.00  98.22 0 A 1
ATOM   1935 H HH22 . ARG . . 118 ? -11.157 -33.292 -38.096 1.00  98.22 0 A 1
ATOM   1936 N N   . TYR . . 119 ? -19.300 -36.772 -37.302 1.00  97.94 0 A 1
ATOM   1937 C CA  . TYR . . 119 ? -20.635 -36.744 -36.706 1.00  97.94 0 A 1
ATOM   1938 C C   . TYR . . 119 ? -20.992 -38.060 -36.015 1.00  97.94 0 A 1
ATOM   1939 O O   . TYR . . 119 ? -21.670 -38.037 -34.991 1.00  97.94 0 A 1
ATOM   1940 C CB  . TYR . . 119 ? -21.664 -36.369 -37.772 1.00  97.94 0 A 1
ATOM   1941 C CG  . TYR . . 119 ? -21.721 -34.876 -37.997 1.00  97.94 0 A 1
ATOM   1942 C CD1 . TYR . . 119 ? -22.704 -34.120 -37.334 1.00  97.94 0 A 1
ATOM   1943 C CD2 . TYR . . 119 ? -20.783 -34.232 -38.829 1.00  97.94 0 A 1
ATOM   1944 C CE1 . TYR . . 119 ? -22.773 -32.730 -37.520 1.00  97.94 0 A 1
ATOM   1945 C CE2 . TYR . . 119 ? -20.849 -32.838 -39.013 1.00  97.94 0 A 1
ATOM   1946 C CZ  . TYR . . 119 ? -21.855 -32.086 -38.373 1.00  97.94 0 A 1
ATOM   1947 O OH  . TYR . . 119 ? -21.936 -30.742 -38.532 1.00  97.94 0 A 1
ATOM   1948 H H   . TYR . . 119 ? -19.207 -36.845 -38.305 1.00  97.94 0 A 1
ATOM   1949 H HA  . TYR . . 119 ? -20.658 -35.975 -35.934 1.00  97.94 0 A 1
ATOM   1950 H HB2 . TYR . . 119 ? -21.444 -36.879 -38.710 1.00  97.94 0 A 1
ATOM   1951 H HB3 . TYR . . 119 ? -22.649 -36.702 -37.445 1.00  97.94 0 A 1
ATOM   1952 H HD1 . TYR . . 119 ? -23.417 -34.608 -36.685 1.00  97.94 0 A 1
ATOM   1953 H HD2 . TYR . . 119 ? -20.005 -34.797 -39.323 1.00  97.94 0 A 1
ATOM   1954 H HE1 . TYR . . 119 ? -23.522 -32.144 -37.007 1.00  97.94 0 A 1
ATOM   1955 H HE2 . TYR . . 119 ? -20.110 -32.335 -39.619 1.00  97.94 0 A 1
ATOM   1956 H HH  . TYR . . 119 ? -21.259 -30.378 -39.106 1.00  97.94 0 A 1
ATOM   1957 N N   . MET . . 120 ? -20.509 -39.196 -36.527 1.00  97.85 0 A 1
ATOM   1958 C CA  . MET . . 120 ? -20.662 -40.488 -35.848 1.00  97.85 0 A 1
ATOM   1959 C C   . MET . . 120 ? -19.852 -40.553 -34.547 1.00  97.85 0 A 1
ATOM   1960 O O   . MET . . 120 ? -20.367 -41.060 -33.553 1.00  97.85 0 A 1
ATOM   1961 C CB  . MET . . 120 ? -20.280 -41.647 -36.780 1.00  97.85 0 A 1
ATOM   1962 C CG  . MET . . 120 ? -21.174 -41.737 -38.022 1.00  97.85 0 A 1
ATOM   1963 S SD  . MET . . 120 ? -22.951 -41.921 -37.696 1.00  97.85 0 A 1
ATOM   1964 C CE  . MET . . 120 ? -23.588 -40.552 -38.700 1.00  97.85 0 A 1
ATOM   1965 H H   . MET . . 120 ? -19.983 -39.154 -37.388 1.00  97.85 0 A 1
ATOM   1966 H HA  . MET . . 120 ? -21.707 -40.609 -35.566 1.00  97.85 0 A 1
ATOM   1967 H HB2 . MET . . 120 ? -20.365 -42.583 -36.227 1.00  97.85 0 A 1
ATOM   1968 H HB3 . MET . . 120 ? -19.243 -41.533 -37.096 1.00  97.85 0 A 1
ATOM   1969 H HG2 . MET . . 120 ? -20.846 -42.589 -38.617 1.00  97.85 0 A 1
ATOM   1970 H HG3 . MET . . 120 ? -21.023 -40.842 -38.627 1.00  97.85 0 A 1
ATOM   1971 H HE1 . MET . . 120 ? -23.309 -40.699 -39.743 1.00  97.85 0 A 1
ATOM   1972 H HE2 . MET . . 120 ? -24.675 -40.514 -38.615 1.00  97.85 0 A 1
ATOM   1973 H HE3 . MET . . 120 ? -23.168 -39.613 -38.342 1.00  97.85 0 A 1
ATOM   1974 N N   . ASP . . 121 ? -18.640 -39.981 -34.519 1.00  98.75 0 A 1
ATOM   1975 C CA  . ASP . . 121 ? -17.896 -39.745 -33.274 1.00  98.75 0 A 1
ATOM   1976 C C   . ASP . . 121 ? -18.756 -38.937 -32.303 1.00  98.75 0 A 1
ATOM   1977 O O   . ASP . . 121 ? -19.086 -39.427 -31.226 1.00  98.75 0 A 1
ATOM   1978 C CB  . ASP . . 121 ? -16.545 -39.045 -33.547 1.00  98.75 0 A 1
ATOM   1979 C CG  . ASP . . 121 ? -15.837 -38.504 -32.292 1.00  98.75 0 A 1
ATOM   1980 O OD1 . ASP . . 121 ? -16.106 -38.993 -31.175 1.00  98.75 0 A 1
ATOM   1981 O OD2 . ASP . . 121 ? -15.022 -37.560 -32.397 1.00  98.75 -1 A 1
ATOM   1982 H H   . ASP . . 121 ? -18.235 -39.648 -35.382 1.00  98.75 0 A 1
ATOM   1983 H HA  . ASP . . 121 ? -17.690 -40.701 -32.795 1.00  98.75 0 A 1
ATOM   1984 H HB2 . ASP . . 121 ? -15.880 -39.754 -34.039 1.00  98.75 0 A 1
ATOM   1985 H HB3 . ASP . . 121 ? -16.692 -38.212 -34.236 1.00  98.75 0 A 1
ATOM   1986 N N   . TRP . . 122 ? -19.183 -37.734 -32.690 1.00  98.77 0 A 1
ATOM   1987 C CA  . TRP . . 122 ? -19.919 -36.849 -31.790 1.00  98.77 0 A 1
ATOM   1988 C C   . TRP . . 122 ? -21.232 -37.438 -31.281 1.00  98.77 0 A 1
ATOM   1989 O O   . TRP . . 122 ? -21.558 -37.268 -30.108 1.00  98.77 0 A 1
ATOM   1990 C CB  . TRP . . 122 ? -20.178 -35.522 -32.496 1.00  98.77 0 A 1
ATOM   1991 C CG  . TRP . . 122 ? -18.964 -34.733 -32.863 1.00  98.77 0 A 1
ATOM   1992 C CD1 . TRP . . 122 ? -17.744 -34.819 -32.287 1.00  98.77 0 A 1
ATOM   1993 C CD2 . TRP . . 122 ? -18.849 -33.713 -33.892 1.00  98.77 0 A 1
ATOM   1994 C CE2 . TRP . . 122 ? -17.528 -33.175 -33.839 1.00  98.77 0 A 1
ATOM   1995 C CE3 . TRP . . 122 ? -19.736 -33.183 -34.852 1.00  98.77 0 A 1
ATOM   1996 N NE1 . TRP . . 122 ? -16.885 -33.897 -32.857 1.00  98.77 0 A 1
ATOM   1997 C CZ2 . TRP . . 122 ? -17.118 -32.133 -34.677 1.00  98.77 0 A 1
ATOM   1998 C CZ3 . TRP . . 122 ? -19.326 -32.147 -35.710 1.00  98.77 0 A 1
ATOM   1999 C CH2 . TRP . . 122 ? -18.027 -31.622 -35.617 1.00  98.77 0 A 1
ATOM   2000 H H   . TRP . . 122 ? -18.884 -37.376 -33.585 1.00  98.77 0 A 1
ATOM   2001 H HA  . TRP . . 122 ? -19.308 -36.665 -30.906 1.00  98.77 0 A 1
ATOM   2002 H HB2 . TRP . . 122 ? -20.759 -35.709 -33.399 1.00  98.77 0 A 1
ATOM   2003 H HB3 . TRP . . 122 ? -20.779 -34.899 -31.834 1.00  98.77 0 A 1
ATOM   2004 H HD1 . TRP . . 122 ? -17.499 -35.513 -31.497 1.00  98.77 0 A 1
ATOM   2005 H HE1 . TRP . . 122 ? -15.924 -33.760 -32.579 1.00  98.77 0 A 1
ATOM   2006 H HE3 . TRP . . 122 ? -20.741 -33.571 -34.923 1.00  98.77 0 A 1
ATOM   2007 H HZ2 . TRP . . 122 ? -16.119 -31.732 -34.597 1.00  98.77 0 A 1
ATOM   2008 H HZ3 . TRP . . 122 ? -20.015 -31.737 -36.432 1.00  98.77 0 A 1
ATOM   2009 H HH2 . TRP . . 122 ? -17.734 -30.817 -36.274 1.00  98.77 0 A 1
ATOM   2010 N N   . LEU . . 123 ? -21.963 -38.170 -32.123 1.00  97.98 0 A 1
ATOM   2011 C CA  . LEU . . 123 ? -23.198 -38.835 -31.716 1.00  97.98 0 A 1
ATOM   2012 C C   . LEU . . 123 ? -22.961 -39.834 -30.571 1.00  97.98 0 A 1
ATOM   2013 O O   . LEU . . 123 ? -23.821 -39.989 -29.707 1.00  97.98 0 A 1
ATOM   2014 C CB  . LEU . . 123 ? -23.803 -39.523 -32.952 1.00  97.98 0 A 1
ATOM   2015 C CG  . LEU . . 123 ? -25.177 -40.169 -32.703 1.00  97.98 0 A 1
ATOM   2016 C CD1 . LEU . . 123 ? -26.238 -39.133 -32.321 1.00  97.98 0 A 1
ATOM   2017 C CD2 . LEU . . 123 ? -25.638 -40.887 -33.972 1.00  97.98 0 A 1
ATOM   2018 H H   . LEU . . 123 ? -21.651 -38.268 -33.078 1.00  97.98 0 A 1
ATOM   2019 H HA  . LEU . . 123 ? -23.885 -38.073 -31.349 1.00  97.98 0 A 1
ATOM   2020 H HB2 . LEU . . 123 ? -23.910 -38.785 -33.748 1.00  97.98 0 A 1
ATOM   2021 H HB3 . LEU . . 123 ? -23.110 -40.290 -33.296 1.00  97.98 0 A 1
ATOM   2022 H HG  . LEU . . 123 ? -25.102 -40.913 -31.911 1.00  97.98 0 A 1
ATOM   2023 H HD11 . LEU . . 123 ? -27.215 -39.613 -32.255 1.00  97.98 0 A 1
ATOM   2024 H HD12 . LEU . . 123 ? -26.003 -38.712 -31.344 1.00  97.98 0 A 1
ATOM   2025 H HD13 . LEU . . 123 ? -26.275 -38.336 -33.064 1.00  97.98 0 A 1
ATOM   2026 H HD21 . LEU . . 123 ? -24.901 -41.639 -34.253 1.00  97.98 0 A 1
ATOM   2027 H HD22 . LEU . . 123 ? -25.744 -40.171 -34.788 1.00  97.98 0 A 1
ATOM   2028 H HD23 . LEU . . 123 ? -26.593 -41.379 -33.792 1.00  97.98 0 A 1
ATOM   2029 N N   . LEU . . 124 ? -21.795 -40.486 -30.548 1.00  98.33 0 A 1
ATOM   2030 C CA  . LEU . . 124 ? -21.398 -41.414 -29.493 1.00  98.33 0 A 1
ATOM   2031 C C   . LEU . . 124 ? -20.754 -40.697 -28.300 1.00  98.33 0 A 1
ATOM   2032 O O   . LEU . . 124 ? -21.041 -41.029 -27.152 1.00  98.33 0 A 1
ATOM   2033 C CB  . LEU . . 124 ? -20.426 -42.449 -30.086 1.00  98.33 0 A 1
ATOM   2034 C CG  . LEU . . 124 ? -21.043 -43.381 -31.143 1.00  98.33 0 A 1
ATOM   2035 C CD1 . LEU . . 124 ? -19.931 -44.185 -31.818 1.00  98.33 0 A 1
ATOM   2036 C CD2 . LEU . . 124 ? -22.041 -44.363 -30.523 1.00  98.33 0 A 1
ATOM   2037 H H   . LEU . . 124 ? -21.125 -40.284 -31.277 1.00  98.33 0 A 1
ATOM   2038 H HA  . LEU . . 124 ? -22.280 -41.927 -29.108 1.00  98.33 0 A 1
ATOM   2039 H HB2 . LEU . . 124 ? -19.591 -41.915 -30.538 1.00  98.33 0 A 1
ATOM   2040 H HB3 . LEU . . 124 ? -20.028 -43.059 -29.274 1.00  98.33 0 A 1
ATOM   2041 H HG  . LEU . . 124 ? -21.558 -42.799 -31.907 1.00  98.33 0 A 1
ATOM   2042 H HD11 . LEU . . 124 ? -19.389 -44.776 -31.080 1.00  98.33 0 A 1
ATOM   2043 H HD12 . LEU . . 124 ? -19.249 -43.491 -32.308 1.00  98.33 0 A 1
ATOM   2044 H HD13 . LEU . . 124 ? -20.361 -44.841 -32.576 1.00  98.33 0 A 1
ATOM   2045 H HD21 . LEU . . 124 ? -22.414 -45.038 -31.294 1.00  98.33 0 A 1
ATOM   2046 H HD22 . LEU . . 124 ? -21.559 -44.941 -29.735 1.00  98.33 0 A 1
ATOM   2047 H HD23 . LEU . . 124 ? -22.887 -43.816 -30.108 1.00  98.33 0 A 1
ATOM   2048 N N   . THR . . 125 ? -19.873 -39.729 -28.549 1.00  98.74 0 A 1
ATOM   2049 C CA  . THR . . 125 ? -18.993 -39.170 -27.515 1.00  98.74 0 A 1
ATOM   2050 C C   . THR . . 125 ? -19.584 -37.991 -26.762 1.00  98.74 0 A 1
ATOM   2051 O O   . THR . . 125 ? -19.317 -37.861 -25.572 1.00  98.74 0 A 1
ATOM   2052 C CB  . THR . . 125 ? -17.612 -38.805 -28.069 1.00  98.74 0 A 1
ATOM   2053 C CG2 . THR . . 125 ? -16.868 -40.065 -28.499 1.00  98.74 0 A 1
ATOM   2054 O OG1 . THR . . 125 ? -17.660 -37.927 -29.169 1.00  98.74 0 A 1
ATOM   2055 H H   . THR . . 125 ? -19.674 -39.498 -29.512 1.00  98.74 0 A 1
ATOM   2056 H HA  . THR . . 125 ? -18.829 -39.940 -26.762 1.00  98.74 0 A 1
ATOM   2057 H HB  . THR . . 125 ? -17.048 -38.322 -27.270 1.00  98.74 0 A 1
ATOM   2058 H HG1 . THR . . 125 ? -17.277 -38.410 -29.905 1.00  98.74 0 A 1
ATOM   2059 H HG21 . THR . . 125 ? -15.828 -39.821 -28.720 1.00  98.74 0 A 1
ATOM   2060 H HG22 . THR . . 125 ? -16.895 -40.806 -27.699 1.00  98.74 0 A 1
ATOM   2061 H HG23 . THR . . 125 ? -17.334 -40.491 -29.386 1.00  98.74 0 A 1
ATOM   2062 N N   . VAL . . 126 ? -20.425 -37.161 -27.381 1.00  98.55 0 A 1
ATOM   2063 C CA  . VAL . . 126 ? -21.035 -36.004 -26.705 1.00  98.55 0 A 1
ATOM   2064 C C   . VAL . . 126 ? -21.947 -36.434 -25.542 1.00  98.55 0 A 1
ATOM   2065 O O   . VAL . . 126 ? -21.802 -35.868 -24.456 1.00  98.55 0 A 1
ATOM   2066 C CB  . VAL . . 126 ? -21.733 -35.072 -27.713 1.00  98.55 0 A 1
ATOM   2067 C CG1 . VAL . . 126 ? -22.403 -33.861 -27.062 1.00  98.55 0 A 1
ATOM   2068 C CG2 . VAL . . 126 ? -20.713 -34.496 -28.706 1.00  98.55 0 A 1
ATOM   2069 H H   . VAL . . 126 ? -20.649 -37.331 -28.353 1.00  98.55 0 A 1
ATOM   2070 H HA  . VAL . . 126 ? -20.233 -35.423 -26.249 1.00  98.55 0 A 1
ATOM   2071 H HB  . VAL . . 126 ? -22.496 -35.619 -28.267 1.00  98.55 0 A 1
ATOM   2072 H HG11 . VAL . . 126 ? -22.959 -34.139 -26.168 1.00  98.55 0 A 1
ATOM   2073 H HG12 . VAL . . 126 ? -23.081 -33.406 -27.784 1.00  98.55 0 A 1
ATOM   2074 H HG13 . VAL . . 126 ? -21.644 -33.126 -26.798 1.00  98.55 0 A 1
ATOM   2075 H HG21 . VAL . . 126 ? -20.204 -35.294 -29.245 1.00  98.55 0 A 1
ATOM   2076 H HG22 . VAL . . 126 ? -19.962 -33.909 -28.179 1.00  98.55 0 A 1
ATOM   2077 H HG23 . VAL . . 126 ? -21.219 -33.858 -29.431 1.00  98.55 0 A 1
ATOM   2078 N N   . PRO . . 127 ? -22.817 -37.459 -25.674 1.00  98.33 0 A 1
ATOM   2079 C CA  . PRO . . 127 ? -23.558 -37.985 -24.528 1.00  98.33 0 A 1
ATOM   2080 C C   . PRO . . 127 ? -22.640 -38.503 -23.413 1.00  98.33 0 A 1
ATOM   2081 O O   . PRO . . 127 ? -22.880 -38.239 -22.236 1.00  98.33 0 A 1
ATOM   2082 C CB  . PRO . . 127 ? -24.436 -39.111 -25.088 1.00  98.33 0 A 1
ATOM   2083 C CG  . PRO . . 127 ? -24.612 -38.739 -26.557 1.00  98.33 0 A 1
ATOM   2084 C CD  . PRO . . 127 ? -23.268 -38.110 -26.901 1.00  98.33 0 A 1
ATOM   2085 H HA  . PRO . . 127 ? -24.194 -37.196 -24.128 1.00  98.33 0 A 1
ATOM   2086 H HB2 . PRO . . 127 ? -25.394 -39.173 -24.570 1.00  98.33 0 A 1
ATOM   2087 H HB3 . PRO . . 127 ? -23.914 -40.066 -25.029 1.00  98.33 0 A 1
ATOM   2088 H HG2 . PRO . . 127 ? -25.408 -38.003 -26.666 1.00  98.33 0 A 1
ATOM   2089 H HG3 . PRO . . 127 ? -24.820 -39.613 -27.175 1.00  98.33 0 A 1
ATOM   2090 H HD2 . PRO . . 127 ? -22.563 -38.891 -27.183 1.00  98.33 0 A 1
ATOM   2091 H HD3 . PRO . . 127 ? -23.400 -37.410 -27.727 1.00  98.33 0 A 1
ATOM   2092 N N   . LEU . . 128 ? -21.565 -39.210 -23.774 1.00  98.56 0 A 1
ATOM   2093 C CA  . LEU . . 128 ? -20.610 -39.778 -22.821 1.00  98.56 0 A 1
ATOM   2094 C C   . LEU . . 128 ? -19.839 -38.697 -22.046 1.00  98.56 0 A 1
ATOM   2095 O O   . LEU . . 128 ? -19.727 -38.812 -20.828 1.00  98.56 0 A 1
ATOM   2096 C CB  . LEU . . 128 ? -19.657 -40.720 -23.573 1.00  98.56 0 A 1
ATOM   2097 C CG  . LEU . . 128 ? -20.284 -42.029 -24.082 1.00  98.56 0 A 1
ATOM   2098 C CD1 . LEU . . 128 ? -19.235 -42.806 -24.883 1.00  98.56 0 A 1
ATOM   2099 C CD2 . LEU . . 128 ? -20.788 -42.933 -22.953 1.00  98.56 0 A 1
ATOM   2100 H H   . LEU . . 128 ? -21.395 -39.351 -24.759 1.00  98.56 0 A 1
ATOM   2101 H HA  . LEU . . 128 ? -21.157 -40.350 -22.071 1.00  98.56 0 A 1
ATOM   2102 H HB2 . LEU . . 128 ? -18.824 -40.964 -22.916 1.00  98.56 0 A 1
ATOM   2103 H HB3 . LEU . . 128 ? -19.247 -40.181 -24.427 1.00  98.56 0 A 1
ATOM   2104 H HG  . LEU . . 128 ? -21.130 -41.801 -24.730 1.00  98.56 0 A 1
ATOM   2105 H HD11 . LEU . . 128 ? -18.381 -43.049 -24.252 1.00  98.56 0 A 1
ATOM   2106 H HD12 . LEU . . 128 ? -19.677 -43.723 -25.275 1.00  98.56 0 A 1
ATOM   2107 H HD13 . LEU . . 128 ? -18.901 -42.201 -25.725 1.00  98.56 0 A 1
ATOM   2108 H HD21 . LEU . . 128 ? -19.978 -43.152 -22.257 1.00  98.56 0 A 1
ATOM   2109 H HD22 . LEU . . 128 ? -21.163 -43.866 -23.375 1.00  98.56 0 A 1
ATOM   2110 H HD23 . LEU . . 128 ? -21.605 -42.448 -22.420 1.00  98.56 0 A 1
ATOM   2111 N N   . LEU . . 129 ? -19.406 -37.626 -22.720 1.00  98.73 0 A 1
ATOM   2112 C CA  . LEU . . 129 ? -18.767 -36.448 -22.112 1.00  98.73 0 A 1
ATOM   2113 C C   . LEU . . 129 ? -19.661 -35.763 -21.066 1.00  98.73 0 A 1
ATOM   2114 O O   . LEU . . 129 ? -19.180 -35.223 -20.073 1.00  98.73 0 A 1
ATOM   2115 C CB  . LEU . . 129 ? -18.441 -35.427 -23.217 1.00  98.73 0 A 1
ATOM   2116 C CG  . LEU . . 129 ? -17.186 -35.741 -24.046 1.00  98.73 0 A 1
ATOM   2117 C CD1 . LEU . . 129 ? -17.140 -34.834 -25.279 1.00  98.73 0 A 1
ATOM   2118 C CD2 . LEU . . 129 ? -15.912 -35.495 -23.240 1.00  98.73 0 A 1
ATOM   2119 H H   . LEU . . 129 ? -19.514 -37.629 -23.724 1.00  98.73 0 A 1
ATOM   2120 H HA  . LEU . . 129 ? -17.848 -36.747 -21.609 1.00  98.73 0 A 1
ATOM   2121 H HB2 . LEU . . 129 ? -19.300 -35.350 -23.882 1.00  98.73 0 A 1
ATOM   2122 H HB3 . LEU . . 129 ? -18.297 -34.450 -22.754 1.00  98.73 0 A 1
ATOM   2123 H HG  . LEU . . 129 ? -17.210 -36.777 -24.381 1.00  98.73 0 A 1
ATOM   2124 H HD11 . LEU . . 129 ? -16.271 -35.087 -25.885 1.00  98.73 0 A 1
ATOM   2125 H HD12 . LEU . . 129 ? -17.066 -33.791 -24.970 1.00  98.73 0 A 1
ATOM   2126 H HD13 . LEU . . 129 ? -18.037 -34.979 -25.881 1.00  98.73 0 A 1
ATOM   2127 H HD21 . LEU . . 129 ? -15.919 -34.497 -22.803 1.00  98.73 0 A 1
ATOM   2128 H HD22 . LEU . . 129 ? -15.032 -35.588 -23.877 1.00  98.73 0 A 1
ATOM   2129 H HD23 . LEU . . 129 ? -15.831 -36.226 -22.437 1.00  98.73 0 A 1
ATOM   2130 N N   . LEU . . 130 ? -20.981 -35.776 -21.263 1.00  98.46 0 A 1
ATOM   2131 C CA  . LEU . . 130 ? -21.919 -35.236 -20.274 1.00  98.46 0 A 1
ATOM   2132 C C   . LEU . . 130 ? -22.107 -36.212 -19.111 1.00  98.46 0 A 1
ATOM   2133 O O   . LEU . . 130 ? -22.115 -35.802 -17.951 1.00  98.46 0 A 1
ATOM   2134 C CB  . LEU . . 130 ? -23.251 -34.883 -20.958 1.00  98.46 0 A 1
ATOM   2135 C CG  . LEU . . 130 ? -23.099 -33.767 -22.005 1.00  98.46 0 A 1
ATOM   2136 C CD1 . LEU . . 130 ? -24.359 -33.603 -22.857 1.00  98.46 0 A 1
ATOM   2137 C CD2 . LEU . . 130 ? -22.782 -32.412 -21.368 1.00  98.46 0 A 1
ATOM   2138 H H   . LEU . . 130 ? -21.335 -36.194 -22.112 1.00  98.46 0 A 1
ATOM   2139 H HA  . LEU . . 130 ? -21.495 -34.331 -19.838 1.00  98.46 0 A 1
ATOM   2140 H HB2 . LEU . . 130 ? -23.970 -34.566 -20.202 1.00  98.46 0 A 1
ATOM   2141 H HB3 . LEU . . 130 ? -23.641 -35.777 -21.445 1.00  98.46 0 A 1
ATOM   2142 H HG  . LEU . . 130 ? -22.281 -34.038 -22.672 1.00  98.46 0 A 1
ATOM   2143 H HD11 . LEU . . 130 ? -25.154 -33.129 -22.282 1.00  98.46 0 A 1
ATOM   2144 H HD12 . LEU . . 130 ? -24.126 -32.968 -23.712 1.00  98.46 0 A 1
ATOM   2145 H HD13 . LEU . . 130 ? -24.683 -34.576 -23.227 1.00  98.46 0 A 1
ATOM   2146 H HD21 . LEU . . 130 ? -23.556 -32.139 -20.652 1.00  98.46 0 A 1
ATOM   2147 H HD22 . LEU . . 130 ? -21.815 -32.451 -20.867 1.00  98.46 0 A 1
ATOM   2148 H HD23 . LEU . . 130 ? -22.719 -31.649 -22.145 1.00  98.46 0 A 1
ATOM   2149 N N   . ILE . . 131 ? -22.227 -37.508 -19.408 1.00  97.27 0 A 1
ATOM   2150 C CA  . ILE . . 131 ? -22.419 -38.556 -18.401 1.00  97.27 0 A 1
ATOM   2151 C C   . ILE . . 131 ? -21.218 -38.648 -17.451 1.00  97.27 0 A 1
ATOM   2152 O O   . ILE . . 131 ? -21.424 -38.776 -16.248 1.00  97.27 0 A 1
ATOM   2153 C CB  . ILE . . 131 ? -22.738 -39.902 -19.091 1.00  97.27 0 A 1
ATOM   2154 C CG1 . ILE . . 131 ? -24.148 -39.844 -19.724 1.00  97.27 0 A 1
ATOM   2155 C CG2 . ILE . . 131 ? -22.669 -41.080 -18.101 1.00  97.27 0 A 1
ATOM   2156 C CD1 . ILE . . 131 ? -24.426 -40.971 -20.728 1.00  97.27 0 A 1
ATOM   2157 H H   . ILE . . 131 ? -22.190 -37.775 -20.382 1.00  97.27 0 A 1
ATOM   2158 H HA  . ILE . . 131 ? -23.276 -38.284 -17.784 1.00  97.27 0 A 1
ATOM   2159 H HB  . ILE . . 131 ? -21.999 -40.073 -19.875 1.00  97.27 0 A 1
ATOM   2160 H HG12 . ILE . . 131 ? -24.284 -38.899 -20.248 1.00  97.27 0 A 1
ATOM   2161 H HG13 . ILE . . 131 ? -24.895 -39.878 -18.932 1.00  97.27 0 A 1
ATOM   2162 H HG21 . ILE . . 131 ? -22.932 -42.015 -18.596 1.00  97.27 0 A 1
ATOM   2163 H HG22 . ILE . . 131 ? -21.652 -41.190 -17.726 1.00  97.27 0 A 1
ATOM   2164 H HG23 . ILE . . 131 ? -23.343 -40.908 -17.262 1.00  97.27 0 A 1
ATOM   2165 H HD11 . ILE . . 131 ? -25.395 -40.800 -21.196 1.00  97.27 0 A 1
ATOM   2166 H HD12 . ILE . . 131 ? -24.450 -41.940 -20.227 1.00  97.27 0 A 1
ATOM   2167 H HD13 . ILE . . 131 ? -23.657 -40.977 -21.501 1.00  97.27 0 A 1
ATOM   2168 N N   . GLU . . 132 ? -19.978 -38.545 -17.931 1.00  97.64 0 A 1
ATOM   2169 C CA  . GLU . . 132 ? -18.797 -38.581 -17.050 1.00  97.64 0 A 1
ATOM   2170 C C   . GLU . . 132 ? -18.770 -37.427 -16.039 1.00  97.64 0 A 1
ATOM   2171 O O   . GLU . . 132 ? -18.402 -37.648 -14.883 1.00  97.64 0 A 1
ATOM   2172 C CB  . GLU . . 132 ? -17.497 -38.641 -17.863 1.00  97.64 0 A 1
ATOM   2173 C CG  . GLU . . 132 ? -17.291 -37.406 -18.747 1.00  97.64 0 A 1
ATOM   2174 C CD  . GLU . . 132 ? -16.041 -37.484 -19.618 1.00  97.64 0 A 1
ATOM   2175 O OE1 . GLU . . 132 ? -15.457 -36.424 -19.911 1.00  97.64 0 A 1
ATOM   2176 O OE2 . GLU . . 132 ? -15.636 -38.610 -19.978 1.00  97.64 -1 A 1
ATOM   2177 H H   . GLU . . 132 ? -19.835 -38.456 -18.926 1.00  97.64 0 A 1
ATOM   2178 H HA  . GLU . . 132 ? -18.842 -39.499 -16.464 1.00  97.64 0 A 1
ATOM   2179 H HB2 . GLU . . 132 ? -16.655 -38.733 -17.177 1.00  97.64 0 A 1
ATOM   2180 H HB3 . GLU . . 132 ? -17.530 -39.537 -18.483 1.00  97.64 0 A 1
ATOM   2181 H HG2 . GLU . . 132 ? -18.159 -37.324 -19.401 1.00  97.64 0 A 1
ATOM   2182 H HG3 . GLU . . 132 ? -17.230 -36.516 -18.121 1.00  97.64 0 A 1
ATOM   2183 N N   . ILE . . 133 ? -19.237 -36.229 -16.421 1.00  97.45 0 A 1
ATOM   2184 C CA  . ILE . . 133 ? -19.373 -35.086 -15.507 1.00  97.45 0 A 1
ATOM   2185 C C   . ILE . . 133 ? -20.421 -35.406 -14.437 1.00  97.45 0 A 1
ATOM   2186 O O   . ILE . . 133 ? -20.163 -35.218 -13.251 1.00  97.45 0 A 1
ATOM   2187 C CB  . ILE . . 133 ? -19.707 -33.782 -16.272 1.00  97.45 0 A 1
ATOM   2188 C CG1 . ILE . . 133 ? -18.550 -33.400 -17.223 1.00  97.45 0 A 1
ATOM   2189 C CG2 . ILE . . 133 ? -19.982 -32.622 -15.291 1.00  97.45 0 A 1
ATOM   2190 C CD1 . ILE . . 133 ? -18.895 -32.271 -18.202 1.00  97.45 0 A 1
ATOM   2191 H H   . ILE . . 133 ? -19.502 -36.111 -17.389 1.00  97.45 0 A 1
ATOM   2192 H HA  . ILE . . 133 ? -18.421 -34.938 -14.998 1.00  97.45 0 A 1
ATOM   2193 H HB  . ILE . . 133 ? -20.606 -33.947 -16.865 1.00  97.45 0 A 1
ATOM   2194 H HG12 . ILE . . 133 ? -18.268 -34.267 -17.820 1.00  97.45 0 A 1
ATOM   2195 H HG13 . ILE . . 133 ? -17.678 -33.107 -16.638 1.00  97.45 0 A 1
ATOM   2196 H HG21 . ILE . . 133 ? -19.110 -32.454 -14.658 1.00  97.45 0 A 1
ATOM   2197 H HG22 . ILE . . 133 ? -20.841 -32.847 -14.660 1.00  97.45 0 A 1
ATOM   2198 H HG23 . ILE . . 133 ? -20.214 -31.708 -15.837 1.00  97.45 0 A 1
ATOM   2199 H HD11 . ILE . . 133 ? -18.978 -31.317 -17.680 1.00  97.45 0 A 1
ATOM   2200 H HD12 . ILE . . 133 ? -19.828 -32.496 -18.717 1.00  97.45 0 A 1
ATOM   2201 H HD13 . ILE . . 133 ? -18.097 -32.198 -18.941 1.00  97.45 0 A 1
ATOM   2202 N N   . ILE . . 134 ? -21.575 -35.956 -14.827 1.00  96.40 0 A 1
ATOM   2203 C CA  . ILE . . 134 ? -22.617 -36.380 -13.879 1.00  96.40 0 A 1
ATOM   2204 C C   . ILE . . 134 ? -22.084 -37.443 -12.906 1.00  96.40 0 A 1
ATOM   2205 O O   . ILE . . 134 ? -22.334 -37.356 -11.707 1.00  96.40 0 A 1
ATOM   2206 C CB  . ILE . . 134 ? -23.863 -36.877 -14.653 1.00  96.40 0 A 1
ATOM   2207 C CG1 . ILE . . 134 ? -24.528 -35.759 -15.488 1.00  96.40 0 A 1
ATOM   2208 C CG2 . ILE . . 134 ? -24.919 -37.535 -13.747 1.00  96.40 0 A 1
ATOM   2209 C CD1 . ILE . . 134 ? -25.000 -34.530 -14.703 1.00  96.40 0 A 1
ATOM   2210 H H   . ILE . . 134 ? -21.715 -36.109 -15.815 1.00  96.40 0 A 1
ATOM   2211 H HA  . ILE . . 134 ? -22.900 -35.526 -13.264 1.00  96.40 0 A 1
ATOM   2212 H HB  . ILE . . 134 ? -23.539 -37.647 -15.355 1.00  96.40 0 A 1
ATOM   2213 H HG12 . ILE . . 134 ? -25.383 -36.179 -16.017 1.00  96.40 0 A 1
ATOM   2214 H HG13 . ILE . . 134 ? -23.826 -35.408 -16.246 1.00  96.40 0 A 1
ATOM   2215 H HG21 . ILE . . 134 ? -25.784 -37.833 -14.340 1.00  96.40 0 A 1
ATOM   2216 H HG22 . ILE . . 134 ? -25.241 -36.842 -12.970 1.00  96.40 0 A 1
ATOM   2217 H HG23 . ILE . . 134 ? -24.512 -38.430 -13.273 1.00  96.40 0 A 1
ATOM   2218 H HD11 . ILE . . 134 ? -24.149 -34.013 -14.259 1.00  96.40 0 A 1
ATOM   2219 H HD12 . ILE . . 134 ? -25.504 -33.851 -15.389 1.00  96.40 0 A 1
ATOM   2220 H HD13 . ILE . . 134 ? -25.704 -34.817 -13.922 1.00  96.40 0 A 1
ATOM   2221 N N   . LEU . . 135 ? -21.312 -38.416 -13.394 1.00  95.54 0 A 1
ATOM   2222 C CA  . LEU . . 135 ? -20.804 -39.529 -12.584 1.00  95.54 0 A 1
ATOM   2223 C C   . LEU . . 135 ? -19.735 -39.125 -11.562 1.00  95.54 0 A 1
ATOM   2224 O O   . LEU . . 135 ? -19.548 -39.833 -10.571 1.00  95.54 0 A 1
ATOM   2225 C CB  . LEU . . 135 ? -20.249 -40.615 -13.515 1.00  95.54 0 A 1
ATOM   2226 C CG  . LEU . . 135 ? -21.317 -41.406 -14.285 1.00  95.54 0 A 1
ATOM   2227 C CD1 . LEU . . 135 ? -20.601 -42.326 -15.265 1.00  95.54 0 A 1
ATOM   2228 C CD2 . LEU . . 135 ? -22.191 -42.266 -13.372 1.00  95.54 0 A 1
ATOM   2229 H H   . LEU . . 135 ? -21.134 -38.423 -14.388 1.00  95.54 0 A 1
ATOM   2230 H HA  . LEU . . 135 ? -21.628 -39.937 -11.999 1.00  95.54 0 A 1
ATOM   2231 H HB2 . LEU . . 135 ? -19.569 -40.142 -14.225 1.00  95.54 0 A 1
ATOM   2232 H HB3 . LEU . . 135 ? -19.671 -41.323 -12.920 1.00  95.54 0 A 1
ATOM   2233 H HG  . LEU . . 135 ? -21.970 -40.734 -14.841 1.00  95.54 0 A 1
ATOM   2234 H HD11 . LEU . . 135 ? -20.012 -41.713 -15.946 1.00  95.54 0 A 1
ATOM   2235 H HD12 . LEU . . 135 ? -21.333 -42.889 -15.845 1.00  95.54 0 A 1
ATOM   2236 H HD13 . LEU . . 135 ? -19.945 -43.015 -14.732 1.00  95.54 0 A 1
ATOM   2237 H HD21 . LEU . . 135 ? -22.869 -42.870 -13.977 1.00  95.54 0 A 1
ATOM   2238 H HD22 . LEU . . 135 ? -22.791 -41.630 -12.722 1.00  95.54 0 A 1
ATOM   2239 H HD23 . LEU . . 135 ? -21.568 -42.921 -12.763 1.00  95.54 0 A 1
ATOM   2240 N N   . VAL . . 136 ? -19.032 -38.005 -11.764 1.00  95.44 0 A 1
ATOM   2241 C CA  . VAL . . 136 ? -18.130 -37.467 -10.734 1.00  95.44 0 A 1
ATOM   2242 C C   . VAL . . 136 ? -18.848 -36.586 -9.713 1.00  95.44 0 A 1
ATOM   2243 O O   . VAL . . 136 ? -18.268 -36.268 -8.672 1.00  95.44 0 A 1
ATOM   2244 C CB  . VAL . . 136 ? -16.903 -36.754 -11.318 1.00  95.44 0 A 1
ATOM   2245 C CG1 . VAL . . 136 ? -16.051 -37.710 -12.150 1.00  95.44 0 A 1
ATOM   2246 C CG2 . VAL . . 136 ? -17.223 -35.518 -12.158 1.00  95.44 0 A 1
ATOM   2247 H H   . VAL . . 136 ? -19.169 -37.493 -12.624 1.00  95.44 0 A 1
ATOM   2248 H HA  . VAL . . 136 ? -17.739 -38.306 -10.160 1.00  95.44 0 A 1
ATOM   2249 H HB  . VAL . . 136 ? -16.292 -36.436 -10.473 1.00  95.44 0 A 1
ATOM   2250 H HG11 . VAL . . 136 ? -15.892 -38.639 -11.603 1.00  95.44 0 A 1
ATOM   2251 H HG12 . VAL . . 136 ? -15.088 -37.243 -12.363 1.00  95.44 0 A 1
ATOM   2252 H HG13 . VAL . . 136 ? -16.553 -37.930 -13.091 1.00  95.44 0 A 1
ATOM   2253 H HG21 . VAL . . 136 ? -17.867 -34.830 -11.609 1.00  95.44 0 A 1
ATOM   2254 H HG22 . VAL . . 136 ? -16.300 -35.004 -12.425 1.00  95.44 0 A 1
ATOM   2255 H HG23 . VAL . . 136 ? -17.721 -35.825 -13.077 1.00  95.44 0 A 1
ATOM   2256 N N   . MET . . 137 ? -20.100 -36.206 -9.955 1.00  93.08 0 A 1
ATOM   2257 C CA  . MET . . 137 ? -20.901 -35.411 -9.026 1.00  93.08 0 A 1
ATOM   2258 C C   . MET . . 137 ? -21.601 -36.290 -7.983 1.00  93.08 0 A 1
ATOM   2259 O O   . MET . . 137 ? -21.865 -37.472 -8.190 1.00  93.08 0 A 1
ATOM   2260 C CB  . MET . . 137 ? -21.883 -34.522 -9.800 1.00  93.08 0 A 1
ATOM   2261 C CG  . MET . . 137 ? -21.118 -33.475 -10.621 1.00  93.08 0 A 1
ATOM   2262 S SD  . MET . . 137 ? -22.150 -32.359 -11.602 1.00  93.08 0 A 1
ATOM   2263 C CE  . MET . . 137 ? -22.921 -31.470 -10.228 1.00  93.08 0 A 1
ATOM   2264 H H   . MET . . 137 ? -20.557 -36.546 -10.789 1.00  93.08 0 A 1
ATOM   2265 H HA  . MET . . 137 ? -20.234 -34.742 -8.481 1.00  93.08 0 A 1
ATOM   2266 H HB2 . MET . . 137 ? -22.533 -34.009 -9.093 1.00  93.08 0 A 1
ATOM   2267 H HB3 . MET . . 137 ? -22.503 -35.127 -10.462 1.00  93.08 0 A 1
ATOM   2268 H HG2 . MET . . 137 ? -20.424 -33.979 -11.295 1.00  93.08 0 A 1
ATOM   2269 H HG3 . MET . . 137 ? -20.516 -32.871 -9.942 1.00  93.08 0 A 1
ATOM   2270 H HE1 . MET . . 137 ? -22.247 -31.437 -9.372 1.00  93.08 0 A 1
ATOM   2271 H HE2 . MET . . 137 ? -23.843 -31.979 -9.946 1.00  93.08 0 A 1
ATOM   2272 H HE3 . MET . . 137 ? -23.134 -30.440 -10.514 1.00  93.08 0 A 1
ATOM   2273 N N   . LYS . . 138 ? -21.890 -35.713 -6.813 1.00  83.50 0 A 1
ATOM   2274 C CA  . LYS . . 138 ? -22.654 -36.374 -5.745 1.00  83.50 0 A 1
ATOM   2275 C C   . LYS . . 138 ? -24.146 -36.097 -5.946 1.00  83.50 0 A 1
ATOM   2276 O O   . LYS . . 138 ? -24.719 -35.269 -5.250 1.00  83.50 0 A 1
ATOM   2277 C CB  . LYS . . 138 ? -22.154 -35.912 -4.361 1.00  83.50 0 A 1
ATOM   2278 C CG  . LYS . . 138 ? -20.775 -36.468 -3.963 1.00  83.50 0 A 1
ATOM   2279 C CD  . LYS . . 138 ? -20.326 -35.856 -2.622 1.00  83.50 0 A 1
ATOM   2280 C CE  . LYS . . 138 ? -19.011 -36.450 -2.091 1.00  83.50 0 A 1
ATOM   2281 N NZ  . LYS . . 138 ? -18.443 -35.644 -0.976 1.00  83.50 1 A 1
ATOM   2282 H H   . LYS . . 138 ? -21.699 -34.726 -6.707 1.00  83.50 0 A 1
ATOM   2283 H HA  . LYS . . 138 ? -22.534 -37.455 -5.813 1.00  83.50 0 A 1
ATOM   2284 H HB2 . LYS . . 138 ? -22.125 -34.822 -4.342 1.00  83.50 0 A 1
ATOM   2285 H HB3 . LYS . . 138 ? -22.872 -36.236 -3.608 1.00  83.50 0 A 1
ATOM   2286 H HG2 . LYS . . 138 ? -20.840 -37.552 -3.868 1.00  83.50 0 A 1
ATOM   2287 H HG3 . LYS . . 138 ? -20.042 -36.220 -4.731 1.00  83.50 0 A 1
ATOM   2288 H HD2 . LYS . . 138 ? -20.193 -34.784 -2.769 1.00  83.50 0 A 1
ATOM   2289 H HD3 . LYS . . 138 ? -21.107 -35.999 -1.875 1.00  83.50 0 A 1
ATOM   2290 H HE2 . LYS . . 138 ? -18.284 -36.463 -2.903 1.00  83.50 0 A 1
ATOM   2291 H HE3 . LYS . . 138 ? -19.193 -37.471 -1.756 1.00  83.50 0 A 1
ATOM   2292 H HZ1 . LYS . . 138 ? -17.637 -36.068 -0.542 1.00  83.50 0 A 1
ATOM   2293 H HZ2 . LYS . . 138 ? -18.100 -34.768 -1.343 1.00  83.50 0 A 1
ATOM   2294 H HZ3 . LYS . . 138 ? -19.114 -35.431 -0.253 1.00  83.50 0 A 1
ATOM   2295 N N   . LEU . . 139 ? -24.756 -36.766 -6.918 1.00  87.60 0 A 1
ATOM   2296 C CA  . LEU . . 139 ? -26.191 -36.669 -7.186 1.00  87.60 0 A 1
ATOM   2297 C C   . LEU . . 139 ? -26.939 -37.896 -6.633 1.00  87.60 0 A 1
ATOM   2298 O O   . LEU . . 139 ? -26.396 -39.007 -6.673 1.00  87.60 0 A 1
ATOM   2299 C CB  . LEU . . 139 ? -26.399 -36.505 -8.699 1.00  87.60 0 A 1
ATOM   2300 C CG  . LEU . . 139 ? -26.054 -35.110 -9.239 1.00  87.60 0 A 1
ATOM   2301 C CD1 . LEU . . 139 ? -26.022 -35.151 -10.764 1.00  87.60 0 A 1
ATOM   2302 C CD2 . LEU . . 139 ? -27.091 -34.081 -8.816 1.00  87.60 0 A 1
ATOM   2303 H H   . LEU . . 139 ? -24.217 -37.419 -7.469 1.00  87.60 0 A 1
ATOM   2304 H HA  . LEU . . 139 ? -26.588 -35.781 -6.693 1.00  87.60 0 A 1
ATOM   2305 H HB2 . LEU . . 139 ? -25.752 -37.225 -9.202 1.00  87.60 0 A 1
ATOM   2306 H HB3 . LEU . . 139 ? -27.433 -36.735 -8.951 1.00  87.60 0 A 1
ATOM   2307 H HG  . LEU . . 139 ? -25.072 -34.799 -8.883 1.00  87.60 0 A 1
ATOM   2308 H HD11 . LEU . . 139 ? -25.216 -35.819 -11.068 1.00  87.60 0 A 1
ATOM   2309 H HD12 . LEU . . 139 ? -26.975 -35.508 -11.153 1.00  87.60 0 A 1
ATOM   2310 H HD13 . LEU . . 139 ? -25.811 -34.157 -11.158 1.00  87.60 0 A 1
ATOM   2311 H HD21 . LEU . . 139 ? -26.933 -33.140 -9.342 1.00  87.60 0 A 1
ATOM   2312 H HD22 . LEU . . 139 ? -27.046 -33.906 -7.741 1.00  87.60 0 A 1
ATOM   2313 H HD23 . LEU . . 139 ? -28.089 -34.447 -9.060 1.00  87.60 0 A 1
ATOM   2314 N N   . PRO . . 140 ? -28.191 -37.740 -6.161 1.00  89.12 0 A 1
ATOM   2315 C CA  . PRO . . 140 ? -29.101 -38.864 -5.958 1.00  89.12 0 A 1
ATOM   2316 C C   . PRO . . 140 ? -29.209 -39.735 -7.220 1.00  89.12 0 A 1
ATOM   2317 O O   . PRO . . 140 ? -29.025 -39.255 -8.342 1.00  89.12 0 A 1
ATOM   2318 C CB  . PRO . . 140 ? -30.442 -38.230 -5.577 1.00  89.12 0 A 1
ATOM   2319 C CG  . PRO . . 140 ? -30.045 -36.897 -4.951 1.00  89.12 0 A 1
ATOM   2320 C CD  . PRO . . 140 ? -28.849 -36.488 -5.809 1.00  89.12 0 A 1
ATOM   2321 H HA  . PRO . . 140 ? -28.735 -39.466 -5.125 1.00  89.12 0 A 1
ATOM   2322 H HB2 . PRO . . 140 ? -31.014 -38.852 -4.889 1.00  89.12 0 A 1
ATOM   2323 H HB3 . PRO . . 140 ? -31.018 -38.016 -6.478 1.00  89.12 0 A 1
ATOM   2324 H HG2 . PRO . . 140 ? -29.728 -37.049 -3.919 1.00  89.12 0 A 1
ATOM   2325 H HG3 . PRO . . 140 ? -30.852 -36.165 -5.007 1.00  89.12 0 A 1
ATOM   2326 H HD2 . PRO . . 140 ? -29.194 -35.984 -6.712 1.00  89.12 0 A 1
ATOM   2327 H HD3 . PRO . . 140 ? -28.193 -35.831 -5.238 1.00  89.12 0 A 1
ATOM   2328 N N   . ALA . . 141 ? -29.466 -41.035 -7.065 1.00  89.23 0 A 1
ATOM   2329 C CA  . ALA . . 141 ? -29.426 -41.980 -8.188 1.00  89.23 0 A 1
ATOM   2330 C C   . ALA . . 141 ? -30.511 -41.701 -9.248 1.00  89.23 0 A 1
ATOM   2331 O O   . ALA . . 141 ? -30.264 -41.817 -10.451 1.00  89.23 0 A 1
ATOM   2332 C CB  . ALA . . 141 ? -29.556 -43.400 -7.626 1.00  89.23 0 A 1
ATOM   2333 H H   . ALA . . 141 ? -29.650 -41.387 -6.136 1.00  89.23 0 A 1
ATOM   2334 H HA  . ALA . . 141 ? -28.459 -41.891 -8.683 1.00  89.23 0 A 1
ATOM   2335 H HB1 . ALA . . 141 ? -30.516 -43.517 -7.122 1.00  89.23 0 A 1
ATOM   2336 H HB2 . ALA . . 141 ? -29.494 -44.120 -8.443 1.00  89.23 0 A 1
ATOM   2337 H HB3 . ALA . . 141 ? -28.749 -43.595 -6.921 1.00  89.23 0 A 1
ATOM   2338 N N   . ASP . . 142 ? -31.702 -41.310 -8.803 1.00  88.85 0 A 1
ATOM   2339 C CA  . ASP . . 142 ? -32.826 -40.895 -9.638 1.00  88.85 0 A 1
ATOM   2340 C C   . ASP . . 142 ? -32.514 -39.600 -10.399 1.00  88.85 0 A 1
ATOM   2341 O O   . ASP . . 142 ? -32.723 -39.530 -11.614 1.00  88.85 0 A 1
ATOM   2342 C CB  . ASP . . 142 ? -34.080 -40.742 -8.756 1.00  88.85 0 A 1
ATOM   2343 C CG  . ASP . . 142 ? -33.950 -39.676 -7.656 1.00  88.85 0 A 1
ATOM   2344 O OD1 . ASP . . 142 ? -32.851 -39.597 -7.056 1.00  88.85 0 A 1
ATOM   2345 O OD2 . ASP . . 142 ? -34.945 -38.961 -7.440 1.00  88.85 -1 A 1
ATOM   2346 H H   . ASP . . 142 ? -31.794 -41.067 -7.827 1.00  88.85 0 A 1
ATOM   2347 H HA  . ASP . . 142 ? -33.020 -41.672 -10.378 1.00  88.85 0 A 1
ATOM   2348 H HB2 . ASP . . 142 ? -34.301 -41.699 -8.284 1.00  88.85 0 A 1
ATOM   2349 H HB3 . ASP . . 142 ? -34.921 -40.491 -9.404 1.00  88.85 0 A 1
ATOM   2350 N N   . GLU . . 143 ? -31.927 -38.613 -9.720 1.00  91.49 0 A 1
ATOM   2351 C CA  . GLU . . 143 ? -31.503 -37.371 -10.357 1.00  91.49 0 A 1
ATOM   2352 C C   . GLU . . 143 ? -30.373 -37.610 -11.364 1.00  91.49 0 A 1
ATOM   2353 O O   . GLU . . 143 ? -30.446 -37.124 -12.494 1.00  91.49 0 A 1
ATOM   2354 C CB  . GLU . . 143 ? -31.112 -36.325 -9.307 1.00  91.49 0 A 1
ATOM   2355 C CG  . GLU . . 143 ? -30.782 -35.026 -10.053 1.00  91.49 0 A 1
ATOM   2356 C CD  . GLU . . 143 ? -30.628 -33.788 -9.180 1.00  91.49 0 A 1
ATOM   2357 O OE1 . GLU . . 143 ? -30.609 -32.719 -9.842 1.00  91.49 0 A 1
ATOM   2358 O OE2 . GLU . . 143 ? -30.509 -33.918 -7.944 1.00  91.49 -1 A 1
ATOM   2359 H H   . GLU . . 143 ? -31.860 -38.700 -8.716 1.00  91.49 0 A 1
ATOM   2360 H HA  . GLU . . 143 ? -32.354 -36.977 -10.913 1.00  91.49 0 A 1
ATOM   2361 H HB2 . GLU . . 143 ? -30.247 -36.663 -8.737 1.00  91.49 0 A 1
ATOM   2362 H HB3 . GLU . . 143 ? -31.955 -36.160 -8.636 1.00  91.49 0 A 1
ATOM   2363 H HG2 . GLU . . 143 ? -29.855 -35.159 -10.610 1.00  91.49 0 A 1
ATOM   2364 H HG3 . GLU . . 143 ? -31.572 -34.829 -10.778 1.00  91.49 0 A 1
ATOM   2365 N N   . SER . . 144 ? -29.371 -38.416 -11.005 1.00  92.75 0 A 1
ATOM   2366 C CA  . SER . . 144 ? -28.268 -38.799 -11.894 1.00  92.75 0 A 1
ATOM   2367 C C   . SER . . 144 ? -28.796 -39.421 -13.186 1.00  92.75 0 A 1
ATOM   2368 O O   . SER . . 144 ? -28.405 -39.021 -14.282 1.00  92.75 0 A 1
ATOM   2369 C CB  . SER . . 144 ? -27.344 -39.818 -11.221 1.00  92.75 0 A 1
ATOM   2370 O OG  . SER . . 144 ? -26.786 -39.307 -10.037 1.00  92.75 0 A 1
ATOM   2371 H H   . SER . . 144 ? -29.379 -38.764 -10.057 1.00  92.75 0 A 1
ATOM   2372 H HA  . SER . . 144 ? -27.685 -37.914 -12.149 1.00  92.75 0 A 1
ATOM   2373 H HB2 . SER . . 144 ? -27.898 -40.727 -10.986 1.00  92.75 0 A 1
ATOM   2374 H HB3 . SER . . 144 ? -26.535 -40.070 -11.906 1.00  92.75 0 A 1
ATOM   2375 H HG  . SER . . 144 ? -27.469 -39.236 -9.366 1.00  92.75 0 A 1
ATOM   2376 N N   . LYS . . 145 ? -29.740 -40.367 -13.073 1.00  93.24 0 A 1
ATOM   2377 C CA  . LYS . . 145 ? -30.377 -41.023 -14.222 1.00  93.24 0 A 1
ATOM   2378 C C   . LYS . . 145 ? -31.179 -40.034 -15.069 1.00  93.24 0 A 1
ATOM   2379 O O   . LYS . . 145 ? -31.095 -40.078 -16.298 1.00  93.24 0 A 1
ATOM   2380 C CB  . LYS . . 145 ? -31.259 -42.168 -13.705 1.00  93.24 0 A 1
ATOM   2381 C CG  . LYS . . 145 ? -31.881 -42.974 -14.853 1.00  93.24 0 A 1
ATOM   2382 C CD  . LYS . . 145 ? -32.749 -44.109 -14.303 1.00  93.24 0 A 1
ATOM   2383 C CE  . LYS . . 145 ? -33.384 -44.885 -15.461 1.00  93.24 0 A 1
ATOM   2384 N NZ  . LYS . . 145 ? -34.277 -45.961 -14.966 1.00  93.24 1 A 1
ATOM   2385 H H   . LYS . . 145 ? -30.024 -40.637 -12.141 1.00  93.24 0 A 1
ATOM   2386 H HA  . LYS . . 145 ? -29.596 -41.431 -14.863 1.00  93.24 0 A 1
ATOM   2387 H HB2 . LYS . . 145 ? -30.650 -42.833 -13.094 1.00  93.24 0 A 1
ATOM   2388 H HB3 . LYS . . 145 ? -32.051 -41.758 -13.077 1.00  93.24 0 A 1
ATOM   2389 H HG2 . LYS . . 145 ? -32.507 -42.324 -15.465 1.00  93.24 0 A 1
ATOM   2390 H HG3 . LYS . . 145 ? -31.088 -43.389 -15.474 1.00  93.24 0 A 1
ATOM   2391 H HD2 . LYS . . 145 ? -33.529 -43.684 -13.671 1.00  93.24 0 A 1
ATOM   2392 H HD3 . LYS . . 145 ? -32.128 -44.776 -13.704 1.00  93.24 0 A 1
ATOM   2393 H HE2 . LYS . . 145 ? -32.588 -45.304 -16.077 1.00  93.24 0 A 1
ATOM   2394 H HE3 . LYS . . 145 ? -33.945 -44.184 -16.079 1.00  93.24 0 A 1
ATOM   2395 H HZ1 . LYS . . 145 ? -34.692 -46.461 -15.739 1.00  93.24 0 A 1
ATOM   2396 H HZ2 . LYS . . 145 ? -35.018 -45.571 -14.403 1.00  93.24 0 A 1
ATOM   2397 H HZ3 . LYS . . 145 ? -33.758 -46.618 -14.399 1.00  93.24 0 A 1
ATOM   2398 N N   . SER . . 146 ? -31.945 -39.152 -14.432 1.00  95.52 0 A 1
ATOM   2399 C CA  . SER . . 146 ? -32.730 -38.118 -15.114 1.00  95.52 0 A 1
ATOM   2400 C C   . SER . . 146 ? -31.838 -37.146 -15.895 1.00  95.52 0 A 1
ATOM   2401 O O   . SER . . 146 ? -32.040 -36.938 -17.096 1.00  95.52 0 A 1
ATOM   2402 C CB  . SER . . 146 ? -33.579 -37.369 -14.084 1.00  95.52 0 A 1
ATOM   2403 O OG  . SER . . 146 ? -34.357 -36.389 -14.737 1.00  95.52 0 A 1
ATOM   2404 H H   . SER . . 146 ? -31.990 -39.203 -13.425 1.00  95.52 0 A 1
ATOM   2405 H HA  . SER . . 146 ? -33.406 -38.593 -15.826 1.00  95.52 0 A 1
ATOM   2406 H HB2 . SER . . 146 ? -34.236 -38.075 -13.576 1.00  95.52 0 A 1
ATOM   2407 H HB3 . SER . . 146 ? -32.936 -36.892 -13.345 1.00  95.52 0 A 1
ATOM   2408 H HG  . SER . . 146 ? -35.007 -36.052 -14.116 1.00  95.52 0 A 1
ATOM   2409 N N   . LYS . . 147 ? -30.789 -36.609 -15.259 1.00  95.54 0 A 1
ATOM   2410 C CA  . LYS . . 147 ? -29.831 -35.697 -15.895 1.00  95.54 0 A 1
ATOM   2411 C C   . LYS . . 147 ? -29.065 -36.387 -17.025 1.00  95.54 0 A 1
ATOM   2412 O O   . LYS . . 147 ? -29.013 -35.844 -18.121 1.00  95.54 0 A 1
ATOM   2413 C CB  . LYS . . 147 ? -28.883 -35.093 -14.842 1.00  95.54 0 A 1
ATOM   2414 C CG  . LYS . . 147 ? -29.558 -34.144 -13.829 1.00  95.54 0 A 1
ATOM   2415 C CD  . LYS . . 147 ? -30.224 -32.917 -14.478 1.00  95.54 0 A 1
ATOM   2416 C CE  . LYS . . 147 ? -30.501 -31.772 -13.486 1.00  95.54 0 A 1
ATOM   2417 N NZ  . LYS . . 147 ? -31.462 -32.102 -12.404 1.00  95.54 1 A 1
ATOM   2418 H H   . LYS . . 147 ? -30.654 -36.839 -14.284 1.00  95.54 0 A 1
ATOM   2419 H HA  . LYS . . 147 ? -30.375 -34.883 -16.373 1.00  95.54 0 A 1
ATOM   2420 H HB2 . LYS . . 147 ? -28.102 -34.535 -15.358 1.00  95.54 0 A 1
ATOM   2421 H HB3 . LYS . . 147 ? -28.398 -35.901 -14.292 1.00  95.54 0 A 1
ATOM   2422 H HG2 . LYS . . 147 ? -30.310 -34.686 -13.254 1.00  95.54 0 A 1
ATOM   2423 H HG3 . LYS . . 147 ? -28.790 -33.801 -13.135 1.00  95.54 0 A 1
ATOM   2424 H HD2 . LYS . . 147 ? -31.154 -33.215 -14.961 1.00  95.54 0 A 1
ATOM   2425 H HD3 . LYS . . 147 ? -29.556 -32.527 -15.245 1.00  95.54 0 A 1
ATOM   2426 H HE2 . LYS . . 147 ? -30.871 -30.915 -14.048 1.00  95.54 0 A 1
ATOM   2427 H HE3 . LYS . . 147 ? -29.555 -31.473 -13.033 1.00  95.54 0 A 1
ATOM   2428 H HZ1 . LYS . . 147 ? -31.060 -32.743 -11.736 1.00  95.54 0 A 1
ATOM   2429 H HZ2 . LYS . . 147 ? -31.599 -31.305 -11.799 1.00  95.54 0 A 1
ATOM   2430 H HZ3 . LYS . . 147 ? -32.353 -32.446 -12.733 1.00  95.54 0 A 1
ATOM   2431 N N   . ALA . . 148 ? -28.564 -37.607 -16.816 1.00  95.03 0 A 1
ATOM   2432 C CA  . ALA . . 148 ? -27.890 -38.381 -17.861 1.00  95.03 0 A 1
ATOM   2433 C C   . ALA . . 148 ? -28.797 -38.639 -19.080 1.00  95.03 0 A 1
ATOM   2434 O O   . ALA . . 148 ? -28.367 -38.469 -20.219 1.00  95.03 0 A 1
ATOM   2435 C CB  . ALA . . 148 ? -27.397 -39.697 -17.247 1.00  95.03 0 A 1
ATOM   2436 H H   . ALA . . 148 ? -28.618 -38.003 -15.887 1.00  95.03 0 A 1
ATOM   2437 H HA  . ALA . . 148 ? -27.023 -37.819 -18.211 1.00  95.03 0 A 1
ATOM   2438 H HB1 . ALA . . 148 ? -26.655 -39.490 -16.477 1.00  95.03 0 A 1
ATOM   2439 H HB2 . ALA . . 148 ? -26.944 -40.318 -18.019 1.00  95.03 0 A 1
ATOM   2440 H HB3 . ALA . . 148 ? -28.231 -40.242 -16.805 1.00  95.03 0 A 1
ATOM   2441 N N   . THR . . 149 ? -30.067 -38.993 -18.852 1.00  97.28 0 A 1
ATOM   2442 C CA  . THR . . 149 ? -31.034 -39.261 -19.931 1.00  97.28 0 A 1
ATOM   2443 C C   . THR . . 149 ? -31.371 -37.990 -20.709 1.00  97.28 0 A 1
ATOM   2444 O O   . THR . . 149 ? -31.320 -37.980 -21.938 1.00  97.28 0 A 1
ATOM   2445 C CB  . THR . . 149 ? -32.329 -39.886 -19.379 1.00  97.28 0 A 1
ATOM   2446 C CG2 . THR . . 149 ? -33.302 -40.290 -20.488 1.00  97.28 0 A 1
ATOM   2447 O OG1 . THR . . 149 ? -32.044 -41.053 -18.641 1.00  97.28 0 A 1
ATOM   2448 H H   . THR . . 149 ? -30.359 -39.120 -17.894 1.00  97.28 0 A 1
ATOM   2449 H HA  . THR . . 149 ? -30.592 -39.967 -20.634 1.00  97.28 0 A 1
ATOM   2450 H HB  . THR . . 149 ? -32.826 -39.177 -18.718 1.00  97.28 0 A 1
ATOM   2451 H HG1 . THR . . 149 ? -31.670 -40.766 -17.804 1.00  97.28 0 A 1
ATOM   2452 H HG21 . THR . . 149 ? -34.159 -40.805 -20.054 1.00  97.28 0 A 1
ATOM   2453 H HG22 . THR . . 149 ? -33.664 -39.408 -21.015 1.00  97.28 0 A 1
ATOM   2454 H HG23 . THR . . 149 ? -32.804 -40.954 -21.195 1.00  97.28 0 A 1
ATOM   2455 N N   . THR . . 150 ? -31.693 -36.901 -20.009 1.00  98.04 0 A 1
ATOM   2456 C CA  . THR . . 150 ? -32.081 -35.634 -20.649 1.00  98.04 0 A 1
ATOM   2457 C C   . THR . . 150 ? -30.918 -34.991 -21.404 1.00  98.04 0 A 1
ATOM   2458 O O   . THR . . 150 ? -31.099 -34.563 -22.542 1.00  98.04 0 A 1
ATOM   2459 C CB  . THR . . 150 ? -32.668 -34.634 -19.644 1.00  98.04 0 A 1
ATOM   2460 C CG2 . THR . . 150 ? -34.020 -35.087 -19.100 1.00  98.04 0 A 1
ATOM   2461 O OG1 . THR . . 150 ? -31.813 -34.448 -18.542 1.00  98.04 0 A 1
ATOM   2462 H H   . THR . . 150 ? -31.684 -36.952 -19.000 1.00  98.04 0 A 1
ATOM   2463 H HA  . THR . . 150 ? -32.849 -35.842 -21.393 1.00  98.04 0 A 1
ATOM   2464 H HB  . THR . . 150 ? -32.806 -33.679 -20.150 1.00  98.04 0 A 1
ATOM   2465 H HG1 . THR . . 150 ? -31.930 -35.209 -17.967 1.00  98.04 0 A 1
ATOM   2466 H HG21 . THR . . 150 ? -33.946 -36.069 -18.631 1.00  98.04 0 A 1
ATOM   2467 H HG22 . THR . . 150 ? -34.378 -34.364 -18.368 1.00  98.04 0 A 1
ATOM   2468 H HG23 . THR . . 150 ? -34.739 -35.138 -19.918 1.00  98.04 0 A 1
ATOM   2469 N N   . LEU . . 151 ? -29.713 -34.984 -20.825 1.00  98.20 0 A 1
ATOM   2470 C CA  . LEU . . 151 ? -28.501 -34.498 -21.489 1.00  98.20 0 A 1
ATOM   2471 C C   . LEU . . 151 ? -28.095 -35.386 -22.673 1.00  98.20 0 A 1
ATOM   2472 O O   . LEU . . 151 ? -27.694 -34.867 -23.715 1.00  98.20 0 A 1
ATOM   2473 C CB  . LEU . . 151 ? -27.362 -34.413 -20.458 1.00  98.20 0 A 1
ATOM   2474 C CG  . LEU . . 151 ? -27.504 -33.258 -19.449 1.00  98.20 0 A 1
ATOM   2475 C CD1 . LEU . . 151 ? -26.395 -33.347 -18.400 1.00  98.20 0 A 1
ATOM   2476 C CD2 . LEU . . 151 ? -27.402 -31.893 -20.133 1.00  98.20 0 A 1
ATOM   2477 H H   . LEU . . 151 ? -29.631 -35.322 -19.878 1.00  98.20 0 A 1
ATOM   2478 H HA  . LEU . . 151 ? -28.692 -33.509 -21.903 1.00  98.20 0 A 1
ATOM   2479 H HB2 . LEU . . 151 ? -26.416 -34.294 -20.986 1.00  98.20 0 A 1
ATOM   2480 H HB3 . LEU . . 151 ? -27.296 -35.361 -19.924 1.00  98.20 0 A 1
ATOM   2481 H HG  . LEU . . 151 ? -28.466 -33.324 -18.939 1.00  98.20 0 A 1
ATOM   2482 H HD11 . LEU . . 151 ? -26.532 -32.569 -17.651 1.00  98.20 0 A 1
ATOM   2483 H HD12 . LEU . . 151 ? -26.434 -34.319 -17.907 1.00  98.20 0 A 1
ATOM   2484 H HD13 . LEU . . 151 ? -25.419 -33.221 -18.870 1.00  98.20 0 A 1
ATOM   2485 H HD21 . LEU . . 151 ? -28.276 -31.710 -20.756 1.00  98.20 0 A 1
ATOM   2486 H HD22 . LEU . . 151 ? -26.499 -31.846 -20.741 1.00  98.20 0 A 1
ATOM   2487 H HD23 . LEU . . 151 ? -27.353 -31.107 -19.379 1.00  98.20 0 A 1
ATOM   2488 N N   . GLY . . 152 ? -28.243 -36.708 -22.553 1.00  97.37 0 A 1
ATOM   2489 C CA  . GLY . . 152 ? -27.990 -37.647 -23.647 1.00  97.37 0 A 1
ATOM   2490 C C   . GLY . . 152 ? -28.929 -37.435 -24.839 1.00  97.37 0 A 1
ATOM   2491 O O   . GLY . . 152 ? -28.475 -37.357 -25.977 1.00  97.37 0 A 1
ATOM   2492 H H   . GLY . . 152 ? -28.519 -37.091 -21.660 1.00  97.37 0 A 1
ATOM   2493 H HA2 . GLY . . 152 ? -26.961 -37.538 -23.989 1.00  97.37 0 A 1
ATOM   2494 H HA3 . GLY . . 152 ? -28.129 -38.663 -23.278 1.00  97.37 0 A 1
ATOM   2495 N N   . ILE . . 153 ? -30.231 -37.259 -24.591 1.00  98.02 0 A 1
ATOM   2496 C CA  . ILE . . 153 ? -31.210 -36.971 -25.653 1.00  98.02 0 A 1
ATOM   2497 C C   . ILE . . 153 ? -30.940 -35.600 -26.284 1.00  98.02 0 A 1
ATOM   2498 O O   . ILE . . 153 ? -30.925 -35.485 -27.509 1.00  98.02 0 A 1
ATOM   2499 C CB  . ILE . . 153 ? -32.655 -37.078 -25.111 1.00  98.02 0 A 1
ATOM   2500 C CG1 . ILE . . 153 ? -32.978 -38.549 -24.763 1.00  98.02 0 A 1
ATOM   2501 C CG2 . ILE . . 153 ? -33.680 -36.544 -26.134 1.00  98.02 0 A 1
ATOM   2502 C CD1 . ILE . . 153 ? -34.273 -38.720 -23.957 1.00  98.02 0 A 1
ATOM   2503 H H   . ILE . . 153 ? -30.558 -37.352 -23.640 1.00  98.02 0 A 1
ATOM   2504 H HA  . ILE . . 153 ? -31.089 -37.708 -26.447 1.00  98.02 0 A 1
ATOM   2505 H HB  . ILE . . 153 ? -32.729 -36.475 -24.207 1.00  98.02 0 A 1
ATOM   2506 H HG12 . ILE . . 153 ? -33.051 -39.133 -25.680 1.00  98.02 0 A 1
ATOM   2507 H HG13 . ILE . . 153 ? -32.169 -38.974 -24.169 1.00  98.02 0 A 1
ATOM   2508 H HG21 . ILE . . 153 ? -33.524 -35.483 -26.321 1.00  98.02 0 A 1
ATOM   2509 H HG22 . ILE . . 153 ? -33.590 -37.089 -27.074 1.00  98.02 0 A 1
ATOM   2510 H HG23 . ILE . . 153 ? -34.696 -36.652 -25.754 1.00  98.02 0 A 1
ATOM   2511 H HD11 . ILE . . 153 ? -34.248 -38.083 -23.074 1.00  98.02 0 A 1
ATOM   2512 H HD12 . ILE . . 153 ? -34.361 -39.760 -23.640 1.00  98.02 0 A 1
ATOM   2513 H HD13 . ILE . . 153 ? -35.144 -38.471 -24.563 1.00  98.02 0 A 1
ATOM   2514 N N   . ALA . . 154 ? -30.699 -34.569 -25.469 1.00  98.59 0 A 1
ATOM   2515 C CA  . ALA . . 154 ? -30.421 -33.226 -25.969 1.00  98.59 0 A 1
ATOM   2516 C C   . ALA . . 154 ? -29.154 -33.190 -26.836 1.00  98.59 0 A 1
ATOM   2517 O O   . ALA . . 154 ? -29.163 -32.592 -27.909 1.00  98.59 0 A 1
ATOM   2518 C CB  . ALA . . 154 ? -30.323 -32.263 -24.782 1.00  98.59 0 A 1
ATOM   2519 H H   . ALA . . 154 ? -30.741 -34.709 -24.469 1.00  98.59 0 A 1
ATOM   2520 H HA  . ALA . . 154 ? -31.252 -32.910 -26.600 1.00  98.59 0 A 1
ATOM   2521 H HB1 . ALA . . 154 ? -31.259 -32.266 -24.225 1.00  98.59 0 A 1
ATOM   2522 H HB2 . ALA . . 154 ? -29.509 -32.561 -24.121 1.00  98.59 0 A 1
ATOM   2523 H HB3 . ALA . . 154 ? -30.133 -31.254 -25.150 1.00  98.59 0 A 1
ATOM   2524 N N   . SER . . 155 ? -28.082 -33.871 -26.419 1.00  98.35 0 A 1
ATOM   2525 C CA  . SER . . 155 ? -26.846 -33.950 -27.207 1.00  98.35 0 A 1
ATOM   2526 C C   . SER . . 155 ? -27.022 -34.747 -28.497 1.00  98.35 0 A 1
ATOM   2527 O O   . SER . . 155 ? -26.578 -34.289 -29.548 1.00  98.35 0 A 1
ATOM   2528 C CB  . SER . . 155 ? -25.682 -34.518 -26.399 1.00  98.35 0 A 1
ATOM   2529 O OG  . SER . . 155 ? -26.028 -35.688 -25.699 1.00  98.35 0 A 1
ATOM   2530 H H   . SER . . 155 ? -28.126 -34.355 -25.534 1.00  98.35 0 A 1
ATOM   2531 H HA  . SER . . 155 ? -26.564 -32.940 -27.504 1.00  98.35 0 A 1
ATOM   2532 H HB2 . SER . . 155 ? -25.331 -33.767 -25.693 1.00  98.35 0 A 1
ATOM   2533 H HB3 . SER . . 155 ? -24.878 -34.761 -27.093 1.00  98.35 0 A 1
ATOM   2534 H HG  . SER . . 155 ? -26.580 -35.438 -24.954 1.00  98.35 0 A 1
ATOM   2535 N N   . ALA . . 156 ? -27.726 -35.881 -28.472 1.00  98.00 0 A 1
ATOM   2536 C CA  . ALA . . 156 ? -28.032 -36.624 -29.693 1.00  98.00 0 A 1
ATOM   2537 C C   . ALA . . 156 ? -28.856 -35.780 -30.682 1.00  98.00 0 A 1
ATOM   2538 O O   . ALA . . 156 ? -28.534 -35.730 -31.870 1.00  98.00 0 A 1
ATOM   2539 C CB  . ALA . . 156 ? -28.752 -37.923 -29.313 1.00  98.00 0 A 1
ATOM   2540 H H   . ALA . . 156 ? -28.020 -36.260 -27.582 1.00  98.00 0 A 1
ATOM   2541 H HA  . ALA . . 156 ? -27.095 -36.882 -30.184 1.00  98.00 0 A 1
ATOM   2542 H HB1 . ALA . . 156 ? -28.115 -38.512 -28.653 1.00  98.00 0 A 1
ATOM   2543 H HB2 . ALA . . 156 ? -29.687 -37.700 -28.802 1.00  98.00 0 A 1
ATOM   2544 H HB3 . ALA . . 156 ? -28.958 -38.501 -30.213 1.00  98.00 0 A 1
ATOM   2545 N N   . ALA . . 157 ? -29.871 -35.056 -30.193 1.00  98.46 0 A 1
ATOM   2546 C CA  . ALA . . 157 ? -30.664 -34.139 -31.007 1.00  98.46 0 A 1
ATOM   2547 C C   . ALA . . 157 ? -29.811 -32.998 -31.584 1.00  98.46 0 A 1
ATOM   2548 O O   . ALA . . 157 ? -29.911 -32.708 -32.772 1.00  98.46 0 A 1
ATOM   2549 C CB  . ALA . . 157 ? -31.829 -33.605 -30.165 1.00  98.46 0 A 1
ATOM   2550 H H   . ALA . . 157 ? -30.098 -35.146 -29.213 1.00  98.46 0 A 1
ATOM   2551 H HA  . ALA . . 157 ? -31.078 -34.693 -31.850 1.00  98.46 0 A 1
ATOM   2552 H HB1 . ALA . . 157 ? -32.433 -34.435 -29.802 1.00  98.46 0 A 1
ATOM   2553 H HB2 . ALA . . 157 ? -31.450 -33.040 -29.313 1.00  98.46 0 A 1
ATOM   2554 H HB3 . ALA . . 157 ? -32.451 -32.952 -30.777 1.00  98.46 0 A 1
ATOM   2555 N N   . MET . . 158 ? -28.931 -32.393 -30.779 1.00  98.74 0 A 1
ATOM   2556 C CA  . MET . . 158 ? -27.995 -31.351 -31.219 1.00  98.74 0 A 1
ATOM   2557 C C   . MET . . 158 ? -27.153 -31.806 -32.419 1.00  98.74 0 A 1
ATOM   2558 O O   . MET . . 158 ? -27.099 -31.109 -33.431 1.00  98.74 0 A 1
ATOM   2559 C CB  . MET . . 158 ? -27.099 -30.973 -30.029 1.00  98.74 0 A 1
ATOM   2560 C CG  . MET . . 158 ? -26.075 -29.881 -30.337 1.00  98.74 0 A 1
ATOM   2561 S SD  . MET . . 158 ? -25.011 -29.496 -28.920 1.00  98.74 0 A 1
ATOM   2562 C CE  . MET . . 158 ? -23.955 -30.965 -28.872 1.00  98.74 0 A 1
ATOM   2563 H H   . MET . . 158 ? -28.908 -32.668 -29.808 1.00  98.74 0 A 1
ATOM   2564 H HA  . MET . . 158 ? -28.558 -30.472 -31.532 1.00  98.74 0 A 1
ATOM   2565 H HB2 . MET . . 158 ? -26.554 -31.858 -29.700 1.00  98.74 0 A 1
ATOM   2566 H HB3 . MET . . 158 ? -27.718 -30.641 -29.196 1.00  98.74 0 A 1
ATOM   2567 H HG2 . MET . . 158 ? -26.607 -28.976 -30.628 1.00  98.74 0 A 1
ATOM   2568 H HG3 . MET . . 158 ? -25.443 -30.187 -31.170 1.00  98.74 0 A 1
ATOM   2569 H HE1 . MET . . 158 ? -23.424 -31.065 -29.819 1.00  98.74 0 A 1
ATOM   2570 H HE2 . MET . . 158 ? -24.559 -31.856 -28.697 1.00  98.74 0 A 1
ATOM   2571 H HE3 . MET . . 158 ? -23.228 -30.861 -28.066 1.00  98.74 0 A 1
ATOM   2572 N N   . ILE . . 159 ? -26.545 -32.995 -32.335 1.00  98.40 0 A 1
ATOM   2573 C CA  . ILE . . 159 ? -25.704 -33.542 -33.409 1.00  98.40 0 A 1
ATOM   2574 C C   . ILE . . 159 ? -26.540 -33.927 -34.637 1.00  98.40 0 A 1
ATOM   2575 O O   . ILE . . 159 ? -26.166 -33.596 -35.763 1.00  98.40 0 A 1
ATOM   2576 C CB  . ILE . . 159 ? -24.858 -34.721 -32.868 1.00  98.40 0 A 1
ATOM   2577 C CG1 . ILE . . 159 ? -23.920 -34.296 -31.710 1.00  98.40 0 A 1
ATOM   2578 C CG2 . ILE . . 159 ? -24.019 -35.377 -33.977 1.00  98.40 0 A 1
ATOM   2579 C CD1 . ILE . . 159 ? -23.007 -33.096 -32.002 1.00  98.40 0 A 1
ATOM   2580 H H   . ILE . . 159 ? -26.638 -33.519 -31.478 1.00  98.40 0 A 1
ATOM   2581 H HA  . ILE . . 159 ? -25.025 -32.761 -33.750 1.00  98.40 0 A 1
ATOM   2582 H HB  . ILE . . 159 ? -25.536 -35.480 -32.481 1.00  98.40 0 A 1
ATOM   2583 H HG12 . ILE . . 159 ? -23.300 -35.147 -31.428 1.00  98.40 0 A 1
ATOM   2584 H HG13 . ILE . . 159 ? -24.517 -34.041 -30.835 1.00  98.40 0 A 1
ATOM   2585 H HG21 . ILE . . 159 ? -24.663 -35.814 -34.741 1.00  98.40 0 A 1
ATOM   2586 H HG22 . ILE . . 159 ? -23.412 -36.180 -33.559 1.00  98.40 0 A 1
ATOM   2587 H HG23 . ILE . . 159 ? -23.358 -34.643 -34.437 1.00  98.40 0 A 1
ATOM   2588 H HD11 . ILE . . 159 ? -23.599 -32.194 -32.160 1.00  98.40 0 A 1
ATOM   2589 H HD12 . ILE . . 159 ? -22.354 -32.922 -31.147 1.00  98.40 0 A 1
ATOM   2590 H HD13 . ILE . . 159 ? -22.388 -33.284 -32.880 1.00  98.40 0 A 1
ATOM   2591 N N   . ALA . . 160 ? -27.695 -34.568 -34.435 1.00  97.59 0 A 1
ATOM   2592 C CA  . ALA . . 160 ? -28.581 -34.979 -35.524 1.00  97.59 0 A 1
ATOM   2593 C C   . ALA . . 160 ? -29.150 -33.784 -36.309 1.00  97.59 0 A 1
ATOM   2594 O O   . ALA . . 160 ? -29.257 -33.854 -37.531 1.00  97.59 0 A 1
ATOM   2595 C CB  . ALA . . 160 ? -29.705 -35.840 -34.938 1.00  97.59 0 A 1
ATOM   2596 H H   . ALA . . 160 ? -27.955 -34.815 -33.490 1.00  97.59 0 A 1
ATOM   2597 H HA  . ALA . . 160 ? -28.011 -35.586 -36.226 1.00  97.59 0 A 1
ATOM   2598 H HB1 . ALA . . 160 ? -30.356 -36.185 -35.740 1.00  97.59 0 A 1
ATOM   2599 H HB2 . ALA . . 160 ? -29.279 -36.705 -34.430 1.00  97.59 0 A 1
ATOM   2600 H HB3 . ALA . . 160 ? -30.289 -35.258 -34.225 1.00  97.59 0 A 1
ATOM   2601 N N   . ILE . . 161 ? -29.481 -32.683 -35.626 1.00  97.99 0 A 1
ATOM   2602 C CA  . ILE . . 161 ? -29.942 -31.445 -36.264 1.00  97.99 0 A 1
ATOM   2603 C C   . ILE . . 161 ? -28.787 -30.754 -36.999 1.00  97.99 0 A 1
ATOM   2604 O O   . ILE . . 161 ? -28.983 -30.257 -38.102 1.00  97.99 0 A 1
ATOM   2605 C CB  . ILE . . 161 ? -30.602 -30.508 -35.225 1.00  97.99 0 A 1
ATOM   2606 C CG1 . ILE . . 161 ? -31.896 -31.131 -34.648 1.00  97.99 0 A 1
ATOM   2607 C CG2 . ILE . . 161 ? -30.942 -29.149 -35.867 1.00  97.99 0 A 1
ATOM   2608 C CD1 . ILE . . 161 ? -32.409 -30.421 -33.385 1.00  97.99 0 A 1
ATOM   2609 H H   . ILE . . 161 ? -29.404 -32.703 -34.618 1.00  97.99 0 A 1
ATOM   2610 H HA  . ILE . . 161 ? -30.689 -31.697 -37.016 1.00  97.99 0 A 1
ATOM   2611 H HB  . ILE . . 161 ? -29.895 -30.340 -34.412 1.00  97.99 0 A 1
ATOM   2612 H HG12 . ILE . . 161 ? -32.679 -31.120 -35.409 1.00  97.99 0 A 1
ATOM   2613 H HG13 . ILE . . 161 ? -31.725 -32.175 -34.389 1.00  97.99 0 A 1
ATOM   2614 H HG21 . ILE . . 161 ? -31.503 -28.530 -35.168 1.00  97.99 0 A 1
ATOM   2615 H HG22 . ILE . . 161 ? -30.031 -28.612 -36.131 1.00  97.99 0 A 1
ATOM   2616 H HG23 . ILE . . 161 ? -31.543 -29.298 -36.764 1.00  97.99 0 A 1
ATOM   2617 H HD11 . ILE . . 161 ? -31.602 -30.316 -32.660 1.00  97.99 0 A 1
ATOM   2618 H HD12 . ILE . . 161 ? -33.209 -31.012 -32.938 1.00  97.99 0 A 1
ATOM   2619 H HD13 . ILE . . 161 ? -32.806 -29.435 -33.629 1.00  97.99 0 A 1
ATOM   2620 N N   . GLY . . 162 ? -27.581 -30.731 -36.428 1.00  97.76 0 A 1
ATOM   2621 C CA  . GLY . . 162 ? -26.429 -30.075 -37.053 1.00  97.76 0 A 1
ATOM   2622 C C   . GLY . . 162 ? -25.951 -30.750 -38.347 1.00  97.76 0 A 1
ATOM   2623 O O   . GLY . . 162 ? -25.533 -30.056 -39.276 1.00  97.76 0 A 1
ATOM   2624 H H   . GLY . . 162 ? -27.468 -31.122 -35.503 1.00  97.76 0 A 1
ATOM   2625 H HA2 . GLY . . 162 ? -26.682 -29.039 -37.277 1.00  97.76 0 A 1
ATOM   2626 H HA3 . GLY . . 162 ? -25.600 -30.082 -36.346 1.00  97.76 0 A 1
ATOM   2627 N N   . TYR . . 163 ? -26.044 -32.083 -38.433 1.00  97.03 0 A 1
ATOM   2628 C CA  . TYR . . 163 ? -25.443 -32.873 -39.516 1.00  97.03 0 A 1
ATOM   2629 C C   . TYR . . 163 ? -25.919 -32.515 -40.934 1.00  97.03 0 A 1
ATOM   2630 O O   . TYR . . 163 ? -25.065 -32.261 -41.785 1.00  97.03 0 A 1
ATOM   2631 C CB  . TYR . . 163 ? -25.595 -34.376 -39.229 1.00  97.03 0 A 1
ATOM   2632 C CG  . TYR . . 163 ? -25.077 -35.267 -40.343 1.00  97.03 0 A 1
ATOM   2633 C CD1 . TYR . . 163 ? -25.947 -36.141 -41.023 1.00  97.03 0 A 1
ATOM   2634 C CD2 . TYR . . 163 ? -23.722 -35.199 -40.717 1.00  97.03 0 A 1
ATOM   2635 C CE1 . TYR . . 163 ? -25.455 -36.965 -42.054 1.00  97.03 0 A 1
ATOM   2636 C CE2 . TYR . . 163 ? -23.221 -36.027 -41.736 1.00  97.03 0 A 1
ATOM   2637 C CZ  . TYR . . 163 ? -24.087 -36.914 -42.405 1.00  97.03 0 A 1
ATOM   2638 O OH  . TYR . . 163 ? -23.605 -37.715 -43.391 1.00  97.03 0 A 1
ATOM   2639 H H   . TYR . . 163 ? -26.387 -32.581 -37.625 1.00  97.03 0 A 1
ATOM   2640 H HA  . TYR . . 163 ? -24.376 -32.655 -39.520 1.00  97.03 0 A 1
ATOM   2641 H HB2 . TYR . . 163 ? -25.055 -34.620 -38.315 1.00  97.03 0 A 1
ATOM   2642 H HB3 . TYR . . 163 ? -26.636 -34.627 -39.021 1.00  97.03 0 A 1
ATOM   2643 H HD1 . TYR . . 163 ? -26.990 -36.182 -40.747 1.00  97.03 0 A 1
ATOM   2644 H HD2 . TYR . . 163 ? -23.065 -34.490 -40.235 1.00  97.03 0 A 1
ATOM   2645 H HE1 . TYR . . 163 ? -26.123 -37.639 -42.570 1.00  97.03 0 A 1
ATOM   2646 H HE2 . TYR . . 163 ? -22.183 -35.972 -42.026 1.00  97.03 0 A 1
ATOM   2647 H HH  . TYR . . 163 ? -24.294 -38.267 -43.767 1.00  97.03 0 A 1
ATOM   2648 N N   . PRO . . 164 ? -27.231 -32.426 -41.238 1.00  94.78 0 A 1
ATOM   2649 C CA  . PRO . . 164 ? -27.676 -32.055 -42.581 1.00  94.78 0 A 1
ATOM   2650 C C   . PRO . . 164 ? -27.169 -30.679 -43.021 1.00  94.78 0 A 1
ATOM   2651 O O   . PRO . . 164 ? -26.901 -30.471 -44.202 1.00  94.78 0 A 1
ATOM   2652 C CB  . PRO . . 164 ? -29.205 -32.074 -42.525 1.00  94.78 0 A 1
ATOM   2653 C CG  . PRO . . 164 ? -29.520 -33.030 -41.381 1.00  94.78 0 A 1
ATOM   2654 C CD  . PRO . . 164 ? -28.379 -32.766 -40.410 1.00  94.78 0 A 1
ATOM   2655 H HA  . PRO . . 164 ? -27.327 -32.807 -43.289 1.00  94.78 0 A 1
ATOM   2656 H HB2 . PRO . . 164 ? -29.571 -31.081 -42.267 1.00  94.78 0 A 1
ATOM   2657 H HB3 . PRO . . 164 ? -29.640 -32.409 -43.467 1.00  94.78 0 A 1
ATOM   2658 H HG2 . PRO . . 164 ? -29.469 -34.060 -41.735 1.00  94.78 0 A 1
ATOM   2659 H HG3 . PRO . . 164 ? -30.490 -32.821 -40.930 1.00  94.78 0 A 1
ATOM   2660 H HD2 . PRO . . 164 ? -28.631 -31.918 -39.773 1.00  94.78 0 A 1
ATOM   2661 H HD3 . PRO . . 164 ? -28.218 -33.660 -39.806 1.00  94.78 0 A 1
ATOM   2662 N N   . GLY . . 165 ? -26.997 -29.750 -42.076 1.00  94.69 0 A 1
ATOM   2663 C CA  . GLY . . 165 ? -26.435 -28.432 -42.343 1.00  94.69 0 A 1
ATOM   2664 C C   . GLY . . 165 ? -24.963 -28.464 -42.779 1.00  94.69 0 A 1
ATOM   2665 O O   . GLY . . 165 ? -24.540 -27.600 -43.552 1.00  94.69 0 A 1
ATOM   2666 H H   . GLY . . 165 ? -27.197 -29.994 -41.117 1.00  94.69 0 A 1
ATOM   2667 H HA2 . GLY . . 165 ? -27.035 -27.919 -43.094 1.00  94.69 0 A 1
ATOM   2668 H HA3 . GLY . . 165 ? -26.538 -27.829 -41.441 1.00  94.69 0 A 1
ATOM   2669 N N   . GLU . . 166 ? -24.205 -29.496 -42.383 1.00  91.62 0 A 1
ATOM   2670 C CA  . GLU . . 166 ? -22.812 -29.690 -42.809 1.00  91.62 0 A 1
ATOM   2671 C C   . GLU . . 166 ? -22.695 -29.870 -44.328 1.00  91.62 0 A 1
ATOM   2672 O O   . GLU . . 166 ? -21.724 -29.442 -44.949 1.00  91.62 0 A 1
ATOM   2673 C CB  . GLU . . 166 ? -22.174 -30.887 -42.085 1.00  91.62 0 A 1
ATOM   2674 C CG  . GLU . . 166 ? -20.634 -30.853 -42.147 1.00  91.62 0 A 1
ATOM   2675 C CD  . GLU . . 166 ? -20.053 -29.640 -41.396 1.00  91.62 0 A 1
ATOM   2676 O OE1 . GLU . . 166 ? -19.549 -28.702 -42.055 1.00  91.62 0 A 1
ATOM   2677 O OE2 . GLU . . 166 ? -20.230 -29.544 -40.159 1.00  91.62 -1 A 1
ATOM   2678 H H   . GLU . . 166 ? -24.610 -30.203 -41.787 1.00  91.62 0 A 1
ATOM   2679 H HA  . GLU . . 166 ? -22.256 -28.801 -42.512 1.00  91.62 0 A 1
ATOM   2680 H HB2 . GLU . . 166 ? -22.524 -31.813 -42.542 1.00  91.62 0 A 1
ATOM   2681 H HB3 . GLU . . 166 ? -22.489 -30.887 -41.042 1.00  91.62 0 A 1
ATOM   2682 H HG2 . GLU . . 166 ? -20.247 -31.774 -41.713 1.00  91.62 0 A 1
ATOM   2683 H HG3 . GLU . . 166 ? -20.313 -30.839 -43.189 1.00  91.62 0 A 1
ATOM   2684 N N   . LEU . . 167 ? -23.729 -30.439 -44.952 1.00  88.81 0 A 1
ATOM   2685 C CA  . LEU . . 167 ? -23.766 -30.713 -46.388 1.00  88.81 0 A 1
ATOM   2686 C C   . LEU . . 167 ? -23.925 -29.436 -47.234 1.00  88.81 0 A 1
ATOM   2687 O O   . LEU . . 167 ? -23.626 -29.435 -48.432 1.00  88.81 0 A 1
ATOM   2688 C CB  . LEU . . 167 ? -24.894 -31.726 -46.665 1.00  88.81 0 A 1
ATOM   2689 C CG  . LEU . . 167 ? -24.841 -33.015 -45.815 1.00  88.81 0 A 1
ATOM   2690 C CD1 . LEU . . 167 ? -26.029 -33.912 -46.165 1.00  88.81 0 A 1
ATOM   2691 C CD2 . LEU . . 167 ? -23.553 -33.809 -46.046 1.00  88.81 0 A 1
ATOM   2692 H H   . LEU . . 167 ? -24.515 -30.725 -44.385 1.00  88.81 0 A 1
ATOM   2693 H HA  . LEU . . 167 ? -22.815 -31.161 -46.677 1.00  88.81 0 A 1
ATOM   2694 H HB2 . LEU . . 167 ? -25.850 -31.232 -46.487 1.00  88.81 0 A 1
ATOM   2695 H HB3 . LEU . . 167 ? -24.857 -31.998 -47.720 1.00  88.81 0 A 1
ATOM   2696 H HG  . LEU . . 167 ? -24.916 -32.765 -44.757 1.00  88.81 0 A 1
ATOM   2697 H HD11 . LEU . . 167 ? -26.955 -33.370 -45.981 1.00  88.81 0 A 1
ATOM   2698 H HD12 . LEU . . 167 ? -26.011 -34.799 -45.532 1.00  88.81 0 A 1
ATOM   2699 H HD13 . LEU . . 167 ? -25.980 -34.209 -47.213 1.00  88.81 0 A 1
ATOM   2700 H HD21 . LEU . . 167 ? -22.696 -33.231 -45.701 1.00  88.81 0 A 1
ATOM   2701 H HD22 . LEU . . 167 ? -23.585 -34.732 -45.466 1.00  88.81 0 A 1
ATOM   2702 H HD23 . LEU . . 167 ? -23.437 -34.045 -47.104 1.00  88.81 0 A 1
ATOM   2703 N N   . PHE . . 168 ? -24.362 -28.328 -46.630 1.00  87.30 0 A 1
ATOM   2704 C CA  . PHE . . 168 ? -24.554 -27.047 -47.308 1.00  87.30 0 A 1
ATOM   2705 C C   . PHE . . 168 ? -23.259 -26.222 -47.333 1.00  87.30 0 A 1
ATOM   2706 O O   . PHE . . 168 ? -23.099 -25.256 -46.590 1.00  87.30 0 A 1
ATOM   2707 C CB  . PHE . . 168 ? -25.728 -26.294 -46.677 1.00  87.30 0 A 1
ATOM   2708 C CG  . PHE . . 168 ? -27.069 -26.958 -46.889 1.00  87.30 0 A 1
ATOM   2709 C CD1 . PHE . . 168 ? -27.770 -26.788 -48.091 1.00  87.30 0 A 1
ATOM   2710 C CD2 . PHE . . 168 ? -27.603 -27.793 -45.902 1.00  87.30 0 A 1
ATOM   2711 C CE1 . PHE . . 168 ? -29.040 -27.365 -48.266 1.00  87.30 0 A 1
ATOM   2712 C CE2 . PHE . . 168 ? -28.854 -28.401 -46.076 1.00  87.30 0 A 1
ATOM   2713 C CZ  . PHE . . 168 ? -29.592 -28.164 -47.248 1.00  87.30 0 A 1
ATOM   2714 H H   . PHE . . 168 ? -24.530 -28.370 -45.635 1.00  87.30 0 A 1
ATOM   2715 H HA  . PHE . . 168 ? -24.825 -27.241 -48.346 1.00  87.30 0 A 1
ATOM   2716 H HB2 . PHE . . 168 ? -25.548 -26.189 -45.607 1.00  87.30 0 A 1
ATOM   2717 H HB3 . PHE . . 168 ? -25.774 -25.292 -47.104 1.00  87.30 0 A 1
ATOM   2718 H HD1 . PHE . . 168 ? -27.309 -26.225 -48.890 1.00  87.30 0 A 1
ATOM   2719 H HD2 . PHE . . 168 ? -27.002 -28.020 -45.035 1.00  87.30 0 A 1
ATOM   2720 H HE1 . PHE . . 168 ? -29.580 -27.218 -49.191 1.00  87.30 0 A 1
ATOM   2721 H HE2 . PHE . . 168 ? -29.216 -29.092 -45.328 1.00  87.30 0 A 1
ATOM   2722 H HZ  . PHE . . 168 ? -30.552 -28.636 -47.390 1.00  87.30 0 A 1
ATOM   2723 N N   . MET . . 169 ? -22.340 -26.595 -48.229 1.00  80.63 0 A 1
ATOM   2724 C CA  . MET . . 169 ? -21.050 -25.907 -48.428 1.00  80.63 0 A 1
ATOM   2725 C C   . MET . . 169 ? -21.026 -24.949 -49.631 1.00  80.63 0 A 1
ATOM   2726 O O   . MET . . 169 ? -20.064 -24.205 -49.821 1.00  80.63 0 A 1
ATOM   2727 C CB  . MET . . 169 ? -19.935 -26.958 -48.545 1.00  80.63 0 A 1
ATOM   2728 C CG  . MET . . 169 ? -19.691 -27.683 -47.217 1.00  80.63 0 A 1
ATOM   2729 S SD  . MET . . 169 ? -19.046 -26.628 -45.889 1.00  80.63 0 A 1
ATOM   2730 C CE  . MET . . 169 ? -17.332 -26.413 -46.436 1.00  80.63 0 A 1
ATOM   2731 H H   . MET . . 169 ? -22.495 -27.482 -48.688 1.00  80.63 0 A 1
ATOM   2732 H HA  . MET . . 169 ? -20.838 -25.289 -47.555 1.00  80.63 0 A 1
ATOM   2733 H HB2 . MET . . 169 ? -20.206 -27.689 -49.306 1.00  80.63 0 A 1
ATOM   2734 H HB3 . MET . . 169 ? -19.007 -26.476 -48.853 1.00  80.63 0 A 1
ATOM   2735 H HG2 . MET . . 169 ? -20.627 -28.126 -46.877 1.00  80.63 0 A 1
ATOM   2736 H HG3 . MET . . 169 ? -18.986 -28.499 -47.380 1.00  80.63 0 A 1
ATOM   2737 H HE1 . MET . . 169 ? -16.846 -27.386 -46.499 1.00  80.63 0 A 1
ATOM   2738 H HE2 . MET . . 169 ? -17.308 -25.920 -47.408 1.00  80.63 0 A 1
ATOM   2739 H HE3 . MET . . 169 ? -16.802 -25.796 -45.710 1.00  80.63 0 A 1
ATOM   2740 N N   . SER . . 170 ? -22.059 -24.970 -50.477 1.00  81.53 0 A 1
ATOM   2741 C CA  . SER . . 170 ? -22.176 -24.064 -51.626 1.00  81.53 0 A 1
ATOM   2742 C C   . SER . . 170 ? -22.681 -22.688 -51.193 1.00  81.53 0 A 1
ATOM   2743 O O   . SER . . 170 ? -23.686 -22.618 -50.485 1.00  81.53 0 A 1
ATOM   2744 C CB  . SER . . 170 ? -23.124 -24.652 -52.676 1.00  81.53 0 A 1
ATOM   2745 O OG  . SER . . 170 ? -24.409 -24.846 -52.116 1.00  81.53 0 A 1
ATOM   2746 H H   . SER . . 170 ? -22.846 -25.565 -50.258 1.00  81.53 0 A 1
ATOM   2747 H HA  . SER . . 170 ? -21.194 -23.945 -52.085 1.00  81.53 0 A 1
ATOM   2748 H HB2 . SER . . 170 ? -22.734 -25.606 -53.032 1.00  81.53 0 A 1
ATOM   2749 H HB3 . SER . . 170 ? -23.199 -23.965 -53.520 1.00  81.53 0 A 1
ATOM   2750 H HG  . SER . . 170 ? -24.586 -24.080 -51.566 1.00  81.53 0 A 1
ATOM   2751 N N   . GLU . . 171 ? -22.063 -21.619 -51.704 1.00  78.07 0 A 1
ATOM   2752 C CA  . GLU . . 171 ? -22.444 -20.220 -51.428 1.00  78.07 0 A 1
ATOM   2753 C C   . GLU . . 171 ? -23.952 -19.966 -51.628 1.00  78.07 0 A 1
ATOM   2754 O O   . GLU . . 171 ? -24.582 -19.320 -50.794 1.00  78.07 0 A 1
ATOM   2755 C CB  . GLU . . 171 ? -21.602 -19.276 -52.315 1.00  78.07 0 A 1
ATOM   2756 C CG  . GLU . . 171 ? -20.115 -19.253 -51.898 1.00  78.07 0 A 1
ATOM   2757 C CD  . GLU . . 171 ? -19.180 -18.443 -52.822 1.00  78.07 0 A 1
ATOM   2758 O OE1 . GLU . . 171 ? -17.951 -18.468 -52.551 1.00  78.07 0 A 1
ATOM   2759 O OE2 . GLU . . 171 ? -19.639 -17.905 -53.858 1.00  78.07 -1 A 1
ATOM   2760 H H   . GLU . . 171 ? -21.221 -21.758 -52.244 1.00  78.07 0 A 1
ATOM   2761 H HA  . GLU . . 171 ? -22.227 -19.988 -50.386 1.00  78.07 0 A 1
ATOM   2762 H HB2 . GLU . . 171 ? -21.999 -18.263 -52.231 1.00  78.07 0 A 1
ATOM   2763 H HB3 . GLU . . 171 ? -21.687 -19.598 -53.352 1.00  78.07 0 A 1
ATOM   2764 H HG2 . GLU . . 171 ? -19.749 -20.279 -51.870 1.00  78.07 0 A 1
ATOM   2765 H HG3 . GLU . . 171 ? -20.048 -18.855 -50.885 1.00  78.07 0 A 1
ATOM   2766 N N   . ASP . . 172 ? -24.558 -20.577 -52.651 1.00  82.01 0 A 1
ATOM   2767 C CA  . ASP . . 172 ? -25.979 -20.408 -52.987 1.00  82.01 0 A 1
ATOM   2768 C C   . ASP . . 172 ? -26.957 -20.997 -51.947 1.00  82.01 0 A 1
ATOM   2769 O O   . ASP . . 172 ? -28.144 -20.688 -51.984 1.00  82.01 0 A 1
ATOM   2770 C CB  . ASP . . 172 ? -26.248 -21.029 -54.372 1.00  82.01 0 A 1
ATOM   2771 C CG  . ASP . . 172 ? -25.417 -20.424 -55.514 1.00  82.01 0 A 1
ATOM   2772 O OD1 . ASP . . 172 ? -25.086 -19.220 -55.451 1.00  82.01 0 A 1
ATOM   2773 O OD2 . ASP . . 172 ? -25.081 -21.187 -56.451 1.00  82.01 -1 A 1
ATOM   2774 H H   . ASP . . 172 ? -23.972 -21.020 -53.345 1.00  82.01 0 A 1
ATOM   2775 H HA  . ASP . . 172 ? -26.190 -19.340 -53.053 1.00  82.01 0 A 1
ATOM   2776 H HB2 . ASP . . 172 ? -27.302 -20.898 -54.618 1.00  82.01 0 A 1
ATOM   2777 H HB3 . ASP . . 172 ? -26.051 -22.100 -54.315 1.00  82.01 0 A 1
ATOM   2778 N N   . ASN . . 173 ? -26.489 -21.834 -51.008 1.00  84.96 0 A 1
ATOM   2779 C CA  . ASN . . 173 ? -27.351 -22.547 -50.054 1.00  84.96 0 A 1
ATOM   2780 C C   . ASN . . 173 ? -26.975 -22.331 -48.575 1.00  84.96 0 A 1
ATOM   2781 O O   . ASN . . 173 ? -27.437 -23.072 -47.703 1.00  84.96 0 A 1
ATOM   2782 C CB  . ASN . . 173 ? -27.426 -24.037 -50.409 1.00  84.96 0 A 1
ATOM   2783 C CG  . ASN . . 173 ? -28.008 -24.339 -51.773 1.00  84.96 0 A 1
ATOM   2784 N ND2 . ASN . . 173 ? -27.375 -25.190 -52.544 1.00  84.96 0 A 1
ATOM   2785 O OD1 . ASN . . 173 ? -29.063 -23.869 -52.149 1.00  84.96 0 A 1
ATOM   2786 H H   . ASN . . 173 ? -25.489 -21.958 -50.952 1.00  84.96 0 A 1
ATOM   2787 H HA  . ASN . . 173 ? -28.365 -22.155 -50.145 1.00  84.96 0 A 1
ATOM   2788 H HB2 . ASN . . 173 ? -28.120 -24.495 -49.705 1.00  84.96 0 A 1
ATOM   2789 H HB3 . ASN . . 173 ? -26.442 -24.496 -50.299 1.00  84.96 0 A 1
ATOM   2790 H HD21 . ASN . . 173 ? -26.438 -25.488 -52.314 1.00  84.96 0 A 1
ATOM   2791 H HD22 . ASN . . 173 ? -27.793 -25.335 -53.453 1.00  84.96 0 A 1
ATOM   2792 N N   . LEU . . 174 ? -26.174 -21.310 -48.257 1.00  89.49 0 A 1
ATOM   2793 C CA  . LEU . . 174 ? -25.760 -21.028 -46.874 1.00  89.49 0 A 1
ATOM   2794 C C   . LEU . . 174 ? -26.930 -20.644 -45.949 1.00  89.49 0 A 1
ATOM   2795 O O   . LEU . . 174 ? -26.835 -20.830 -44.738 1.00  89.49 0 A 1
ATOM   2796 C CB  . LEU . . 174 ? -24.678 -19.936 -46.877 1.00  89.49 0 A 1
ATOM   2797 C CG  . LEU . . 174 ? -23.341 -20.368 -47.507 1.00  89.49 0 A 1
ATOM   2798 C CD1 . LEU . . 174 ? -22.391 -19.173 -47.534 1.00  89.49 0 A 1
ATOM   2799 C CD2 . LEU . . 174 ? -22.665 -21.507 -46.737 1.00  89.49 0 A 1
ATOM   2800 H H   . LEU . . 174 ? -25.801 -20.740 -49.003 1.00  89.49 0 A 1
ATOM   2801 H HA  . LEU . . 174 ? -25.338 -21.938 -46.447 1.00  89.49 0 A 1
ATOM   2802 H HB2 . LEU . . 174 ? -24.489 -19.630 -45.848 1.00  89.49 0 A 1
ATOM   2803 H HB3 . LEU . . 174 ? -25.058 -19.069 -47.415 1.00  89.49 0 A 1
ATOM   2804 H HG  . LEU . . 174 ? -23.511 -20.695 -48.534 1.00  89.49 0 A 1
ATOM   2805 H HD11 . LEU . . 174 ? -22.819 -18.379 -48.145 1.00  89.49 0 A 1
ATOM   2806 H HD12 . LEU . . 174 ? -21.434 -19.466 -47.964 1.00  89.49 0 A 1
ATOM   2807 H HD13 . LEU . . 174 ? -22.222 -18.800 -46.524 1.00  89.49 0 A 1
ATOM   2808 H HD21 . LEU . . 174 ? -22.549 -21.232 -45.688 1.00  89.49 0 A 1
ATOM   2809 H HD22 . LEU . . 174 ? -21.684 -21.705 -47.169 1.00  89.49 0 A 1
ATOM   2810 H HD23 . LEU . . 174 ? -23.252 -22.422 -46.817 1.00  89.49 0 A 1
ATOM   2811 N N   . GLY . . 175 ? -28.062 -20.185 -46.499 1.00  92.01 0 A 1
ATOM   2812 C CA  . GLY . . 175 ? -29.292 -19.983 -45.726 1.00  92.01 0 A 1
ATOM   2813 C C   . GLY . . 175 ? -29.799 -21.272 -45.068 1.00  92.01 0 A 1
ATOM   2814 O O   . GLY . . 175 ? -30.217 -21.247 -43.914 1.00  92.01 0 A 1
ATOM   2815 H H   . GLY . . 175 ? -28.076 -20.028 -47.496 1.00  92.01 0 A 1
ATOM   2816 H HA2 . GLY . . 175 ? -30.074 -19.609 -46.389 1.00  92.01 0 A 1
ATOM   2817 H HA3 . GLY . . 175 ? -29.116 -19.244 -44.945 1.00  92.01 0 A 1
ATOM   2818 N N   . GLY . . 176 ? -29.678 -22.417 -45.753 1.00  92.96 0 A 1
ATOM   2819 C CA  . GLY . . 176 ? -29.994 -23.726 -45.175 1.00  92.96 0 A 1
ATOM   2820 C C   . GLY . . 176 ? -29.066 -24.074 -44.011 1.00  92.96 0 A 1
ATOM   2821 O O   . GLY . . 176 ? -29.535 -24.510 -42.962 1.00  92.96 0 A 1
ATOM   2822 H H   . GLY . . 176 ? -29.236 -22.398 -46.662 1.00  92.96 0 A 1
ATOM   2823 H HA2 . GLY . . 176 ? -31.023 -23.732 -44.815 1.00  92.96 0 A 1
ATOM   2824 H HA3 . GLY . . 176 ? -29.882 -24.492 -45.942 1.00  92.96 0 A 1
ATOM   2825 N N   . ARG . . 177 ? -27.761 -23.798 -44.151 1.00  95.33 0 A 1
ATOM   2826 C CA  . ARG . . 177 ? -26.768 -24.010 -43.085 1.00  95.33 0 A 1
ATOM   2827 C C   . ARG . . 177 ? -27.090 -23.200 -41.822 1.00  95.33 0 A 1
ATOM   2828 O O   . ARG . . 177 ? -26.998 -23.746 -40.726 1.00  95.33 0 A 1
ATOM   2829 C CB  . ARG . . 177 ? -25.353 -23.716 -43.619 1.00  95.33 0 A 1
ATOM   2830 C CG  . ARG . . 177 ? -24.280 -24.208 -42.638 1.00  95.33 0 A 1
ATOM   2831 C CD  . ARG . . 177 ? -22.867 -24.067 -43.210 1.00  95.33 0 A 1
ATOM   2832 N NE  . ARG . . 177 ? -21.856 -24.586 -42.267 1.00  95.33 0 A 1
ATOM   2833 C CZ  . ARG . . 177 ? -21.255 -25.764 -42.299 1.00  95.33 0 A 1
ATOM   2834 N NH1 . ARG . . 177 ? -21.480 -26.659 -43.206 1.00  95.33 1 A 1
ATOM   2835 N NH2 . ARG . . 177 ? -20.361 -26.080 -41.416 1.00  95.33 0 A 1
ATOM   2836 H H   . ARG . . 177 ? -27.451 -23.404 -45.028 1.00  95.33 0 A 1
ATOM   2837 H HA  . ARG . . 177 ? -26.808 -25.058 -42.786 1.00  95.33 0 A 1
ATOM   2838 H HB2 . ARG . . 177 ? -25.229 -22.645 -43.779 1.00  95.33 0 A 1
ATOM   2839 H HB3 . ARG . . 177 ? -25.214 -24.221 -44.573 1.00  95.33 0 A 1
ATOM   2840 H HG2 . ARG . . 177 ? -24.461 -25.257 -42.401 1.00  95.33 0 A 1
ATOM   2841 H HG3 . ARG . . 177 ? -24.344 -23.626 -41.719 1.00  95.33 0 A 1
ATOM   2842 H HD2 . ARG . . 177 ? -22.667 -23.014 -43.409 1.00  95.33 0 A 1
ATOM   2843 H HD3 . ARG . . 177 ? -22.810 -24.604 -44.157 1.00  95.33 0 A 1
ATOM   2844 H HE  . ARG . . 177 ? -21.572 -24.001 -41.494 1.00  95.33 0 A 1
ATOM   2845 H HH11 . ARG . . 177 ? -20.892 -27.480 -43.203 1.00  95.33 0 A 1
ATOM   2846 H HH12 . ARG . . 177 ? -22.237 -26.558 -43.867 1.00  95.33 0 A 1
ATOM   2847 H HH21 . ARG . . 177 ? -20.154 -25.440 -40.662 1.00  95.33 0 A 1
ATOM   2848 H HH22 . ARG . . 177 ? -19.957 -27.005 -41.455 1.00  95.33 0 A 1
ATOM   2849 N N   . TRP . . 178 ? -27.542 -21.950 -41.964 1.00  96.17 0 A 1
ATOM   2850 C CA  . TRP . . 178 ? -27.998 -21.132 -40.829 1.00  96.17 0 A 1
ATOM   2851 C C   . TRP . . 178 ? -29.183 -21.752 -40.083 1.00  96.17 0 A 1
ATOM   2852 O O   . TRP . . 178 ? -29.192 -21.739 -38.855 1.00  96.17 0 A 1
ATOM   2853 C CB  . TRP . . 178 ? -28.370 -19.717 -41.295 1.00  96.17 0 A 1
ATOM   2854 C CG  . TRP . . 178 ? -27.220 -18.771 -41.399 1.00  96.17 0 A 1
ATOM   2855 C CD1 . TRP . . 178 ? -26.744 -18.210 -42.533 1.00  96.17 0 A 1
ATOM   2856 C CD2 . TRP . . 178 ? -26.373 -18.274 -40.317 1.00  96.17 0 A 1
ATOM   2857 C CE2 . TRP . . 178 ? -25.395 -17.401 -40.879 1.00  96.17 0 A 1
ATOM   2858 C CE3 . TRP . . 178 ? -26.319 -18.493 -38.923 1.00  96.17 0 A 1
ATOM   2859 N NE1 . TRP . . 178 ? -25.678 -17.386 -42.230 1.00  96.17 0 A 1
ATOM   2860 C CZ2 . TRP . . 178 ? -24.410 -16.777 -40.101 1.00  96.17 0 A 1
ATOM   2861 C CZ3 . TRP . . 178 ? -25.331 -17.876 -38.132 1.00  96.17 0 A 1
ATOM   2862 C CH2 . TRP . . 178 ? -24.379 -17.022 -38.717 1.00  96.17 0 A 1
ATOM   2863 H H   . TRP . . 178 ? -27.530 -21.537 -42.885 1.00  96.17 0 A 1
ATOM   2864 H HA  . TRP . . 178 ? -27.184 -21.051 -40.109 1.00  96.17 0 A 1
ATOM   2865 H HB2 . TRP . . 178 ? -28.893 -19.764 -42.250 1.00  96.17 0 A 1
ATOM   2866 H HB3 . TRP . . 178 ? -29.060 -19.284 -40.572 1.00  96.17 0 A 1
ATOM   2867 H HD1 . TRP . . 178 ? -27.139 -18.395 -43.522 1.00  96.17 0 A 1
ATOM   2868 H HE1 . TRP . . 178 ? -25.159 -16.862 -42.920 1.00  96.17 0 A 1
ATOM   2869 H HE3 . TRP . . 178 ? -27.040 -19.153 -38.462 1.00  96.17 0 A 1
ATOM   2870 H HZ2 . TRP . . 178 ? -23.682 -16.124 -40.559 1.00  96.17 0 A 1
ATOM   2871 H HZ3 . TRP . . 178 ? -25.298 -18.069 -37.070 1.00  96.17 0 A 1
ATOM   2872 H HH2 . TRP . . 178 ? -23.623 -16.558 -38.101 1.00  96.17 0 A 1
ATOM   2873 N N   . VAL . . 179 ? -30.162 -22.324 -40.793 1.00  97.05 0 A 1
ATOM   2874 C CA  . VAL . . 179 ? -31.333 -22.961 -40.164 1.00  97.05 0 A 1
ATOM   2875 C C   . VAL . . 179 ? -30.911 -24.136 -39.279 1.00  97.05 0 A 1
ATOM   2876 O O   . VAL . . 179 ? -31.335 -24.215 -38.126 1.00  97.05 0 A 1
ATOM   2877 C CB  . VAL . . 179 ? -32.362 -23.408 -41.222 1.00  97.05 0 A 1
ATOM   2878 C CG1 . VAL . . 179 ? -33.520 -24.211 -40.616 1.00  97.05 0 A 1
ATOM   2879 C CG2 . VAL . . 179 ? -32.973 -22.191 -41.928 1.00  97.05 0 A 1
ATOM   2880 H H   . VAL . . 179 ? -30.098 -22.307 -41.801 1.00  97.05 0 A 1
ATOM   2881 H HA  . VAL . . 179 ? -31.815 -22.236 -39.510 1.00  97.05 0 A 1
ATOM   2882 H HB  . VAL . . 179 ? -31.873 -24.033 -41.969 1.00  97.05 0 A 1
ATOM   2883 H HG11 . VAL . . 179 ? -34.265 -24.427 -41.382 1.00  97.05 0 A 1
ATOM   2884 H HG12 . VAL . . 179 ? -33.987 -23.646 -39.809 1.00  97.05 0 A 1
ATOM   2885 H HG13 . VAL . . 179 ? -33.158 -25.163 -40.225 1.00  97.05 0 A 1
ATOM   2886 H HG21 . VAL . . 179 ? -33.659 -22.521 -42.709 1.00  97.05 0 A 1
ATOM   2887 H HG22 . VAL . . 179 ? -32.193 -21.585 -42.389 1.00  97.05 0 A 1
ATOM   2888 H HG23 . VAL . . 179 ? -33.515 -21.575 -41.210 1.00  97.05 0 A 1
ATOM   2889 N N   . TYR . . 180 ? -30.045 -25.019 -39.782 1.00  97.86 0 A 1
ATOM   2890 C CA  . TYR . . 180 ? -29.541 -26.155 -39.003 1.00  97.86 0 A 1
ATOM   2891 C C   . TYR . . 180 ? -28.627 -25.720 -37.856 1.00  97.86 0 A 1
ATOM   2892 O O   . TYR . . 180 ? -28.714 -26.289 -36.770 1.00  97.86 0 A 1
ATOM   2893 C CB  . TYR . . 180 ? -28.822 -27.137 -39.928 1.00  97.86 0 A 1
ATOM   2894 C CG  . TYR . . 180 ? -29.761 -27.876 -40.860 1.00  97.86 0 A 1
ATOM   2895 C CD1 . TYR . . 180 ? -30.640 -28.847 -40.345 1.00  97.86 0 A 1
ATOM   2896 C CD2 . TYR . . 180 ? -29.783 -27.577 -42.233 1.00  97.86 0 A 1
ATOM   2897 C CE1 . TYR . . 180 ? -31.509 -29.545 -41.202 1.00  97.86 0 A 1
ATOM   2898 C CE2 . TYR . . 180 ? -30.684 -28.237 -43.088 1.00  97.86 0 A 1
ATOM   2899 C CZ  . TYR . . 180 ? -31.530 -29.241 -42.577 1.00  97.86 0 A 1
ATOM   2900 O OH  . TYR . . 180 ? -32.356 -29.926 -43.409 1.00  97.86 0 A 1
ATOM   2901 H H   . TYR . . 180 ? -29.735 -24.906 -40.737 1.00  97.86 0 A 1
ATOM   2902 H HA  . TYR . . 180 ? -30.385 -26.674 -38.549 1.00  97.86 0 A 1
ATOM   2903 H HB2 . TYR . . 180 ? -28.076 -26.591 -40.504 1.00  97.86 0 A 1
ATOM   2904 H HB3 . TYR . . 180 ? -28.298 -27.876 -39.322 1.00  97.86 0 A 1
ATOM   2905 H HD1 . TYR . . 180 ? -30.650 -29.059 -39.287 1.00  97.86 0 A 1
ATOM   2906 H HD2 . TYR . . 180 ? -29.105 -26.836 -42.631 1.00  97.86 0 A 1
ATOM   2907 H HE1 . TYR . . 180 ? -32.168 -30.308 -40.813 1.00  97.86 0 A 1
ATOM   2908 H HE2 . TYR . . 180 ? -30.724 -27.970 -44.133 1.00  97.86 0 A 1
ATOM   2909 H HH  . TYR . . 180 ? -32.282 -29.617 -44.315 1.00  97.86 0 A 1
ATOM   2910 N N   . TRP . . 181 ? -27.816 -24.674 -38.053 1.00  98.09 0 A 1
ATOM   2911 C CA  . TRP . . 181 ? -27.019 -24.085 -36.978 1.00  98.09 0 A 1
ATOM   2912 C C   . TRP . . 181 ? -27.912 -23.565 -35.845 1.00  98.09 0 A 1
ATOM   2913 O O   . TRP . . 181 ? -27.738 -23.972 -34.701 1.00  98.09 0 A 1
ATOM   2914 C CB  . TRP . . 181 ? -26.120 -22.977 -37.534 1.00  98.09 0 A 1
ATOM   2915 C CG  . TRP . . 181 ? -25.190 -22.375 -36.528 1.00  98.09 0 A 1
ATOM   2916 C CD1 . TRP . . 181 ? -23.966 -22.844 -36.203 1.00  98.09 0 A 1
ATOM   2917 C CD2 . TRP . . 181 ? -25.413 -21.232 -35.649 1.00  98.09 0 A 1
ATOM   2918 C CE2 . TRP . . 181 ? -24.251 -21.040 -34.846 1.00  98.09 0 A 1
ATOM   2919 C CE3 . TRP . . 181 ? -26.491 -20.349 -35.437 1.00  98.09 0 A 1
ATOM   2920 N NE1 . TRP . . 181 ? -23.379 -22.018 -35.268 1.00  98.09 0 A 1
ATOM   2921 C CZ2 . TRP . . 181 ? -24.163 -20.025 -33.886 1.00  98.09 0 A 1
ATOM   2922 C CZ3 . TRP . . 181 ? -26.425 -19.334 -34.465 1.00  98.09 0 A 1
ATOM   2923 C CH2 . TRP . . 181 ? -25.262 -19.170 -33.689 1.00  98.09 0 A 1
ATOM   2924 H H   . TRP . . 181 ? -27.746 -24.278 -38.980 1.00  98.09 0 A 1
ATOM   2925 H HA  . TRP . . 181 ? -26.381 -24.859 -36.552 1.00  98.09 0 A 1
ATOM   2926 H HB2 . TRP . . 181 ? -26.738 -22.181 -37.948 1.00  98.09 0 A 1
ATOM   2927 H HB3 . TRP . . 181 ? -25.523 -23.382 -38.351 1.00  98.09 0 A 1
ATOM   2928 H HD1 . TRP . . 181 ? -23.512 -23.732 -36.617 1.00  98.09 0 A 1
ATOM   2929 H HE1 . TRP . . 181 ? -22.409 -22.093 -34.995 1.00  98.09 0 A 1
ATOM   2930 H HE3 . TRP . . 181 ? -27.381 -20.467 -36.038 1.00  98.09 0 A 1
ATOM   2931 H HZ2 . TRP . . 181 ? -23.264 -19.908 -33.299 1.00  98.09 0 A 1
ATOM   2932 H HZ3 . TRP . . 181 ? -27.266 -18.673 -34.319 1.00  98.09 0 A 1
ATOM   2933 H HH2 . TRP . . 181 ? -25.214 -18.387 -32.948 1.00  98.09 0 A 1
ATOM   2934 N N   . ILE . . 182 ? -28.926 -22.743 -36.152 1.00  98.11 0 A 1
ATOM   2935 C CA  . ILE . . 182 ? -29.879 -22.230 -35.152 1.00  98.11 0 A 1
ATOM   2936 C C   . ILE . . 182 ? -30.600 -23.391 -34.458 1.00  98.11 0 A 1
ATOM   2937 O O   . ILE . . 182 ? -30.715 -23.403 -33.234 1.00  98.11 0 A 1
ATOM   2938 C CB  . ILE . . 182 ? -30.892 -21.252 -35.800 1.00  98.11 0 A 1
ATOM   2939 C CG1 . ILE . . 182 ? -30.180 -19.959 -36.261 1.00  98.11 0 A 1
ATOM   2940 C CG2 . ILE . . 182 ? -32.034 -20.896 -34.825 1.00  98.11 0 A 1
ATOM   2941 C CD1 . ILE . . 182 ? -31.040 -19.031 -37.126 1.00  98.11 0 A 1
ATOM   2942 H H   . ILE . . 182 ? -29.044 -22.471 -37.117 1.00  98.11 0 A 1
ATOM   2943 H HA  . ILE . . 182 ? -29.325 -21.693 -34.382 1.00  98.11 0 A 1
ATOM   2944 H HB  . ILE . . 182 ? -31.330 -21.738 -36.672 1.00  98.11 0 A 1
ATOM   2945 H HG12 . ILE . . 182 ? -29.820 -19.408 -35.392 1.00  98.11 0 A 1
ATOM   2946 H HG13 . ILE . . 182 ? -29.317 -20.224 -36.871 1.00  98.11 0 A 1
ATOM   2947 H HG21 . ILE . . 182 ? -32.728 -20.192 -35.284 1.00  98.11 0 A 1
ATOM   2948 H HG22 . ILE . . 182 ? -32.611 -21.783 -34.564 1.00  98.11 0 A 1
ATOM   2949 H HG23 . ILE . . 182 ? -31.625 -20.457 -33.914 1.00  98.11 0 A 1
ATOM   2950 H HD11 . ILE . . 182 ? -31.839 -18.582 -36.536 1.00  98.11 0 A 1
ATOM   2951 H HD12 . ILE . . 182 ? -30.415 -18.232 -37.523 1.00  98.11 0 A 1
ATOM   2952 H HD13 . ILE . . 182 ? -31.466 -19.591 -37.960 1.00  98.11 0 A 1
ATOM   2953 N N   . GLY . . 183 ? -31.047 -24.385 -35.229 1.00  98.36 0 A 1
ATOM   2954 C CA  . GLY . . 183 ? -31.710 -25.571 -34.699 1.00  98.36 0 A 1
ATOM   2955 C C   . GLY . . 183 ? -30.837 -26.353 -33.715 1.00  98.36 0 A 1
ATOM   2956 O O   . GLY . . 183 ? -31.328 -26.742 -32.660 1.00  98.36 0 A 1
ATOM   2957 H H   . GLY . . 183 ? -30.932 -24.308 -36.229 1.00  98.36 0 A 1
ATOM   2958 H HA2 . GLY . . 183 ? -32.626 -25.276 -34.189 1.00  98.36 0 A 1
ATOM   2959 H HA3 . GLY . . 183 ? -31.963 -26.229 -35.530 1.00  98.36 0 A 1
ATOM   2960 N N   . ALA . . 184 ? -29.550 -26.545 -34.021 1.00  98.57 0 A 1
ATOM   2961 C CA  . ALA . . 184 ? -28.595 -27.224 -33.144 1.00  98.57 0 A 1
ATOM   2962 C C   . ALA . . 184 ? -28.208 -26.374 -31.920 1.00  98.57 0 A 1
ATOM   2963 O O   . ALA . . 184 ? -27.942 -26.917 -30.847 1.00  98.57 0 A 1
ATOM   2964 C CB  . ALA . . 184 ? -27.366 -27.608 -33.974 1.00  98.57 0 A 1
ATOM   2965 H H   . ALA . . 184 ? -29.210 -26.217 -34.914 1.00  98.57 0 A 1
ATOM   2966 H HA  . ALA . . 184 ? -29.053 -28.141 -32.771 1.00  98.57 0 A 1
ATOM   2967 H HB1 . ALA . . 184 ? -27.667 -28.244 -34.806 1.00  98.57 0 A 1
ATOM   2968 H HB2 . ALA . . 184 ? -26.660 -28.157 -33.351 1.00  98.57 0 A 1
ATOM   2969 H HB3 . ALA . . 184 ? -26.881 -26.713 -34.363 1.00  98.57 0 A 1
ATOM   2970 N N   . MET . . 185 ? -28.242 -25.043 -32.037 1.00  98.64 0 A 1
ATOM   2971 C CA  . MET . . 185 ? -27.987 -24.145 -30.909 1.00  98.64 0 A 1
ATOM   2972 C C   . MET . . 185 ? -29.060 -24.243 -29.814 1.00  98.64 0 A 1
ATOM   2973 O O   . MET . . 185 ? -28.742 -24.030 -28.648 1.00  98.64 0 A 1
ATOM   2974 C CB  . MET . . 185 ? -27.820 -22.696 -31.392 1.00  98.64 0 A 1
ATOM   2975 C CG  . MET . . 185 ? -26.479 -22.461 -32.104 1.00  98.64 0 A 1
ATOM   2976 S SD  . MET . . 185 ? -24.984 -22.795 -31.134 1.00  98.64 0 A 1
ATOM   2977 C CE  . MET . . 185 ? -25.120 -21.504 -29.875 1.00  98.64 0 A 1
ATOM   2978 H H   . MET . . 185 ? -28.397 -24.643 -32.951 1.00  98.64 0 A 1
ATOM   2979 H HA  . MET . . 185 ? -27.048 -24.452 -30.447 1.00  98.64 0 A 1
ATOM   2980 H HB2 . MET . . 185 ? -27.875 -22.026 -30.535 1.00  98.64 0 A 1
ATOM   2981 H HB3 . MET . . 185 ? -28.634 -22.433 -32.068 1.00  98.64 0 A 1
ATOM   2982 H HG2 . MET . . 185 ? -26.447 -21.425 -32.445 1.00  98.64 0 A 1
ATOM   2983 H HG3 . MET . . 185 ? -26.426 -23.096 -32.988 1.00  98.64 0 A 1
ATOM   2984 H HE1 . MET . . 185 ? -24.229 -21.519 -29.246 1.00  98.64 0 A 1
ATOM   2985 H HE2 . MET . . 185 ? -26.000 -21.675 -29.256 1.00  98.64 0 A 1
ATOM   2986 H HE3 . MET . . 185 ? -25.199 -20.531 -30.360 1.00  98.64 0 A 1
ATOM   2987 N N   . LEU . . 186 ? -30.308 -24.611 -30.132 1.00  98.55 0 A 1
ATOM   2988 C CA  . LEU . . 186 ? -31.374 -24.762 -29.129 1.00  98.55 0 A 1
ATOM   2989 C C   . LEU . . 186 ? -31.069 -25.840 -28.063 1.00  98.55 0 A 1
ATOM   2990 O O   . LEU . . 186 ? -31.021 -25.497 -26.877 1.00  98.55 0 A 1
ATOM   2991 C CB  . LEU . . 186 ? -32.736 -24.999 -29.812 1.00  98.55 0 A 1
ATOM   2992 C CG  . LEU . . 186 ? -33.254 -23.838 -30.676 1.00  98.55 0 A 1
ATOM   2993 C CD1 . LEU . . 186 ? -34.561 -24.262 -31.347 1.00  98.55 0 A 1
ATOM   2994 C CD2 . LEU . . 186 ? -33.516 -22.572 -29.858 1.00  98.55 0 A 1
ATOM   2995 H H   . LEU . . 186 ? -30.522 -24.774 -31.105 1.00  98.55 0 A 1
ATOM   2996 H HA  . LEU . . 186 ? -31.437 -23.826 -28.573 1.00  98.55 0 A 1
ATOM   2997 H HB2 . LEU . . 186 ? -32.668 -25.875 -30.456 1.00  98.55 0 A 1
ATOM   2998 H HB3 . LEU . . 186 ? -33.475 -25.209 -29.040 1.00  98.55 0 A 1
ATOM   2999 H HG  . LEU . . 186 ? -32.528 -23.608 -31.456 1.00  98.55 0 A 1
ATOM   3000 H HD11 . LEU . . 186 ? -34.919 -23.459 -31.991 1.00  98.55 0 A 1
ATOM   3001 H HD12 . LEU . . 186 ? -35.316 -24.489 -30.594 1.00  98.55 0 A 1
ATOM   3002 H HD13 . LEU . . 186 ? -34.384 -25.146 -31.961 1.00  98.55 0 A 1
ATOM   3003 H HD21 . LEU . . 186 ? -32.576 -22.177 -29.470 1.00  98.55 0 A 1
ATOM   3004 H HD22 . LEU . . 186 ? -33.963 -21.811 -30.497 1.00  98.55 0 A 1
ATOM   3005 H HD23 . LEU . . 186 ? -34.190 -22.791 -29.030 1.00  98.55 0 A 1
ATOM   3006 N N   . PRO . . 187 ? -30.822 -27.121 -28.415 1.00  98.60 0 A 1
ATOM   3007 C CA  . PRO . . 187 ? -30.412 -28.123 -27.436 1.00  98.60 0 A 1
ATOM   3008 C C   . PRO . . 187 ? -29.033 -27.824 -26.834 1.00  98.60 0 A 1
ATOM   3009 O O   . PRO . . 187 ? -28.818 -28.128 -25.662 1.00  98.60 0 A 1
ATOM   3010 C CB  . PRO . . 187 ? -30.430 -29.460 -28.178 1.00  98.60 0 A 1
ATOM   3011 C CG  . PRO . . 187 ? -30.217 -29.070 -29.637 1.00  98.60 0 A 1
ATOM   3012 C CD  . PRO . . 187 ? -30.925 -27.727 -29.734 1.00  98.60 0 A 1
ATOM   3013 H HA  . PRO . . 187 ? -31.136 -28.162 -26.623 1.00  98.60 0 A 1
ATOM   3014 H HB2 . PRO . . 187 ? -29.645 -30.127 -27.819 1.00  98.60 0 A 1
ATOM   3015 H HB3 . PRO . . 187 ? -31.408 -29.929 -28.066 1.00  98.60 0 A 1
ATOM   3016 H HG2 . PRO . . 187 ? -30.641 -29.803 -30.322 1.00  98.60 0 A 1
ATOM   3017 H HG3 . PRO . . 187 ? -29.151 -28.931 -29.825 1.00  98.60 0 A 1
ATOM   3018 H HD2 . PRO . . 187 ? -31.971 -27.892 -29.985 1.00  98.60 0 A 1
ATOM   3019 H HD3 . PRO . . 187 ? -30.436 -27.114 -30.491 1.00  98.60 0 A 1
ATOM   3020 N N   . PHE . . 188 ? -28.118 -27.185 -27.575 1.00  98.71 0 A 1
ATOM   3021 C CA  . PHE . . 188 ? -26.831 -26.754 -27.022 1.00  98.71 0 A 1
ATOM   3022 C C   . PHE . . 188 ? -27.009 -25.777 -25.851 1.00  98.71 0 A 1
ATOM   3023 O O   . PHE . . 188 ? -26.438 -25.982 -24.783 1.00  98.71 0 A 1
ATOM   3024 C CB  . PHE . . 188 ? -25.975 -26.116 -28.119 1.00  98.71 0 A 1
ATOM   3025 C CG  . PHE . . 188 ? -24.645 -25.587 -27.618 1.00  98.71 0 A 1
ATOM   3026 C CD1 . PHE . . 188 ? -24.357 -24.214 -27.709 1.00  98.71 0 A 1
ATOM   3027 C CD2 . PHE . . 188 ? -23.717 -26.452 -27.011 1.00  98.71 0 A 1
ATOM   3028 C CE1 . PHE . . 188 ? -23.138 -23.708 -27.225 1.00  98.71 0 A 1
ATOM   3029 C CE2 . PHE . . 188 ? -22.510 -25.941 -26.504 1.00  98.71 0 A 1
ATOM   3030 C CZ  . PHE . . 188 ? -22.211 -24.574 -26.621 1.00  98.71 0 A 1
ATOM   3031 H H   . PHE . . 188 ? -28.314 -26.983 -28.545 1.00  98.71 0 A 1
ATOM   3032 H HA  . PHE . . 188 ? -26.305 -27.628 -26.638 1.00  98.71 0 A 1
ATOM   3033 H HB2 . PHE . . 188 ? -26.532 -25.286 -28.553 1.00  98.71 0 A 1
ATOM   3034 H HB3 . PHE . . 188 ? -25.794 -26.835 -28.917 1.00  98.71 0 A 1
ATOM   3035 H HD1 . PHE . . 188 ? -25.083 -23.546 -28.150 1.00  98.71 0 A 1
ATOM   3036 H HD2 . PHE . . 188 ? -23.931 -27.507 -26.925 1.00  98.71 0 A 1
ATOM   3037 H HE1 . PHE . . 188 ? -22.919 -22.653 -27.303 1.00  98.71 0 A 1
ATOM   3038 H HE2 . PHE . . 188 ? -21.808 -26.599 -26.013 1.00  98.71 0 A 1
ATOM   3039 H HZ  . PHE . . 188 ? -21.278 -24.193 -26.232 1.00  98.71 0 A 1
ATOM   3040 N N   . LEU . . 189 ? -27.850 -24.750 -26.007 1.00  98.59 0 A 1
ATOM   3041 C CA  . LEU . . 189 ? -28.133 -23.782 -24.944 1.00  98.59 0 A 1
ATOM   3042 C C   . LEU . . 189 ? -28.794 -24.438 -23.727 1.00  98.59 0 A 1
ATOM   3043 O O   . LEU . . 189 ? -28.468 -24.082 -22.595 1.00  98.59 0 A 1
ATOM   3044 C CB  . LEU . . 189 ? -29.015 -22.653 -25.502 1.00  98.59 0 A 1
ATOM   3045 C CG  . LEU . . 189 ? -28.294 -21.702 -26.474 1.00  98.59 0 A 1
ATOM   3046 C CD1 . LEU . . 189 ? -29.322 -20.775 -27.125 1.00  98.59 0 A 1
ATOM   3047 C CD2 . LEU . . 189 ? -27.240 -20.842 -25.773 1.00  98.59 0 A 1
ATOM   3048 H H   . LEU . . 189 ? -28.292 -24.623 -26.905 1.00  98.59 0 A 1
ATOM   3049 H HA  . LEU . . 189 ? -27.190 -23.363 -24.593 1.00  98.59 0 A 1
ATOM   3050 H HB2 . LEU . . 189 ? -29.870 -23.103 -26.009 1.00  98.59 0 A 1
ATOM   3051 H HB3 . LEU . . 189 ? -29.399 -22.063 -24.669 1.00  98.59 0 A 1
ATOM   3052 H HG  . LEU . . 189 ? -27.786 -22.266 -27.256 1.00  98.59 0 A 1
ATOM   3053 H HD11 . LEU . . 189 ? -30.064 -21.375 -27.652 1.00  98.59 0 A 1
ATOM   3054 H HD12 . LEU . . 189 ? -29.817 -20.169 -26.366 1.00  98.59 0 A 1
ATOM   3055 H HD13 . LEU . . 189 ? -28.827 -20.126 -27.845 1.00  98.59 0 A 1
ATOM   3056 H HD21 . LEU . . 189 ? -27.692 -20.299 -24.942 1.00  98.59 0 A 1
ATOM   3057 H HD22 . LEU . . 189 ? -26.432 -21.471 -25.399 1.00  98.59 0 A 1
ATOM   3058 H HD23 . LEU . . 189 ? -26.818 -20.130 -26.482 1.00  98.59 0 A 1
ATOM   3059 N N   . TYR . . 190 ? -29.665 -25.430 -23.939 1.00  98.57 0 A 1
ATOM   3060 C CA  . TYR . . 190 ? -30.212 -26.245 -22.850 1.00  98.57 0 A 1
ATOM   3061 C C   . TYR . . 190 ? -29.113 -27.007 -22.088 1.00  98.57 0 A 1
ATOM   3062 O O   . TYR . . 190 ? -29.104 -27.006 -20.855 1.00  98.57 0 A 1
ATOM   3063 C CB  . TYR . . 190 ? -31.269 -27.207 -23.409 1.00  98.57 0 A 1
ATOM   3064 C CG  . TYR . . 190 ? -31.696 -28.268 -22.415 1.00  98.57 0 A 1
ATOM   3065 C CD1 . TYR . . 190 ? -31.102 -29.546 -22.449 1.00  98.57 0 A 1
ATOM   3066 C CD2 . TYR . . 190 ? -32.633 -27.954 -21.414 1.00  98.57 0 A 1
ATOM   3067 C CE1 . TYR . . 190 ? -31.441 -30.511 -21.480 1.00  98.57 0 A 1
ATOM   3068 C CE2 . TYR . . 190 ? -32.981 -28.918 -20.450 1.00  98.57 0 A 1
ATOM   3069 C CZ  . TYR . . 190 ? -32.380 -30.194 -20.475 1.00  98.57 0 A 1
ATOM   3070 O OH  . TYR . . 190 ? -32.706 -31.108 -19.523 1.00  98.57 0 A 1
ATOM   3071 H H   . TYR . . 190 ? -29.912 -25.657 -24.891 1.00  98.57 0 A 1
ATOM   3072 H HA  . TYR . . 190 ? -30.698 -25.588 -22.129 1.00  98.57 0 A 1
ATOM   3073 H HB2 . TYR . . 190 ? -32.143 -26.632 -23.718 1.00  98.57 0 A 1
ATOM   3074 H HB3 . TYR . . 190 ? -30.879 -27.706 -24.296 1.00  98.57 0 A 1
ATOM   3075 H HD1 . TYR . . 190 ? -30.367 -29.774 -23.205 1.00  98.57 0 A 1
ATOM   3076 H HD2 . TYR . . 190 ? -33.071 -26.968 -21.371 1.00  98.57 0 A 1
ATOM   3077 H HE1 . TYR . . 190 ? -30.977 -31.487 -21.502 1.00  98.57 0 A 1
ATOM   3078 H HE2 . TYR . . 190 ? -33.686 -28.683 -19.665 1.00  98.57 0 A 1
ATOM   3079 H HH  . TYR . . 190 ? -32.129 -31.875 -19.546 1.00  98.57 0 A 1
ATOM   3080 N N   . ILE . . 191 ? -28.160 -27.620 -22.799 1.00  98.64 0 A 1
ATOM   3081 C CA  . ILE . . 191 ? -27.020 -28.315 -22.182 1.00  98.64 0 A 1
ATOM   3082 C C   . ILE . . 191 ? -26.165 -27.331 -21.375 1.00  98.64 0 A 1
ATOM   3083 O O   . ILE . . 191 ? -25.864 -27.603 -20.213 1.00  98.64 0 A 1
ATOM   3084 C CB  . ILE . . 191 ? -26.181 -29.059 -23.247 1.00  98.64 0 A 1
ATOM   3085 C CG1 . ILE . . 191 ? -26.981 -30.234 -23.852 1.00  98.64 0 A 1
ATOM   3086 C CG2 . ILE . . 191 ? -24.864 -29.583 -22.642 1.00  98.64 0 A 1
ATOM   3087 C CD1 . ILE . . 191 ? -26.405 -30.729 -25.185 1.00  98.64 0 A 1
ATOM   3088 H H   . ILE . . 191 ? -28.220 -27.593 -23.807 1.00  98.64 0 A 1
ATOM   3089 H HA  . ILE . . 191 ? -27.403 -29.053 -21.477 1.00  98.64 0 A 1
ATOM   3090 H HB  . ILE . . 191 ? -25.929 -28.361 -24.046 1.00  98.64 0 A 1
ATOM   3091 H HG12 . ILE . . 191 ? -27.013 -31.063 -23.145 1.00  98.64 0 A 1
ATOM   3092 H HG13 . ILE . . 191 ? -28.010 -29.926 -24.038 1.00  98.64 0 A 1
ATOM   3093 H HG21 . ILE . . 191 ? -24.204 -28.754 -22.383 1.00  98.64 0 A 1
ATOM   3094 H HG22 . ILE . . 191 ? -24.332 -30.203 -23.362 1.00  98.64 0 A 1
ATOM   3095 H HG23 . ILE . . 191 ? -25.066 -30.173 -21.749 1.00  98.64 0 A 1
ATOM   3096 H HD11 . ILE . . 191 ? -25.436 -31.207 -25.037 1.00  98.64 0 A 1
ATOM   3097 H HD12 . ILE . . 191 ? -27.093 -31.456 -25.617 1.00  98.64 0 A 1
ATOM   3098 H HD13 . ILE . . 191 ? -26.301 -29.895 -25.880 1.00  98.64 0 A 1
ATOM   3099 N N   . VAL . . 192 ? -25.821 -26.172 -21.946 1.00  98.53 0 A 1
ATOM   3100 C CA  . VAL . . 192 ? -25.039 -25.124 -21.265 1.00  98.53 0 A 1
ATOM   3101 C C   . VAL . . 192 ? -25.744 -24.654 -19.994 1.00  98.53 0 A 1
ATOM   3102 O O   . VAL . . 192 ? -25.127 -24.596 -18.929 1.00  98.53 0 A 1
ATOM   3103 C CB  . VAL . . 192 ? -24.774 -23.935 -22.213 1.00  98.53 0 A 1
ATOM   3104 C CG1 . VAL . . 192 ? -24.140 -22.740 -21.487 1.00  98.53 0 A 1
ATOM   3105 C CG2 . VAL . . 192 ? -23.826 -24.337 -23.349 1.00  98.53 0 A 1
ATOM   3106 H H   . VAL . . 192 ? -26.094 -26.021 -22.908 1.00  98.53 0 A 1
ATOM   3107 H HA  . VAL . . 192 ? -24.078 -25.543 -20.963 1.00  98.53 0 A 1
ATOM   3108 H HB  . VAL . . 192 ? -25.717 -23.605 -22.648 1.00  98.53 0 A 1
ATOM   3109 H HG11 . VAL . . 192 ? -23.858 -21.975 -22.210 1.00  98.53 0 A 1
ATOM   3110 H HG12 . VAL . . 192 ? -24.850 -22.298 -20.787 1.00  98.53 0 A 1
ATOM   3111 H HG13 . VAL . . 192 ? -23.252 -23.065 -20.944 1.00  98.53 0 A 1
ATOM   3112 H HG21 . VAL . . 192 ? -24.228 -25.182 -23.907 1.00  98.53 0 A 1
ATOM   3113 H HG22 . VAL . . 192 ? -23.701 -23.504 -24.041 1.00  98.53 0 A 1
ATOM   3114 H HG23 . VAL . . 192 ? -22.853 -24.620 -22.949 1.00  98.53 0 A 1
ATOM   3115 N N   . GLN . . 193 ? -27.046 -24.365 -20.076 1.00  98.48 0 A 1
ATOM   3116 C CA  . GLN . . 193 ? -27.840 -23.959 -18.918 1.00  98.48 0 A 1
ATOM   3117 C C   . GLN . . 193 ? -27.864 -25.059 -17.851 1.00  98.48 0 A 1
ATOM   3118 O O   . GLN . . 193 ? -27.686 -24.767 -16.669 1.00  98.48 0 A 1
ATOM   3119 C CB  . GLN . . 193 ? -29.250 -23.565 -19.388 1.00  98.48 0 A 1
ATOM   3120 C CG  . GLN . . 193 ? -30.124 -22.971 -18.268 1.00  98.48 0 A 1
ATOM   3121 C CD  . GLN . . 193 ? -30.735 -24.000 -17.315 1.00  98.48 0 A 1
ATOM   3122 N NE2 . GLN . . 193 ? -31.126 -23.601 -16.126 1.00  98.48 0 A 1
ATOM   3123 O OE1 . GLN . . 193 ? -30.891 -25.170 -17.612 1.00  98.48 0 A 1
ATOM   3124 H H   . GLN . . 193 ? -27.503 -24.429 -20.973 1.00  98.48 0 A 1
ATOM   3125 H HA  . GLN . . 193 ? -27.368 -23.083 -18.472 1.00  98.48 0 A 1
ATOM   3126 H HB2 . GLN . . 193 ? -29.143 -22.800 -20.159 1.00  98.48 0 A 1
ATOM   3127 H HB3 . GLN . . 193 ? -29.751 -24.420 -19.841 1.00  98.48 0 A 1
ATOM   3128 H HG2 . GLN . . 193 ? -29.536 -22.253 -17.697 1.00  98.48 0 A 1
ATOM   3129 H HG3 . GLN . . 193 ? -30.950 -22.429 -18.728 1.00  98.48 0 A 1
ATOM   3130 H HE21 . GLN . . 193 ? -31.537 -24.314 -15.539 1.00  98.48 0 A 1
ATOM   3131 H HE22 . GLN . . 193 ? -31.022 -22.639 -15.835 1.00  98.48 0 A 1
ATOM   3132 N N   . THR . . 194 ? -28.020 -26.321 -18.250 1.00  98.05 0 A 1
ATOM   3133 C CA  . THR . . 194 ? -28.034 -27.444 -17.308 1.00  98.05 0 A 1
ATOM   3134 C C   . THR . . 194 ? -26.681 -27.588 -16.611 1.00  98.05 0 A 1
ATOM   3135 O O   . THR . . 194 ? -26.645 -27.720 -15.392 1.00  98.05 0 A 1
ATOM   3136 C CB  . THR . . 194 ? -28.421 -28.754 -18.004 1.00  98.05 0 A 1
ATOM   3137 C CG2 . THR . . 194 ? -28.509 -29.925 -17.020 1.00  98.05 0 A 1
ATOM   3138 O OG1 . THR . . 194 ? -29.695 -28.644 -18.591 1.00  98.05 0 A 1
ATOM   3139 H H   . THR . . 194 ? -28.192 -26.500 -19.229 1.00  98.05 0 A 1
ATOM   3140 H HA  . THR . . 194 ? -28.785 -27.242 -16.545 1.00  98.05 0 A 1
ATOM   3141 H HB  . THR . . 194 ? -27.691 -28.984 -18.780 1.00  98.05 0 A 1
ATOM   3142 H HG1 . THR . . 194 ? -29.646 -28.018 -19.318 1.00  98.05 0 A 1
ATOM   3143 H HG21 . THR . . 194 ? -28.927 -30.794 -17.528 1.00  98.05 0 A 1
ATOM   3144 H HG22 . THR . . 194 ? -29.156 -29.656 -16.184 1.00  98.05 0 A 1
ATOM   3145 H HG23 . THR . . 194 ? -27.517 -30.180 -16.647 1.00  98.05 0 A 1
ATOM   3146 N N   . LEU . . 195 ? -25.567 -27.507 -17.346 1.00  97.84 0 A 1
ATOM   3147 C CA  . LEU . . 195 ? -24.222 -27.645 -16.781 1.00  97.84 0 A 1
ATOM   3148 C C   . LEU . . 195 ? -23.861 -26.514 -15.813 1.00  97.84 0 A 1
ATOM   3149 O O   . LEU . . 195 ? -23.289 -26.783 -14.760 1.00  97.84 0 A 1
ATOM   3150 C CB  . LEU . . 195 ? -23.179 -27.717 -17.911 1.00  97.84 0 A 1
ATOM   3151 C CG  . LEU . . 195 ? -23.150 -29.034 -18.710 1.00  97.84 0 A 1
ATOM   3152 C CD1 . LEU . . 195 ? -22.088 -28.914 -19.805 1.00  97.84 0 A 1
ATOM   3153 C CD2 . LEU . . 195 ? -22.806 -30.243 -17.837 1.00  97.84 0 A 1
ATOM   3154 H H   . LEU . . 195 ? -25.656 -27.376 -18.344 1.00  97.84 0 A 1
ATOM   3155 H HA  . LEU . . 195 ? -24.182 -28.563 -16.196 1.00  97.84 0 A 1
ATOM   3156 H HB2 . LEU . . 195 ? -22.191 -27.573 -17.473 1.00  97.84 0 A 1
ATOM   3157 H HB3 . LEU . . 195 ? -23.352 -26.890 -18.599 1.00  97.84 0 A 1
ATOM   3158 H HG  . LEU . . 195 ? -24.118 -29.210 -19.178 1.00  97.84 0 A 1
ATOM   3159 H HD11 . LEU . . 195 ? -22.331 -28.078 -20.460 1.00  97.84 0 A 1
ATOM   3160 H HD12 . LEU . . 195 ? -21.105 -28.752 -19.363 1.00  97.84 0 A 1
ATOM   3161 H HD13 . LEU . . 195 ? -22.066 -29.825 -20.404 1.00  97.84 0 A 1
ATOM   3162 H HD21 . LEU . . 195 ? -23.631 -30.459 -17.158 1.00  97.84 0 A 1
ATOM   3163 H HD22 . LEU . . 195 ? -22.653 -31.120 -18.465 1.00  97.84 0 A 1
ATOM   3164 H HD23 . LEU . . 195 ? -21.895 -30.052 -17.268 1.00  97.84 0 A 1
ATOM   3165 N N   . LEU . . 196 ? -24.174 -25.263 -16.162 1.00  97.43 0 A 1
ATOM   3166 C CA  . LEU . . 196 ? -23.740 -24.098 -15.382 1.00  97.43 0 A 1
ATOM   3167 C C   . LEU . . 196 ? -24.729 -23.686 -14.290 1.00  97.43 0 A 1
ATOM   3168 O O   . LEU . . 196 ? -24.317 -23.145 -13.268 1.00  97.43 0 A 1
ATOM   3169 C CB  . LEU . . 196 ? -23.467 -22.916 -16.327 1.00  97.43 0 A 1
ATOM   3170 C CG  . LEU . . 196 ? -22.361 -23.156 -17.369 1.00  97.43 0 A 1
ATOM   3171 C CD1 . LEU . . 196 ? -22.150 -21.868 -18.164 1.00  97.43 0 A 1
ATOM   3172 C CD2 . LEU . . 196 ? -21.023 -23.559 -16.745 1.00  97.43 0 A 1
ATOM   3173 H H   . LEU . . 196 ? -24.612 -25.112 -17.059 1.00  97.43 0 A 1
ATOM   3174 H HA  . LEU . . 196 ? -22.815 -24.341 -14.861 1.00  97.43 0 A 1
ATOM   3175 H HB2 . LEU . . 196 ? -24.390 -22.665 -16.851 1.00  97.43 0 A 1
ATOM   3176 H HB3 . LEU . . 196 ? -23.186 -22.058 -15.719 1.00  97.43 0 A 1
ATOM   3177 H HG  . LEU . . 196 ? -22.676 -23.943 -18.054 1.00  97.43 0 A 1
ATOM   3178 H HD11 . LEU . . 196 ? -23.069 -21.601 -18.685 1.00  97.43 0 A 1
ATOM   3179 H HD12 . LEU . . 196 ? -21.354 -22.012 -18.896 1.00  97.43 0 A 1
ATOM   3180 H HD13 . LEU . . 196 ? -21.860 -21.058 -17.494 1.00  97.43 0 A 1
ATOM   3181 H HD21 . LEU . . 196 ? -20.711 -22.816 -16.011 1.00  97.43 0 A 1
ATOM   3182 H HD22 . LEU . . 196 ? -20.261 -23.636 -17.521 1.00  97.43 0 A 1
ATOM   3183 H HD23 . LEU . . 196 ? -21.113 -24.534 -16.265 1.00  97.43 0 A 1
ATOM   3184 N N   . VAL . . 197 ? -26.025 -23.921 -14.504 1.00  97.62 0 A 1
ATOM   3185 C CA  . VAL . . 197 ? -27.096 -23.494 -13.591 1.00  97.62 0 A 1
ATOM   3186 C C   . VAL . . 197 ? -27.808 -24.704 -13.003 1.00  97.62 0 A 1
ATOM   3187 O O   . VAL . . 197 ? -27.878 -24.834 -11.786 1.00  97.62 0 A 1
ATOM   3188 C CB  . VAL . . 197 ? -28.083 -22.535 -14.287 1.00  97.62 0 A 1
ATOM   3189 C CG1 . VAL . . 197 ? -29.137 -22.009 -13.306 1.00  97.62 0 A 1
ATOM   3190 C CG2 . VAL . . 197 ? -27.369 -21.329 -14.911 1.00  97.62 0 A 1
ATOM   3191 H H   . VAL . . 197 ? -26.290 -24.362 -15.373 1.00  97.62 0 A 1
ATOM   3192 H HA  . VAL . . 197 ? -26.661 -22.953 -12.751 1.00  97.62 0 A 1
ATOM   3193 H HB  . VAL . . 197 ? -28.609 -23.062 -15.083 1.00  97.62 0 A 1
ATOM   3194 H HG11 . VAL . . 197 ? -29.733 -22.832 -12.911 1.00  97.62 0 A 1
ATOM   3195 H HG12 . VAL . . 197 ? -28.650 -21.498 -12.476 1.00  97.62 0 A 1
ATOM   3196 H HG13 . VAL . . 197 ? -29.805 -21.312 -13.811 1.00  97.62 0 A 1
ATOM   3197 H HG21 . VAL . . 197 ? -26.786 -20.808 -14.151 1.00  97.62 0 A 1
ATOM   3198 H HG22 . VAL . . 197 ? -26.703 -21.660 -15.708 1.00  97.62 0 A 1
ATOM   3199 H HG23 . VAL . . 197 ? -28.100 -20.643 -15.340 1.00  97.62 0 A 1
ATOM   3200 N N   . GLY . . 198 ? -28.290 -25.620 -13.846 1.00  95.55 0 A 1
ATOM   3201 C CA  . GLY . . 198 ? -29.086 -26.774 -13.407 1.00  95.55 0 A 1
ATOM   3202 C C   . GLY . . 198 ? -28.351 -27.759 -12.488 1.00  95.55 0 A 1
ATOM   3203 O O   . GLY . . 198 ? -28.995 -28.472 -11.725 1.00  95.55 0 A 1
ATOM   3204 H H   . GLY . . 198 ? -28.149 -25.479 -14.836 1.00  95.55 0 A 1
ATOM   3205 H HA2 . GLY . . 198 ? -29.966 -26.417 -12.873 1.00  95.55 0 A 1
ATOM   3206 H HA3 . GLY . . 198 ? -29.416 -27.325 -14.288 1.00  95.55 0 A 1
ATOM   3207 N N   . LEU . . 199 ? -27.018 -27.798 -12.544 1.00  95.36 0 A 1
ATOM   3208 C CA  . LEU . . 199 ? -26.159 -28.635 -11.703 1.00  95.36 0 A 1
ATOM   3209 C C   . LEU . . 199 ? -25.445 -27.850 -10.591 1.00  95.36 0 A 1
ATOM   3210 O O   . LEU . . 199 ? -24.668 -28.432 -9.834 1.00  95.36 0 A 1
ATOM   3211 C CB  . LEU . . 199 ? -25.155 -29.361 -12.614 1.00  95.36 0 A 1
ATOM   3212 C CG  . LEU . . 199 ? -25.751 -30.416 -13.560 1.00  95.36 0 A 1
ATOM   3213 C CD1 . LEU . . 199 ? -24.618 -31.010 -14.398 1.00  95.36 0 A 1
ATOM   3214 C CD2 . LEU . . 199 ? -26.445 -31.559 -12.817 1.00  95.36 0 A 1
ATOM   3215 H H   . LEU . . 199 ? -26.583 -27.279 -13.293 1.00  95.36 0 A 1
ATOM   3216 H HA  . LEU . . 199 ? -26.767 -29.377 -11.185 1.00  95.36 0 A 1
ATOM   3217 H HB2 . LEU . . 199 ? -24.415 -29.865 -11.993 1.00  95.36 0 A 1
ATOM   3218 H HB3 . LEU . . 199 ? -24.628 -28.611 -13.206 1.00  95.36 0 A 1
ATOM   3219 H HG  . LEU . . 199 ? -26.474 -29.953 -14.231 1.00  95.36 0 A 1
ATOM   3220 H HD11 . LEU . . 199 ? -23.980 -31.638 -13.776 1.00  95.36 0 A 1
ATOM   3221 H HD12 . LEU . . 199 ? -24.010 -30.210 -14.821 1.00  95.36 0 A 1
ATOM   3222 H HD13 . LEU . . 199 ? -25.034 -31.601 -15.212 1.00  95.36 0 A 1
ATOM   3223 H HD21 . LEU . . 199 ? -25.757 -31.999 -12.095 1.00  95.36 0 A 1
ATOM   3224 H HD22 . LEU . . 199 ? -27.326 -31.187 -12.293 1.00  95.36 0 A 1
ATOM   3225 H HD23 . LEU . . 199 ? -26.759 -32.322 -13.529 1.00  95.36 0 A 1
ATOM   3226 N N   . ASN . . 200 ? -25.680 -26.540 -10.474 1.00  95.21 0 A 1
ATOM   3227 C CA  . ASN . . 200 ? -24.927 -25.690 -9.553 1.00  95.21 0 A 1
ATOM   3228 C C   . ASN . . 200 ? -25.117 -26.081 -8.079 1.00  95.21 0 A 1
ATOM   3229 O O   . ASN . . 200 ? -24.145 -26.050 -7.323 1.00  95.21 0 A 1
ATOM   3230 C CB  . ASN . . 200 ? -25.302 -24.224 -9.800 1.00  95.21 0 A 1
ATOM   3231 C CG  . ASN . . 200 ? -24.597 -23.302 -8.821 1.00  95.21 0 A 1
ATOM   3232 N ND2 . ASN . . 200 ? -25.345 -22.651 -7.961 1.00  95.21 0 A 1
ATOM   3233 O OD1 . ASN . . 200 ? -23.375 -23.208 -8.766 1.00  95.21 0 A 1
ATOM   3234 H H   . ASN . . 200 ? -26.381 -26.112 -11.063 1.00  95.21 0 A 1
ATOM   3235 H HA  . ASN . . 200 ? -23.865 -25.807 -9.773 1.00  95.21 0 A 1
ATOM   3236 H HB2 . ASN . . 200 ? -26.380 -24.102 -9.698 1.00  95.21 0 A 1
ATOM   3237 H HB3 . ASN . . 200 ? -25.016 -23.936 -10.812 1.00  95.21 0 A 1
ATOM   3238 H HD21 . ASN . . 200 ? -26.331 -22.859 -7.899 1.00  95.21 0 A 1
ATOM   3239 H HD22 . ASN . . 200 ? -24.894 -22.061 -7.275 1.00  95.21 0 A 1
ATOM   3240 N N   . ASP . . 201 ? -26.326 -26.485 -7.683 1.00  93.68 0 A 1
ATOM   3241 C CA  . ASP . . 201 ? -26.630 -26.881 -6.301 1.00  93.68 0 A 1
ATOM   3242 C C   . ASP . . 201 ? -25.881 -28.160 -5.913 1.00  93.68 0 A 1
ATOM   3243 O O   . ASP . . 201 ? -25.207 -28.201 -4.885 1.00  93.68 0 A 1
ATOM   3244 C CB  . ASP . . 201 ? -28.148 -27.056 -6.129 1.00  93.68 0 A 1
ATOM   3245 C CG  . ASP . . 201 ? -28.930 -25.744 -6.268 1.00  93.68 0 A 1
ATOM   3246 O OD1 . ASP . . 201 ? -28.286 -24.666 -6.263 1.00  93.68 0 A 1
ATOM   3247 O OD2 . ASP . . 201 ? -30.166 -25.836 -6.411 1.00  93.68 -1 A 1
ATOM   3248 H H   . ASP . . 201 ? -27.099 -26.415 -8.329 1.00  93.68 0 A 1
ATOM   3249 H HA  . ASP . . 201 ? -26.303 -26.093 -5.623 1.00  93.68 0 A 1
ATOM   3250 H HB2 . ASP . . 201 ? -28.512 -27.775 -6.862 1.00  93.68 0 A 1
ATOM   3251 H HB3 . ASP . . 201 ? -28.338 -27.460 -5.134 1.00  93.68 0 A 1
ATOM   3252 N N   . ALA . . 202 ? -25.888 -29.161 -6.795 1.00  93.24 0 A 1
ATOM   3253 C CA  . ALA . . 202 ? -25.123 -30.395 -6.625 1.00  93.24 0 A 1
ATOM   3254 C C   . ALA . . 202 ? -23.603 -30.157 -6.635 1.00  93.24 0 A 1
ATOM   3255 O O   . ALA . . 202 ? -22.842 -30.850 -5.957 1.00  93.24 0 A 1
ATOM   3256 C CB  . ALA . . 202 ? -25.543 -31.347 -7.740 1.00  93.24 0 A 1
ATOM   3257 H H   . ALA . . 202 ? -26.454 -29.060 -7.626 1.00  93.24 0 A 1
ATOM   3258 H HA  . ALA . . 202 ? -25.385 -30.843 -5.666 1.00  93.24 0 A 1
ATOM   3259 H HB1 . ALA . . 202 ? -26.610 -31.547 -7.641 1.00  93.24 0 A 1
ATOM   3260 H HB2 . ALA . . 202 ? -24.992 -32.283 -7.648 1.00  93.24 0 A 1
ATOM   3261 H HB3 . ALA . . 202 ? -25.356 -30.894 -8.713 1.00  93.24 0 A 1
ATOM   3262 N N   . THR . . 203 ? -23.136 -29.152 -7.379 1.00  95.13 0 A 1
ATOM   3263 C CA  . THR . . 203 ? -21.744 -28.710 -7.281 1.00  95.13 0 A 1
ATOM   3264 C C   . THR . . 203 ? -21.480 -28.034 -5.928 1.00  95.13 0 A 1
ATOM   3265 O O   . THR . . 203 ? -20.435 -28.280 -5.335 1.00  95.13 0 A 1
ATOM   3266 C CB  . THR . . 203 ? -21.359 -27.804 -8.462 1.00  95.13 0 A 1
ATOM   3267 C CG2 . THR . . 203 ? -19.899 -27.366 -8.398 1.00  95.13 0 A 1
ATOM   3268 O OG1 . THR . . 203 ? -21.473 -28.486 -9.688 1.00  95.13 0 A 1
ATOM   3269 H H   . THR . . 203 ? -23.766 -28.677 -8.009 1.00  95.13 0 A 1
ATOM   3270 H HA  . THR . . 203 ? -21.105 -29.590 -7.324 1.00  95.13 0 A 1
ATOM   3271 H HB  . THR . . 203 ? -21.999 -26.922 -8.490 1.00  95.13 0 A 1
ATOM   3272 H HG1 . THR . . 203 ? -20.978 -27.999 -10.350 1.00  95.13 0 A 1
ATOM   3273 H HG21 . THR . . 203 ? -19.631 -26.898 -9.345 1.00  95.13 0 A 1
ATOM   3274 H HG22 . THR . . 203 ? -19.752 -26.659 -7.581 1.00  95.13 0 A 1
ATOM   3275 H HG23 . THR . . 203 ? -19.256 -28.233 -8.241 1.00  95.13 0 A 1
ATOM   3276 N N   . GLN . . 204 ? -22.391 -27.207 -5.394 1.00  94.84 0 A 1
ATOM   3277 C CA  . GLN . . 204 ? -22.216 -26.576 -4.072 1.00  94.84 0 A 1
ATOM   3278 C C   . GLN . . 204 ? -22.269 -27.572 -2.911 1.00  94.84 0 A 1
ATOM   3279 O O   . GLN . . 204 ? -21.618 -27.323 -1.898 1.00  94.84 0 A 1
ATOM   3280 C CB  . GLN . . 204 ? -23.246 -25.457 -3.800 1.00  94.84 0 A 1
ATOM   3281 C CG  . GLN . . 204 ? -23.147 -24.173 -4.639 1.00  94.84 0 A 1
ATOM   3282 C CD  . GLN . . 204 ? -21.734 -23.878 -5.102 1.00  94.84 0 A 1
ATOM   3283 N NE2 . GLN . . 204 ? -21.499 -24.030 -6.382 1.00  94.84 0 A 1
ATOM   3284 O OE1 . GLN . . 204 ? -20.795 -23.608 -4.363 1.00  94.84 0 A 1
ATOM   3285 H H   . GLN . . 204 ? -23.270 -27.074 -5.875 1.00  94.84 0 A 1
ATOM   3286 H HA  . GLN . . 204 ? -21.214 -26.149 -4.024 1.00  94.84 0 A 1
ATOM   3287 H HB2 . GLN . . 204 ? -23.121 -25.153 -2.761 1.00  94.84 0 A 1
ATOM   3288 H HB3 . GLN . . 204 ? -24.255 -25.860 -3.891 1.00  94.84 0 A 1
ATOM   3289 H HG2 . GLN . . 204 ? -23.514 -23.330 -4.053 1.00  94.84 0 A 1
ATOM   3290 H HG3 . GLN . . 204 ? -23.802 -24.273 -5.505 1.00  94.84 0 A 1
ATOM   3291 H HE21 . GLN . . 204 ? -20.693 -24.609 -6.568 1.00  94.84 0 A 1
ATOM   3292 H HE22 . GLN . . 204 ? -22.313 -24.191 -6.959 1.00  94.84 0 A 1
ATOM   3293 N N   . SER . . 205 ? -22.981 -28.692 -3.058 1.00  92.43 0 A 1
ATOM   3294 C CA  . SER . . 205 ? -23.026 -29.749 -2.043 1.00  92.43 0 A 1
ATOM   3295 C C   . SER . . 205 ? -21.744 -30.583 -1.961 1.00  92.43 0 A 1
ATOM   3296 O O   . SER . . 205 ? -21.638 -31.451 -1.097 1.00  92.43 0 A 1
ATOM   3297 C CB  . SER . . 205 ? -24.245 -30.653 -2.256 1.00  92.43 0 A 1
ATOM   3298 O OG  . SER . . 205 ? -24.154 -31.395 -3.454 1.00  92.43 0 A 1
ATOM   3299 H H   . SER . . 205 ? -23.576 -28.792 -3.867 1.00  92.43 0 A 1
ATOM   3300 H HA  . SER . . 205 ? -23.147 -29.274 -1.069 1.00  92.43 0 A 1
ATOM   3301 H HB2 . SER . . 205 ? -24.330 -31.343 -1.416 1.00  92.43 0 A 1
ATOM   3302 H HB3 . SER . . 205 ? -25.145 -30.040 -2.287 1.00  92.43 0 A 1
ATOM   3303 H HG  . SER . . 205 ? -23.315 -31.860 -3.498 1.00  92.43 0 A 1
ATOM   3304 N N   . GLU . . 206 ? -20.766 -30.369 -2.850 1.00  92.97 0 A 1
ATOM   3305 C CA  . GLU . . 206 ? -19.454 -30.998 -2.706 1.00  92.97 0 A 1
ATOM   3306 C C   . GLU . . 206 ? -18.707 -30.389 -1.519 1.00  92.97 0 A 1
ATOM   3307 O O   . GLU . . 206 ? -18.352 -29.209 -1.545 1.00  92.97 0 A 1
ATOM   3308 C CB  . GLU . . 206 ? -18.632 -30.889 -3.997 1.00  92.97 0 A 1
ATOM   3309 C CG  . GLU . . 206 ? -17.290 -31.628 -3.871 1.00  92.97 0 A 1
ATOM   3310 C CD  . GLU . . 206 ? -17.497 -33.115 -3.547 1.00  92.97 0 A 1
ATOM   3311 O OE1 . GLU . . 206 ? -17.404 -33.524 -2.366 1.00  92.97 0 A 1
ATOM   3312 O OE2 . GLU . . 206 ? -17.850 -33.890 -4.467 1.00  92.97 -1 A 1
ATOM   3313 H H   . GLU . . 206 ? -20.887 -29.654 -3.554 1.00  92.97 0 A 1
ATOM   3314 H HA  . GLU . . 206 ? -19.617 -32.056 -2.496 1.00  92.97 0 A 1
ATOM   3315 H HB2 . GLU . . 206 ? -18.442 -29.840 -4.226 1.00  92.97 0 A 1
ATOM   3316 H HB3 . GLU . . 206 ? -19.199 -31.322 -4.819 1.00  92.97 0 A 1
ATOM   3317 H HG2 . GLU . . 206 ? -16.675 -31.160 -3.102 1.00  92.97 0 A 1
ATOM   3318 H HG3 . GLU . . 206 ? -16.762 -31.528 -4.820 1.00  92.97 0 A 1
ATOM   3319 N N   . ALA . . 207 ? -18.470 -31.201 -0.493 1.00  90.04 0 A 1
ATOM   3320 C CA  . ALA . . 207 ? -17.927 -30.771  0.787 1.00  90.04 0 A 1
ATOM   3321 C C   . ALA . . 207 ? -16.488 -30.236  0.632 1.00  90.04 0 A 1
ATOM   3322 O O   . ALA . . 207 ? -16.229 -29.080  0.967 1.00  90.04 0 A 1
ATOM   3323 C CB  . ALA . . 207 ? -18.098 -31.950  1.755 1.00  90.04 0 A 1
ATOM   3324 H H   . ALA . . 207 ? -18.762 -32.166 -0.566 1.00  90.04 0 A 1
ATOM   3325 H HA  . ALA . . 207 ? -18.537 -29.948  1.162 1.00  90.04 0 A 1
ATOM   3326 H HB1 . ALA . . 207 ? -17.334 -32.707  1.578 1.00  90.04 0 A 1
ATOM   3327 H HB2 . ALA . . 207 ? -19.089 -32.391  1.651 1.00  90.04 0 A 1
ATOM   3328 H HB3 . ALA . . 207 ? -18.016 -31.588  2.780 1.00  90.04 0 A 1
ATOM   3329 N N   . ASP . . 208 ? -15.636 -30.990 -0.074 1.00  91.53 0 A 1
ATOM   3330 C CA  . ASP . . 208 ? -14.247 -30.631 -0.376 1.00  91.53 0 A 1
ATOM   3331 C C   . ASP . . 208 ? -14.166 -29.410 -1.334 1.00  91.53 0 A 1
ATOM   3332 O O   . ASP . . 208 ? -14.550 -29.506 -2.511 1.00  91.53 0 A 1
ATOM   3333 C CB  . ASP . . 208 ? -13.547 -31.881 -0.939 1.00  91.53 0 A 1
ATOM   3334 C CG  . ASP . . 208 ? -12.055 -31.700 -1.234 1.00  91.53 0 A 1
ATOM   3335 O OD1 . ASP . . 208 ? -11.678 -30.600 -1.702 1.00  91.53 0 A 1
ATOM   3336 O OD2 . ASP . . 208 ? -11.320 -32.708 -1.103 1.00  91.53 -1 A 1
ATOM   3337 H H   . ASP . . 208 ? -15.944 -31.914 -0.339 1.00  91.53 0 A 1
ATOM   3338 H HA  . ASP . . 208 ? -13.749 -30.403  0.566 1.00  91.53 0 A 1
ATOM   3339 H HB2 . ASP . . 208 ? -14.060 -32.200 -1.846 1.00  91.53 0 A 1
ATOM   3340 H HB3 . ASP . . 208 ? -13.656 -32.692 -0.220 1.00  91.53 0 A 1
ATOM   3341 N N   . PRO . . 209 ? -13.633 -28.249 -0.887 1.00  93.65 0 A 1
ATOM   3342 C CA  . PRO . . 209 ? -13.550 -27.040 -1.710 1.00  93.65 0 A 1
ATOM   3343 C C   . PRO . . 209 ? -12.658 -27.183 -2.949 1.00  93.65 0 A 1
ATOM   3344 O O   . PRO . . 209 ? -12.912 -26.548 -3.979 1.00  93.65 0 A 1
ATOM   3345 C CB  . PRO . . 209 ? -12.995 -25.952 -0.780 1.00  93.65 0 A 1
ATOM   3346 C CG  . PRO . . 209 ? -13.357 -26.444  0.619 1.00  93.65 0 A 1
ATOM   3347 C CD  . PRO . . 209 ? -13.223 -27.954  0.481 1.00  93.65 0 A 1
ATOM   3348 H HA  . PRO . . 209 ? -14.559 -26.766 -2.022 1.00  93.65 0 A 1
ATOM   3349 H HB2 . PRO . . 209 ? -11.910 -25.899 -0.865 1.00  93.65 0 A 1
ATOM   3350 H HB3 . PRO . . 209 ? -13.439 -24.979 -0.991 1.00  93.65 0 A 1
ATOM   3351 H HG2 . PRO . . 209 ? -12.683 -26.047  1.379 1.00  93.65 0 A 1
ATOM   3352 H HG3 . PRO . . 209 ? -14.391 -26.188  0.847 1.00  93.65 0 A 1
ATOM   3353 H HD2 . PRO . . 209 ? -13.851 -28.441  1.227 1.00  93.65 0 A 1
ATOM   3354 H HD3 . PRO . . 209 ? -12.185 -28.256  0.620 1.00  93.65 0 A 1
ATOM   3355 N N   . ALA . . 210 ? -11.612 -28.006 -2.870 1.00  92.94 0 A 1
ATOM   3356 C CA  . ALA . . 210 ? -10.703 -28.265 -3.975 1.00  92.94 0 A 1
ATOM   3357 C C   . ALA . . 210 ? -11.398 -29.090 -5.062 1.00  92.94 0 A 1
ATOM   3358 O O   . ALA . . 210 ? -11.386 -28.714 -6.238 1.00  92.94 0 A 1
ATOM   3359 C CB  . ALA . . 210 ? -9.456 -28.964 -3.423 1.00  92.94 0 A 1
ATOM   3360 H H   . ALA . . 210 ? -11.554 -28.633 -2.080 1.00  92.94 0 A 1
ATOM   3361 H HA  . ALA . . 210 ? -10.399 -27.321 -4.428 1.00  92.94 0 A 1
ATOM   3362 H HB1 . ALA . . 210 ? -8.698 -28.224 -3.167 1.00  92.94 0 A 1
ATOM   3363 H HB2 . ALA . . 210 ? -9.078 -29.665 -4.168 1.00  92.94 0 A 1
ATOM   3364 H HB3 . ALA . . 210 ? -9.678 -29.544 -2.528 1.00  92.94 0 A 1
ATOM   3365 N N   . VAL . . 211 ? -12.086 -30.160 -4.669 1.00  95.10 0 A 1
ATOM   3366 C CA  . VAL . . 211 ? -12.892 -30.979 -5.585 1.00  95.10 0 A 1
ATOM   3367 C C   . VAL . . 211 ? -14.042 -30.165 -6.175 1.00  95.10 0 A 1
ATOM   3368 O O   . VAL . . 211 ? -14.275 -30.217 -7.383 1.00  95.10 0 A 1
ATOM   3369 C CB  . VAL . . 211 ? -13.416 -32.210 -4.842 1.00  95.10 0 A 1
ATOM   3370 C CG1 . VAL . . 211 ? -14.360 -33.063 -5.680 1.00  95.10 0 A 1
ATOM   3371 C CG2 . VAL . . 211 ? -12.269 -33.136 -4.417 1.00  95.10 0 A 1
ATOM   3372 H H   . VAL . . 211 ? -12.047 -30.405 -3.690 1.00  95.10 0 A 1
ATOM   3373 H HA  . VAL . . 211 ? -12.264 -31.315 -6.410 1.00  95.10 0 A 1
ATOM   3374 H HB  . VAL . . 211 ? -13.965 -31.871 -3.963 1.00  95.10 0 A 1
ATOM   3375 H HG11 . VAL . . 211 ? -14.768 -33.811 -4.999 1.00  95.10 0 A 1
ATOM   3376 H HG12 . VAL . . 211 ? -15.188 -32.475 -6.078 1.00  95.10 0 A 1
ATOM   3377 H HG13 . VAL . . 211 ? -13.819 -33.532 -6.502 1.00  95.10 0 A 1
ATOM   3378 H HG21 . VAL . . 211 ? -11.755 -33.536 -5.291 1.00  95.10 0 A 1
ATOM   3379 H HG22 . VAL . . 211 ? -12.656 -33.955 -3.811 1.00  95.10 0 A 1
ATOM   3380 H HG23 . VAL . . 211 ? -11.546 -32.595 -3.807 1.00  95.10 0 A 1
ATOM   3381 N N   . ARG . . 212 ? -14.719 -29.342 -5.366 1.00  95.84 0 A 1
ATOM   3382 C CA  . ARG . . 212 ? -15.759 -28.414 -5.833 1.00  95.84 0 A 1
ATOM   3383 C C   . ARG . . 212 ? -15.240 -27.484 -6.928 1.00  95.84 0 A 1
ATOM   3384 O O   . ARG . . 212 ? -15.919 -27.273 -7.935 1.00  95.84 0 A 1
ATOM   3385 C CB  . ARG . . 212 ? -16.270 -27.609 -4.629 1.00  95.84 0 A 1
ATOM   3386 C CG  . ARG . . 212 ? -17.460 -26.721 -5.010 1.00  95.84 0 A 1
ATOM   3387 C CD  . ARG . . 212 ? -17.965 -25.842 -3.861 1.00  95.84 0 A 1
ATOM   3388 N NE  . ARG . . 212 ? -18.143 -26.574 -2.596 1.00  95.84 0 A 1
ATOM   3389 C CZ  . ARG . . 212 ? -18.417 -26.049 -1.417 1.00  95.84 0 A 1
ATOM   3390 N NH1 . ARG . . 212 ? -18.806 -24.811 -1.290 1.00  95.84 1 A 1
ATOM   3391 N NH2 . ARG . . 212 ? -18.288 -26.766 -0.343 1.00  95.84 0 A 1
ATOM   3392 H H   . ARG . . 212 ? -14.520 -29.389 -4.376 1.00  95.84 0 A 1
ATOM   3393 H HA  . ARG . . 212 ? -16.581 -28.992 -6.253 1.00  95.84 0 A 1
ATOM   3394 H HB2 . ARG . . 212 ? -15.469 -26.986 -4.232 1.00  95.84 0 A 1
ATOM   3395 H HB3 . ARG . . 212 ? -16.579 -28.310 -3.852 1.00  95.84 0 A 1
ATOM   3396 H HG2 . ARG . . 212 ? -17.185 -26.057 -5.830 1.00  95.84 0 A 1
ATOM   3397 H HG3 . ARG . . 212 ? -18.264 -27.368 -5.360 1.00  95.84 0 A 1
ATOM   3398 H HD2 . ARG . . 212 ? -18.917 -25.400 -4.155 1.00  95.84 0 A 1
ATOM   3399 H HD3 . ARG . . 212 ? -17.242 -25.042 -3.697 1.00  95.84 0 A 1
ATOM   3400 H HE  . ARG . . 212 ? -18.007 -27.574 -2.578 1.00  95.84 0 A 1
ATOM   3401 H HH11 . ARG . . 212 ? -19.114 -24.330 -2.124 1.00  95.84 0 A 1
ATOM   3402 H HH12 . ARG . . 212 ? -19.090 -24.496 -0.374 1.00  95.84 0 A 1
ATOM   3403 H HH21 . ARG . . 212 ? -18.054 -27.741 -0.457 1.00  95.84 0 A 1
ATOM   3404 H HH22 . ARG . . 212 ? -18.474 -26.421  0.588 1.00  95.84 0 A 1
ATOM   3405 N N   . LYS . . 213 ? -14.036 -26.930 -6.750 1.00  97.13 0 A 1
ATOM   3406 C CA  . LYS . . 213 ? -13.381 -26.075 -7.750 1.00  97.13 0 A 1
ATOM   3407 C C   . LYS . . 213 ? -13.081 -26.843 -9.036 1.00  97.13 0 A 1
ATOM   3408 O O   . LYS . . 213 ? -13.311 -26.296 -10.110 1.00  97.13 0 A 1
ATOM   3409 C CB  . LYS . . 213 ? -12.114 -25.457 -7.141 1.00  97.13 0 A 1
ATOM   3410 C CG  . LYS . . 213 ? -11.435 -24.464 -8.096 1.00  97.13 0 A 1
ATOM   3411 C CD  . LYS . . 213 ? -10.172 -23.882 -7.453 1.00  97.13 0 A 1
ATOM   3412 C CE  . LYS . . 213 ? -9.462 -22.944 -8.435 1.00  97.13 0 A 1
ATOM   3413 N NZ  . LYS . . 213 ? -8.195 -22.422 -7.866 1.00  97.13 1 A 1
ATOM   3414 H H   . LYS . . 213 ? -13.553 -27.128 -5.885 1.00  97.13 0 A 1
ATOM   3415 H HA  . LYS . . 213 ? -14.065 -25.272 -8.023 1.00  97.13 0 A 1
ATOM   3416 H HB2 . LYS . . 213 ? -11.407 -26.249 -6.891 1.00  97.13 0 A 1
ATOM   3417 H HB3 . LYS . . 213 ? -12.382 -24.937 -6.223 1.00  97.13 0 A 1
ATOM   3418 H HG2 . LYS . . 213 ? -11.151 -24.973 -9.018 1.00  97.13 0 A 1
ATOM   3419 H HG3 . LYS . . 213 ? -12.128 -23.657 -8.334 1.00  97.13 0 A 1
ATOM   3420 H HD2 . LYS . . 213 ? -10.446 -23.336 -6.550 1.00  97.13 0 A 1
ATOM   3421 H HD3 . LYS . . 213 ? -9.504 -24.701 -7.184 1.00  97.13 0 A 1
ATOM   3422 H HE2 . LYS . . 213 ? -10.134 -22.122 -8.684 1.00  97.13 0 A 1
ATOM   3423 H HE3 . LYS . . 213 ? -9.258 -23.496 -9.353 1.00  97.13 0 A 1
ATOM   3424 H HZ1 . LYS . . 213 ? -8.367 -21.911 -7.012 1.00  97.13 0 A 1
ATOM   3425 H HZ2 . LYS . . 213 ? -7.730 -21.811 -8.523 1.00  97.13 0 A 1
ATOM   3426 H HZ3 . LYS . . 213 ? -7.567 -23.184 -7.653 1.00  97.13 0 A 1
ATOM   3427 N N   . LEU . . 214 ? -12.624 -28.093 -8.943 1.00  97.11 0 A 1
ATOM   3428 C CA  . LEU . . 214 ? -12.394 -28.941 -10.115 1.00  97.11 0 A 1
ATOM   3429 C C   . LEU . . 214 ? -13.700 -29.256 -10.864 1.00  97.11 0 A 1
ATOM   3430 O O   . LEU . . 214 ? -13.725 -29.150 -12.087 1.00  97.11 0 A 1
ATOM   3431 C CB  . LEU . . 214 ? -11.675 -30.235 -9.699 1.00  97.11 0 A 1
ATOM   3432 C CG  . LEU . . 214 ? -10.232 -30.087 -9.191 1.00  97.11 0 A 1
ATOM   3433 C CD1 . LEU . . 214 ? -9.753 -31.431 -8.636 1.00  97.11 0 A 1
ATOM   3434 C CD2 . LEU . . 214 ? -9.284 -29.658 -10.310 1.00  97.11 0 A 1
ATOM   3435 H H   . LEU . . 214 ? -12.431 -28.469 -8.026 1.00  97.11 0 A 1
ATOM   3436 H HA  . LEU . . 214 ? -11.759 -28.404 -10.820 1.00  97.11 0 A 1
ATOM   3437 H HB2 . LEU . . 214 ? -11.636 -30.876 -10.581 1.00  97.11 0 A 1
ATOM   3438 H HB3 . LEU . . 214 ? -12.270 -30.737 -8.936 1.00  97.11 0 A 1
ATOM   3439 H HG  . LEU . . 214 ? -10.189 -29.344 -8.394 1.00  97.11 0 A 1
ATOM   3440 H HD11 . LEU . . 214 ? -10.382 -31.736 -7.801 1.00  97.11 0 A 1
ATOM   3441 H HD12 . LEU . . 214 ? -9.787 -32.193 -9.416 1.00  97.11 0 A 1
ATOM   3442 H HD13 . LEU . . 214 ? -8.728 -31.335 -8.278 1.00  97.11 0 A 1
ATOM   3443 H HD21 . LEU . . 214 ? -9.553 -28.671 -10.683 1.00  97.11 0 A 1
ATOM   3444 H HD22 . LEU . . 214 ? -8.262 -29.616 -9.931 1.00  97.11 0 A 1
ATOM   3445 H HD23 . LEU . . 214 ? -9.315 -30.375 -11.130 1.00  97.11 0 A 1
ATOM   3446 N N   . ILE . . 215 ? -14.798 -29.555 -10.157 1.00  97.29 0 A 1
ATOM   3447 C CA  . ILE . . 215 ? -16.120 -29.791 -10.769 1.00  97.29 0 A 1
ATOM   3448 C C   . ILE . . 215 ? -16.617 -28.535 -11.502 1.00  97.29 0 A 1
ATOM   3449 O O   . ILE . . 215 ? -17.011 -28.611 -12.666 1.00  97.29 0 A 1
ATOM   3450 C CB  . ILE . . 215 ? -17.146 -30.296 -9.727 1.00  97.29 0 A 1
ATOM   3451 C CG1 . ILE . . 215 ? -16.753 -31.705 -9.223 1.00  97.29 0 A 1
ATOM   3452 C CG2 . ILE . . 215 ? -18.569 -30.342 -10.326 1.00  97.29 0 A 1
ATOM   3453 C CD1 . ILE . . 215 ? -17.563 -32.177 -8.008 1.00  97.29 0 A 1
ATOM   3454 H H   . ILE . . 215 ? -14.700 -29.673 -9.158 1.00  97.29 0 A 1
ATOM   3455 H HA  . ILE . . 215 ? -16.012 -30.577 -11.518 1.00  97.29 0 A 1
ATOM   3456 H HB  . ILE . . 215 ? -17.150 -29.606 -8.883 1.00  97.29 0 A 1
ATOM   3457 H HG12 . ILE . . 215 ? -16.876 -32.426 -10.030 1.00  97.29 0 A 1
ATOM   3458 H HG13 . ILE . . 215 ? -15.701 -31.713 -8.936 1.00  97.29 0 A 1
ATOM   3459 H HG21 . ILE . . 215 ? -18.891 -29.356 -10.659 1.00  97.29 0 A 1
ATOM   3460 H HG22 . ILE . . 215 ? -19.292 -30.670 -9.580 1.00  97.29 0 A 1
ATOM   3461 H HG23 . ILE . . 215 ? -18.601 -31.025 -11.175 1.00  97.29 0 A 1
ATOM   3462 H HD11 . ILE . . 215 ? -17.509 -31.432 -7.214 1.00  97.29 0 A 1
ATOM   3463 H HD12 . ILE . . 215 ? -17.145 -33.114 -7.642 1.00  97.29 0 A 1
ATOM   3464 H HD13 . ILE . . 215 ? -18.604 -32.349 -8.280 1.00  97.29 0 A 1
ATOM   3465 N N   . LYS . . 216 ? -16.538 -27.354 -10.872 1.00  97.43 0 A 1
ATOM   3466 C CA  . LYS . . 216 ? -16.847 -26.087 -11.567 1.00  97.43 0 A 1
ATOM   3467 C C   . LYS . . 216 ? -15.934 -25.872 -12.770 1.00  97.43 0 A 1
ATOM   3468 O O   . LYS . . 216 ? -16.389 -25.419 -13.816 1.00  97.43 0 A 1
ATOM   3469 C CB  . LYS . . 216 ? -16.716 -24.883 -10.626 1.00  97.43 0 A 1
ATOM   3470 C CG  . LYS . . 216 ? -17.859 -24.822 -9.618 1.00  97.43 0 A 1
ATOM   3471 C CD  . LYS . . 216 ? -17.859 -23.500 -8.845 1.00  97.43 0 A 1
ATOM   3472 C CE  . LYS . . 216 ? -19.041 -23.555 -7.884 1.00  97.43 0 A 1
ATOM   3473 N NZ  . LYS . . 216 ? -19.276 -22.295 -7.135 1.00  97.43 1 A 1
ATOM   3474 H H   . LYS . . 216 ? -16.227 -27.340 -9.911 1.00  97.43 0 A 1
ATOM   3475 H HA  . LYS . . 216 ? -17.861 -26.135 -11.963 1.00  97.43 0 A 1
ATOM   3476 H HB2 . LYS . . 216 ? -15.761 -24.920 -10.102 1.00  97.43 0 A 1
ATOM   3477 H HB3 . LYS . . 216 ? -16.743 -23.975 -11.229 1.00  97.43 0 A 1
ATOM   3478 H HG2 . LYS . . 216 ? -18.804 -24.914 -10.153 1.00  97.43 0 A 1
ATOM   3479 H HG3 . LYS . . 216 ? -17.752 -25.647 -8.914 1.00  97.43 0 A 1
ATOM   3480 H HD2 . LYS . . 216 ? -16.925 -23.392 -8.293 1.00  97.43 0 A 1
ATOM   3481 H HD3 . LYS . . 216 ? -17.980 -22.671 -9.542 1.00  97.43 0 A 1
ATOM   3482 H HE2 . LYS . . 216 ? -19.934 -23.794 -8.463 1.00  97.43 0 A 1
ATOM   3483 H HE3 . LYS . . 216 ? -18.868 -24.375 -7.186 1.00  97.43 0 A 1
ATOM   3484 H HZ1 . LYS . . 216 ? -19.514 -21.543 -7.767 1.00  97.43 0 A 1
ATOM   3485 H HZ2 . LYS . . 216 ? -18.479 -22.036 -6.568 1.00  97.43 0 A 1
ATOM   3486 H HZ3 . LYS . . 216 ? -20.068 -22.429 -6.524 1.00  97.43 0 A 1
ATOM   3487 N N   . GLY . . 217 ? -14.651 -26.188 -12.611 1.00  97.84 0 A 1
ATOM   3488 C CA  . GLY . . 217 ? -13.643 -26.084 -13.655 1.00  97.84 0 A 1
ATOM   3489 C C   . GLY . . 217 ? -13.999 -26.914 -14.882 1.00  97.84 0 A 1
ATOM   3490 O O   . GLY . . 217 ? -13.999 -26.368 -15.978 1.00  97.84 0 A 1
ATOM   3491 H H   . GLY . . 217 ? -14.354 -26.527 -11.706 1.00  97.84 0 A 1
ATOM   3492 H HA2 . GLY . . 217 ? -12.690 -26.444 -13.266 1.00  97.84 0 A 1
ATOM   3493 H HA3 . GLY . . 217 ? -13.534 -25.042 -13.958 1.00  97.84 0 A 1
ATOM   3494 N N   . VAL . . 218 ? -14.370 -28.189 -14.710 1.00  98.29 0 A 1
ATOM   3495 C CA  . VAL . . 218 ? -14.753 -29.049 -15.840 1.00  98.29 0 A 1
ATOM   3496 C C   . VAL . . 218 ? -16.058 -28.591 -16.494 1.00  98.29 0 A 1
ATOM   3497 O O   . VAL . . 218 ? -16.132 -28.569 -17.715 1.00  98.29 0 A 1
ATOM   3498 C CB  . VAL . . 218 ? -14.755 -30.546 -15.462 1.00  98.29 0 A 1
ATOM   3499 C CG1 . VAL . . 218 ? -15.925 -30.995 -14.585 1.00  98.29 0 A 1
ATOM   3500 C CG2 . VAL . . 218 ? -14.745 -31.422 -16.713 1.00  98.29 0 A 1
ATOM   3501 H H   . VAL . . 218 ? -14.339 -28.586 -13.783 1.00  98.29 0 A 1
ATOM   3502 H HA  . VAL . . 218 ? -13.983 -28.929 -16.602 1.00  98.29 0 A 1
ATOM   3503 H HB  . VAL . . 218 ? -13.832 -30.755 -14.919 1.00  98.29 0 A 1
ATOM   3504 H HG11 . VAL . . 218 ? -15.853 -32.067 -14.399 1.00  98.29 0 A 1
ATOM   3505 H HG12 . VAL . . 218 ? -15.855 -30.481 -13.626 1.00  98.29 0 A 1
ATOM   3506 H HG13 . VAL . . 218 ? -16.882 -30.787 -15.062 1.00  98.29 0 A 1
ATOM   3507 H HG21 . VAL . . 218 ? -14.633 -32.470 -16.436 1.00  98.29 0 A 1
ATOM   3508 H HG22 . VAL . . 218 ? -13.906 -31.144 -17.350 1.00  98.29 0 A 1
ATOM   3509 H HG23 . VAL . . 218 ? -15.671 -31.299 -17.274 1.00  98.29 0 A 1
ATOM   3510 N N   . GLN . . 219 ? -17.049 -28.125 -15.724 1.00  98.30 0 A 1
ATOM   3511 C CA  . GLN . . 219 ? -18.290 -27.561 -16.279 1.00  98.30 0 A 1
ATOM   3512 C C   . GLN . . 219 ? -18.000 -26.351 -17.184 1.00  98.30 0 A 1
ATOM   3513 O O   . GLN . . 219 ? -18.458 -26.305 -18.326 1.00  98.30 0 A 1
ATOM   3514 C CB  . GLN . . 219 ? -19.244 -27.163 -15.135 1.00  98.30 0 A 1
ATOM   3515 C CG  . GLN . . 219 ? -19.872 -28.374 -14.424 1.00  98.30 0 A 1
ATOM   3516 C CD  . GLN . . 219 ? -20.596 -28.021 -13.118 1.00  98.30 0 A 1
ATOM   3517 N NE2 . GLN . . 219 ? -21.626 -28.759 -12.766 1.00  98.30 0 A 1
ATOM   3518 O OE1 . GLN . . 219 ? -20.224 -27.140 -12.351 1.00  98.30 0 A 1
ATOM   3519 H H   . GLN . . 219 ? -16.943 -28.168 -14.720 1.00  98.30 0 A 1
ATOM   3520 H HA  . GLN . . 219 ? -18.778 -28.313 -16.899 1.00  98.30 0 A 1
ATOM   3521 H HB2 . GLN . . 219 ? -20.055 -26.560 -15.543 1.00  98.30 0 A 1
ATOM   3522 H HB3 . GLN . . 219 ? -18.700 -26.555 -14.414 1.00  98.30 0 A 1
ATOM   3523 H HG2 . GLN . . 219 ? -19.104 -29.112 -14.190 1.00  98.30 0 A 1
ATOM   3524 H HG3 . GLN . . 219 ? -20.582 -28.841 -15.106 1.00  98.30 0 A 1
ATOM   3525 H HE21 . GLN . . 219 ? -21.959 -29.500 -13.367 1.00  98.30 0 A 1
ATOM   3526 H HE22 . GLN . . 219 ? -22.102 -28.527 -11.906 1.00  98.30 0 A 1
ATOM   3527 N N   . TRP . . 220 ? -17.196 -25.397 -16.707 1.00  98.32 0 A 1
ATOM   3528 C CA  . TRP . . 220 ? -16.800 -24.223 -17.491 1.00  98.32 0 A 1
ATOM   3529 C C   . TRP . . 220 ? -15.899 -24.570 -18.672 1.00  98.32 0 A 1
ATOM   3530 O O   . TRP . . 220 ? -16.098 -24.033 -19.760 1.00  98.32 0 A 1
ATOM   3531 C CB  . TRP . . 220 ? -16.115 -23.199 -16.583 1.00  98.32 0 A 1
ATOM   3532 C CG  . TRP . . 220 ? -17.076 -22.297 -15.887 1.00  98.32 0 A 1
ATOM   3533 C CD1 . TRP . . 220 ? -17.440 -22.356 -14.587 1.00  98.32 0 A 1
ATOM   3534 C CD2 . TRP . . 220 ? -17.858 -21.217 -16.477 1.00  98.32 0 A 1
ATOM   3535 C CE2 . TRP . . 220 ? -18.671 -20.643 -15.457 1.00  98.32 0 A 1
ATOM   3536 C CE3 . TRP . . 220 ? -17.973 -20.681 -17.778 1.00  98.32 0 A 1
ATOM   3537 N NE1 . TRP . . 220 ? -18.381 -21.378 -14.328 1.00  98.32 0 A 1
ATOM   3538 C CZ2 . TRP . . 220 ? -19.547 -19.578 -15.707 1.00  98.32 0 A 1
ATOM   3539 C CZ3 . TRP . . 220 ? -18.850 -19.613 -18.041 1.00  98.32 0 A 1
ATOM   3540 C CH2 . TRP . . 220 ? -19.632 -19.058 -17.010 1.00  98.32 0 A 1
ATOM   3541 H H   . TRP . . 220 ? -16.849 -25.487 -15.763 1.00  98.32 0 A 1
ATOM   3542 H HA  . TRP . . 220 ? -17.693 -23.765 -17.915 1.00  98.32 0 A 1
ATOM   3543 H HB2 . TRP . . 220 ? -15.471 -22.565 -17.192 1.00  98.32 0 A 1
ATOM   3544 H HB3 . TRP . . 220 ? -15.479 -23.707 -15.857 1.00  98.32 0 A 1
ATOM   3545 H HD1 . TRP . . 220 ? -17.068 -23.083 -13.880 1.00  98.32 0 A 1
ATOM   3546 H HE1 . TRP . . 220 ? -18.849 -21.272 -13.439 1.00  98.32 0 A 1
ATOM   3547 H HE3 . TRP . . 220 ? -17.381 -21.103 -18.577 1.00  98.32 0 A 1
ATOM   3548 H HZ2 . TRP . . 220 ? -20.157 -19.172 -14.914 1.00  98.32 0 A 1
ATOM   3549 H HZ3 . TRP . . 220 ? -18.927 -19.217 -19.043 1.00  98.32 0 A 1
ATOM   3550 H HH2 . TRP . . 220 ? -20.305 -18.242 -17.226 1.00  98.32 0 A 1
ATOM   3551 N N   . TRP . . 221 ? -14.934 -25.470 -18.476 1.00  98.56 0 A 1
ATOM   3552 C CA  . TRP . . 221 ? -14.048 -25.933 -19.538 1.00  98.56 0 A 1
ATOM   3553 C C   . TRP . . 221 ? -14.847 -26.551 -20.677 1.00  98.56 0 A 1
ATOM   3554 O O   . TRP . . 221 ? -14.664 -26.155 -21.823 1.00  98.56 0 A 1
ATOM   3555 C CB  . TRP . . 221 ? -13.044 -26.947 -18.988 1.00  98.56 0 A 1
ATOM   3556 C CG  . TRP . . 221 ? -12.008 -27.374 -19.977 1.00  98.56 0 A 1
ATOM   3557 C CD1 . TRP . . 221 ? -12.179 -28.262 -20.983 1.00  98.56 0 A 1
ATOM   3558 C CD2 . TRP . . 221 ? -10.634 -26.905 -20.089 1.00  98.56 0 A 1
ATOM   3559 C CE2 . TRP . . 221 ? -10.017 -27.575 -21.188 1.00  98.56 0 A 1
ATOM   3560 C CE3 . TRP . . 221 ? -9.852 -25.978 -19.367 1.00  98.56 0 A 1
ATOM   3561 N NE1 . TRP . . 221 ? -11.003 -28.397 -21.695 1.00  98.56 0 A 1
ATOM   3562 C CZ2 . TRP . . 221 ? -8.682 -27.339 -21.546 1.00  98.56 0 A 1
ATOM   3563 C CZ3 . TRP . . 221 ? -8.513 -25.730 -19.723 1.00  98.56 0 A 1
ATOM   3564 C CH2 . TRP . . 221 ? -7.930 -26.409 -20.809 1.00  98.56 0 A 1
ATOM   3565 H H   . TRP . . 221 ? -14.817 -25.865 -17.555 1.00  98.56 0 A 1
ATOM   3566 H HA  . TRP . . 221 ? -13.499 -25.084 -19.945 1.00  98.56 0 A 1
ATOM   3567 H HB2 . TRP . . 221 ? -12.529 -26.503 -18.137 1.00  98.56 0 A 1
ATOM   3568 H HB3 . TRP . . 221 ? -13.573 -27.832 -18.633 1.00  98.56 0 A 1
ATOM   3569 H HD1 . TRP . . 221 ? -13.103 -28.777 -21.201 1.00  98.56 0 A 1
ATOM   3570 H HE1 . TRP . . 221 ? -10.906 -29.017 -22.486 1.00  98.56 0 A 1
ATOM   3571 H HE3 . TRP . . 221 ? -10.294 -25.456 -18.532 1.00  98.56 0 A 1
ATOM   3572 H HZ2 . TRP . . 221 ? -8.241 -27.870 -22.378 1.00  98.56 0 A 1
ATOM   3573 H HZ3 . TRP . . 221 ? -7.928 -25.017 -19.161 1.00  98.56 0 A 1
ATOM   3574 H HH2 . TRP . . 221 ? -6.901 -26.215 -21.076 1.00  98.56 0 A 1
ATOM   3575 N N   . THR . . 222 ? -15.775 -27.459 -20.363 1.00  98.54 0 A 1
ATOM   3576 C CA  . THR . . 222 ? -16.658 -28.089 -21.347 1.00  98.54 0 A 1
ATOM   3577 C C   . THR . . 222 ? -17.453 -27.044 -22.117 1.00  98.54 0 A 1
ATOM   3578 O O   . THR . . 222 ? -17.451 -27.081 -23.339 1.00  98.54 0 A 1
ATOM   3579 C CB  . THR . . 222 ? -17.590 -29.098 -20.665 1.00  98.54 0 A 1
ATOM   3580 C CG2 . THR . . 222 ? -18.582 -29.766 -21.615 1.00  98.54 0 A 1
ATOM   3581 O OG1 . THR . . 222 ? -16.793 -30.133 -20.145 1.00  98.54 0 A 1
ATOM   3582 H H   . THR . . 222 ? -15.848 -27.777 -19.407 1.00  98.54 0 A 1
ATOM   3583 H HA  . THR . . 222 ? -16.049 -28.632 -22.071 1.00  98.54 0 A 1
ATOM   3584 H HB  . THR . . 222 ? -18.136 -28.612 -19.856 1.00  98.54 0 A 1
ATOM   3585 H HG1 . THR . . 222 ? -17.371 -30.802 -19.769 1.00  98.54 0 A 1
ATOM   3586 H HG21 . THR . . 222 ? -19.180 -30.497 -21.071 1.00  98.54 0 A 1
ATOM   3587 H HG22 . THR . . 222 ? -19.254 -29.027 -22.050 1.00  98.54 0 A 1
ATOM   3588 H HG23 . THR . . 222 ? -18.036 -30.271 -22.411 1.00  98.54 0 A 1
ATOM   3589 N N   . VAL . . 223 ? -18.072 -26.065 -21.448 1.00  98.38 0 A 1
ATOM   3590 C CA  . VAL . . 223 ? -18.842 -25.019 -22.143 1.00  98.38 0 A 1
ATOM   3591 C C   . VAL . . 223 ? -17.960 -24.175 -23.064 1.00  98.38 0 A 1
ATOM   3592 O O   . VAL . . 223 ? -18.299 -24.000 -24.231 1.00  98.38 0 A 1
ATOM   3593 C CB  . VAL . . 223 ? -19.613 -24.141 -21.140 1.00  98.38 0 A 1
ATOM   3594 C CG1 . VAL . . 223 ? -20.259 -22.919 -21.812 1.00  98.38 0 A 1
ATOM   3595 C CG2 . VAL . . 223 ? -20.731 -24.966 -20.489 1.00  98.38 0 A 1
ATOM   3596 H H   . VAL . . 223 ? -18.027 -26.059 -20.439 1.00  98.38 0 A 1
ATOM   3597 H HA  . VAL . . 223 ? -19.573 -25.505 -22.790 1.00  98.38 0 A 1
ATOM   3598 H HB  . VAL . . 223 ? -18.935 -23.788 -20.363 1.00  98.38 0 A 1
ATOM   3599 H HG11 . VAL . . 223 ? -20.867 -23.234 -22.660 1.00  98.38 0 A 1
ATOM   3600 H HG12 . VAL . . 223 ? -19.491 -22.230 -22.163 1.00  98.38 0 A 1
ATOM   3601 H HG13 . VAL . . 223 ? -20.886 -22.385 -21.099 1.00  98.38 0 A 1
ATOM   3602 H HG21 . VAL . . 223 ? -21.282 -24.347 -19.783 1.00  98.38 0 A 1
ATOM   3603 H HG22 . VAL . . 223 ? -20.314 -25.818 -19.952 1.00  98.38 0 A 1
ATOM   3604 H HG23 . VAL . . 223 ? -21.415 -25.339 -21.251 1.00  98.38 0 A 1
ATOM   3605 N N   . ILE . . 224 ? -16.819 -23.682 -22.573 1.00  98.45 0 A 1
ATOM   3606 C CA  . ILE . . 224 ? -15.903 -22.845 -23.363 1.00  98.45 0 A 1
ATOM   3607 C C   . ILE . . 224 ? -15.354 -23.625 -24.559 1.00  98.45 0 A 1
ATOM   3608 O O   . ILE . . 224 ? -15.361 -23.120 -25.681 1.00  98.45 0 A 1
ATOM   3609 C CB  . ILE . . 224 ? -14.762 -22.308 -22.467 1.00  98.45 0 A 1
ATOM   3610 C CG1 . ILE . . 224 ? -15.326 -21.288 -21.451 1.00  98.45 0 A 1
ATOM   3611 C CG2 . ILE . . 224 ? -13.643 -21.652 -23.304 1.00  98.45 0 A 1
ATOM   3612 C CD1 . ILE . . 224 ? -14.359 -20.962 -20.305 1.00  98.45 0 A 1
ATOM   3613 H H   . ILE . . 224 ? -16.571 -23.902 -21.620 1.00  98.45 0 A 1
ATOM   3614 H HA  . ILE . . 224 ? -16.457 -21.997 -23.766 1.00  98.45 0 A 1
ATOM   3615 H HB  . ILE . . 224 ? -14.331 -23.147 -21.922 1.00  98.45 0 A 1
ATOM   3616 H HG12 . ILE . . 224 ? -16.237 -21.682 -21.000 1.00  98.45 0 A 1
ATOM   3617 H HG13 . ILE . . 224 ? -15.590 -20.366 -21.969 1.00  98.45 0 A 1
ATOM   3618 H HG21 . ILE . . 224 ? -13.163 -22.390 -23.947 1.00  98.45 0 A 1
ATOM   3619 H HG22 . ILE . . 224 ? -12.868 -21.242 -22.657 1.00  98.45 0 A 1
ATOM   3620 H HG23 . ILE . . 224 ? -14.056 -20.856 -23.923 1.00  98.45 0 A 1
ATOM   3621 H HD11 . ILE . . 224 ? -14.041 -21.882 -19.814 1.00  98.45 0 A 1
ATOM   3622 H HD12 . ILE . . 224 ? -13.487 -20.423 -20.675 1.00  98.45 0 A 1
ATOM   3623 H HD13 . ILE . . 224 ? -14.869 -20.333 -19.575 1.00  98.45 0 A 1
ATOM   3624 N N   . ALA . . 225 ? -14.917 -24.863 -24.328 1.00  98.37 0 A 1
ATOM   3625 C CA  . ALA . . 225 ? -14.430 -25.747 -25.373 1.00  98.37 0 A 1
ATOM   3626 C C   . ALA . . 225 ? -15.533 -26.055 -26.389 1.00  98.37 0 A 1
ATOM   3627 O O   . ALA . . 225 ? -15.290 -26.040 -27.586 1.00  98.37 0 A 1
ATOM   3628 C CB  . ALA . . 225 ? -13.894 -27.023 -24.720 1.00  98.37 0 A 1
ATOM   3629 H H   . ALA . . 225 ? -14.955 -25.229 -23.387 1.00  98.37 0 A 1
ATOM   3630 H HA  . ALA . . 225 ? -13.616 -25.255 -25.906 1.00  98.37 0 A 1
ATOM   3631 H HB1 . ALA . . 225 ? -13.165 -26.766 -23.953 1.00  98.37 0 A 1
ATOM   3632 H HB2 . ALA . . 225 ? -13.412 -27.640 -25.479 1.00  98.37 0 A 1
ATOM   3633 H HB3 . ALA . . 225 ? -14.709 -27.585 -24.264 1.00  98.37 0 A 1
ATOM   3634 N N   . TRP . . 226 ? -16.773 -26.264 -25.949 1.00  98.62 0 A 1
ATOM   3635 C CA  . TRP . . 226 ? -17.861 -26.595 -26.861 1.00  98.62 0 A 1
ATOM   3636 C C   . TRP . . 226 ? -18.354 -25.398 -27.675 1.00  98.62 0 A 1
ATOM   3637 O O   . TRP . . 226 ? -18.871 -25.586 -28.773 1.00  98.62 0 A 1
ATOM   3638 C CB  . TRP . . 226 ? -19.000 -27.278 -26.123 1.00  98.62 0 A 1
ATOM   3639 C CG  . TRP . . 226 ? -18.743 -28.687 -25.689 1.00  98.62 0 A 1
ATOM   3640 C CD1 . TRP . . 226 ? -17.542 -29.304 -25.554 1.00  98.62 0 A 1
ATOM   3641 C CD2 . TRP . . 226 ? -19.739 -29.686 -25.345 1.00  98.62 0 A 1
ATOM   3642 C CE2 . TRP . . 226 ? -19.067 -30.892 -24.991 1.00  98.62 0 A 1
ATOM   3643 C CE3 . TRP . . 226 ? -21.150 -29.694 -25.313 1.00  98.62 0 A 1
ATOM   3644 N NE1 . TRP . . 226 ? -17.730 -30.603 -25.135 1.00  98.62 0 A 1
ATOM   3645 C CZ2 . TRP . . 226 ? -19.757 -32.042 -24.600 1.00  98.62 0 A 1
ATOM   3646 C CZ3 . TRP . . 226 ? -21.855 -30.851 -24.943 1.00  98.62 0 A 1
ATOM   3647 C CH2 . TRP . . 226 ? -21.158 -32.015 -24.577 1.00  98.62 0 A 1
ATOM   3648 H H   . TRP . . 226 ? -16.948 -26.307 -24.955 1.00  98.62 0 A 1
ATOM   3649 H HA  . TRP . . 226 ? -17.475 -27.331 -27.566 1.00  98.62 0 A 1
ATOM   3650 H HB2 . TRP . . 226 ? -19.293 -26.679 -25.261 1.00  98.62 0 A 1
ATOM   3651 H HB3 . TRP . . 226 ? -19.848 -27.320 -26.806 1.00  98.62 0 A 1
ATOM   3652 H HD1 . TRP . . 226 ? -16.581 -28.847 -25.735 1.00  98.62 0 A 1
ATOM   3653 H HE1 . TRP . . 226 ? -16.971 -31.241 -24.942 1.00  98.62 0 A 1
ATOM   3654 H HE3 . TRP . . 226 ? -21.691 -28.803 -25.600 1.00  98.62 0 A 1
ATOM   3655 H HZ2 . TRP . . 226 ? -19.220 -32.941 -24.336 1.00  98.62 0 A 1
ATOM   3656 H HZ3 . TRP . . 226 ? -22.935 -30.857 -24.966 1.00  98.62 0 A 1
ATOM   3657 H HH2 . TRP . . 226 ? -21.701 -32.916 -24.333 1.00  98.62 0 A 1
ATOM   3658 N N   . CYS . . 227 ? -18.144 -24.165 -27.208 1.00  98.40 0 A 1
ATOM   3659 C CA  . CYS . . 227 ? -18.417 -22.965 -27.998 1.00  98.40 0 A 1
ATOM   3660 C C   . CYS . . 227 ? -17.533 -22.847 -29.250 1.00  98.40 0 A 1
ATOM   3661 O O   . CYS . . 227 ? -17.896 -22.110 -30.167 1.00  98.40 0 A 1
ATOM   3662 C CB  . CYS . . 227 ? -18.265 -21.717 -27.118 1.00  98.40 0 A 1
ATOM   3663 S SG  . CYS . . 227 ? -19.668 -21.560 -25.978 1.00  98.40 0 A 1
ATOM   3664 H H   . CYS . . 227 ? -17.786 -24.059 -26.269 1.00  98.40 0 A 1
ATOM   3665 H HA  . CYS . . 227 ? -19.446 -23.014 -28.356 1.00  98.40 0 A 1
ATOM   3666 H HB2 . CYS . . 227 ? -17.333 -21.769 -26.555 1.00  98.40 0 A 1
ATOM   3667 H HB3 . CYS . . 227 ? -18.234 -20.833 -27.755 1.00  98.40 0 A 1
ATOM   3668 H HG  . CYS . . 227 ? -20.634 -21.628 -26.899 1.00  98.40 0 A 1
ATOM   3669 N N   . THR . . 228 ? -16.412 -23.570 -29.352 1.00  98.38 0 A 1
ATOM   3670 C CA  . THR . . 228 ? -15.585 -23.535 -30.566 1.00  98.38 0 A 1
ATOM   3671 C C   . THR . . 228 ? -16.248 -24.259 -31.741 1.00  98.38 0 A 1
ATOM   3672 O O   . THR . . 228 ? -16.091 -23.823 -32.877 1.00  98.38 0 A 1
ATOM   3673 C CB  . THR . . 228 ? -14.176 -24.092 -30.334 1.00  98.38 0 A 1
ATOM   3674 C CG2 . THR . . 228 ? -13.456 -23.423 -29.161 1.00  98.38 0 A 1
ATOM   3675 O OG1 . THR . . 228 ? -14.244 -25.459 -30.064 1.00  98.38 0 A 1
ATOM   3676 H H   . THR . . 228 ? -16.132 -24.188 -28.603 1.00  98.38 0 A 1
ATOM   3677 H HA  . THR . . 228 ? -15.466 -22.493 -30.868 1.00  98.38 0 A 1
ATOM   3678 H HB  . THR . . 228 ? -13.586 -23.943 -31.238 1.00  98.38 0 A 1
ATOM   3679 H HG1 . THR . . 228 ? -13.887 -25.943 -30.813 1.00  98.38 0 A 1
ATOM   3680 H HG21 . THR . . 228 ? -12.438 -23.809 -29.099 1.00  98.38 0 A 1
ATOM   3681 H HG22 . THR . . 228 ? -13.970 -23.640 -28.225 1.00  98.38 0 A 1
ATOM   3682 H HG23 . THR . . 228 ? -13.422 -22.344 -29.315 1.00  98.38 0 A 1
ATOM   3683 N N   . TYR . . 229 ? -17.054 -25.300 -31.506 1.00  98.58 0 A 1
ATOM   3684 C CA  . TYR . . 229 ? -17.747 -26.031 -32.574 1.00  98.58 0 A 1
ATOM   3685 C C   . TYR . . 229 ? -18.724 -25.161 -33.378 1.00  98.58 0 A 1
ATOM   3686 O O   . TYR . . 229 ? -18.570 -25.107 -34.597 1.00  98.58 0 A 1
ATOM   3687 C CB  . TYR . . 229 ? -18.465 -27.276 -32.044 1.00  98.58 0 A 1
ATOM   3688 C CG  . TYR . . 229 ? -17.542 -28.328 -31.483 1.00  98.58 0 A 1
ATOM   3689 C CD1 . TYR . . 229 ? -17.086 -29.392 -32.280 1.00  98.58 0 A 1
ATOM   3690 C CD2 . TYR . . 229 ? -17.162 -28.249 -30.138 1.00  98.58 0 A 1
ATOM   3691 C CE1 . TYR . . 229 ? -16.262 -30.383 -31.713 1.00  98.58 0 A 1
ATOM   3692 C CE2 . TYR . . 229 ? -16.366 -29.248 -29.557 1.00  98.58 0 A 1
ATOM   3693 C CZ  . TYR . . 229 ? -15.919 -30.323 -30.347 1.00  98.58 0 A 1
ATOM   3694 O OH  . TYR . . 229 ? -15.161 -31.303 -29.797 1.00  98.58 0 A 1
ATOM   3695 H H   . TYR . . 229 ? -17.153 -25.623 -30.554 1.00  98.58 0 A 1
ATOM   3696 H HA  . TYR . . 229 ? -16.989 -26.374 -33.278 1.00  98.58 0 A 1
ATOM   3697 H HB2 . TYR . . 229 ? -19.176 -26.994 -31.268 1.00  98.58 0 A 1
ATOM   3698 H HB3 . TYR . . 229 ? -19.034 -27.721 -32.859 1.00  98.58 0 A 1
ATOM   3699 H HD1 . TYR . . 229 ? -17.389 -29.470 -33.315 1.00  98.58 0 A 1
ATOM   3700 H HD2 . TYR . . 229 ? -17.504 -27.410 -29.550 1.00  98.58 0 A 1
ATOM   3701 H HE1 . TYR . . 229 ? -15.914 -31.213 -32.309 1.00  98.58 0 A 1
ATOM   3702 H HE2 . TYR . . 229 ? -16.103 -29.197 -28.511 1.00  98.58 0 A 1
ATOM   3703 H HH  . TYR . . 229 ? -14.936 -31.972 -30.448 1.00  98.58 0 A 1
ATOM   3704 N N   . PRO . . 230 ? -19.688 -24.432 -32.774 1.00  98.26 0 A 1
ATOM   3705 C CA  . PRO . . 230 ? -20.575 -23.564 -33.542 1.00  98.26 0 A 1
ATOM   3706 C C   . PRO . . 230 ? -19.827 -22.416 -34.230 1.00  98.26 0 A 1
ATOM   3707 O O   . PRO . . 230 ? -20.312 -21.933 -35.250 1.00  98.26 0 A 1
ATOM   3708 C CB  . PRO . . 230 ? -21.628 -23.063 -32.550 1.00  98.26 0 A 1
ATOM   3709 C CG  . PRO . . 230 ? -20.937 -23.158 -31.196 1.00  98.26 0 A 1
ATOM   3710 C CD  . PRO . . 230 ? -20.046 -24.383 -31.365 1.00  98.26 0 A 1
ATOM   3711 H HA  . PRO . . 230 ? -21.073 -24.150 -34.314 1.00  98.26 0 A 1
ATOM   3712 H HB2 . PRO . . 230 ? -21.950 -22.043 -32.762 1.00  98.26 0 A 1
ATOM   3713 H HB3 . PRO . . 230 ? -22.483 -23.739 -32.566 1.00  98.26 0 A 1
ATOM   3714 H HG2 . PRO . . 230 ? -21.649 -23.287 -30.382 1.00  98.26 0 A 1
ATOM   3715 H HG3 . PRO . . 230 ? -20.326 -22.268 -31.038 1.00  98.26 0 A 1
ATOM   3716 H HD2 . PRO . . 230 ? -19.166 -24.272 -30.732 1.00  98.26 0 A 1
ATOM   3717 H HD3 . PRO . . 230 ? -20.604 -25.279 -31.092 1.00  98.26 0 A 1
ATOM   3718 N N   . VAL . . 231 ? -18.655 -22.007 -33.726 1.00  98.04 0 A 1
ATOM   3719 C CA  . VAL . . 231 ? -17.776 -21.036 -34.403 1.00  98.04 0 A 1
ATOM   3720 C C   . VAL . . 231 ? -17.147 -21.645 -35.660 1.00  98.04 0 A 1
ATOM   3721 O O   . VAL . . 231 ? -17.198 -21.040 -36.727 1.00  98.04 0 A 1
ATOM   3722 C CB  . VAL . . 231 ? -16.700 -20.492 -33.442 1.00  98.04 0 A 1
ATOM   3723 C CG1 . VAL . . 231 ? -15.654 -19.628 -34.160 1.00  98.04 0 A 1
ATOM   3724 C CG2 . VAL . . 231 ? -17.344 -19.629 -32.351 1.00  98.04 0 A 1
ATOM   3725 H H   . VAL . . 231 ? -18.320 -22.439 -32.878 1.00  98.04 0 A 1
ATOM   3726 H HA  . VAL . . 231 ? -18.378 -20.187 -34.725 1.00  98.04 0 A 1
ATOM   3727 H HB  . VAL . . 231 ? -16.178 -21.321 -32.962 1.00  98.04 0 A 1
ATOM   3728 H HG11 . VAL . . 231 ? -14.983 -19.178 -33.429 1.00  98.04 0 A 1
ATOM   3729 H HG12 . VAL . . 231 ? -16.146 -18.842 -34.732 1.00  98.04 0 A 1
ATOM   3730 H HG13 . VAL . . 231 ? -15.056 -20.244 -34.831 1.00  98.04 0 A 1
ATOM   3731 H HG21 . VAL . . 231 ? -17.797 -18.742 -32.793 1.00  98.04 0 A 1
ATOM   3732 H HG22 . VAL . . 231 ? -16.587 -19.327 -31.626 1.00  98.04 0 A 1
ATOM   3733 H HG23 . VAL . . 231 ? -18.115 -20.193 -31.827 1.00  98.04 0 A 1
ATOM   3734 N N   . VAL . . 232 ? -16.601 -22.859 -35.575 1.00  97.96 0 A 1
ATOM   3735 C CA  . VAL . . 232 ? -16.053 -23.570 -36.744 1.00  97.96 0 A 1
ATOM   3736 C C   . VAL . . 232 ? -17.152 -23.856 -37.769 1.00  97.96 0 A 1
ATOM   3737 O O   . VAL . . 232 ? -16.962 -23.658 -38.969 1.00  97.96 0 A 1
ATOM   3738 C CB  . VAL . . 232 ? -15.349 -24.864 -36.305 1.00  97.96 0 A 1
ATOM   3739 C CG1 . VAL . . 232 ? -14.858 -25.681 -37.504 1.00  97.96 0 A 1
ATOM   3740 C CG2 . VAL . . 232 ? -14.119 -24.548 -35.445 1.00  97.96 0 A 1
ATOM   3741 H H   . VAL . . 232 ? -16.573 -23.316 -34.674 1.00  97.96 0 A 1
ATOM   3742 H HA  . VAL . . 232 ? -15.320 -22.932 -37.238 1.00  97.96 0 A 1
ATOM   3743 H HB  . VAL . . 232 ? -16.039 -25.468 -35.716 1.00  97.96 0 A 1
ATOM   3744 H HG11 . VAL . . 232 ? -14.287 -26.544 -37.161 1.00  97.96 0 A 1
ATOM   3745 H HG12 . VAL . . 232 ? -14.228 -25.057 -38.139 1.00  97.96 0 A 1
ATOM   3746 H HG13 . VAL . . 232 ? -15.703 -26.054 -38.083 1.00  97.96 0 A 1
ATOM   3747 H HG21 . VAL . . 232 ? -13.360 -24.049 -36.047 1.00  97.96 0 A 1
ATOM   3748 H HG22 . VAL . . 232 ? -14.377 -23.889 -34.617 1.00  97.96 0 A 1
ATOM   3749 H HG23 . VAL . . 232 ? -13.726 -25.474 -35.025 1.00  97.96 0 A 1
ATOM   3750 N N   . TYR . . 233 ? -18.340 -24.233 -37.296 1.00  97.41 0 A 1
ATOM   3751 C CA  . TYR . . 233 ? -19.500 -24.500 -38.137 1.00  97.41 0 A 1
ATOM   3752 C C   . TYR . . 233 ? -19.878 -23.299 -39.012 1.00  97.41 0 A 1
ATOM   3753 O O   . TYR . . 233 ? -20.358 -23.487 -40.133 1.00  97.41 0 A 1
ATOM   3754 C CB  . TYR . . 233 ? -20.679 -24.888 -37.240 1.00  97.41 0 A 1
ATOM   3755 C CG  . TYR . . 233 ? -21.824 -25.547 -37.977 1.00  97.41 0 A 1
ATOM   3756 C CD1 . TYR . . 233 ? -22.749 -24.780 -38.716 1.00  97.41 0 A 1
ATOM   3757 C CD2 . TYR . . 233 ? -21.982 -26.942 -37.888 1.00  97.41 0 A 1
ATOM   3758 C CE1 . TYR . . 233 ? -23.847 -25.408 -39.331 1.00  97.41 0 A 1
ATOM   3759 C CE2 . TYR . . 233 ? -23.066 -27.570 -38.518 1.00  97.41 0 A 1
ATOM   3760 C CZ  . TYR . . 233 ? -24.001 -26.802 -39.226 1.00  97.41 0 A 1
ATOM   3761 O OH  . TYR . . 233 ? -25.081 -27.404 -39.760 1.00  97.41 0 A 1
ATOM   3762 H H   . TYR . . 233 ? -18.417 -24.421 -36.308 1.00  97.41 0 A 1
ATOM   3763 H HA  . TYR . . 233 ? -19.262 -25.345 -38.783 1.00  97.41 0 A 1
ATOM   3764 H HB2 . TYR . . 233 ? -21.051 -24.001 -36.727 1.00  97.41 0 A 1
ATOM   3765 H HB3 . TYR . . 233 ? -20.326 -25.583 -36.479 1.00  97.41 0 A 1
ATOM   3766 H HD1 . TYR . . 233 ? -22.642 -23.707 -38.772 1.00  97.41 0 A 1
ATOM   3767 H HD2 . TYR . . 233 ? -21.288 -27.540 -37.317 1.00  97.41 0 A 1
ATOM   3768 H HE1 . TYR . . 233 ? -24.602 -24.839 -39.852 1.00  97.41 0 A 1
ATOM   3769 H HE2 . TYR . . 233 ? -23.202 -28.639 -38.434 1.00  97.41 0 A 1
ATOM   3770 H HH  . TYR . . 233 ? -25.088 -28.345 -39.572 1.00  97.41 0 A 1
ATOM   3771 N N   . ILE . . 234 ? -19.656 -22.068 -38.537 1.00  96.40 0 A 1
ATOM   3772 C CA  . ILE . . 234 ? -20.011 -20.853 -39.276 1.00  96.40 0 A 1
ATOM   3773 C C   . ILE . . 234 ? -18.938 -20.361 -40.248 1.00  96.40 0 A 1
ATOM   3774 O O   . ILE . . 234 ? -19.196 -19.397 -40.962 1.00  96.40 0 A 1
ATOM   3775 C CB  . ILE . . 234 ? -20.576 -19.735 -38.365 1.00  96.40 0 A 1
ATOM   3776 C CG1 . ILE . . 234 ? -19.498 -19.157 -37.436 1.00  96.40 0 A 1
ATOM   3777 C CG2 . ILE . . 234 ? -21.808 -20.193 -37.550 1.00  96.40 0 A 1
ATOM   3778 C CD1 . ILE . . 234 ? -19.871 -17.798 -36.837 1.00  96.40 0 A 1
ATOM   3779 H H   . ILE . . 234 ? -19.252 -21.969 -37.617 1.00  96.40 0 A 1
ATOM   3780 H HA  . ILE . . 234 ? -20.818 -21.131 -39.954 1.00  96.40 0 A 1
ATOM   3781 H HB  . ILE . . 234 ? -20.907 -18.926 -39.018 1.00  96.40 0 A 1
ATOM   3782 H HG12 . ILE . . 234 ? -18.560 -19.038 -37.979 1.00  96.40 0 A 1
ATOM   3783 H HG13 . ILE . . 234 ? -19.343 -19.858 -36.616 1.00  96.40 0 A 1
ATOM   3784 H HG21 . ILE . . 234 ? -22.697 -19.658 -37.884 1.00  96.40 0 A 1
ATOM   3785 H HG22 . ILE . . 234 ? -21.681 -19.983 -36.488 1.00  96.40 0 A 1
ATOM   3786 H HG23 . ILE . . 234 ? -21.981 -21.265 -37.655 1.00  96.40 0 A 1
ATOM   3787 H HD11 . ILE . . 234 ? -20.776 -17.877 -36.234 1.00  96.40 0 A 1
ATOM   3788 H HD12 . ILE . . 234 ? -19.057 -17.450 -36.203 1.00  96.40 0 A 1
ATOM   3789 H HD13 . ILE . . 234 ? -20.032 -17.075 -37.635 1.00  96.40 0 A 1
ATOM   3790 N N   . PHE . . 235 ? -17.789 -21.032 -40.375 1.00  95.64 0 A 1
ATOM   3791 C CA  . PHE . . 235 ? -16.731 -20.631 -41.314 1.00  95.64 0 A 1
ATOM   3792 C C   . PHE . . 235 ? -17.229 -20.404 -42.755 1.00  95.64 0 A 1
ATOM   3793 O O   . PHE . . 235 ? -16.953 -19.326 -43.294 1.00  95.64 0 A 1
ATOM   3794 C CB  . PHE . . 235 ? -15.563 -21.630 -41.260 1.00  95.64 0 A 1
ATOM   3795 C CG  . PHE . . 235 ? -14.680 -21.600 -40.027 1.00  95.64 0 A 1
ATOM   3796 C CD1 . PHE . . 235 ? -14.858 -20.661 -38.987 1.00  95.64 0 A 1
ATOM   3797 C CD2 . PHE . . 235 ? -13.644 -22.548 -39.930 1.00  95.64 0 A 1
ATOM   3798 C CE1 . PHE . . 235 ? -13.996 -20.660 -37.880 1.00  95.64 0 A 1
ATOM   3799 C CE2 . PHE . . 235 ? -12.784 -22.545 -38.818 1.00  95.64 0 A 1
ATOM   3800 C CZ  . PHE . . 235 ? -12.956 -21.599 -37.796 1.00  95.64 0 A 1
ATOM   3801 H H   . PHE . . 235 ? -17.611 -21.819 -39.767 1.00  95.64 0 A 1
ATOM   3802 H HA  . PHE . . 235 ? -16.352 -19.658 -40.999 1.00  95.64 0 A 1
ATOM   3803 H HB2 . PHE . . 235 ? -14.920 -21.450 -42.122 1.00  95.64 0 A 1
ATOM   3804 H HB3 . PHE . . 235 ? -15.939 -22.650 -41.349 1.00  95.64 0 A 1
ATOM   3805 H HD1 . PHE . . 235 ? -15.659 -19.939 -39.004 1.00  95.64 0 A 1
ATOM   3806 H HD2 . PHE . . 235 ? -13.517 -23.287 -40.707 1.00  95.64 0 A 1
ATOM   3807 H HE1 . PHE . . 235 ? -14.146 -19.943 -37.087 1.00  95.64 0 A 1
ATOM   3808 H HE2 . PHE . . 235 ? -11.991 -23.273 -38.735 1.00  95.64 0 A 1
ATOM   3809 H HZ  . PHE . . 235 ? -12.300 -21.603 -36.937 1.00  95.64 0 A 1
ATOM   3810 N N   . PRO . . 236 ? -18.032 -21.306 -43.368 1.00  94.38 0 A 1
ATOM   3811 C CA  . PRO . . 236 ? -18.622 -21.051 -44.685 1.00  94.38 0 A 1
ATOM   3812 C C   . PRO . . 236 ? -19.506 -19.802 -44.733 1.00  94.38 0 A 1
ATOM   3813 O O   . PRO . . 236 ? -19.522 -19.074 -45.721 1.00  94.38 0 A 1
ATOM   3814 C CB  . PRO . . 236 ? -19.405 -22.316 -45.046 1.00  94.38 0 A 1
ATOM   3815 C CG  . PRO . . 236 ? -18.714 -23.404 -44.232 1.00  94.38 0 A 1
ATOM   3816 C CD  . PRO . . 236 ? -18.364 -22.664 -42.946 1.00  94.38 0 A 1
ATOM   3817 H HA  . PRO . . 236 ? -17.824 -20.924 -45.417 1.00  94.38 0 A 1
ATOM   3818 H HB2 . PRO . . 236 ? -20.441 -22.230 -44.716 1.00  94.38 0 A 1
ATOM   3819 H HB3 . PRO . . 236 ? -19.362 -22.527 -46.115 1.00  94.38 0 A 1
ATOM   3820 H HG2 . PRO . . 236 ? -19.373 -24.252 -44.042 1.00  94.38 0 A 1
ATOM   3821 H HG3 . PRO . . 236 ? -17.801 -23.722 -44.735 1.00  94.38 0 A 1
ATOM   3822 H HD2 . PRO . . 236 ? -17.539 -23.180 -42.455 1.00  94.38 0 A 1
ATOM   3823 H HD3 . PRO . . 236 ? -19.234 -22.638 -42.289 1.00  94.38 0 A 1
ATOM   3824 N N   . MET . . 237 ? -20.214 -19.526 -43.638 1.00  94.07 0 A 1
ATOM   3825 C CA  . MET . . 237 ? -21.145 -18.404 -43.502 1.00  94.07 0 A 1
ATOM   3826 C C   . MET . . 237 ? -20.427 -17.071 -43.242 1.00  94.07 0 A 1
ATOM   3827 O O   . MET . . 237 ? -20.989 -16.014 -43.507 1.00  94.07 0 A 1
ATOM   3828 C CB  . MET . . 237 ? -22.182 -18.741 -42.416 1.00  94.07 0 A 1
ATOM   3829 C CG  . MET . . 237 ? -22.985 -19.989 -42.826 1.00  94.07 0 A 1
ATOM   3830 S SD  . MET . . 237 ? -24.245 -20.601 -41.681 1.00  94.07 0 A 1
ATOM   3831 C CE  . MET . . 237 ? -23.241 -21.352 -40.399 1.00  94.07 0 A 1
ATOM   3832 H H   . MET . . 237 ? -20.039 -20.082 -42.814 1.00  94.07 0 A 1
ATOM   3833 H HA  . MET . . 237 ? -21.679 -18.277 -44.443 1.00  94.07 0 A 1
ATOM   3834 H HB2 . MET . . 237 ? -21.690 -18.915 -41.460 1.00  94.07 0 A 1
ATOM   3835 H HB3 . MET . . 237 ? -22.868 -17.901 -42.307 1.00  94.07 0 A 1
ATOM   3836 H HG2 . MET . . 237 ? -22.297 -20.813 -43.017 1.00  94.07 0 A 1
ATOM   3837 H HG3 . MET . . 237 ? -23.490 -19.760 -43.765 1.00  94.07 0 A 1
ATOM   3838 H HE1 . MET . . 237 ? -22.543 -22.068 -40.835 1.00  94.07 0 A 1
ATOM   3839 H HE2 . MET . . 237 ? -22.718 -20.535 -39.903 1.00  94.07 0 A 1
ATOM   3840 H HE3 . MET . . 237 ? -23.888 -21.851 -39.678 1.00  94.07 0 A 1
ATOM   3841 N N   . MET . . 238 ? -19.166 -17.118 -42.806 1.00  93.34 0 A 1
ATOM   3842 C CA  . MET . . 238 ? -18.266 -15.966 -42.683 1.00  93.34 0 A 1
ATOM   3843 C C   . MET . . 238 ? -17.511 -15.650 -43.989 1.00  93.34 0 A 1
ATOM   3844 O O   . MET . . 238 ? -16.609 -14.814 -43.993 1.00  93.34 0 A 1
ATOM   3845 C CB  . MET . . 238 ? -17.293 -16.205 -41.520 1.00  93.34 0 A 1
ATOM   3846 C CG  . MET . . 238 ? -17.998 -16.265 -40.160 1.00  93.34 0 A 1
ATOM   3847 S SD  . MET . . 238 ? -16.904 -16.707 -38.783 1.00  93.34 0 A 1
ATOM   3848 C CE  . MET . . 238 ? -15.789 -15.278 -38.757 1.00  93.34 0 A 1
ATOM   3849 H H   . MET . . 238 ? -18.799 -18.022 -42.546 1.00  93.34 0 A 1
ATOM   3850 H HA  . MET . . 238 ? -18.859 -15.082 -42.450 1.00  93.34 0 A 1
ATOM   3851 H HB2 . MET . . 238 ? -16.569 -15.390 -41.491 1.00  93.34 0 A 1
ATOM   3852 H HB3 . MET . . 238 ? -16.751 -17.137 -41.686 1.00  93.34 0 A 1
ATOM   3853 H HG2 . MET . . 238 ? -18.454 -15.297 -39.953 1.00  93.34 0 A 1
ATOM   3854 H HG3 . MET . . 238 ? -18.795 -17.008 -40.200 1.00  93.34 0 A 1
ATOM   3855 H HE1 . MET . . 238 ? -15.195 -15.253 -39.671 1.00  93.34 0 A 1
ATOM   3856 H HE2 . MET . . 238 ? -15.118 -15.364 -37.901 1.00  93.34 0 A 1
ATOM   3857 H HE3 . MET . . 238 ? -16.369 -14.360 -38.669 1.00  93.34 0 A 1
ATOM   3858 N N   . GLY . . 239 ? -17.850 -16.315 -45.099 1.00  91.59 0 A 1
ATOM   3859 C CA  . GLY . . 239 ? -17.233 -16.091 -46.410 1.00  91.59 0 A 1
ATOM   3860 C C   . GLY . . 239 ? -15.961 -16.905 -46.668 1.00  91.59 0 A 1
ATOM   3861 O O   . GLY . . 239 ? -15.329 -16.739 -47.712 1.00  91.59 0 A 1
ATOM   3862 H H   . GLY . . 239 ? -18.587 -17.002 -45.038 1.00  91.59 0 A 1
ATOM   3863 H HA2 . GLY . . 239 ? -16.988 -15.035 -46.524 1.00  91.59 0 A 1
ATOM   3864 H HA3 . GLY . . 239 ? -17.956 -16.358 -47.182 1.00  91.59 0 A 1
ATOM   3865 N N   . ILE . . 240 ? -15.579 -17.810 -45.761 1.00  92.24 0 A 1
ATOM   3866 C CA  . ILE . . 240 ? -14.500 -18.767 -46.017 1.00  92.24 0 A 1
ATOM   3867 C C   . ILE . . 240 ? -15.070 -19.865 -46.919 1.00  92.24 0 A 1
ATOM   3868 O O   . ILE . . 240 ? -15.867 -20.675 -46.465 1.00  92.24 0 A 1
ATOM   3869 C CB  . ILE . . 240 ? -13.921 -19.349 -44.704 1.00  92.24 0 A 1
ATOM   3870 C CG1 . ILE . . 240 ? -13.518 -18.235 -43.710 1.00  92.24 0 A 1
ATOM   3871 C CG2 . ILE . . 240 ? -12.709 -20.239 -45.040 1.00  92.24 0 A 1
ATOM   3872 C CD1 . ILE . . 240 ? -13.025 -18.747 -42.352 1.00  92.24 0 A 1
ATOM   3873 H H   . ILE . . 240 ? -16.153 -17.949 -44.941 1.00  92.24 0 A 1
ATOM   3874 H HA  . ILE . . 240 ? -13.695 -18.258 -46.546 1.00  92.24 0 A 1
ATOM   3875 H HB  . ILE . . 240 ? -14.676 -19.976 -44.232 1.00  92.24 0 A 1
ATOM   3876 H HG12 . ILE . . 240 ? -12.742 -17.614 -44.157 1.00  92.24 0 A 1
ATOM   3877 H HG13 . ILE . . 240 ? -14.381 -17.600 -43.508 1.00  92.24 0 A 1
ATOM   3878 H HG21 . ILE . . 240 ? -11.877 -19.624 -45.383 1.00  92.24 0 A 1
ATOM   3879 H HG22 . ILE . . 240 ? -12.971 -20.957 -45.818 1.00  92.24 0 A 1
ATOM   3880 H HG23 . ILE . . 240 ? -12.401 -20.802 -44.158 1.00  92.24 0 A 1
ATOM   3881 H HD11 . ILE . . 240 ? -13.784 -19.383 -41.896 1.00  92.24 0 A 1
ATOM   3882 H HD12 . ILE . . 240 ? -12.095 -19.305 -42.462 1.00  92.24 0 A 1
ATOM   3883 H HD13 . ILE . . 240 ? -12.841 -17.898 -41.695 1.00  92.24 0 A 1
ATOM   3884 N N   . SER . . 241 ? -14.674 -19.922 -48.192 1.00  90.50 0 A 1
ATOM   3885 C CA  . SER . . 241 ? -15.235 -20.884 -49.152 1.00  90.50 0 A 1
ATOM   3886 C C   . SER . . 241 ? -14.184 -21.802 -49.793 1.00  90.50 0 A 1
ATOM   3887 O O   . SER . . 241 ? -12.970 -21.625 -49.643 1.00  90.50 0 A 1
ATOM   3888 C CB  . SER . . 241 ? -16.128 -20.154 -50.170 1.00  90.50 0 A 1
ATOM   3889 O OG  . SER . . 241 ? -15.411 -19.387 -51.114 1.00  90.50 0 A 1
ATOM   3890 H H   . SER . . 241 ? -14.103 -19.172 -48.554 1.00  90.50 0 A 1
ATOM   3891 H HA  . SER . . 241 ? -15.911 -21.554 -48.621 1.00  90.50 0 A 1
ATOM   3892 H HB2 . SER . . 241 ? -16.812 -19.500 -49.629 1.00  90.50 0 A 1
ATOM   3893 H HB3 . SER . . 241 ? -16.729 -20.889 -50.706 1.00  90.50 0 A 1
ATOM   3894 H HG  . SER . . 241 ? -16.080 -18.892 -51.593 1.00  90.50 0 A 1
ATOM   3895 N N   . GLY . . 242 ? -14.656 -22.838 -50.492 1.00  90.17 0 A 1
ATOM   3896 C CA  . GLY . . 242 ? -13.810 -23.785 -51.226 1.00  90.17 0 A 1
ATOM   3897 C C   . GLY . . 242 ? -12.841 -24.566 -50.333 1.00  90.17 0 A 1
ATOM   3898 O O   . GLY . . 242 ? -13.190 -24.982 -49.230 1.00  90.17 0 A 1
ATOM   3899 H H   . GLY . . 242 ? -15.657 -22.970 -50.518 1.00  90.17 0 A 1
ATOM   3900 H HA2 . GLY . . 242 ? -13.236 -23.231 -51.969 1.00  90.17 0 A 1
ATOM   3901 H HA3 . GLY . . 242 ? -14.442 -24.503 -51.748 1.00  90.17 0 A 1
ATOM   3902 N N   . SER . . 243 ? -11.611 -24.771 -50.812 1.00  93.36 0 A 1
ATOM   3903 C CA  . SER . . 243 ? -10.587 -25.536 -50.089 1.00  93.36 0 A 1
ATOM   3904 C C   . SER . . 243 ? -10.216 -24.928 -48.734 1.00  93.36 0 A 1
ATOM   3905 O O   . SER . . 243 ? -9.971 -25.667 -47.786 1.00  93.36 0 A 1
ATOM   3906 C CB  . SER . . 243 ? -9.329 -25.691 -50.948 1.00  93.36 0 A 1
ATOM   3907 O OG  . SER . . 243 ? -8.765 -24.456 -51.344 1.00  93.36 0 A 1
ATOM   3908 H H   . SER . . 243 ? -11.350 -24.390 -51.711 1.00  93.36 0 A 1
ATOM   3909 H HA  . SER . . 243 ? -10.978 -26.533 -49.890 1.00  93.36 0 A 1
ATOM   3910 H HB2 . SER . . 243 ? -8.585 -26.236 -50.367 1.00  93.36 0 A 1
ATOM   3911 H HB3 . SER . . 243 ? -9.568 -26.273 -51.839 1.00  93.36 0 A 1
ATOM   3912 H HG  . SER . . 243 ? -7.872 -24.676 -51.619 1.00  93.36 0 A 1
ATOM   3913 N N   . ASN . . 244 ? -10.248 -23.597 -48.607 1.00  94.88 0 A 1
ATOM   3914 C CA  . ASN . . 244 ? -9.988 -22.915 -47.336 1.00  94.88 0 A 1
ATOM   3915 C C   . ASN . . 244 ? -11.035 -23.267 -46.275 1.00  94.88 0 A 1
ATOM   3916 O O   . ASN . . 244 ? -10.682 -23.430 -45.110 1.00  94.88 0 A 1
ATOM   3917 C CB  . ASN . . 244 ? -9.965 -21.395 -47.563 1.00  94.88 0 A 1
ATOM   3918 C CG  . ASN . . 244 ? -8.757 -20.909 -48.337 1.00  94.88 0 A 1
ATOM   3919 N ND2 . ASN . . 244 ? -8.808 -19.704 -48.851 1.00  94.88 0 A 1
ATOM   3920 O OD1 . ASN . . 244 ? -7.752 -21.578 -48.488 1.00  94.88 0 A 1
ATOM   3921 H H   . ASN . . 244 ? -10.480 -23.043 -49.418 1.00  94.88 0 A 1
ATOM   3922 H HA  . ASN . . 244 ? -9.022 -23.234 -46.946 1.00  94.88 0 A 1
ATOM   3923 H HB2 . ASN . . 244 ? -9.942 -20.898 -46.594 1.00  94.88 0 A 1
ATOM   3924 H HB3 . ASN . . 244 ? -10.875 -21.085 -48.077 1.00  94.88 0 A 1
ATOM   3925 H HD21 . ASN . . 244 ? -7.945 -19.360 -49.245 1.00  94.88 0 A 1
ATOM   3926 H HD22 . ASN . . 244 ? -9.606 -19.112 -48.665 1.00  94.88 0 A 1
ATOM   3927 N N   . ALA . . 245 ? -12.302 -23.418 -46.674 1.00  93.83 0 A 1
ATOM   3928 C CA  . ALA . . 245 ? -13.369 -23.814 -45.761 1.00  93.83 0 A 1
ATOM   3929 C C   . ALA . . 245 ? -13.134 -25.229 -45.233 1.00  93.83 0 A 1
ATOM   3930 O O   . ALA . . 245 ? -13.200 -25.450 -44.031 1.00  93.83 0 A 1
ATOM   3931 C CB  . ALA . . 245 ? -14.712 -23.713 -46.487 1.00  93.83 0 A 1
ATOM   3932 H H   . ALA . . 245 ? -12.528 -23.301 -47.652 1.00  93.83 0 A 1
ATOM   3933 H HA  . ALA . . 245 ? -13.383 -23.137 -44.908 1.00  93.83 0 A 1
ATOM   3934 H HB1 . ALA . . 245 ? -14.831 -24.534 -47.194 1.00  93.83 0 A 1
ATOM   3935 H HB2 . ALA . . 245 ? -14.761 -22.772 -47.035 1.00  93.83 0 A 1
ATOM   3936 H HB3 . ALA . . 245 ? -15.522 -23.747 -45.758 1.00  93.83 0 A 1
ATOM   3937 N N   . ILE . . 246 ? -12.784 -26.165 -46.125 1.00  94.50 0 A 1
ATOM   3938 C CA  . ILE . . 246 ? -12.483 -27.556 -45.762 1.00  94.50 0 A 1
ATOM   3939 C C   . ILE . . 246 ? -11.323 -27.601 -44.764 1.00  94.50 0 A 1
ATOM   3940 O O   . ILE . . 246 ? -11.465 -28.179 -43.690 1.00  94.50 0 A 1
ATOM   3941 C CB  . ILE . . 246 ? -12.186 -28.400 -47.025 1.00  94.50 0 A 1
ATOM   3942 C CG1 . ILE . . 246 ? -13.425 -28.437 -47.951 1.00  94.50 0 A 1
ATOM   3943 C CG2 . ILE . . 246 ? -11.755 -29.830 -46.642 1.00  94.50 0 A 1
ATOM   3944 C CD1 . ILE . . 246 ? -13.165 -29.074 -49.323 1.00  94.50 0 A 1
ATOM   3945 H H   . ILE . . 246 ? -12.737 -25.895 -47.096 1.00  94.50 0 A 1
ATOM   3946 H HA  . ILE . . 246 ? -13.351 -27.982 -45.260 1.00  94.50 0 A 1
ATOM   3947 H HB  . ILE . . 246 ? -11.363 -27.935 -47.569 1.00  94.50 0 A 1
ATOM   3948 H HG12 . ILE . . 246 ? -14.231 -28.979 -47.457 1.00  94.50 0 A 1
ATOM   3949 H HG13 . ILE . . 246 ? -13.776 -27.422 -48.136 1.00  94.50 0 A 1
ATOM   3950 H HG21 . ILE . . 246 ? -12.546 -30.324 -46.079 1.00  94.50 0 A 1
ATOM   3951 H HG22 . ILE . . 246 ? -11.529 -30.418 -47.532 1.00  94.50 0 A 1
ATOM   3952 H HG23 . ILE . . 246 ? -10.849 -29.816 -46.035 1.00  94.50 0 A 1
ATOM   3953 H HD11 . ILE . . 246 ? -14.048 -28.948 -49.949 1.00  94.50 0 A 1
ATOM   3954 H HD12 . ILE . . 246 ? -12.965 -30.141 -49.221 1.00  94.50 0 A 1
ATOM   3955 H HD13 . ILE . . 246 ? -12.317 -28.586 -49.806 1.00  94.50 0 A 1
ATOM   3956 N N   . VAL . . 247 ? -10.198 -26.951 -45.076 1.00  96.91 0 A 1
ATOM   3957 C CA  . VAL . . 247 ? -9.018 -26.927 -44.194 1.00  96.91 0 A 1
ATOM   3958 C C   . VAL . . 247 ? -9.347 -26.286 -42.848 1.00  96.91 0 A 1
ATOM   3959 O O   . VAL . . 247 ? -9.009 -26.845 -41.808 1.00  96.91 0 A 1
ATOM   3960 C CB  . VAL . . 247 ? -7.852 -26.184 -44.865 1.00  96.91 0 A 1
ATOM   3961 C CG1 . VAL . . 247 ? -6.630 -26.035 -43.947 1.00  96.91 0 A 1
ATOM   3962 C CG2 . VAL . . 247 ? -7.381 -26.918 -46.123 1.00  96.91 0 A 1
ATOM   3963 H H   . VAL . . 247 ? -10.145 -26.479 -45.968 1.00  96.91 0 A 1
ATOM   3964 H HA  . VAL . . 247 ? -8.706 -27.952 -43.993 1.00  96.91 0 A 1
ATOM   3965 H HB  . VAL . . 247 ? -8.188 -25.189 -45.155 1.00  96.91 0 A 1
ATOM   3966 H HG11 . VAL . . 247 ? -5.804 -25.582 -44.494 1.00  96.91 0 A 1
ATOM   3967 H HG12 . VAL . . 247 ? -6.864 -25.395 -43.096 1.00  96.91 0 A 1
ATOM   3968 H HG13 . VAL . . 247 ? -6.317 -27.012 -43.578 1.00  96.91 0 A 1
ATOM   3969 H HG21 . VAL . . 247 ? -6.697 -26.265 -46.664 1.00  96.91 0 A 1
ATOM   3970 H HG22 . VAL . . 247 ? -8.216 -27.163 -46.779 1.00  96.91 0 A 1
ATOM   3971 H HG23 . VAL . . 247 ? -6.868 -27.842 -45.856 1.00  96.91 0 A 1
ATOM   3972 N N   . GLY . . 248 ? -10.035 -25.139 -42.859 1.00  97.38 0 A 1
ATOM   3973 C CA  . GLY . . 248 ? -10.444 -24.442 -41.643 1.00  97.38 0 A 1
ATOM   3974 C C   . GLY . . 248 ? -11.340 -25.305 -40.757 1.00  97.38 0 A 1
ATOM   3975 O O   . GLY . . 248 ? -11.103 -25.390 -39.556 1.00  97.38 0 A 1
ATOM   3976 H H   . GLY . . 248 ? -10.297 -24.733 -43.746 1.00  97.38 0 A 1
ATOM   3977 H HA2 . GLY . . 248 ? -10.999 -23.544 -41.916 1.00  97.38 0 A 1
ATOM   3978 H HA3 . GLY . . 248 ? -9.562 -24.155 -41.071 1.00  97.38 0 A 1
ATOM   3979 N N   . ILE . . 249 ? -12.316 -25.997 -41.348 1.00  97.30 0 A 1
ATOM   3980 C CA  . ILE . . 249 ? -13.220 -26.910 -40.639 1.00  97.30 0 A 1
ATOM   3981 C C   . ILE . . 249 ? -12.449 -28.078 -40.016 1.00  97.30 0 A 1
ATOM   3982 O O   . ILE . . 249 ? -12.593 -28.338 -38.822 1.00  97.30 0 A 1
ATOM   3983 C CB  . ILE . . 249 ? -14.348 -27.373 -41.591 1.00  97.30 0 A 1
ATOM   3984 C CG1 . ILE . . 249 ? -15.350 -26.211 -41.793 1.00  97.30 0 A 1
ATOM   3985 C CG2 . ILE . . 249 ? -15.093 -28.598 -41.044 1.00  97.30 0 A 1
ATOM   3986 C CD1 . ILE . . 249 ? -16.357 -26.467 -42.920 1.00  97.30 0 A 1
ATOM   3987 H H   . ILE . . 249 ? -12.453 -25.885 -42.342 1.00  97.30 0 A 1
ATOM   3988 H HA  . ILE . . 249 ? -13.683 -26.372 -39.812 1.00  97.30 0 A 1
ATOM   3989 H HB  . ILE . . 249 ? -13.911 -27.647 -42.552 1.00  97.30 0 A 1
ATOM   3990 H HG12 . ILE . . 249 ? -15.895 -26.031 -40.867 1.00  97.30 0 A 1
ATOM   3991 H HG13 . ILE . . 249 ? -14.810 -25.296 -42.034 1.00  97.30 0 A 1
ATOM   3992 H HG21 . ILE . . 249 ? -15.522 -28.326 -40.080 1.00  97.30 0 A 1
ATOM   3993 H HG22 . ILE . . 249 ? -15.896 -28.904 -41.715 1.00  97.30 0 A 1
ATOM   3994 H HG23 . ILE . . 249 ? -14.431 -29.455 -40.924 1.00  97.30 0 A 1
ATOM   3995 H HD11 . ILE . . 249 ? -15.828 -26.764 -43.826 1.00  97.30 0 A 1
ATOM   3996 H HD12 . ILE . . 249 ? -17.063 -27.247 -42.636 1.00  97.30 0 A 1
ATOM   3997 H HD13 . ILE . . 249 ? -16.918 -25.553 -43.115 1.00  97.30 0 A 1
ATOM   3998 N N   . GLN . . 250 ? -11.591 -28.750 -40.791 1.00  98.19 0 A 1
ATOM   3999 C CA  . GLN . . 250 ? -10.827 -29.897 -40.295 1.00  98.19 0 A 1
ATOM   4000 C C   . GLN . . 250 ? -9.872 -29.493 -39.168 1.00  98.19 0 A 1
ATOM   4001 O O   . GLN . . 250 ? -9.830 -30.165 -38.142 1.00  98.19 0 A 1
ATOM   4002 C CB  . GLN . . 250 ? -10.059 -30.575 -41.441 1.00  98.19 0 A 1
ATOM   4003 C CG  . GLN . . 250 ? -10.969 -31.230 -42.495 1.00  98.19 0 A 1
ATOM   4004 C CD  . GLN . . 250 ? -11.952 -32.227 -41.898 1.00  98.19 0 A 1
ATOM   4005 N NE2 . GLN . . 250 ? -13.238 -32.066 -42.117 1.00  98.19 0 A 1
ATOM   4006 O OE1 . GLN . . 250 ? -11.574 -33.147 -41.192 1.00  98.19 0 A 1
ATOM   4007 H H   . GLN . . 250 ? -11.494 -28.478 -41.759 1.00  98.19 0 A 1
ATOM   4008 H HA  . GLN . . 250 ? -11.522 -30.616 -39.864 1.00  98.19 0 A 1
ATOM   4009 H HB2 . GLN . . 250 ? -9.420 -31.351 -41.017 1.00  98.19 0 A 1
ATOM   4010 H HB3 . GLN . . 250 ? -9.420 -29.843 -41.933 1.00  98.19 0 A 1
ATOM   4011 H HG2 . GLN . . 250 ? -11.537 -30.467 -43.029 1.00  98.19 0 A 1
ATOM   4012 H HG3 . GLN . . 250 ? -10.351 -31.750 -43.226 1.00  98.19 0 A 1
ATOM   4013 H HE21 . GLN . . 250 ? -13.607 -31.288 -42.646 1.00  98.19 0 A 1
ATOM   4014 H HE22 . GLN . . 250 ? -13.867 -32.786 -41.794 1.00  98.19 0 A 1
ATOM   4015 N N   . LEU . . 251 ? -9.157 -28.376 -39.311 1.00  98.48 0 A 1
ATOM   4016 C CA  . LEU . . 251 ? -8.280 -27.851 -38.266 1.00  98.48 0 A 1
ATOM   4017 C C   . LEU . . 251 ? -9.076 -27.436 -37.022 1.00  98.48 0 A 1
ATOM   4018 O O   . LEU . . 251 ? -8.754 -27.845 -35.908 1.00  98.48 0 A 1
ATOM   4019 C CB  . LEU . . 251 ? -7.486 -26.673 -38.856 1.00  98.48 0 A 1
ATOM   4020 C CG  . LEU . . 251 ? -6.520 -25.989 -37.871 1.00  98.48 0 A 1
ATOM   4021 C CD1 . LEU . . 251 ? -5.469 -26.953 -37.324 1.00  98.48 0 A 1
ATOM   4022 C CD2 . LEU . . 251 ? -5.802 -24.837 -38.570 1.00  98.48 0 A 1
ATOM   4023 H H   . LEU . . 251 ? -9.232 -27.858 -40.176 1.00  98.48 0 A 1
ATOM   4024 H HA  . LEU . . 251 ? -7.586 -28.637 -37.967 1.00  98.48 0 A 1
ATOM   4025 H HB2 . LEU . . 251 ? -6.918 -27.033 -39.713 1.00  98.48 0 A 1
ATOM   4026 H HB3 . LEU . . 251 ? -8.192 -25.924 -39.217 1.00  98.48 0 A 1
ATOM   4027 H HG  . LEU . . 251 ? -7.085 -25.574 -37.036 1.00  98.48 0 A 1
ATOM   4028 H HD11 . LEU . . 251 ? -4.696 -26.398 -36.791 1.00  98.48 0 A 1
ATOM   4029 H HD12 . LEU . . 251 ? -5.941 -27.628 -36.610 1.00  98.48 0 A 1
ATOM   4030 H HD13 . LEU . . 251 ? -5.008 -27.520 -38.133 1.00  98.48 0 A 1
ATOM   4031 H HD21 . LEU . . 251 ? -6.534 -24.136 -38.971 1.00  98.48 0 A 1
ATOM   4032 H HD22 . LEU . . 251 ? -5.172 -24.311 -37.852 1.00  98.48 0 A 1
ATOM   4033 H HD23 . LEU . . 251 ? -5.182 -25.219 -39.379 1.00  98.48 0 A 1
ATOM   4034 N N   . GLY . . 252 ? -10.134 -26.651 -37.219 1.00  98.44 0 A 1
ATOM   4035 C CA  . GLY . . 252 ? -10.949 -26.098 -36.146 1.00  98.44 0 A 1
ATOM   4036 C C   . GLY . . 252 ? -11.613 -27.180 -35.302 1.00  98.44 0 A 1
ATOM   4037 O O   . GLY . . 252 ? -11.481 -27.173 -34.076 1.00  98.44 0 A 1
ATOM   4038 H H   . GLY . . 252 ? -10.369 -26.388 -38.165 1.00  98.44 0 A 1
ATOM   4039 H HA2 . GLY . . 252 ? -10.331 -25.477 -35.497 1.00  98.44 0 A 1
ATOM   4040 H HA3 . GLY . . 252 ? -11.727 -25.481 -36.594 1.00  98.44 0 A 1
ATOM   4041 N N   . TYR . . 253 ? -12.280 -28.146 -35.933 1.00  98.70 0 A 1
ATOM   4042 C CA  . TYR . . 253 ? -12.893 -29.250 -35.200 1.00  98.70 0 A 1
ATOM   4043 C C   . TYR . . 253 ? -11.852 -30.171 -34.555 1.00  98.70 0 A 1
ATOM   4044 O O   . TYR . . 253 ? -12.095 -30.650 -33.453 1.00  98.70 0 A 1
ATOM   4045 C CB  . TYR . . 253 ? -13.829 -30.048 -36.105 1.00  98.70 0 A 1
ATOM   4046 C CG  . TYR . . 253 ? -15.125 -29.392 -36.543 1.00  98.70 0 A 1
ATOM   4047 C CD1 . TYR . . 253 ? -15.849 -28.537 -35.682 1.00  98.70 0 A 1
ATOM   4048 C CD2 . TYR . . 253 ? -15.671 -29.743 -37.792 1.00  98.70 0 A 1
ATOM   4049 C CE1 . TYR . . 253 ? -17.091 -28.013 -36.093 1.00  98.70 0 A 1
ATOM   4050 C CE2 . TYR . . 253 ? -16.928 -29.248 -38.187 1.00  98.70 0 A 1
ATOM   4051 C CZ  . TYR . . 253 ? -17.631 -28.365 -37.348 1.00  98.70 0 A 1
ATOM   4052 O OH  . TYR . . 253 ? -18.842 -27.897 -37.740 1.00  98.70 0 A 1
ATOM   4053 H H   . TYR . . 253 ? -12.368 -28.124 -36.939 1.00  98.70 0 A 1
ATOM   4054 H HA  . TYR . . 253 ? -13.478 -28.840 -34.376 1.00  98.70 0 A 1
ATOM   4055 H HB2 . TYR . . 253 ? -13.271 -30.361 -36.988 1.00  98.70 0 A 1
ATOM   4056 H HB3 . TYR . . 253 ? -14.123 -30.939 -35.550 1.00  98.70 0 A 1
ATOM   4057 H HD1 . TYR . . 253 ? -15.475 -28.285 -34.701 1.00  98.70 0 A 1
ATOM   4058 H HD2 . TYR . . 253 ? -15.137 -30.414 -38.448 1.00  98.70 0 A 1
ATOM   4059 H HE1 . TYR . . 253 ? -17.660 -27.362 -35.446 1.00  98.70 0 A 1
ATOM   4060 H HE2 . TYR . . 253 ? -17.358 -29.543 -39.133 1.00  98.70 0 A 1
ATOM   4061 H HH  . TYR . . 253 ? -19.149 -28.336 -38.536 1.00  98.70 0 A 1
ATOM   4062 N N   . SER . . 254 ? -10.678 -30.361 -35.167 1.00  98.75 0 A 1
ATOM   4063 C CA  . SER . . 254 ? -9.591 -31.143 -34.559 1.00  98.75 0 A 1
ATOM   4064 C C   . SER . . 254 ? -9.076 -30.535 -33.260 1.00  98.75 0 A 1
ATOM   4065 O O   . SER . . 254 ? -8.989 -31.216 -32.238 1.00  98.75 0 A 1
ATOM   4066 C CB  . SER . . 254 ? -8.452 -31.365 -35.548 1.00  98.75 0 A 1
ATOM   4067 O OG  . SER . . 254 ? -8.898 -32.091 -36.680 1.00  98.75 0 A 1
ATOM   4068 H H   . SER . . 254 ? -10.520 -29.944 -36.074 1.00  98.75 0 A 1
ATOM   4069 H HA  . SER . . 254 ? -9.971 -32.121 -34.265 1.00  98.75 0 A 1
ATOM   4070 H HB2 . SER . . 254 ? -8.047 -30.405 -35.867 1.00  98.75 0 A 1
ATOM   4071 H HB3 . SER . . 254 ? -7.662 -31.923 -35.046 1.00  98.75 0 A 1
ATOM   4072 H HG  . SER . . 254 ? -9.230 -31.435 -37.298 1.00  98.75 0 A 1
ATOM   4073 N N   . VAL . . 255 ? -8.825 -29.225 -33.257 1.00  98.62 0 A 1
ATOM   4074 C CA  . VAL . . 255 ? -8.464 -28.491 -32.038 1.00  98.62 0 A 1
ATOM   4075 C C   . VAL . . 255 ? -9.592 -28.563 -31.006 1.00  98.62 0 A 1
ATOM   4076 O O   . VAL . . 255 ? -9.339 -28.846 -29.835 1.00  98.62 0 A 1
ATOM   4077 C CB  . VAL . . 255 ? -8.110 -27.036 -32.391 1.00  98.62 0 A 1
ATOM   4078 C CG1 . VAL . . 255 ? -7.890 -26.173 -31.143 1.00  98.62 0 A 1
ATOM   4079 C CG2 . VAL . . 255 ? -6.823 -26.983 -33.226 1.00  98.62 0 A 1
ATOM   4080 H H   . VAL . . 255 ? -8.909 -28.715 -34.125 1.00  98.62 0 A 1
ATOM   4081 H HA  . VAL . . 255 ? -7.589 -28.960 -31.586 1.00  98.62 0 A 1
ATOM   4082 H HB  . VAL . . 255 ? -8.922 -26.597 -32.972 1.00  98.62 0 A 1
ATOM   4083 H HG11 . VAL . . 255 ? -7.149 -26.638 -30.493 1.00  98.62 0 A 1
ATOM   4084 H HG12 . VAL . . 255 ? -8.827 -26.055 -30.599 1.00  98.62 0 A 1
ATOM   4085 H HG13 . VAL . . 255 ? -7.543 -25.181 -31.434 1.00  98.62 0 A 1
ATOM   4086 H HG21 . VAL . . 255 ? -6.609 -25.953 -33.513 1.00  98.62 0 A 1
ATOM   4087 H HG22 . VAL . . 255 ? -5.986 -27.375 -32.647 1.00  98.62 0 A 1
ATOM   4088 H HG23 . VAL . . 255 ? -6.927 -27.576 -34.134 1.00  98.62 0 A 1
ATOM   4089 N N   . SER . . 256 ? -10.837 -28.364 -31.446 1.00  98.76 0 A 1
ATOM   4090 C CA  . SER . . 256 ? -12.022 -28.425 -30.580 1.00  98.76 0 A 1
ATOM   4091 C C   . SER . . 256 ? -12.150 -29.786 -29.893 1.00  98.76 0 A 1
ATOM   4092 O O   . SER . . 256 ? -12.352 -29.848 -28.680 1.00  98.76 0 A 1
ATOM   4093 C CB  . SER . . 256 ? -13.299 -28.144 -31.380 1.00  98.76 0 A 1
ATOM   4094 O OG  . SER . . 256 ? -13.209 -26.904 -32.063 1.00  98.76 0 A 1
ATOM   4095 H H   . SER . . 256 ? -10.966 -28.155 -32.426 1.00  98.76 0 A 1
ATOM   4096 H HA  . SER . . 256 ? -11.934 -27.667 -29.802 1.00  98.76 0 A 1
ATOM   4097 H HB2 . SER . . 256 ? -13.475 -28.946 -32.097 1.00  98.76 0 A 1
ATOM   4098 H HB3 . SER . . 256 ? -14.143 -28.110 -30.691 1.00  98.76 0 A 1
ATOM   4099 H HG  . SER . . 256 ? -12.565 -26.990 -32.769 1.00  98.76 0 A 1
ATOM   4100 N N   . ASP . . 257 ? -11.961 -30.876 -30.640 1.00  98.86 0 A 1
ATOM   4101 C CA  . ASP . . 257 ? -12.024 -32.239 -30.122 1.00  98.86 0 A 1
ATOM   4102 C C   . ASP . . 257 ? -10.911 -32.519 -29.117 1.00  98.86 0 A 1
ATOM   4103 O O   . ASP . . 257 ? -11.183 -33.089 -28.065 1.00  98.86 0 A 1
ATOM   4104 C CB  . ASP . . 257 ? -11.976 -33.252 -31.276 1.00  98.86 0 A 1
ATOM   4105 C CG  . ASP . . 257 ? -13.284 -33.364 -32.061 1.00  98.86 0 A 1
ATOM   4106 O OD1 . ASP . . 257 ? -14.367 -33.230 -31.439 1.00  98.86 0 A 1
ATOM   4107 O OD2 . ASP . . 257 ? -13.224 -33.747 -33.248 1.00  98.86 -1 A 1
ATOM   4108 H H   . ASP . . 257 ? -11.805 -30.758 -31.631 1.00  98.86 0 A 1
ATOM   4109 H HA  . ASP . . 257 ? -12.957 -32.375 -29.575 1.00  98.86 0 A 1
ATOM   4110 H HB2 . ASP . . 257 ? -11.776 -34.238 -30.860 1.00  98.86 0 A 1
ATOM   4111 H HB3 . ASP . . 257 ? -11.155 -33.001 -31.947 1.00  98.86 0 A 1
ATOM   4112 N N   . ILE . . 258 ? -9.670 -32.106 -29.385 1.00  98.85 0 A 1
ATOM   4113 C CA  . ILE . . 258 ? -8.562 -32.309 -28.441 1.00  98.85 0 A 1
ATOM   4114 C C   . ILE . . 258 ? -8.860 -31.623 -27.102 1.00  98.85 0 A 1
ATOM   4115 O O   . ILE . . 258 ? -8.746 -32.249 -26.045 1.00  98.85 0 A 1
ATOM   4116 C CB  . ILE . . 258 ? -7.237 -31.823 -29.062 1.00  98.85 0 A 1
ATOM   4117 C CG1 . ILE . . 258 ? -6.815 -32.775 -30.205 1.00  98.85 0 A 1
ATOM   4118 C CG2 . ILE . . 258 ? -6.126 -31.747 -27.995 1.00  98.85 0 A 1
ATOM   4119 C CD1 . ILE . . 258 ? -5.790 -32.136 -31.146 1.00  98.85 0 A 1
ATOM   4120 H H   . ILE . . 258 ? -9.491 -31.648 -30.268 1.00  98.85 0 A 1
ATOM   4121 H HA  . ILE . . 258 ? -8.467 -33.375 -28.233 1.00  98.85 0 A 1
ATOM   4122 H HB  . ILE . . 258 ? -7.390 -30.823 -29.470 1.00  98.85 0 A 1
ATOM   4123 H HG12 . ILE . . 258 ? -7.678 -33.054 -30.808 1.00  98.85 0 A 1
ATOM   4124 H HG13 . ILE . . 258 ? -6.395 -33.688 -29.783 1.00  98.85 0 A 1
ATOM   4125 H HG21 . ILE . . 258 ? -5.166 -31.497 -28.446 1.00  98.85 0 A 1
ATOM   4126 H HG22 . ILE . . 258 ? -6.035 -32.705 -27.482 1.00  98.85 0 A 1
ATOM   4127 H HG23 . ILE . . 258 ? -6.348 -30.969 -27.264 1.00  98.85 0 A 1
ATOM   4128 H HD11 . ILE . . 258 ? -6.238 -31.288 -31.663 1.00  98.85 0 A 1
ATOM   4129 H HD12 . ILE . . 258 ? -4.923 -31.795 -30.581 1.00  98.85 0 A 1
ATOM   4130 H HD13 . ILE . . 258 ? -5.463 -32.870 -31.883 1.00  98.85 0 A 1
ATOM   4131 N N   . ILE . . 259 ? -9.295 -30.362 -27.136 1.00  98.47 0 A 1
ATOM   4132 C CA  . ILE . . 259 ? -9.617 -29.593 -25.926 1.00  98.47 0 A 1
ATOM   4133 C C   . ILE . . 259 ? -10.812 -30.218 -25.188 1.00  98.47 0 A 1
ATOM   4134 O O   . ILE . . 259 ? -10.783 -30.350 -23.962 1.00  98.47 0 A 1
ATOM   4135 C CB  . ILE . . 259 ? -9.878 -28.114 -26.298 1.00  98.47 0 A 1
ATOM   4136 C CG1 . ILE . . 259 ? -8.605 -27.466 -26.893 1.00  98.47 0 A 1
ATOM   4137 C CG2 . ILE . . 259 ? -10.326 -27.298 -25.070 1.00  98.47 0 A 1
ATOM   4138 C CD1 . ILE . . 259 ? -8.858 -26.092 -27.527 1.00  98.47 0 A 1
ATOM   4139 H H   . ILE . . 259 ? -9.397 -29.915 -28.037 1.00  98.47 0 A 1
ATOM   4140 H HA  . ILE . . 259 ? -8.764 -29.631 -25.248 1.00  98.47 0 A 1
ATOM   4141 H HB  . ILE . . 259 ? -10.674 -28.083 -27.041 1.00  98.47 0 A 1
ATOM   4142 H HG12 . ILE . . 259 ? -8.186 -28.105 -27.669 1.00  98.47 0 A 1
ATOM   4143 H HG13 . ILE . . 259 ? -7.848 -27.365 -26.115 1.00  98.47 0 A 1
ATOM   4144 H HG21 . ILE . . 259 ? -10.630 -26.296 -25.372 1.00  98.47 0 A 1
ATOM   4145 H HG22 . ILE . . 259 ? -9.512 -27.223 -24.348 1.00  98.47 0 A 1
ATOM   4146 H HG23 . ILE . . 259 ? -11.185 -27.760 -24.583 1.00  98.47 0 A 1
ATOM   4147 H HD11 . ILE . . 259 ? -7.950 -25.757 -28.029 1.00  98.47 0 A 1
ATOM   4148 H HD12 . ILE . . 259 ? -9.663 -26.166 -28.259 1.00  98.47 0 A 1
ATOM   4149 H HD13 . ILE . . 259 ? -9.123 -25.360 -26.765 1.00  98.47 0 A 1
ATOM   4150 N N   . SER . . 260 ? -11.842 -30.626 -25.930 1.00  98.78 0 A 1
ATOM   4151 C CA  . SER . . 260 ? -13.110 -31.112 -25.375 1.00  98.78 0 A 1
ATOM   4152 C C   . SER . . 260 ? -13.072 -32.563 -24.912 1.00  98.78 0 A 1
ATOM   4153 O O   . SER . . 260 ? -13.869 -32.934 -24.064 1.00  98.78 0 A 1
ATOM   4154 C CB  . SER . . 260 ? -14.227 -30.989 -26.409 1.00  98.78 0 A 1
ATOM   4155 O OG  . SER . . 260 ? -14.351 -29.646 -26.809 1.00  98.78 0 A 1
ATOM   4156 H H   . SER . . 260 ? -11.801 -30.467 -26.926 1.00  98.78 0 A 1
ATOM   4157 H HA  . SER . . 260 ? -13.382 -30.500 -24.514 1.00  98.78 0 A 1
ATOM   4158 H HB2 . SER . . 260 ? -15.167 -31.321 -25.967 1.00  98.78 0 A 1
ATOM   4159 H HB3 . SER . . 260 ? -14.005 -31.612 -27.275 1.00  98.78 0 A 1
ATOM   4160 H HG  . SER . . 260 ? -13.754 -29.523 -27.552 1.00  98.78 0 A 1
ATOM   4161 N N   . LYS . . 261 ? -12.187 -33.391 -25.471 1.00  98.83 0 A 1
ATOM   4162 C CA  . LYS . . 261 ? -12.099 -34.822 -25.152 1.00  98.83 0 A 1
ATOM   4163 C C   . LYS . . 261 ? -10.898 -35.115 -24.272 1.00  98.83 0 A 1
ATOM   4164 O O   . LYS . . 261 ? -11.052 -35.612 -23.161 1.00  98.83 0 A 1
ATOM   4165 C CB  . LYS . . 261 ? -12.096 -35.669 -26.436 1.00  98.83 0 A 1
ATOM   4166 C CG  . LYS . . 261 ? -13.388 -35.499 -27.251 1.00  98.83 0 A 1
ATOM   4167 C CD  . LYS . . 261 ? -13.418 -36.438 -28.464 1.00  98.83 0 A 1
ATOM   4168 C CE  . LYS . . 261 ? -14.817 -36.474 -29.095 1.00  98.83 0 A 1
ATOM   4169 N NZ  . LYS . . 261 ? -14.942 -35.722 -30.366 1.00  98.83 1 A 1
ATOM   4170 H H   . LYS . . 261 ? -11.634 -33.036 -26.237 1.00  98.83 0 A 1
ATOM   4171 H HA  . LYS . . 261 ? -12.966 -35.120 -24.562 1.00  98.83 0 A 1
ATOM   4172 H HB2 . LYS . . 261 ? -11.997 -36.717 -26.152 1.00  98.83 0 A 1
ATOM   4173 H HB3 . LYS . . 261 ? -11.234 -35.411 -27.052 1.00  98.83 0 A 1
ATOM   4174 H HG2 . LYS . . 261 ? -13.493 -34.470 -27.594 1.00  98.83 0 A 1
ATOM   4175 H HG3 . LYS . . 261 ? -14.231 -35.739 -26.602 1.00  98.83 0 A 1
ATOM   4176 H HD2 . LYS . . 261 ? -13.187 -37.442 -28.110 1.00  98.83 0 A 1
ATOM   4177 H HD3 . LYS . . 261 ? -12.664 -36.144 -29.195 1.00  98.83 0 A 1
ATOM   4178 H HE2 . LYS . . 261 ? -15.543 -36.107 -28.370 1.00  98.83 0 A 1
ATOM   4179 H HE3 . LYS . . 261 ? -15.077 -37.513 -29.300 1.00  98.83 0 A 1
ATOM   4180 H HZ1 . LYS . . 261 ? -15.918 -35.616 -30.604 1.00  98.83 0 A 1
ATOM   4181 H HZ2 . LYS . . 261 ? -14.529 -34.800 -30.381 1.00  98.83 0 A 1
ATOM   4182 H HZ3 . LYS . . 261 ? -14.596 -36.275 -31.137 1.00  98.83 0 A 1
ATOM   4183 N N   . CYS . . 262 ? -9.701 -34.756 -24.732 1.00  98.84 0 A 1
ATOM   4184 C CA  . CYS . . 262 ? -8.488 -35.022 -23.966 1.00  98.84 0 A 1
ATOM   4185 C C   . CYS . . 262 ? -8.400 -34.098 -22.749 1.00  98.84 0 A 1
ATOM   4186 O O   . CYS . . 262 ? -8.157 -34.565 -21.639 1.00  98.84 0 A 1
ATOM   4187 C CB  . CYS . . 262 ? -7.246 -34.917 -24.862 1.00  98.84 0 A 1
ATOM   4188 S SG  . CYS . . 262 ? -7.369 -36.055 -26.271 1.00  98.84 0 A 1
ATOM   4189 H H   . CYS . . 262 ? -9.637 -34.238 -25.597 1.00  98.84 0 A 1
ATOM   4190 H HA  . CYS . . 262 ? -8.552 -36.041 -23.583 1.00  98.84 0 A 1
ATOM   4191 H HB2 . CYS . . 262 ? -6.364 -35.181 -24.279 1.00  98.84 0 A 1
ATOM   4192 H HB3 . CYS . . 262 ? -7.123 -33.896 -25.224 1.00  98.84 0 A 1
ATOM   4193 H HG  . CYS . . 262 ? -8.515 -35.602 -26.786 1.00  98.84 0 A 1
ATOM   4194 N N   . GLY . . 263 ? -8.662 -32.799 -22.936 1.00  98.42 0 A 1
ATOM   4195 C CA  . GLY . . 263 ? -8.665 -31.826 -21.839 1.00  98.42 0 A 1
ATOM   4196 C C   . GLY . . 263 ? -9.682 -32.172 -20.747 1.00  98.42 0 A 1
ATOM   4197 O O   . GLY . . 263 ? -9.313 -32.278 -19.578 1.00  98.42 0 A 1
ATOM   4198 H H   . GLY . . 263 ? -8.862 -32.478 -23.872 1.00  98.42 0 A 1
ATOM   4199 H HA2 . GLY . . 263 ? -7.675 -31.788 -21.386 1.00  98.42 0 A 1
ATOM   4200 H HA3 . GLY . . 263 ? -8.907 -30.839 -22.232 1.00  98.42 0 A 1
ATOM   4201 N N   . VAL . . 264 ? -10.939 -32.427 -21.128 1.00  98.54 0 A 1
ATOM   4202 C CA  . VAL . . 264 ? -11.995 -32.826 -20.180 1.00  98.54 0 A 1
ATOM   4203 C C   . VAL . . 264 ? -11.660 -34.157 -19.504 1.00  98.54 0 A 1
ATOM   4204 O O   . VAL . . 264 ? -11.709 -34.225 -18.279 1.00  98.54 0 A 1
ATOM   4205 C CB  . VAL . . 264 ? -13.375 -32.887 -20.861 1.00  98.54 0 A 1
ATOM   4206 C CG1 . VAL . . 264 ? -14.484 -33.346 -19.913 1.00  98.54 0 A 1
ATOM   4207 C CG2 . VAL . . 264 ? -13.780 -31.493 -21.362 1.00  98.54 0 A 1
ATOM   4208 H H   . VAL . . 264 ? -11.180 -32.325 -22.102 1.00  98.54 0 A 1
ATOM   4209 H HA  . VAL . . 264 ? -12.053 -32.079 -19.389 1.00  98.54 0 A 1
ATOM   4210 H HB  . VAL . . 264 ? -13.320 -33.586 -21.696 1.00  98.54 0 A 1
ATOM   4211 H HG11 . VAL . . 264 ? -15.419 -33.448 -20.464 1.00  98.54 0 A 1
ATOM   4212 H HG12 . VAL . . 264 ? -14.250 -34.322 -19.488 1.00  98.54 0 A 1
ATOM   4213 H HG13 . VAL . . 264 ? -14.621 -32.627 -19.105 1.00  98.54 0 A 1
ATOM   4214 H HG21 . VAL . . 264 ? -13.865 -30.807 -20.519 1.00  98.54 0 A 1
ATOM   4215 H HG22 . VAL . . 264 ? -14.748 -31.556 -21.859 1.00  98.54 0 A 1
ATOM   4216 H HG23 . VAL . . 264 ? -13.050 -31.115 -22.078 1.00  98.54 0 A 1
ATOM   4217 N N   . GLY . . 265 ? -11.221 -35.177 -20.249 1.00  98.69 0 A 1
ATOM   4218 C CA  . GLY . . 265 ? -10.855 -36.472 -19.667 1.00  98.69 0 A 1
ATOM   4219 C C   . GLY . . 265 ? -9.737 -36.376 -18.620 1.00  98.69 0 A 1
ATOM   4220 O O   . GLY . . 265 ? -9.791 -37.038 -17.583 1.00  98.69 0 A 1
ATOM   4221 H H   . GLY . . 265 ? -11.234 -35.099 -21.255 1.00  98.69 0 A 1
ATOM   4222 H HA2 . GLY . . 265 ? -10.522 -37.132 -20.468 1.00  98.69 0 A 1
ATOM   4223 H HA3 . GLY . . 265 ? -11.736 -36.908 -19.196 1.00  98.69 0 A 1
ATOM   4224 N N   . LEU . . 266 ? -8.753 -35.494 -18.829 1.00  98.62 0 A 1
ATOM   4225 C CA  . LEU . . 266 ? -7.706 -35.221 -17.838 1.00  98.62 0 A 1
ATOM   4226 C C   . LEU . . 266 ? -8.240 -34.478 -16.599 1.00  98.62 0 A 1
ATOM   4227 O O   . LEU . . 266 ? -7.795 -34.766 -15.486 1.00  98.62 0 A 1
ATOM   4228 C CB  . LEU . . 266 ? -6.555 -34.448 -18.502 1.00  98.62 0 A 1
ATOM   4229 C CG  . LEU . . 266 ? -5.746 -35.255 -19.537 1.00  98.62 0 A 1
ATOM   4230 C CD1 . LEU . . 266 ? -4.732 -34.329 -20.211 1.00  98.62 0 A 1
ATOM   4231 C CD2 . LEU . . 266 ? -4.986 -36.425 -18.910 1.00  98.62 0 A 1
ATOM   4232 H H   . LEU . . 266 ? -8.747 -34.978 -19.697 1.00  98.62 0 A 1
ATOM   4233 H HA  . LEU . . 266 ? -7.323 -36.175 -17.474 1.00  98.62 0 A 1
ATOM   4234 H HB2 . LEU . . 266 ? -6.969 -33.564 -18.988 1.00  98.62 0 A 1
ATOM   4235 H HB3 . LEU . . 266 ? -5.872 -34.107 -17.724 1.00  98.62 0 A 1
ATOM   4236 H HG  . LEU . . 266 ? -6.407 -35.665 -20.300 1.00  98.62 0 A 1
ATOM   4237 H HD11 . LEU . . 266 ? -4.040 -33.922 -19.475 1.00  98.62 0 A 1
ATOM   4238 H HD12 . LEU . . 266 ? -5.262 -33.515 -20.705 1.00  98.62 0 A 1
ATOM   4239 H HD13 . LEU . . 266 ? -4.178 -34.885 -20.967 1.00  98.62 0 A 1
ATOM   4240 H HD21 . LEU . . 266 ? -4.344 -36.070 -18.103 1.00  98.62 0 A 1
ATOM   4241 H HD22 . LEU . . 266 ? -5.691 -37.162 -18.526 1.00  98.62 0 A 1
ATOM   4242 H HD23 . LEU . . 266 ? -4.373 -36.911 -19.670 1.00  98.62 0 A 1
ATOM   4243 N N   . LEU . . 267 ? -9.211 -33.572 -16.753 1.00  98.35 0 A 1
ATOM   4244 C CA  . LEU . . 267 ? -9.892 -32.921 -15.623 1.00  98.35 0 A 1
ATOM   4245 C C   . LEU . . 267 ? -10.755 -33.916 -14.830 1.00  98.35 0 A 1
ATOM   4246 O O   . LEU . . 267 ? -10.714 -33.923 -13.599 1.00  98.35 0 A 1
ATOM   4247 C CB  . LEU . . 267 ? -10.748 -31.746 -16.128 1.00  98.35 0 A 1
ATOM   4248 C CG  . LEU . . 267 ? -9.951 -30.550 -16.676 1.00  98.35 0 A 1
ATOM   4249 C CD1 . LEU . . 267 ? -10.909 -29.558 -17.336 1.00  98.35 0 A 1
ATOM   4250 C CD2 . LEU . . 267 ? -9.196 -29.811 -15.568 1.00  98.35 0 A 1
ATOM   4251 H H   . LEU . . 267 ? -9.538 -33.377 -17.688 1.00  98.35 0 A 1
ATOM   4252 H HA  . LEU . . 267 ? -9.141 -32.542 -14.929 1.00  98.35 0 A 1
ATOM   4253 H HB2 . LEU . . 267 ? -11.371 -31.392 -15.306 1.00  98.35 0 A 1
ATOM   4254 H HB3 . LEU . . 267 ? -11.418 -32.109 -16.907 1.00  98.35 0 A 1
ATOM   4255 H HG  . LEU . . 267 ? -9.230 -30.888 -17.421 1.00  98.35 0 A 1
ATOM   4256 H HD11 . LEU . . 267 ? -11.622 -29.175 -16.606 1.00  98.35 0 A 1
ATOM   4257 H HD12 . LEU . . 267 ? -10.342 -28.729 -17.758 1.00  98.35 0 A 1
ATOM   4258 H HD13 . LEU . . 267 ? -11.445 -30.049 -18.149 1.00  98.35 0 A 1
ATOM   4259 H HD21 . LEU . . 267 ? -8.696 -28.939 -15.989 1.00  98.35 0 A 1
ATOM   4260 H HD22 . LEU . . 267 ? -8.437 -30.461 -15.131 1.00  98.35 0 A 1
ATOM   4261 H HD23 . LEU . . 267 ? -9.887 -29.491 -14.789 1.00  98.35 0 A 1
ATOM   4262 N N   . ILE . . 268 ? -11.481 -34.807 -15.512 1.00  98.47 0 A 1
ATOM   4263 C CA  . ILE . . 268 ? -12.215 -35.912 -14.879 1.00  98.47 0 A 1
ATOM   4264 C C   . ILE . . 268 ? -11.246 -36.818 -14.115 1.00  98.47 0 A 1
ATOM   4265 O O   . ILE . . 268 ? -11.506 -37.169 -12.962 1.00  98.47 0 A 1
ATOM   4266 C CB  . ILE . . 268 ? -13.037 -36.696 -15.930 1.00  98.47 0 A 1
ATOM   4267 C CG1 . ILE . . 268 ? -14.179 -35.847 -16.533 1.00  98.47 0 A 1
ATOM   4268 C CG2 . ILE . . 268 ? -13.603 -38.008 -15.353 1.00  98.47 0 A 1
ATOM   4269 C CD1 . ILE . . 268 ? -15.276 -35.393 -15.560 1.00  98.47 0 A 1
ATOM   4270 H H   . ILE . . 268 ? -11.508 -34.728 -16.519 1.00  98.47 0 A 1
ATOM   4271 H HA  . ILE . . 268 ? -12.900 -35.499 -14.139 1.00  98.47 0 A 1
ATOM   4272 H HB  . ILE . . 268 ? -12.372 -36.969 -16.750 1.00  98.47 0 A 1
ATOM   4273 H HG12 . ILE . . 268 ? -13.761 -34.955 -17.001 1.00  98.47 0 A 1
ATOM   4274 H HG13 . ILE . . 268 ? -14.650 -36.428 -17.326 1.00  98.47 0 A 1
ATOM   4275 H HG21 . ILE . . 268 ? -14.147 -37.820 -14.428 1.00  98.47 0 A 1
ATOM   4276 H HG22 . ILE . . 268 ? -12.799 -38.722 -15.171 1.00  98.47 0 A 1
ATOM   4277 H HG23 . ILE . . 268 ? -14.279 -38.459 -16.079 1.00  98.47 0 A 1
ATOM   4278 H HD11 . ILE . . 268 ? -16.022 -34.824 -16.115 1.00  98.47 0 A 1
ATOM   4279 H HD12 . ILE . . 268 ? -15.768 -36.254 -15.110 1.00  98.47 0 A 1
ATOM   4280 H HD13 . ILE . . 268 ? -14.862 -34.752 -14.781 1.00  98.47 0 A 1
ATOM   4281 N N   . TYR . . 269 ? -10.085 -37.141 -14.685 1.00  98.44 0 A 1
ATOM   4282 C CA  . TYR . . 269 ? -9.041 -37.876 -13.973 1.00  98.44 0 A 1
ATOM   4283 C C   . TYR . . 269 ? -8.588 -37.158 -12.685 1.00  98.44 0 A 1
ATOM   4284 O O   . TYR . . 269 ? -8.508 -37.795 -11.633 1.00  98.44 0 A 1
ATOM   4285 C CB  . TYR . . 269 ? -7.874 -38.172 -14.918 1.00  98.44 0 A 1
ATOM   4286 C CG  . TYR . . 269 ? -6.649 -38.675 -14.189 1.00  98.44 0 A 1
ATOM   4287 C CD1 . TYR . . 269 ? -5.507 -37.859 -14.118 1.00  98.44 0 A 1
ATOM   4288 C CD2 . TYR . . 269 ? -6.701 -39.890 -13.479 1.00  98.44 0 A 1
ATOM   4289 C CE1 . TYR . . 269 ? -4.421 -38.241 -13.316 1.00  98.44 0 A 1
ATOM   4290 C CE2 . TYR . . 269 ? -5.621 -40.275 -12.663 1.00  98.44 0 A 1
ATOM   4291 C CZ  . TYR . . 269 ? -4.491 -39.434 -12.573 1.00  98.44 0 A 1
ATOM   4292 O OH  . TYR . . 269 ? -3.466 -39.743 -11.741 1.00  98.44 0 A 1
ATOM   4293 H H   . TYR . . 269 ? -9.936 -36.889 -15.652 1.00  98.44 0 A 1
ATOM   4294 H HA  . TYR . . 269 ? -9.451 -38.839 -13.669 1.00  98.44 0 A 1
ATOM   4295 H HB2 . TYR . . 269 ? -8.188 -38.917 -15.650 1.00  98.44 0 A 1
ATOM   4296 H HB3 . TYR . . 269 ? -7.614 -37.267 -15.469 1.00  98.44 0 A 1
ATOM   4297 H HD1 . TYR . . 269 ? -5.486 -36.917 -14.647 1.00  98.44 0 A 1
ATOM   4298 H HD2 . TYR . . 269 ? -7.597 -40.493 -13.514 1.00  98.44 0 A 1
ATOM   4299 H HE1 . TYR . . 269 ? -3.560 -37.593 -13.241 1.00  98.44 0 A 1
ATOM   4300 H HE2 . TYR . . 269 ? -5.689 -41.170 -12.065 1.00  98.44 0 A 1
ATOM   4301 H HH  . TYR . . 269 ? -2.845 -39.012 -11.715 1.00  98.44 0 A 1
ATOM   4302 N N   . GLN . . 270 ? -8.371 -35.839 -12.716 1.00  97.88 0 A 1
ATOM   4303 C CA  . GLN . . 270 ? -8.023 -35.062 -11.514 1.00  97.88 0 A 1
ATOM   4304 C C   . GLN . . 270 ? -9.123 -35.111 -10.440 1.00  97.88 0 A 1
ATOM   4305 O O   . GLN . . 270 ? -8.828 -35.297 -9.259 1.00  97.88 0 A 1
ATOM   4306 C CB  . GLN . . 270 ? -7.731 -33.603 -11.883 1.00  97.88 0 A 1
ATOM   4307 C CG  . GLN . . 270 ? -6.415 -33.434 -12.652 1.00  97.88 0 A 1
ATOM   4308 C CD  . GLN . . 270 ? -6.192 -31.994 -13.106 1.00  97.88 0 A 1
ATOM   4309 N NE2 . GLN . . 270 ? -5.164 -31.737 -13.885 1.00  97.88 0 A 1
ATOM   4310 O OE1 . GLN . . 270 ? -6.917 -31.071 -12.775 1.00  97.88 0 A 1
ATOM   4311 H H   . GLN . . 270 ? -8.453 -35.357 -13.600 1.00  97.88 0 A 1
ATOM   4312 H HA  . GLN . . 270 ? -7.121 -35.484 -11.073 1.00  97.88 0 A 1
ATOM   4313 H HB2 . GLN . . 270 ? -8.552 -33.203 -12.477 1.00  97.88 0 A 1
ATOM   4314 H HB3 . GLN . . 270 ? -7.663 -33.017 -10.967 1.00  97.88 0 A 1
ATOM   4315 H HG2 . GLN . . 270 ? -5.584 -33.727 -12.010 1.00  97.88 0 A 1
ATOM   4316 H HG3 . GLN . . 270 ? -6.405 -34.081 -13.530 1.00  97.88 0 A 1
ATOM   4317 H HE21 . GLN . . 270 ? -5.057 -30.771 -14.159 1.00  97.88 0 A 1
ATOM   4318 H HE22 . GLN . . 270 ? -4.549 -32.475 -14.196 1.00  97.88 0 A 1
ATOM   4319 N N   . ILE . . 271 ? -10.396 -35.002 -10.831 1.00  97.42 0 A 1
ATOM   4320 C CA  . ILE . . 271 ? -11.526 -35.099 -9.894 1.00  97.42 0 A 1
ATOM   4321 C C   . ILE . . 271 ? -11.600 -36.503 -9.283 1.00  97.42 0 A 1
ATOM   4322 O O   . ILE . . 271 ? -11.720 -36.655 -8.065 1.00  97.42 0 A 1
ATOM   4323 C CB  . ILE . . 271 ? -12.854 -34.732 -10.597 1.00  97.42 0 A 1
ATOM   4324 C CG1 . ILE . . 271 ? -12.856 -33.255 -11.034 1.00  97.42 0 A 1
ATOM   4325 C CG2 . ILE . . 271 ? -14.046 -34.972 -9.649 1.00  97.42 0 A 1
ATOM   4326 C CD1 . ILE . . 271 ? -13.925 -32.909 -12.076 1.00  97.42 0 A 1
ATOM   4327 H H   . ILE . . 271 ? -10.580 -34.814 -11.806 1.00  97.42 0 A 1
ATOM   4328 H HA  . ILE . . 271 ? -11.363 -34.398 -9.075 1.00  97.42 0 A 1
ATOM   4329 H HB  . ILE . . 271 ? -12.973 -35.362 -11.479 1.00  97.42 0 A 1
ATOM   4330 H HG12 . ILE . . 271 ? -13.014 -32.632 -10.153 1.00  97.42 0 A 1
ATOM   4331 H HG13 . ILE . . 271 ? -11.890 -32.995 -11.467 1.00  97.42 0 A 1
ATOM   4332 H HG21 . ILE . . 271 ? -14.968 -34.599 -10.097 1.00  97.42 0 A 1
ATOM   4333 H HG22 . ILE . . 271 ? -13.881 -34.449 -8.707 1.00  97.42 0 A 1
ATOM   4334 H HG23 . ILE . . 271 ? -14.171 -36.038 -9.459 1.00  97.42 0 A 1
ATOM   4335 H HD11 . ILE . . 271 ? -13.783 -31.880 -12.405 1.00  97.42 0 A 1
ATOM   4336 H HD12 . ILE . . 271 ? -13.823 -33.566 -12.940 1.00  97.42 0 A 1
ATOM   4337 H HD13 . ILE . . 271 ? -14.926 -33.006 -11.656 1.00  97.42 0 A 1
ATOM   4338 N N   . THR . . 272 ? -11.528 -37.539 -10.119 1.00  97.35 0 A 1
ATOM   4339 C CA  . THR . . 272 ? -11.663 -38.929 -9.672 1.00  97.35 0 A 1
ATOM   4340 C C   . THR . . 272 ? -10.511 -39.354 -8.767 1.00  97.35 0 A 1
ATOM   4341 O O   . THR . . 272 ? -10.764 -40.016 -7.759 1.00  97.35 0 A 1
ATOM   4342 C CB  . THR . . 272 ? -11.805 -39.917 -10.839 1.00  97.35 0 A 1
ATOM   4343 C CG2 . THR . . 272 ? -13.097 -39.729 -11.630 1.00  97.35 0 A 1
ATOM   4344 O OG1 . THR . . 272 ? -10.744 -39.798 -11.746 1.00  97.35 0 A 1
ATOM   4345 H H   . THR . . 272 ? -11.414 -37.346 -11.105 1.00  97.35 0 A 1
ATOM   4346 H HA  . THR . . 272 ? -12.570 -39.006 -9.072 1.00  97.35 0 A 1
ATOM   4347 H HB  . THR . . 272 ? -11.805 -40.927 -10.428 1.00  97.35 0 A 1
ATOM   4348 H HG1 . THR . . 272 ? -10.885 -38.980 -12.231 1.00  97.35 0 A 1
ATOM   4349 H HG21 . THR . . 272 ? -13.948 -39.699 -10.950 1.00  97.35 0 A 1
ATOM   4350 H HG22 . THR . . 272 ? -13.219 -40.559 -12.325 1.00  97.35 0 A 1
ATOM   4351 H HG23 . THR . . 272 ? -13.091 -38.795 -12.192 1.00  97.35 0 A 1
ATOM   4352 N N   . ILE . . 273 ? -9.270 -38.940 -9.047 1.00  96.67 0 A 1
ATOM   4353 C CA  . ILE . . 273 ? -8.128 -39.252 -8.178 1.00  96.67 0 A 1
ATOM   4354 C C   . ILE . . 273 ? -8.207 -38.496 -6.848 1.00  96.67 0 A 1
ATOM   4355 O O   . ILE . . 273 ? -8.022 -39.120 -5.806 1.00  96.67 0 A 1
ATOM   4356 C CB  . ILE . . 273 ? -6.780 -39.067 -8.915 1.00  96.67 0 A 1
ATOM   4357 C CG1 . ILE . . 273 ? -5.629 -39.852 -8.253 1.00  96.67 0 A 1
ATOM   4358 C CG2 . ILE . . 273 ? -6.339 -37.602 -9.027 1.00  96.67 0 A 1
ATOM   4359 C CD1 . ILE . . 273 ? -5.783 -41.373 -8.367 1.00  96.67 0 A 1
ATOM   4360 H H   . ILE . . 273 ? -9.106 -38.435 -9.906 1.00  96.67 0 A 1
ATOM   4361 H HA  . ILE . . 273 ? -8.222 -40.310 -7.930 1.00  96.67 0 A 1
ATOM   4362 H HB  . ILE . . 273 ? -6.896 -39.451 -9.929 1.00  96.67 0 A 1
ATOM   4363 H HG12 . ILE . . 273 ? -5.551 -39.578 -7.200 1.00  96.67 0 A 1
ATOM   4364 H HG13 . ILE . . 273 ? -4.693 -39.583 -8.741 1.00  96.67 0 A 1
ATOM   4365 H HG21 . ILE . . 273 ? -5.466 -37.526 -9.674 1.00  96.67 0 A 1
ATOM   4366 H HG22 . ILE . . 273 ? -7.143 -37.024 -9.482 1.00  96.67 0 A 1
ATOM   4367 H HG23 . ILE . . 273 ? -6.091 -37.185 -8.051 1.00  96.67 0 A 1
ATOM   4368 H HD11 . ILE . . 273 ? -4.881 -41.853 -7.986 1.00  96.67 0 A 1
ATOM   4369 H HD12 . ILE . . 273 ? -6.630 -41.720 -7.775 1.00  96.67 0 A 1
ATOM   4370 H HD13 . ILE . . 273 ? -5.924 -41.660 -9.409 1.00  96.67 0 A 1
ATOM   4371 N N   . ALA . . 274 ? -8.574 -37.207 -6.856 1.00  95.09 0 A 1
ATOM   4372 C CA  . ALA . . 274 ? -8.743 -36.423 -5.633 1.00  95.09 0 A 1
ATOM   4373 C C   . ALA . . 274 ? -9.798 -37.060 -4.719 1.00  95.09 0 A 1
ATOM   4374 O O   . ALA . . 274 ? -9.515 -37.395 -3.573 1.00  95.09 0 A 1
ATOM   4375 C CB  . ALA . . 274 ? -9.098 -34.979 -6.007 1.00  95.09 0 A 1
ATOM   4376 H H   . ALA . . 274 ? -8.713 -36.737 -7.739 1.00  95.09 0 A 1
ATOM   4377 H HA  . ALA . . 274 ? -7.801 -36.413 -5.085 1.00  95.09 0 A 1
ATOM   4378 H HB1 . ALA . . 274 ? -8.295 -34.543 -6.600 1.00  95.09 0 A 1
ATOM   4379 H HB2 . ALA . . 274 ? -9.222 -34.387 -5.100 1.00  95.09 0 A 1
ATOM   4380 H HB3 . ALA . . 274 ? -10.023 -34.951 -6.583 1.00  95.09 0 A 1
ATOM   4381 N N   . LYS . . 275 ? -10.984 -37.375 -5.253 1.00  94.75 0 A 1
ATOM   4382 C CA  . LYS . . 275 ? -12.035 -38.058 -4.484 1.00  94.75 0 A 1
ATOM   4383 C C   . LYS . . 275 ? -11.633 -39.459 -4.010 1.00  94.75 0 A 1
ATOM   4384 O O   . LYS . . 275 ? -12.127 -39.925 -2.988 1.00  94.75 0 A 1
ATOM   4385 C CB  . LYS . . 275 ? -13.306 -38.162 -5.325 1.00  94.75 0 A 1
ATOM   4386 C CG  . LYS . . 275 ? -14.000 -36.826 -5.602 1.00  94.75 0 A 1
ATOM   4387 C CD  . LYS . . 275 ? -15.227 -37.085 -6.486 1.00  94.75 0 A 1
ATOM   4388 C CE  . LYS . . 275 ? -16.038 -35.806 -6.676 1.00  94.75 0 A 1
ATOM   4389 N NZ  . LYS . . 275 ? -17.397 -35.902 -6.113 1.00  94.75 1 A 1
ATOM   4390 H H   . LYS . . 275 ? -11.165 -37.098 -6.207 1.00  94.75 0 A 1
ATOM   4391 H HA  . LYS . . 275 ? -12.244 -37.480 -3.582 1.00  94.75 0 A 1
ATOM   4392 H HB2 . LYS . . 275 ? -13.079 -38.665 -6.266 1.00  94.75 0 A 1
ATOM   4393 H HB3 . LYS . . 275 ? -14.013 -38.769 -4.760 1.00  94.75 0 A 1
ATOM   4394 H HG2 . LYS . . 275 ? -14.314 -36.385 -4.655 1.00  94.75 0 A 1
ATOM   4395 H HG3 . LYS . . 275 ? -13.322 -36.137 -6.104 1.00  94.75 0 A 1
ATOM   4396 H HD2 . LYS . . 275 ? -15.852 -37.850 -6.026 1.00  94.75 0 A 1
ATOM   4397 H HD3 . LYS . . 275 ? -14.898 -37.445 -7.460 1.00  94.75 0 A 1
ATOM   4398 H HE2 . LYS . . 275 ? -15.507 -34.988 -6.187 1.00  94.75 0 A 1
ATOM   4399 H HE3 . LYS . . 275 ? -16.097 -35.566 -7.737 1.00  94.75 0 A 1
ATOM   4400 H HZ1 . LYS . . 275 ? -18.038 -36.176 -6.844 1.00  94.75 0 A 1
ATOM   4401 H HZ2 . LYS . . 275 ? -17.678 -35.000 -5.758 1.00  94.75 0 A 1
ATOM   4402 H HZ3 . LYS . . 275 ? -17.426 -36.527 -5.318 1.00  94.75 0 A 1
ATOM   4403 N N   . SER . . 276 ? -10.777 -40.160 -4.754 1.00  95.04 0 A 1
ATOM   4404 C CA  . SER . . 276 ? -10.295 -41.492 -4.364 1.00  95.04 0 A 1
ATOM   4405 C C   . SER . . 276 ? -9.319 -41.428 -3.195 1.00  95.04 0 A 1
ATOM   4406 O O   . SER . . 276 ? -9.369 -42.278 -2.306 1.00  95.04 0 A 1
ATOM   4407 C CB  . SER . . 276 ? -9.615 -42.187 -5.541 1.00  95.04 0 A 1
ATOM   4408 O OG  . SER . . 276 ? -10.549 -42.346 -6.585 1.00  95.04 0 A 1
ATOM   4409 H H   . SER . . 276 ? -10.408 -39.726 -5.588 1.00  95.04 0 A 1
ATOM   4410 H HA  . SER . . 276 ? -11.142 -42.102 -4.050 1.00  95.04 0 A 1
ATOM   4411 H HB2 . SER . . 276 ? -8.764 -41.602 -5.889 1.00  95.04 0 A 1
ATOM   4412 H HB3 . SER . . 276 ? -9.259 -43.168 -5.222 1.00  95.04 0 A 1
ATOM   4413 H HG  . SER . . 276 ? -10.666 -41.489 -6.999 1.00  95.04 0 A 1
ATOM   4414 N N   . LEU . . 277 ? -8.448 -40.416 -3.176 1.00  92.90 0 A 1
ATOM   4415 C CA  . LEU . . 277 ? -7.526 -40.192 -2.070 1.00  92.90 0 A 1
ATOM   4416 C C   . LEU . . 277 ? -8.276 -39.773 -0.794 1.00  92.90 0 A 1
ATOM   4417 O O   . LEU . . 277 ? -7.897 -40.246  0.277 1.00  92.90 0 A 1
ATOM   4418 C CB  . LEU . . 277 ? -6.458 -39.169 -2.481 1.00  92.90 0 A 1
ATOM   4419 C CG  . LEU . . 277 ? -5.496 -39.600 -3.598 1.00  92.90 0 A 1
ATOM   4420 C CD1 . LEU . . 277 ? -4.685 -38.393 -4.071 1.00  92.90 0 A 1
ATOM   4421 C CD2 . LEU . . 277 ? -4.519 -40.673 -3.105 1.00  92.90 0 A 1
ATOM   4422 H H   . LEU . . 277 ? -8.459 -39.742 -3.928 1.00  92.90 0 A 1
ATOM   4423 H HA  . LEU . . 277 ? -7.030 -41.134 -1.833 1.00  92.90 0 A 1
ATOM   4424 H HB2 . LEU . . 277 ? -5.837 -38.978 -1.605 1.00  92.90 0 A 1
ATOM   4425 H HB3 . LEU . . 277 ? -6.958 -38.245 -2.771 1.00  92.90 0 A 1
ATOM   4426 H HG  . LEU . . 277 ? -6.050 -40.001 -4.446 1.00  92.90 0 A 1
ATOM   4427 H HD11 . LEU . . 277 ? -5.362 -37.634 -4.464 1.00  92.90 0 A 1
ATOM   4428 H HD12 . LEU . . 277 ? -3.997 -38.689 -4.863 1.00  92.90 0 A 1
ATOM   4429 H HD13 . LEU . . 277 ? -4.122 -37.964 -3.241 1.00  92.90 0 A 1
ATOM   4430 H HD21 . LEU . . 277 ? -3.829 -40.929 -3.910 1.00  92.90 0 A 1
ATOM   4431 H HD22 . LEU . . 277 ? -3.953 -40.297 -2.253 1.00  92.90 0 A 1
ATOM   4432 H HD23 . LEU . . 277 ? -5.069 -41.567 -2.815 1.00  92.90 0 A 1
ATOM   4433 N N   . ALA . . 278 ? -9.364 -38.994 -0.905 1.00  90.25 0 A 1
ATOM   4434 C CA  . ALA . . 278 ? -10.221 -38.611  0.234 1.00  90.25 0 A 1
ATOM   4435 C C   . ALA . . 278 ? -10.674 -39.864  0.974 1.00  90.25 0 A 1
ATOM   4436 O O   . ALA . . 278 ? -10.327 -40.084  2.133 1.00  90.25 0 A 1
ATOM   4437 C CB  . ALA . . 278 ? -11.455 -37.811 -0.234 1.00  90.25 0 A 1
ATOM   4438 H H   . ALA . . 278 ? -9.508 -38.496 -1.772 1.00  90.25 0 A 1
ATOM   4439 H HA  . ALA . . 278 ? -9.664 -37.995  0.939 1.00  90.25 0 A 1
ATOM   4440 H HB1 . ALA . . 278 ? -11.192 -36.881 -0.740 1.00  90.25 0 A 1
ATOM   4441 H HB2 . ALA . . 278 ? -12.067 -38.405 -0.912 1.00  90.25 0 A 1
ATOM   4442 H HB3 . ALA . . 278 ? -12.058 -37.556  0.637 1.00  90.25 0 A 1
ATOM   4443 N N   . LEU . . 279 ? -11.336 -40.750  0.224 1.00  89.96 0 A 1
ATOM   4444 C CA  . LEU . . 279 ? -11.876 -42.003  0.735 1.00  89.96 0 A 1
ATOM   4445 C C   . LEU . . 279 ? -10.795 -42.894  1.355 1.00  89.96 0 A 1
ATOM   4446 O O   . LEU . . 279 ? -11.037 -43.512  2.387 1.00  89.96 0 A 1
ATOM   4447 C CB  . LEU . . 279 ? -12.583 -42.741 -0.414 1.00  89.96 0 A 1
ATOM   4448 C CG  . LEU . . 279 ? -13.846 -42.043 -0.948 1.00  89.96 0 A 1
ATOM   4449 C CD1 . LEU . . 279 ? -14.377 -42.822 -2.152 1.00  89.96 0 A 1
ATOM   4450 C CD2 . LEU . . 279 ? -14.960 -41.968  0.094 1.00  89.96 0 A 1
ATOM   4451 H H   . LEU . . 279 ? -11.534 -40.486 -0.731 1.00  89.96 0 A 1
ATOM   4452 H HA  . LEU . . 279 ? -12.586 -41.780  1.532 1.00  89.96 0 A 1
ATOM   4453 H HB2 . LEU . . 279 ? -12.862 -43.735 -0.064 1.00  89.96 0 A 1
ATOM   4454 H HB3 . LEU . . 279 ? -11.874 -42.865 -1.233 1.00  89.96 0 A 1
ATOM   4455 H HG  . LEU . . 279 ? -13.611 -41.028 -1.268 1.00  89.96 0 A 1
ATOM   4456 H HD11 . LEU . . 279 ? -13.607 -42.858 -2.924 1.00  89.96 0 A 1
ATOM   4457 H HD12 . LEU . . 279 ? -15.271 -42.337 -2.544 1.00  89.96 0 A 1
ATOM   4458 H HD13 . LEU . . 279 ? -14.619 -43.839 -1.844 1.00  89.96 0 A 1
ATOM   4459 H HD21 . LEU . . 279 ? -15.859 -41.535 -0.343 1.00  89.96 0 A 1
ATOM   4460 H HD22 . LEU . . 279 ? -15.182 -42.963  0.483 1.00  89.96 0 A 1
ATOM   4461 H HD23 . LEU . . 279 ? -14.651 -41.329  0.922 1.00  89.96 0 A 1
ATOM   4462 N N   . LYS . . 280 ? -9.600 -42.957  0.755 1.00  87.36 0 A 1
ATOM   4463 C CA  . LYS . . 280 ? -8.493 -43.765  1.286 1.00  87.36 0 A 1
ATOM   4464 C C   . LYS . . 280 ? -8.001 -43.265  2.646 1.00  87.36 0 A 1
ATOM   4465 O O   . LYS . . 280 ? -7.631 -44.081  3.485 1.00  87.36 0 A 1
ATOM   4466 C CB  . LYS . . 280 ? -7.351 -43.804  0.262 1.00  87.36 0 A 1
ATOM   4467 C CG  . LYS . . 280 ? -6.241 -44.765  0.717 1.00  87.36 0 A 1
ATOM   4468 C CD  . LYS . . 280 ? -5.095 -44.822 -0.292 1.00  87.36 0 A 1
ATOM   4469 C CE  . LYS . . 280 ? -4.009 -45.743  0.269 1.00  87.36 0 A 1
ATOM   4470 N NZ  . LYS . . 280 ? -2.818 -45.776 -0.608 1.00  87.36 1 A 1
ATOM   4471 H H   . LYS . . 280 ? -9.456 -42.407 -0.080 1.00  87.36 0 A 1
ATOM   4472 H HA  . LYS . . 280 ? -8.860 -44.778  1.453 1.00  87.36 0 A 1
ATOM   4473 H HB2 . LYS . . 280 ? -6.937 -42.803  0.142 1.00  87.36 0 A 1
ATOM   4474 H HB3 . LYS . . 280 ? -7.742 -44.139 -0.698 1.00  87.36 0 A 1
ATOM   4475 H HG2 . LYS . . 280 ? -5.830 -44.427  1.668 1.00  87.36 0 A 1
ATOM   4476 H HG3 . LYS . . 280 ? -6.660 -45.763  0.846 1.00  87.36 0 A 1
ATOM   4477 H HD2 . LYS . . 280 ? -5.465 -45.204 -1.243 1.00  87.36 0 A 1
ATOM   4478 H HD3 . LYS . . 280 ? -4.698 -43.816 -0.430 1.00  87.36 0 A 1
ATOM   4479 H HE2 . LYS . . 280 ? -4.428 -46.742  0.389 1.00  87.36 0 A 1
ATOM   4480 H HE3 . LYS . . 280 ? -3.735 -45.381  1.261 1.00  87.36 0 A 1
ATOM   4481 H HZ1 . LYS . . 280 ? -2.112 -46.383 -0.215 1.00  87.36 0 A 1
ATOM   4482 H HZ2 . LYS . . 280 ? -3.065 -46.110 -1.529 1.00  87.36 0 A 1
ATOM   4483 H HZ3 . LYS . . 280 ? -2.428 -44.848 -0.689 1.00  87.36 0 A 1
ATOM   4484 N N   . ASN . . 281 ? -7.990 -41.954  2.863 1.00  84.89 0 A 1
ATOM   4485 C CA  . ASN . . 281 ? -7.503 -41.355  4.105 1.00  84.89 0 A 1
ATOM   4486 C C   . ASN . . 281 ? -8.540 -41.392  5.240 1.00  84.89 0 A 1
ATOM   4487 O O   . ASN . . 281 ? -8.251 -40.908  6.328 1.00  84.89 0 A 1
ATOM   4488 C CB  . ASN . . 281 ? -7.000 -39.936  3.797 1.00  84.89 0 A 1
ATOM   4489 C CG  . ASN . . 281 ? -5.730 -39.923  2.962 1.00  84.89 0 A 1
ATOM   4490 N ND2 . ASN . . 281 ? -5.394 -38.785  2.404 1.00  84.89 0 A 1
ATOM   4491 O OD1 . ASN . . 281 ? -5.012 -40.901  2.803 1.00  84.89 0 A 1
ATOM   4492 H H   . ASN . . 281 ? -8.328 -41.339  2.137 1.00  84.89 0 A 1
ATOM   4493 H HA  . ASN . . 281 ? -6.658 -41.939  4.470 1.00  84.89 0 A 1
ATOM   4494 H HB2 . ASN . . 281 ? -6.781 -39.420  4.733 1.00  84.89 0 A 1
ATOM   4495 H HB3 . ASN . . 281 ? -7.780 -39.378  3.281 1.00  84.89 0 A 1
ATOM   4496 H HD21 . ASN . . 281 ? -6.002 -37.986  2.507 1.00  84.89 0 A 1
ATOM   4497 H HD22 . ASN . . 281 ? -4.548 -38.779  1.853 1.00  84.89 0 A 1
ATOM   4498 N N   . GLY . . 282 ? -9.744 -41.930  5.001 1.00  75.44 0 A 1
ATOM   4499 C CA  . GLY . . 282 ? -10.849 -41.874  5.964 1.00  75.44 0 A 1
ATOM   4500 C C   . GLY . . 282 ? -11.396 -40.461  6.180 1.00  75.44 0 A 1
ATOM   4501 O O   . GLY . . 282 ? -12.292 -40.270  6.997 1.00  75.44 0 A 1
ATOM   4502 H H   . GLY . . 282 ? -9.936 -42.312  4.085 1.00  75.44 0 A 1
ATOM   4503 H HA2 . GLY . . 282 ? -10.508 -42.256  6.926 1.00  75.44 0 A 1
ATOM   4504 H HA3 . GLY . . 282 ? -11.665 -42.500  5.604 1.00  75.44 0 A 1
ATOM   4505 N N   . ASN . . 283 ? -10.883 -39.480  5.437 1.00  60.51 0 A 1
ATOM   4506 C CA  . ASN . . 283 ? -11.427 -38.140  5.408 1.00  60.51 0 A 1
ATOM   4507 C C   . ASN . . 283 ? -12.578 -38.125  4.398 1.00  60.51 0 A 1
ATOM   4508 O O   . ASN . . 283 ? -12.471 -38.706  3.319 1.00  60.51 0 A 1
ATOM   4509 C CB  . ASN . . 283 ? -10.337 -37.141  4.999 1.00  60.51 0 A 1
ATOM   4510 C CG  . ASN . . 283 ? -9.113 -37.055  5.891 1.00  60.51 0 A 1
ATOM   4511 N ND2 . ASN . . 283 ? -8.118 -36.328  5.437 1.00  60.51 0 A 1
ATOM   4512 O OD1 . ASN . . 283 ? -9.032 -37.569  6.990 1.00  60.51 0 A 1
ATOM   4513 H H   . ASN . . 283 ? -10.210 -39.728  4.726 1.00  60.51 0 A 1
ATOM   4514 H HA  . ASN . . 283 ? -11.806 -37.874  6.395 1.00  60.51 0 A 1
ATOM   4515 H HB2 . ASN . . 283 ? -10.010 -37.373  3.986 1.00  60.51 0 A 1
ATOM   4516 H HB3 . ASN . . 283 ? -10.789 -36.149  5.004 1.00  60.51 0 A 1
ATOM   4517 H HD21 . ASN . . 283 ? -8.310 -35.748  4.632 1.00  60.51 0 A 1
ATOM   4518 H HD22 . ASN . . 283 ? -7.361 -36.173  6.086 1.00  60.51 0 A 1
ATOM   4519 N N   . GLU . . 284 ? -13.647 -37.378  4.658 1.00  59.68 0 A 1
ATOM   4520 C CA  . GLU . . 284 ? -14.550 -37.028  3.554 1.00  59.68 0 A 1
ATOM   4521 C C   . GLU . . 284 ? -13.876 -36.089  2.526 1.00  59.68 0 A 1
ATOM   4522 O O   . GLU . . 284 ? -14.426 -35.881  1.444 1.00  59.68 0 A 1
ATOM   4523 C CB  . GLU . . 284 ? -15.897 -36.499  4.075 1.00  59.68 0 A 1
ATOM   4524 C CG  . GLU . . 284 ? -16.738 -37.633  4.693 1.00  59.68 0 A 1
ATOM   4525 C CD  . GLU . . 284 ? -18.222 -37.264  4.857 1.00  59.68 0 A 1
ATOM   4526 O OE1 . GLU . . 284 ? -19.060 -38.185  4.703 1.00  59.68 0 A 1
ATOM   4527 O OE2 . GLU . . 284 ? -18.521 -36.073  5.079 1.00  59.68 -1 A 1
ATOM   4528 H H   . GLU . . 284 ? -13.766 -36.933  5.556 1.00  59.68 0 A 1
ATOM   4529 H HA  . GLU . . 284 ? -14.770 -37.936  2.993 1.00  59.68 0 A 1
ATOM   4530 H HB2 . GLU . . 284 ? -15.734 -35.707  4.804 1.00  59.68 0 A 1
ATOM   4531 H HB3 . GLU . . 284 ? -16.451 -36.090  3.230 1.00  59.68 0 A 1
ATOM   4532 H HG2 . GLU . . 284 ? -16.318 -37.902  5.662 1.00  59.68 0 A 1
ATOM   4533 H HG3 . GLU . . 284 ? -16.668 -38.507  4.045 1.00  59.68 0 A 1
ATOM   4534 N N   . GLU . . 285 ? -12.672 -35.567  2.808 1.00  48.74 0 A 1
ATOM   4535 C CA  . GLU . . 285 ? -12.015 -34.494  2.046 1.00  48.74 0 A 1
ATOM   4536 C C   . GLU . . 285 ? -10.472 -34.641  2.067 1.00  48.74 0 A 1
ATOM   4537 O O   . GLU . . 285 ? -9.869 -34.872  3.120 1.00  48.74 0 A 1
ATOM   4538 C CB  . GLU . . 285 ? -12.451 -33.139  2.633 1.00  48.74 0 A 1
ATOM   4539 C CG  . GLU . . 285 ? -13.984 -32.997  2.770 1.00  48.74 0 A 1
ATOM   4540 C CD  . GLU . . 285 ? -14.448 -31.624  3.248 1.00  48.74 0 A 1
ATOM   4541 O OE1 . GLU . . 285 ? -15.679 -31.445  3.317 1.00  48.74 0 A 1
ATOM   4542 O OE2 . GLU . . 285 ? -13.593 -30.758  3.532 1.00  48.74 -1 A 1
ATOM   4543 H H   . GLU . . 285 ? -12.260 -35.800  3.701 1.00  48.74 0 A 1
ATOM   4544 H HA  . GLU . . 285 ? -12.346 -34.531  1.008 1.00  48.74 0 A 1
ATOM   4545 H HB2 . GLU . . 285 ? -12.073 -32.351  1.981 1.00  48.74 0 A 1
ATOM   4546 H HB3 . GLU . . 285 ? -12.001 -33.019  3.619 1.00  48.74 0 A 1
ATOM   4547 H HG2 . GLU . . 285 ? -14.348 -33.717  3.503 1.00  48.74 0 A 1
ATOM   4548 H HG3 . GLU . . 285 ? -14.454 -33.213  1.810 1.00  48.74 0 A 1
ATOM   4549 N N   . THR . . 286 ? -9.799 -34.537  0.912 1.00  47.19 0 A 1
ATOM   4550 C CA  . THR . . 286 ? -8.333 -34.762  0.808 1.00  47.19 0 A 1
ATOM   4551 C C   . THR . . 286 ? -7.560 -33.481  0.535 1.00  47.19 0 A 1
ATOM   4552 O O   . THR . . 286 ? -8.045 -32.634 -0.209 1.00  47.19 0 A 1
ATOM   4553 C CB  . THR . . 286 ? -7.873 -35.696 -0.324 1.00  47.19 0 A 1
ATOM   4554 C CG2 . THR . . 286 ? -6.995 -36.835  0.181 1.00  47.19 0 A 1
ATOM   4555 O OG1 . THR . . 286 ? -8.931 -36.231 -1.037 1.00  47.19 0 A 1
ATOM   4556 H H   . THR . . 286 ? -10.277 -34.116  0.129 1.00  47.19 0 A 1
ATOM   4557 H HA  . THR . . 286 ? -7.989 -35.190  1.750 1.00  47.19 0 A 1
ATOM   4558 H HB  . THR . . 286 ? -7.275 -35.135 -1.043 1.00  47.19 0 A 1
ATOM   4559 H HG1 . THR . . 286 ? -9.454 -35.491 -1.355 1.00  47.19 0 A 1
ATOM   4560 H HG21 . THR . . 286 ? -6.464 -37.249 -0.676 1.00  47.19 0 A 1
ATOM   4561 H HG22 . THR . . 286 ? -7.589 -37.592  0.694 1.00  47.19 0 A 1
ATOM   4562 H HG23 . THR . . 286 ? -6.239 -36.474  0.879 1.00  47.19 0 A 1
ATOM   4563 N N   . PRO . . 287 ? -6.289 -33.382  0.962 1.00  35.96 0 A 1
ATOM   4564 C CA  . PRO . . 287 ? -5.390 -32.345  0.475 1.00  35.96 0 A 1
ATOM   4565 C C   . PRO . . 287 ? -4.935 -32.645 -0.965 1.00  35.96 0 A 1
ATOM   4566 O O   . PRO . . 287 ? -4.513 -33.764 -1.266 1.00  35.96 0 A 1
ATOM   4567 C CB  . PRO . . 287 ? -4.212 -32.314  1.460 1.00  35.96 0 A 1
ATOM   4568 C CG  . PRO . . 287 ? -4.629 -33.230  2.611 1.00  35.96 0 A 1
ATOM   4569 C CD  . PRO . . 287 ? -5.589 -34.194  1.941 1.00  35.96 0 A 1
ATOM   4570 H HA  . PRO . . 287 ? -5.904 -31.384  0.505 1.00  35.96 0 A 1
ATOM   4571 H HB2 . PRO . . 287 ? -3.314 -32.715  0.988 1.00  35.96 0 A 1
ATOM   4572 H HB3 . PRO . . 287 ? -4.020 -31.301  1.815 1.00  35.96 0 A 1
ATOM   4573 H HG2 . PRO . . 287 ? -5.162 -32.653  3.367 1.00  35.96 0 A 1
ATOM   4574 H HG3 . PRO . . 287 ? -3.775 -33.747  3.050 1.00  35.96 0 A 1
ATOM   4575 H HD2 . PRO . . 287 ? -4.995 -34.954  1.431 1.00  35.96 0 A 1
ATOM   4576 H HD3 . PRO . . 287 ? -6.252 -34.633  2.687 1.00  35.96 0 A 1
ATOM   4577 N N   . LEU . . 288 ? -5.006 -31.638 -1.842 1.00  42.11 0 A 1
ATOM   4578 C CA  . LEU . . 288 ? -4.396 -31.660 -3.177 1.00  42.11 0 A 1
ATOM   4579 C C   . LEU . . 288 ? -2.860 -31.672 -3.073 1.00  42.11 0 A 1
ATOM   4580 O O   . LEU . . 288 ? -2.300 -30.976 -2.224 1.00  42.11 0 A 1
ATOM   4581 C CB  . LEU . . 288 ? -4.839 -30.418 -3.976 1.00  42.11 0 A 1
ATOM   4582 C CG  . LEU . . 288 ? -6.318 -30.348 -4.393 1.00  42.11 0 A 1
ATOM   4583 C CD1 . LEU . . 288 ? -6.562 -28.980 -5.045 1.00  42.11 0 A 1
ATOM   4584 C CD2 . LEU . . 288 ? -6.697 -31.430 -5.406 1.00  42.11 0 A 1
ATOM   4585 H H   . LEU . . 288 ? -5.368 -30.756 -1.511 1.00  42.11 0 A 1
ATOM   4586 H HA  . LEU . . 288 ? -4.706 -32.565 -3.699 1.00  42.11 0 A 1
ATOM   4587 H HB2 . LEU . . 288 ? -4.231 -30.369 -4.880 1.00  42.11 0 A 1
ATOM   4588 H HB3 . LEU . . 288 ? -4.598 -29.535 -3.384 1.00  42.11 0 A 1
ATOM   4589 H HG  . LEU . . 288 ? -6.951 -30.444 -3.510 1.00  42.11 0 A 1
ATOM   4590 H HD11 . LEU . . 288 ? -7.546 -28.936 -5.511 1.00  42.11 0 A 1
ATOM   4591 H HD12 . LEU . . 288 ? -5.815 -28.811 -5.819 1.00  42.11 0 A 1
ATOM   4592 H HD13 . LEU . . 288 ? -6.473 -28.198 -4.289 1.00  42.11 0 A 1
ATOM   4593 H HD21 . LEU . . 288 ? -7.737 -31.309 -5.707 1.00  42.11 0 A 1
ATOM   4594 H HD22 . LEU . . 288 ? -6.051 -31.365 -6.282 1.00  42.11 0 A 1
ATOM   4595 H HD23 . LEU . . 288 ? -6.587 -32.414 -4.949 1.00  42.11 0 A 1
ATOM   4596 N N   . LEU . . 289 ? -2.208 -32.429 -3.964 1.00  34.81 0 A 1
ATOM   4597 C CA  . LEU . . 289 ? -0.789 -32.275 -4.314 1.00  34.81 0 A 1
ATOM   4598 C C   . LEU . . 289 ? -0.635 -31.210 -5.401 1.00  34.81 0 A 1
ATOM   4599 O O   . LEU . . 289 ? -1.463 -31.233 -6.343 1.00  34.81 0 A 1
ATOM   4600 C CB  . LEU . . 289 ? -0.197 -33.627 -4.775 1.00  34.81 0 A 1
ATOM   4601 C CG  . LEU . . 289 ? -0.037 -34.696 -3.688 1.00  34.81 0 A 1
ATOM   4602 C CD1 . LEU . . 289 ?  0.383 -36.013 -4.342 1.00  34.81 0 A 1
ATOM   4603 C CD2 . LEU . . 289 ?  1.031 -34.311 -2.663 1.00  34.81 0 A 1
ATOM   4604 O OXT . LEU . . 289 ?  0.330 -30.432 -5.272 1.00  34.81 -1 A 1
ATOM   4605 H H   . LEU . . 289 ? -2.771 -32.884 -4.668 1.00  34.81 0 A 1
ATOM   4606 H HA  . LEU . . 289 ? -0.233 -31.891 -3.458 1.00  34.81 0 A 1
ATOM   4607 H HB2 . LEU . . 289 ?  0.783 -33.429 -5.209 1.00  34.81 0 A 1
ATOM   4608 H HB3 . LEU . . 289 ? -0.831 -34.014 -5.574 1.00  34.81 0 A 1
ATOM   4609 H HG  . LEU . . 289 ? -0.988 -34.853 -3.177 1.00  34.81 0 A 1
ATOM   4610 H HD11 . LEU . . 289 ?  0.487 -36.783 -3.578 1.00  34.81 0 A 1
ATOM   4611 H HD12 . LEU . . 289 ? -0.381 -36.320 -5.057 1.00  34.81 0 A 1
ATOM   4612 H HD13 . LEU . . 289 ?  1.333 -35.879 -4.860 1.00  34.81 0 A 1
ATOM   4613 H HD21 . LEU . . 289 ?  0.714 -33.413 -2.135 1.00  34.81 0 A 1
ATOM   4614 H HD22 . LEU . . 289 ?  1.157 -35.114 -1.936 1.00  34.81 0 A 1
ATOM   4615 H HD23 . LEU . . 289 ?  1.978 -34.111 -3.165 1.00  34.81 0 A 1
HETATM 4616 C C1  . RET C 2 301 ? -23.634 -28.507 -34.432 1.00  22.70 0 B 1
HETATM 4617 C C2  . RET C 2 301 ? -24.222 -27.601 -35.497 1.00  17.40 0 B 1
HETATM 4618 C C3  . RET C 2 301 ? -25.569 -27.252 -34.871 1.00  25.51 0 B 1
HETATM 4619 C C4  . RET C 2 301 ? -25.345 -26.376 -33.634 1.00  29.53 0 B 1
HETATM 4620 C C5  . RET C 2 301 ? -24.242 -26.876 -32.721 1.00  26.01 0 B 1
HETATM 4621 C C6  . RET C 2 301 ? -23.376 -27.844 -33.086 1.00  11.71 0 B 1
HETATM 4622 C C7  . RET C 2 301 ? -22.373 -28.241 -32.067 1.00  10.29 0 B 1
HETATM 4623 C C8  . RET C 2 301 ? -21.634 -29.359 -32.061 1.00  20.46 0 B 1
HETATM 4624 C C9  . RET C 2 301 ? -20.686 -29.685 -30.977 1.00  21.49 0 B 1
HETATM 4625 C C10 . RET C 2 301 ? -19.883 -30.747 -31.136 1.00  21.26 0 B 1
HETATM 4626 C C11 . RET C 2 301 ? -18.945 -31.203 -30.106 1.00  19.62 0 B 1
HETATM 4627 C C12 . RET C 2 301 ? -18.054 -32.118 -30.480 1.00  23.22 0 B 1
HETATM 4628 C C13 . RET C 2 301 ? -17.075 -32.714 -29.549 1.00  30.58 0 B 1
HETATM 4629 C C14 . RET C 2 301 ? -16.400 -33.812 -29.946 1.00  28.62 0 B 1
HETATM 4630 C C15 . RET C 2 301 ? -15.436 -34.463 -29.069 1.00  25.52 0 B 1
HETATM 4631 C C16 . RET C 2 301 ? -23.320 -29.978 -34.718 1.00  16.59 0 B 1
HETATM 4632 C C17 . RET C 2 301 ? -22.245 -28.156 -34.995 1.00  20.01 0 B 1
HETATM 4633 C C18 . RET C 2 301 ? -24.105 -26.198 -31.383 1.00  20.74 0 B 1
HETATM 4634 C C19 . RET C 2 301 ? -20.670 -28.873 -29.710 1.00  18.75 0 B 1
HETATM 4635 C C20 . RET C 2 301 ? -16.864 -32.150 -28.171 1.00  24.44 0 B 1
