# Supplementary material for: Plastid-localized xanthorhodopsin increases diatom biomass and ecosystem productivity in iron-limited surface oceans
Source: Nat Microbiol. 2023 Oct 16;8(11):2050–66. doi: 10.1038/s41564-023-01498-5 (PMC10627834; doi:10.1038/s41564-023-01498-5)
Supplement: Supplementary file 4 — Newick tree file for maximum-likelihood phylogenetic tree. [file 41564_2023_1498_MOESM4_ESM.tree]

(MMETSP1122_DN27242_c2_g1_i2.p1:0.04536326976284100337,((((((MMETSP1098_DN40890_c1_g2_i2.p1:0.00000100000050002909,CAE0300830:0.00000100000050002909)100:0.00777326512029691188,(CAE8494179:0.02345946249828313040,CAE8619855:0.14001424184089433789)94:0.05715792613086090324)94:0.06091691618531642344,(((((CAE8735261:0.08214774456772874767,CAE8641999:0.03884594827042241877)51:0.00000100000050002909,(CAE8623780:0.08078363175692050702,(((((((CAE8743385:0.02074425784932077202,(CAE8623191:1.59045829768276369975,CAE8641426:0.09258314868684523746)6:0.00539778991196133030)4:0.01782774926072943841,(CAE8636521:0.02554195417873362725,CAE8615968:0.16061664240420200911)69:0.03135096772429358386)7:0.01440583623057947911,((CAE8713671:1.71415743939296350007,CAE8705369:0.09525417511702415074)79:0.12167707465371803421,(CAE8616455:0.05267777040597614036,CAE8677089:0.01228603071206072102)100:0.10055071658088329811)52:0.04510733536761237644)9:0.00595053048017937705,AEF32712:0.00449594092898640378)5:0.00438817174383061403,CAE8716627:0.00000100000050002909)15:0.00466308238733507182,CAE8595587:0.13028699798766760209)7:0.00000100000050002909,CAE8609934:0.12127779528771633066)39:0.01300612975436568446)41:0.00892777110337555566)62:0.03838034516000270180,CAE8614871:0.08667308672588666663)32:0.01106890217780027823,CAE8596823:0.34828451193120224527)37:0.00621267399652462166,CAE8721629:0.05691876207131961463)65:0.04630985255407150253)72:0.06094000591388819277,(AIN36550:0.09541883050911578734,((MMETSP0469_DN34553_c0_g1_i3.p1:0.06848314050216951221,((CAE6680161:0.00000100000050002909,CAE1090742:0.00000100000050002909)100:0.02866296998660324002,(ABV22426:0.00000100000050002909,MMETSP1424_DN22485_c13_g1_i2.p1:0.00000100000050002909)100:0.05399757291417730393)43:0.02250461941765706519)90:0.06991351544929837181,(((((((CAF5671336:0.10897832406131642558,MMETSP1426_DN1365_c0_g1_i1.p3:0.03817538801223286510)100:0.53662076729896779348,(MMETSP1424_DN22467_c3_g2_i1.p1:0.00000100000050002909,(CAF5813430:0.00000100000050002909,CAD9724712:0.00000100000050002909)76:0.00446667102909342056)65:0.00000100000050002909)37:0.00444556557254214245,ADY17806:0.00000100000050002909)52:0.00826986721367574396,CAE8180666:0.00706986578539500841)71:0.09953988207620109718,((PRJNA638792_DN2201_c0_g1_i8.p2:0.04062957763122209548,PRJNA638792_DN2201_c0_g1_i30.p2:0.07027625544845098049)94:0.23663045988544129106,(MMETSP0471_DN31944_c0_g1_i1.p1:0.03545426593458068931,CAE0876364:0.08813634249121844733)100:0.28862766474270462602)18:0.04327696318628360822)16:0.02296254439106399162,(PRJDB6621_DN8487_c0_g1_i1.p1:0.04509013279831040888,(AF508258_1:0.09838683442301331128,((MMETSP0796_DN52971_c5_g1_i2.p2:0.00000100000050002909,GAIO01060011.1.p2:0.01502839312779179204)98:0.00000100000050002909,(GAIO01060654.1.p2:0.32423097208375906142,GAIO01012256.1.p2:0.18460853361469747869)100:0.32284929214479030080)99:0.10146430752864198099)88:0.04363349842001723600)99:0.11072165444593126682)11:0.01890440384276018820,((((((((QAXG01000214.1_gmes_11046:0.09160760707228385313,EAZ99241:0.18134195737942607196)100:0.23096338834376181626,APF29405:0.30733829651406713301)70:0.11706168193439134284,((GDX12493:0.75805695472138112656,CEZ19484:0.60742135782594441906)40:0.08141541818825366594,((((ANE42864:0.82706532265663490477,MBM98002:0.87901416257150633005)58:0.24585357085000533739,((BAC88139:0.23314605231969404153,(RZM77228:0.14749036702936113574,(AFZ45366:0.16499812064999974659,PSN19400:0.14008321796690889616)79:0.08522275257024460038)97:0.11997700782433637356)96:0.16227110172247577458,((((RMB59977:0.62645951531033361448,AKL72892:0.47812793380774210039)47:0.22955876428474777939,(((CPR08493:0.23023008759112836841,(AZI59391:0.20552952823568107488,PRY66953:0.07407784893076350963)100:0.21908377180869775813)93:0.09439698923661121732,((((BAU99439:0.15935745085136307497,(AOY56563:0.09828791045603196830,ACN42851:0.11756391609027654066)52:0.04781673076190710164)66:0.06996031073766081909,WP_040324815:0.17627081758038051773)100:0.28368072972818764166,EJX36523:0.32869858078377933719)57:0.07362975767058421717,OFE15031:0.40294787294385897569)30:0.04121612093072456184)97:0.26254837138566905486,((KRO37161:0.65582706666010393004,RLT49515:0.73388136594008679392)55:0.23225778541016472989,(RG_SymbC1_SymbC1.scaffold15.263:0.29632220857509578016,PHX59984:0.46536273891479706943)45:0.08500027507321256115)26:0.08081515627515133138)27:0.03172043570331924828)10:0.06963804677145209177,ABQ91330:0.34293659167014983735)9:0.07525203192106066918,(((CBH24619:0.00000100000050002909,ABC44767:0.00000100000050002909)100:0.43929694619979892112,(PSQ98820:0.81899883541019702360,(AFH39233:0.01118810379637728142,KOX91002:0.01827922167462064582)100:0.52748303643811866870)46:0.10757121378784234578)14:0.03310036703422976345,(RLT23870:0.39215854740113670340,MBO85518:0.33345396025586593325)38:0.08340819097970846030)12:0.07407996036160634235)5:0.06958928417835429092)9:0.06279298476554509567)28:0.07503910448932349375,(ADV64062:0.32150951971660218787,MBB85328:0.60307946362450748357)45:0.07304635093323419426)61:0.12931244932632030009,(((((MBI35676:0.15962518305833955923,((BAO54171:0.09310315280051345566,((EAQ40925:0.03737281407691169649,PRJNA428208_DN108646_c0_g2_i1.p1:0.01934290491080685112)82:0.03385798270077588351,((EAQ40507:0.02998429278326444208,MMETSP1094_DN44402_c0_g1_i1.p1:0.04954361422664858849)99:0.06532678844494861636,PRJNA428208_DN108646_c0_g1_i1.p1:0.10102498546019691994)51:0.03003549006719635761)37:0.03809661953728112060)39:0.02305001760876425332,((ACM89772:0.01510756060761102998,BAN14807:0.00000100000050002909)100:0.16183250982140040541,AFU67218:0.17617649533019910657)68:0.07537629454852227961)57:0.05096427632986585271)59:0.06123595131540335995,(PRJNA257950_DN61592_c0_g1_i1.p1:0.08352817859191759287,PRJNA428208_DN63041_c2_g1_i1.p1:0.11896477073729673501)55:0.01265760825936971742)98:0.27483821098725857990,(PRJNA428208_DN43341_c1_g1_i1.p1:0.18053853537429445653,PRY88582:1.10321301207698452274)63:0.20259143621570907534)59:0.23936871168335246973,AMR27887:0.91059234971564917416)76:0.11729502084228404790,(((((((AF279106_37:0.00000100000050002909,AF349993_1:0.00000100000050002909)100:0.08005967798423353765,AF349981_1:0.20668299201647655217)82:0.13676730706462242315,KRO95536:0.13018774560035445420)99:0.21399426033005267134,(MAI03909:0.59653441323178435507,((MBD18016:0.26560456467172499639,RPG74984:0.25264851594820159075)99:0.33223987867239551663,(CAF7390938:0.46907979750709088984,((MAQ68718:0.16381535969285646037,(MAZ60632:0.25064031217859128464,MBA31192:0.46894996434200031388)59:0.12221171462859736767)22:0.04385517120265779167,AAY68058:0.28537909755735285655)18:0.03495300311545990884)16:0.03681405479788364687)35:0.06553749118385364392)54:0.06190291265703268958)43:0.08093433378320905036,(((AAZ21446:0.32089946362724297568,(EDP60157:0.08213777761765464480,(PRJNA428208_DN502892_c0_g1_i1.p1:0.09040201894670275851,PRJNA428208_DN280688_c0_g1_i1.p1:0.06137047395950991774)90:0.06295277616417693789)88:0.18824111050928737932)15:0.06783862446220664810,((PRJNA379597_R11_NODE_124_gmes_1016:0.11806855415695403921,(TFH68623:0.21589575234408597826,PRJNA428208_DN113524_c2_g1_i1.p3:0.10297581368548376635)89:0.12784998475862766054)96:0.13969892160644029055,UYFQ01000001.1_gmes_7405:0.13873168280482447989)65:0.09685155426345429253)9:0.03928016934699202212,((EC163058:0.55714561688652031179,ABL61007:0.24842607825969059698)45:0.10084650187438386204,(MBK46268:0.10345438264039764908,AAY82778:0.09651861099890715612)100:0.12941962433287593215)29:0.05036663290039998520)36:0.09075997797999227346)48:0.11169232732690467791,MBR38709:0.60012930186001811617)83:0.23789504037382064316,RAP23969:0.74620079201853495299)54:0.06551119362750741637)100:1.20387713087032754977)39:0.09009112713541464479)12:0.06924765337249180752)9:0.02220227641421512396,(EGF32634:0.21475316698498503332,((UYFQ01000506.1_gmes_15025:0.14681595353531665116,UYFQ01001183.1_gmes_4352:0.36073827866933733111)74:0.09390073127990224144,((AGI69891:0.09706797060528782328,AGI74653:0.02269037536809886263)85:0.03296292821108652571,(PRJNA428208_DN271342_c0_g1_i1.p1:0.05706953920274581565,PRJNA428208_DN41638_c1_g1_i1.p1:0.07594014924130274014)62:0.01280805002755170535)100:0.32016143566504962070)57:0.09634673663473446170)15:0.06896313404306757266)46:0.14628661193625480674,((MMETSP0086_DN19248_c0_g1_i1.p1:0.27628413504183590987,PRJNA379597_R1_NODE_11_gmes_11222:0.13410142107939310163)100:0.33616520455198933837,(MMETSP0106_DN12396_c0_g1_i1.p1:0.31623958089253667580,((PRJNA379597_T12_NODE_1422_gmes_2682:0.35173460048358151653,PRJNA379597_T12_NODE_3875_gmes_12459:0.35638534305423491544)92:0.17612492091408366024,((((((PRJEB6603_ERR1198926_NODE_543_gmes_1564:0.00000100000050002909,(PRJEB6603_ERR1198948_NODE_249_gmes_3217:0.00000100000050002909,APF29504:0.00000100000050002909)100:0.00000100000050002909)100:0.10560836705422836646,((PRJEB6603_ERR1198926_NODE_327_gmes_724:0.00000100000050002909,LT660967.1_gmes_6765:0.00000100000050002909)100:0.02302652843906829311,(PRJEB6603_ERR1198945_NODE_136_gmes_2385:0.00000100000050002909,LT658643.1_gmes_14005:0.00000100000050002909)100:0.05833262466309831196)99:0.07808167008576892554)90:0.09813826530540287196,PRJNA379597_S16_NODE_4873_gmes_2496:0.23168375384214956458)45:0.03891317892961414920,(PRJNA379597_S14_NODE_733_gmes_7843:0.56642495898882039285,(PRJEB6603_ERR3417525_NODE_32_gmes_1511:0.04871534318585966222,MMETSP0384_DN92360_c0_g1_i1.p2:0.09722043270240694757)95:0.07722061423436364647)40:0.08081955479809184439)41:0.05277698495021346942,((((((CAD9672449:0.43829936025573146274,(CAE3982214:0.07231126946165600256,CAE3982215:0.08362079280591883101)91:0.05458398243919491966)63:0.04946290039451444603,((OEU10445:0.07264069746376036751,AJA37445:0.02759997756802570409)99:0.09896217436608478746,(CAF7310942:0.07177587526922682426,(MMETSP0736_DN17446_c5_g1_i2.p1:0.00542475178213960851,((CAE5700079:0.00466741779102278383,(CAE5700073:0.00000100000050002909,MMETSP0734_DN17470_c7_g1_i1.p1:0.00000100000050002909)63:0.00000100000050002909)38:0.00421397614928279134,CAF7310950:0.00000100000050002909)72:0.01998108375616419394)66:0.03886520383262510869)100:0.12874580423540918361)84:0.07389396789040164615)75:0.03067109053642851427,((CAE8518968:0.00000100000050002909,CAE8518970:0.00000100000050002909)100:0.09250328777418408144,CAE8518973:0.13796547485947244227)93:0.04973866793360509631)59:0.04078734202933578801,((CAD8424256:0.00000100000050002909,CAE6997861:0.00000100000050002909)100:0.14602307499058650442,(MMETSP0816_DN20173_c4_g1_i4.p1:0.00000100000050002909,(MMETSP0174_DN17555_c4_g1_i2.p1:0.02184916737364324402,((((CAD8424261:0.00000100000050002909,(CAD8424263:0.00000100000050002909,((MMETSP0174_DN17555_c4_g1_i4.p1:0.03036794156236049397,CAE6997801:0.01730081641290878020)43:0.02131441012812168925,MMETSP0174_DN17555_c4_g1_i1.p1:0.00000100000050002909)45:0.03396906599627347312)40:0.01676186715453927348)26:0.00000100000050002909,CAD8424260:0.01250224617726379550)33:0.01676941891382222050,CAD8424264:0.00000100000050002909)92:0.10242977193085159304,CAE6997877:0.00000100000050002909)29:0.00876202190313265898)87:0.07781150672131789681)85:0.11990477296996469858)99:0.13596152384308837768)50:0.03741858371537206546,(MMETSP0317_DN10561_c0_g1_i1.p1:0.18754591531493283729,((CAE5320166:0.05659379686129321213,(CAE5320169:0.00543618172379709171,CAE5320170:0.00729063251056821706)100:0.11588483757881930247)83:0.03990771316413122688,CAE5320164:0.08225808876396746572)90:0.07563851772121028827)53:0.03979847996353608197)70:0.06488004787296182407,(((MMETSP1038_DN60831_c4_g1_i2.p1:0.08513399092940626689,MMETSP1038_DN60720_c1_g1_i4.p1:0.16373852526516868844)95:0.05238493604192548392,PRJNA638784_DN50_c0_g1_i13.p1:0.12160008228495761129)97:0.05946857863713606029,((PRJDB8237_2608282_MRDRNA2_86467_c0_seq2.p1:0.01670204079688407048,PRJDB8237_2608282_MRDRNA2_86467_c0_seq1.p1:0.01788441902472364883)100:0.10954833815776086892,(MMETSP1338_DN40807_c0_g1_i1.p1:0.15511821069469775014,(GFLM01109044.1.p1:0.64832841365050408733,(((((MMETSP0056_DN50701_c6_g1_i1.p2:0.07459340582961150601,MMETSP1436_DN60133_c0_g1_i1.p1:0.06141032874852126594)52:0.04096099539366002129,((MMETSP0057_DN53733_c1_g2_i1.p1:0.06167816254660778846,AKG94905:0.02779721702922979820)92:0.04876576314800593753,MMETSP1462_DN43613_c1_g1_i2.p1:0.11724903366085835665)38:0.02343978786786100540)57:0.06111654259487850349,(PRJDB8237_2608281_TRDRNA2_177199_c0_seq1.p2:0.10481270128081016102,PRJDB8237_2608281_TRDRNA2_177698_c0_seq2.p1:0.06462746701745816780)64:0.05109014371954183342)23:0.00763566584308587436,CAE4112831:0.16155844600388216681)21:0.01939859519973888974,CAE4147461:0.04707550832243206917)19:0.02091978559511989064)21:0.01133654784036295868)97:0.25861062524917904915)75:0.06129993348341140902)83:0.09803832759968504618)70:0.07445250245263790312)27:0.06373204020366463052,(MMETSP1137_DN17436_c0_g3_i1.p1:0.19245264657788946350,((KOO22837:0.13206131762005060559,(MMETSP0147_DN39095_c0_g1_i1.p1:0.00000100000050002909,CAE2245483:0.00000100000050002909)100:0.10782581559616040423)90:0.06775899715129328482,(HBRK01072755.1.p1:0.02321194398641789752,(PRJNA603434_118079_DN8145_c0_g1_i3.p1:0.04711377664199717374,(((NODE_10941_length_3984_cov_27.889173_gmes_20673_g:0.47058712140064412610,CAE2052052:0.00000100000050002909)39:0.00994026235602835442,GFUQ01121992.1.p1:0.00000100000050002909)57:0.02672756430036271613,((JGI_Phaglo1_Phglo.0008s0208.1:0.00000100000050002909,CAF6868014:0.00000100000050002909)100:0.00000100000050002909,(JGI_Phaglo1_Phglo.0212s0003.1:0.00000100000050002909,AEP68178:0.00000100000050002909)100:0.11449410295156606243)35:0.01068461609067599370)99:0.09182388700639788903)88:0.04194083850537847630)96:0.06199538216523414053)85:0.11195159740066533416)92:0.08664100707880534324)74:0.14721308222135667809)55:0.10252634627191251071)48:0.12268724431984458223)33:0.06285752916221329367)23:0.03606780176671924715,(((ACZ04976:1.23779565414278547308,ACV05065:0.95362572948358426128)93:0.38853772016096282949,(((CAE3818451:0.00856291699199503153,CAD8499773:0.12028662957457733618)100:0.57150968717279404530,(CAE1974607:1.25017183592331604380,CAE3396104:0.90261519251674005027)59:0.24355778047978354772)88:0.50160134068126738249,(AIN36546:1.73066723705519920351,(((CAD8807930:0.00000100000050002909,(CAE3474487:0.10723186486481477153,CAD8623969:0.24160833776950871310)38:0.00864942453799406701)96:0.35945415807958136512,CAE2986070:0.34656480228025637880)97:0.75729220024666865640,((CAD8254761:0.51715279085775089918,JAC79230:0.73080207182462963988)92:0.32170600605737409428,CAE2619801:1.21944411097742899663)81:0.43339852716448207248)23:0.15757536022154772226)32:0.09560404993845902921)35:0.19677418316437186863)100:0.99635419483755238712,MMETSP0796_DN81017_c0_g1_i1.p1:1.19235364350882044882)18:0.27416098965693802558)66:0.14516499985044481469,(MMETSP1424_DN8321_c0_g1_i1.p1:0.53455975662707366780,((MMETSP0471_DN46062_c0_g1_i1.p1:0.04819918687800972545,MMETSP1426_DN17107_c0_g3_i1.p1:0.02499859793453567888)100:0.32645439469023596057,(MMETSP0469_DN105847_c0_g1_i1.p1:0.38856740268564426977,CAF5771554:0.43364739228560172934)51:0.05405692366247966812)63:0.06645941436107882794)100:0.59291026438868166260)22:0.04721694631826695021,((PRJNA428208_DN19222_c0_g1_i21.p1:0.04064386195232410487,PRJNA428208_DN19222_c0_g1_i12.p1:0.06372193069087496442)100:0.22982735967518908016,PRJDB8237_2608281_TRDRNA2_178805_c0_seq1.p1:0.34820081095322907849)92:0.13589670878626161632)31:0.13868341151486696106)6:0.01575564097536086977)27:0.06074151188402101414)23:0.02271626503744824180)54:0.04000479104525152957,GBGW01002332.1.p1:0.06094995421840700145)78:0.07463554156466654932,(GFDR03030652.1.p1:0.04166151125025194940,(DF240682.1_gmes_69486:0.00000100000050002909,GICE01043407.1.p1:0.01028598767340094429)89:0.02507982825924386094)100:0.13250458361278144581)99:0.17943820208838967556,MMETSP1125_DN27615_c5_g1_i2.p1:0.01745281634954395228);
