# Supplementary material for: Plastid-localized xanthorhodopsin increases diatom biomass and ecosystem productivity in iron-limited surface oceans
Source: Nat Microbiol. 2023 Oct 16;8(11):2050–66. doi: 10.1038/s41564-023-01498-5 (PMC10627834; doi:10.1038/s41564-023-01498-5)
Supplement: Supplementary file 5 — Source data. [file 41564_2023_1498_MOESM5_ESM.zip]

Archive with 6 entries (6 files):
- Strauss_Fig3a_SourceData.csv
- __MACOSX/._Strauss_Fig3a_SourceData.csv
- Strauss_Fig3b_SourceData.csv
- __MACOSX/._Strauss_Fig3b_SourceData.csv
- Strauss_Fig3c_SourceData.pdf
- __MACOSX/._Strauss_Fig3c_SourceData.pdf
