# Supplementary material for: Plastid-localized xanthorhodopsin increases diatom biomass and ecosystem productivity in iron-limited surface oceans
Source: Nat Microbiol. 2023 Oct 16;8(11):2050–66. doi: 10.1038/s41564-023-01498-5 (PMC10627834; doi:10.1038/s41564-023-01498-5)
Supplement: Supplementary file 5 — Source data. [file 41564_2023_1498_MOESM5_ESM.zip › Strauss_Fig3a_SourceData.csv]

Condition	name	value	min	q1	median	mean	q3	max	sd	iqr	n	se	CI_lower	CI_upper
Ctrl	cDNA_RHO2_fg	5.55818738862047e-09	1.91652192494392e-09	2.56039081620716e-09	4.0840766277181e-09	3.82722438704852e-09	4.9720103126198e-09	5.55818738862047e-09	1.54440220777704e-09	2.41161949641264e-09	6	6.30499561113592e-10	2.20647366787326e-09	5.44797510622379e-09
Ctrl	cDNA_RHO2_fg	5.25527348540939e-09	1.91652192494392e-09	2.56039081620716e-09	4.0840766277181e-09	3.82722438704852e-09	4.9720103126198e-09	5.55818738862047e-09	1.54440220777704e-09	2.41161949641264e-09	6	6.30499561113592e-10	2.20647366787326e-09	5.44797510622379e-09
Ctrl	cDNA_RHO2_fg	4.04593246118519e-09	1.91652192494392e-09	2.56039081620716e-09	4.0840766277181e-09	3.82722438704852e-09	4.9720103126198e-09	5.55818738862047e-09	1.54440220777704e-09	2.41161949641264e-09	6	6.30499561113592e-10	2.20647366787326e-09	5.44797510622379e-09
Ctrl	cDNA_RHO2_fg	4.12222079425101e-09	1.91652192494392e-09	2.56039081620716e-09	4.0840766277181e-09	3.82722438704852e-09	4.9720103126198e-09	5.55818738862047e-09	1.54440220777704e-09	2.41161949641264e-09	6	6.30499561113592e-10	2.20647366787326e-09	5.44797510622379e-09
Ctrl	cDNA_RHO2_fg	2.06521026788115e-09	1.91652192494392e-09	2.56039081620716e-09	4.0840766277181e-09	3.82722438704852e-09	4.9720103126198e-09	5.55818738862047e-09	1.54440220777704e-09	2.41161949641264e-09	6	6.30499561113592e-10	2.20647366787326e-09	5.44797510622379e-09
Ctrl	cDNA_RHO2_fg	1.91652192494392e-09	1.91652192494392e-09	2.56039081620716e-09	4.0840766277181e-09	3.82722438704852e-09	4.9720103126198e-09	5.55818738862047e-09	1.54440220777704e-09	2.41161949641264e-09	6	6.30499561113592e-10	2.20647366787326e-09	5.44797510622379e-09
-2C	cDNA_RHO2_fg	1.10395795167748e-07	5.95985977356394e-08	6.37017193747255e-08	7.47822824563147e-08	8.12956293695214e-08	9.98505356542651e-08	1.10395795167748e-07	2.22247502426568e-08	3.61488162795397e-08	6	9.07321629255096e-09	5.79721843770904e-08	1.04619074361952e-07
-2C	cDNA_RHO2_fg	1.06347501253445e-07	5.95985977356394e-08	6.37017193747255e-08	7.47822824563147e-08	8.12956293695214e-08	9.98505356542651e-08	1.10395795167748e-07	2.22247502426568e-08	3.61488162795397e-08	6	9.07321629255096e-09	5.79721843770904e-08	1.04619074361952e-07
-2C	cDNA_RHO2_fg	6.18673171476658e-08	5.95985977356394e-08	6.37017193747255e-08	7.47822824563147e-08	8.12956293695214e-08	9.98505356542651e-08	1.10395795167748e-07	2.22247502426568e-08	3.61488162795397e-08	6	9.07321629255096e-09	5.79721843770904e-08	1.04619074361952e-07
-2C	cDNA_RHO2_fg	5.95985977356394e-08	5.95985977356394e-08	6.37017193747255e-08	7.47822824563147e-08	8.12956293695214e-08	9.98505356542651e-08	1.10395795167748e-07	2.22247502426568e-08	3.61488162795397e-08	6	9.07321629255096e-09	5.79721843770904e-08	1.04619074361952e-07
-2C	cDNA_RHO2_fg	6.92049260559045e-08	5.95985977356394e-08	6.37017193747255e-08	7.47822824563147e-08	8.12956293695214e-08	9.98505356542651e-08	1.10395795167748e-07	2.22247502426568e-08	3.61488162795397e-08	6	9.07321629255096e-09	5.79721843770904e-08	1.04619074361952e-07
-2C	cDNA_RHO2_fg	8.03596388567249e-08	5.95985977356394e-08	6.37017193747255e-08	7.47822824563147e-08	8.12956293695214e-08	9.98505356542651e-08	1.10395795167748e-07	2.22247502426568e-08	3.61488162795397e-08	6	9.07321629255096e-09	5.79721843770904e-08	1.04619074361952e-07
Fe	cDNA_RHO2_fg	3.61297551018381e-05	5.08206038462629e-06	6.07864738339426e-06	9.51231063248228e-06	1.64745047948488e-05	2.76354519460948e-05	3.61297551018381e-05	1.43811172642262e-05	2.15568045627005e-05	6	5.87106653808068e-06	1.38244779624643e-06	3.15665617934512e-05
Fe	cDNA_RHO2_fg	3.35285316330376e-05	5.08206038462629e-06	6.07864738339426e-06	9.51231063248228e-06	1.64745047948488e-05	2.76354519460948e-05	3.61297551018381e-05	1.43811172642262e-05	2.15568045627005e-05	6	5.87106653808068e-06	1.38244779624643e-06	3.15665617934512e-05
Fe	cDNA_RHO2_fg	9.06840837969817e-06	5.08206038462629e-06	6.07864738339426e-06	9.51231063248228e-06	1.64745047948488e-05	2.76354519460948e-05	3.61297551018381e-05	1.43811172642262e-05	2.15568045627005e-05	6	5.87106653808068e-06	1.38244779624643e-06	3.15665617934512e-05
Fe	cDNA_RHO2_fg	9.95621288526639e-06	5.08206038462629e-06	6.07864738339426e-06	9.51231063248228e-06	1.64745047948488e-05	2.76354519460948e-05	3.61297551018381e-05	1.43811172642262e-05	2.15568045627005e-05	6	5.87106653808068e-06	1.38244779624643e-06	3.15665617934512e-05
Fe	cDNA_RHO2_fg	5.08206038462629e-06	5.08206038462629e-06	6.07864738339426e-06	9.51231063248228e-06	1.64745047948488e-05	2.76354519460948e-05	3.61297551018381e-05	1.43811172642262e-05	2.15568045627005e-05	6	5.87106653808068e-06	1.38244779624643e-06	3.15665617934512e-05
Fe	cDNA_RHO2_fg	5.08206038462629e-06	5.08206038462629e-06	6.07864738339426e-06	9.51231063248228e-06	1.64745047948488e-05	2.76354519460948e-05	3.61297551018381e-05	1.43811172642262e-05	2.15568045627005e-05	6	5.87106653808068e-06	1.38244779624643e-06	3.15665617934512e-05
Dark	cDNA_RHO2_fg	9.33123106289671e-08	9.33123106289671e-08	1.05169156596805e-07	1.44795811685866e-07	1.55174707078829e-07	1.93471214434818e-07	2.46487688220686e-07	6.17532613893704e-08	8.83020578380129e-08	6	2.52106633927785e-08	9.03686336970107e-08	2.19980780460647e-07
Dark	cDNA_RHO2_fg	9.33123106289671e-08	9.33123106289671e-08	1.05169156596805e-07	1.44795811685866e-07	1.55174707078829e-07	1.93471214434818e-07	2.46487688220686e-07	6.17532613893704e-08	8.83020578380129e-08	6	2.52106633927785e-08	9.03686336970107e-08	2.19980780460647e-07
Dark	cDNA_RHO2_fg	1.4073969450032e-07	9.33123106289671e-08	1.05169156596805e-07	1.44795811685866e-07	1.55174707078829e-07	1.93471214434818e-07	2.46487688220686e-07	6.17532613893704e-08	8.83020578380129e-08	6	2.52106633927785e-08	9.03686336970107e-08	2.19980780460647e-07
Dark	cDNA_RHO2_fg	1.48851928871411e-07	9.33123106289671e-08	1.05169156596805e-07	1.44795811685866e-07	1.55174707078829e-07	1.93471214434818e-07	2.46487688220686e-07	6.17532613893704e-08	8.83020578380129e-08	6	2.52106633927785e-08	9.03686336970107e-08	2.19980780460647e-07
Dark	cDNA_RHO2_fg	2.46487688220686e-07	9.33123106289671e-08	1.05169156596805e-07	1.44795811685866e-07	1.55174707078829e-07	1.93471214434818e-07	2.46487688220686e-07	6.17532613893704e-08	8.83020578380129e-08	6	2.52106633927785e-08	9.03686336970107e-08	2.19980780460647e-07
Dark	cDNA_RHO2_fg	2.08344309622621e-07	9.33123106289671e-08	1.05169156596805e-07	1.44795811685866e-07	1.55174707078829e-07	1.93471214434818e-07	2.46487688220686e-07	6.17532613893704e-08	8.83020578380129e-08	6	2.52106633927785e-08	9.03686336970107e-08	2.19980780460647e-07
10C	cDNA_RHO2_fg	3.27817528771628e-08	1.67331544188029e-08	2.05502282075121e-08	2.36214898099899e-08	2.41694950606186e-08	2.74548292833073e-08	3.27817528771628e-08	5.9086754022551e-09	6.90460107579526e-09	6	2.41220663187652e-09	1.79687205089153e-08	3.03702696123218e-08
10C	cDNA_RHO2_fg	2.66927514124678e-08	1.67331544188029e-08	2.05502282075121e-08	2.36214898099899e-08	2.41694950606186e-08	2.74548292833073e-08	3.27817528771628e-08	5.9086754022551e-09	6.90460107579526e-09	6	2.41220663187652e-09	1.79687205089153e-08	3.03702696123218e-08
10C	cDNA_RHO2_fg	2.77088552402538e-08	1.67331544188029e-08	2.05502282075121e-08	2.36214898099899e-08	2.41694950606186e-08	2.74548292833073e-08	3.27817528771628e-08	5.9086754022551e-09	6.90460107579526e-09	6	2.41220663187652e-09	1.79687205089153e-08	3.03702696123218e-08
10C	cDNA_RHO2_fg	2.05502282075121e-08	1.67331544188029e-08	2.05502282075121e-08	2.36214898099899e-08	2.41694950606186e-08	2.74548292833073e-08	3.27817528771628e-08	5.9086754022551e-09	6.90460107579526e-09	6	2.41220663187652e-09	1.79687205089153e-08	3.03702696123218e-08
10C	cDNA_RHO2_fg	2.05502282075121e-08	1.67331544188029e-08	2.05502282075121e-08	2.36214898099899e-08	2.41694950606186e-08	2.74548292833073e-08	3.27817528771628e-08	5.9086754022551e-09	6.90460107579526e-09	6	2.41220663187652e-09	1.79687205089153e-08	3.03702696123218e-08
10C	cDNA_RHO2_fg	1.67331544188029e-08	1.67331544188029e-08	2.05502282075121e-08	2.36214898099899e-08	2.41694950606186e-08	2.74548292833073e-08	3.27817528771628e-08	5.9086754022551e-09	6.90460107579526e-09	6	2.41220663187652e-09	1.79687205089153e-08	3.03702696123218e-08
CO2	cDNA_RHO2_fg	4.52578953981793e-09	3.68515300521546e-09	3.84346714259084e-09	4.21167736091905e-09	4.22277380309402e-09	4.52578953981793e-09	4.87691108891154e-09	4.82536627209595e-10	6.82322397227095e-10	6	1.96994753144515e-10	3.71638266894507e-09	4.72916493724297e-09
CO2	cDNA_RHO2_fg	4.52578953981793e-09	3.68515300521546e-09	3.84346714259084e-09	4.21167736091905e-09	4.22277380309402e-09	4.52578953981793e-09	4.87691108891154e-09	4.82536627209595e-10	6.82322397227095e-10	6	1.96994753144515e-10	3.71638266894507e-09	4.72916493724297e-09
CO2	cDNA_RHO2_fg	4.87691108891154e-09	3.68515300521546e-09	3.84346714259084e-09	4.21167736091905e-09	4.22277380309402e-09	4.52578953981793e-09	4.87691108891154e-09	4.82536627209595e-10	6.82322397227095e-10	6	1.96994753144515e-10	3.71638266894507e-09	4.72916493724297e-09
CO2	cDNA_RHO2_fg	3.82543446278106e-09	3.68515300521546e-09	3.84346714259084e-09	4.21167736091905e-09	4.22277380309402e-09	4.52578953981793e-09	4.87691108891154e-09	4.82536627209595e-10	6.82322397227095e-10	6	1.96994753144515e-10	3.71638266894507e-09	4.72916493724297e-09
CO2	cDNA_RHO2_fg	3.68515300521546e-09	3.68515300521546e-09	3.84346714259084e-09	4.21167736091905e-09	4.22277380309402e-09	4.52578953981793e-09	4.87691108891154e-09	4.82536627209595e-10	6.82322397227095e-10	6	1.96994753144515e-10	3.71638266894507e-09	4.72916493724297e-09
CO2	cDNA_RHO2_fg	3.89756518202017e-09	3.68515300521546e-09	3.84346714259084e-09	4.21167736091905e-09	4.22277380309402e-09	4.52578953981793e-09	4.87691108891154e-09	4.82536627209595e-10	6.82322397227095e-10	6	1.96994753144515e-10	3.71638266894507e-09	4.72916493724297e-09
Si	cDNA_RHO2_fg	2.57139088493529e-08	2.57139088493529e-08	3.05893689677267e-08	3.47257492635345e-08	3.8417729389323e-08	4.35802840819478e-08	5.95985977356394e-08	1.24405564014374e-08	1.29909151142211e-08	6	5.07883588330608e-09	2.53621661215184e-08	5.14732926571275e-08
Si	cDNA_RHO2_fg	2.9858574331248e-08	2.57139088493529e-08	3.05893689677267e-08	3.47257492635345e-08	3.8417729389323e-08	4.35802840819478e-08	5.95985977356394e-08	1.24405564014374e-08	1.29909151142211e-08	6	5.07883588330608e-09	2.53621661215184e-08	5.14732926571275e-08
Si	cDNA_RHO2_fg	3.27817528771628e-08	2.57139088493529e-08	3.05893689677267e-08	3.47257492635345e-08	3.8417729389323e-08	4.35802840819478e-08	5.95985977356394e-08	1.24405564014374e-08	1.29909151142211e-08	6	5.07883588330608e-09	2.53621661215184e-08	5.14732926571275e-08
Si	cDNA_RHO2_fg	3.66697456499062e-08	2.57139088493529e-08	3.05893689677267e-08	3.47257492635345e-08	3.8417729389323e-08	4.35802840819478e-08	5.95985977356394e-08	1.24405564014374e-08	1.29909151142211e-08	6	5.07883588330608e-09	2.53621661215184e-08	5.14732926571275e-08
Si	cDNA_RHO2_fg	4.58837968926284e-08	2.57139088493529e-08	3.05893689677267e-08	3.47257492635345e-08	3.8417729389323e-08	4.35802840819478e-08	5.95985977356394e-08	1.24405564014374e-08	1.29909151142211e-08	6	5.07883588330608e-09	2.53621661215184e-08	5.14732926571275e-08
Si	cDNA_RHO2_fg	5.95985977356394e-08	2.57139088493529e-08	3.05893689677267e-08	3.47257492635345e-08	3.8417729389323e-08	4.35802840819478e-08	5.95985977356394e-08	1.24405564014374e-08	1.29909151142211e-08	6	5.07883588330608e-09	2.53621661215184e-08	5.14732926571275e-08
Red	cDNA_RHO2_fg	2.50171660655019e-10	8.78883557933926e-11	1.07465996371921e-10	1.1527491418947e-10	1.67604174260149e-10	2.17254763550432e-10	3.31075790951737e-10	9.91918061210706e-11	1.09788767178511e-10	6	4.049488527695e-11	6.35087577310449e-11	2.71699590789253e-10
Red	cDNA_RHO2_fg	3.31075790951737e-10	8.78883557933926e-11	1.07465996371921e-10	1.1527491418947e-10	1.67604174260149e-10	2.17254763550432e-10	3.31075790951737e-10	9.91918061210706e-11	1.09788767178511e-10	6	4.049488527695e-11	6.35087577310449e-11	2.71699590789253e-10
Red	cDNA_RHO2_fg	1.1850407223667e-10	8.78883557933926e-11	1.07465996371921e-10	1.1527491418947e-10	1.67604174260149e-10	2.17254763550432e-10	3.31075790951737e-10	9.91918061210706e-11	1.09788767178511e-10	6	4.049488527695e-11	6.35087577310449e-11	2.71699590789253e-10
Red	cDNA_RHO2_fg	1.12045756142271e-10	8.78883557933926e-11	1.07465996371921e-10	1.1527491418947e-10	1.67604174260149e-10	2.17254763550432e-10	3.31075790951737e-10	9.91918061210706e-11	1.09788767178511e-10	6	4.049488527695e-11	6.35087577310449e-11	2.71699590789253e-10
Red	cDNA_RHO2_fg	8.78883557933926e-11	8.78883557933926e-11	1.07465996371921e-10	1.1527491418947e-10	1.67604174260149e-10	2.17254763550432e-10	3.31075790951737e-10	9.91918061210706e-11	1.09788767178511e-10	6	4.049488527695e-11	6.35087577310449e-11	2.71699590789253e-10
Red	cDNA_RHO2_fg	1.05939409781804e-10	8.78883557933926e-11	1.07465996371921e-10	1.1527491418947e-10	1.67604174260149e-10	2.17254763550432e-10	3.31075790951737e-10	9.91918061210706e-11	1.09788767178511e-10	6	4.049488527695e-11	6.35087577310449e-11	2.71699590789253e-10
Blue	cDNA_RHO2_fg	1.46821437694967e-08	4.2791399616794e-09	5.32688783050256e-09	8.3846823121872e-09	9.63135452597344e-09	1.31469303177524e-08	1.7697653246905e-08	5.48029744846776e-09	7.82004248724984e-09	6	2.23732206457043e-09	3.88013506632035e-09	1.53825739856265e-08
Blue	cDNA_RHO2_fg	1.7697653246905e-08	4.2791399616794e-09	5.32688783050256e-09	8.3846823121872e-09	9.63135452597344e-09	1.31469303177524e-08	1.7697653246905e-08	5.48029744846776e-09	7.82004248724984e-09	6	2.23732206457043e-09	3.88013506632035e-09	1.53825739856265e-08
Blue	cDNA_RHO2_fg	8.22807466185494e-09	4.2791399616794e-09	5.32688783050256e-09	8.3846823121872e-09	9.63135452597344e-09	1.31469303177524e-08	1.7697653246905e-08	5.48029744846776e-09	7.82004248724984e-09	6	2.23732206457043e-09	3.88013506632035e-09	1.53825739856265e-08
Blue	cDNA_RHO2_fg	8.54128996251947e-09	4.2791399616794e-09	5.32688783050256e-09	8.3846823121872e-09	9.63135452597344e-09	1.31469303177524e-08	1.7697653246905e-08	5.48029744846776e-09	7.82004248724984e-09	6	2.23732206457043e-09	3.88013506632035e-09	1.53825739856265e-08
Blue	cDNA_RHO2_fg	4.3598255533851e-09	4.2791399616794e-09	5.32688783050256e-09	8.3846823121872e-09	9.63135452597344e-09	1.31469303177524e-08	1.7697653246905e-08	5.48029744846776e-09	7.82004248724984e-09	6	2.23732206457043e-09	3.88013506632035e-09	1.53825739856265e-08
Blue	cDNA_RHO2_fg	4.2791399616794e-09	4.2791399616794e-09	5.32688783050256e-09	8.3846823121872e-09	9.63135452597344e-09	1.31469303177524e-08	1.7697653246905e-08	5.48029744846776e-09	7.82004248724984e-09	6	2.23732206457043e-09	3.88013506632035e-09	1.53825739856265e-08
