# Supplementary material for: Plastid-localized xanthorhodopsin increases diatom biomass and ecosystem productivity in iron-limited surface oceans
Source: Nat Microbiol. 2023 Oct 16;8(11):2050–66. doi: 10.1038/s41564-023-01498-5 (PMC10627834; doi:10.1038/s41564-023-01498-5)
Supplement: Supplementary file 5 — Source data. [file 41564_2023_1498_MOESM5_ESM.zip › Strauss_Fig3b_SourceData.csv]

Condition	rep	name	value	min	q1	median	mean	q3	max	sd	iqr	n	se	CI_lower	CI_upper	errorbar_pos	point_pos
Ctrl	1	FcR1	1.35174071436293e-09	6.75960058763373e-10	8.04813232187463e-10	1.13760371528534e-09	1.04048715074916e-09	1.2189996510537e-09	1.35174071436293e-09	2.82466117788431e-10	4.14186418866239e-10	6	1.15316309701091e-10	7.44057139678925e-10	1.3369171618194e-09	1.04048715074916e-09	1.35174071436293e-09
Ctrl	1	FcR2	0.999999998648259	0.999999998648259	0.999999998781	0.999999998862396	0.999999998959513	0.999999999195187	0.99999999932404	2.82466115110272e-10	4.14186462904809e-10	6	1.15316308607737e-10	0.999999998663083	0.999999999255943	1	1
Ctrl	2	FcR1	1.18286076618676e-09	6.75960058763373e-10	8.04813232187463e-10	1.13760371528534e-09	1.04048715074916e-09	1.2189996510537e-09	1.35174071436293e-09	2.82466117788431e-10	4.14186418866239e-10	6	1.15316309701091e-10	7.44057139678925e-10	1.3369171618194e-09	1.04048715074916e-09	1.18286076618676e-09
Ctrl	2	FcR2	0.999999998817139	0.999999998648259	0.999999998781	0.999999998862396	0.999999998959513	0.999999999195187	0.99999999932404	2.82466115110272e-10	4.14186462904809e-10	6	1.15316308607737e-10	0.999999998663083	0.999999999255943	1	1
Ctrl	3	FcR1	7.08968754788646e-10	6.75960058763373e-10	8.04813232187463e-10	1.13760371528534e-09	1.04048715074916e-09	1.2189996510537e-09	1.35174071436293e-09	2.82466117788431e-10	4.14186418866239e-10	6	1.15316309701091e-10	7.44057139678925e-10	1.3369171618194e-09	1.04048715074916e-09	7.08968754788646e-10
Ctrl	3	FcR2	0.999999999291031	0.999999998648259	0.999999998781	0.999999998862396	0.999999998959513	0.999999999195187	0.99999999932404	2.82466115110272e-10	4.14186462904809e-10	6	1.15316308607737e-10	0.999999998663083	0.999999999255943	1	1
Ctrl	4	FcR1	1.23104594600935e-09	6.75960058763373e-10	8.04813232187463e-10	1.13760371528534e-09	1.04048715074916e-09	1.2189996510537e-09	1.35174071436293e-09	2.82466117788431e-10	4.14186418866239e-10	6	1.15316309701091e-10	7.44057139678925e-10	1.3369171618194e-09	1.04048715074916e-09	1.23104594600935e-09
Ctrl	4	FcR2	0.999999998768954	0.999999998648259	0.999999998781	0.999999998862396	0.999999998959513	0.999999999195187	0.99999999932404	2.82466115110272e-10	4.14186462904809e-10	6	1.15316308607737e-10	0.999999998663083	0.999999999255943	1	1
Ctrl	5	FcR1	1.09234666438391e-09	6.75960058763373e-10	8.04813232187463e-10	1.13760371528534e-09	1.04048715074916e-09	1.2189996510537e-09	1.35174071436293e-09	2.82466117788431e-10	4.14186418866239e-10	6	1.15316309701091e-10	7.44057139678925e-10	1.3369171618194e-09	1.04048715074916e-09	1.09234666438391e-09
Ctrl	5	FcR2	0.999999998907653	0.999999998648259	0.999999998781	0.999999998862396	0.999999998959513	0.999999999195187	0.99999999932404	2.82466115110272e-10	4.14186462904809e-10	6	1.15316308607737e-10	0.999999998663083	0.999999999255943	1	1
Ctrl	6	FcR1	6.75960058763373e-10	6.75960058763373e-10	8.04813232187463e-10	1.13760371528534e-09	1.04048715074916e-09	1.2189996510537e-09	1.35174071436293e-09	2.82466117788431e-10	4.14186418866239e-10	6	1.15316309701091e-10	7.44057139678925e-10	1.3369171618194e-09	1.04048715074916e-09	6.75960058763373e-10
Ctrl	6	FcR2	0.99999999932404	0.999999998648259	0.999999998781	0.999999998862396	0.999999998959513	0.999999999195187	0.99999999932404	2.82466115110272e-10	4.14186462904809e-10	6	1.15316308607737e-10	0.999999998663083	0.999999999255943	1	1
-2C	1	FcR1	0.00175570302200827	0.00107560142842322	0.00141384933804711	0.00185872083605212	0.00179200669878055	0.0021417617782358	0.00245732949448002	0.000528411625974317	0.000727912440188684	6	0.000215723142965245	0.00123747270594771	0.00234654069161338	0.00179200669878055	0.00175570302200827
-2C	1	FcR2	0.998244296977992	0.99754267050552	0.997858238221764	0.998141279163948	0.998207993301219	0.998586150661953	0.998924398571577	0.000528411625974308	0.000727912440188661	6	0.000215723142965242	0.997653459308387	0.998762527294052	1	1
-2C	2	FcR1	0.00129989811006006	0.00107560142842322	0.00141384933804711	0.00185872083605212	0.00179200669878055	0.0021417617782358	0.00245732949448002	0.000528411625974317	0.000727912440188684	6	0.000215723142965245	0.00123747270594771	0.00234654069161338	0.00179200669878055	0.00129989811006006
-2C	2	FcR2	0.99870010188994	0.99754267050552	0.997858238221764	0.998141279163948	0.998207993301219	0.998586150661953	0.998924398571577	0.000528411625974308	0.000727912440188661	6	0.000215723142965242	0.997653459308387	0.998762527294052	1	1
-2C	3	FcR1	0.00107560142842322	0.00107560142842322	0.00141384933804711	0.00185872083605212	0.00179200669878055	0.0021417617782358	0.00245732949448002	0.000528411625974317	0.000727912440188684	6	0.000215723142965245	0.00123747270594771	0.00234654069161338	0.00179200669878055	0.00107560142842322
-2C	3	FcR2	0.998924398571577	0.99754267050552	0.997858238221764	0.998141279163948	0.998207993301219	0.998586150661953	0.998924398571577	0.000528411625974308	0.000727912440188661	6	0.000215723142965242	0.997653459308387	0.998762527294052	1	1
-2C	4	FcR1	0.00245732949448002	0.00107560142842322	0.00141384933804711	0.00185872083605212	0.00179200669878055	0.0021417617782358	0.00245732949448002	0.000528411625974317	0.000727912440188684	6	0.000215723142965245	0.00123747270594771	0.00234654069161338	0.00179200669878055	0.00245732949448002
-2C	4	FcR2	0.99754267050552	0.99754267050552	0.997858238221764	0.998141279163948	0.998207993301219	0.998586150661953	0.998924398571577	0.000528411625974308	0.000727912440188661	6	0.000215723142965242	0.997653459308387	0.998762527294052	1	1
-2C	5	FcR1	0.00220176948761574	0.00107560142842322	0.00141384933804711	0.00185872083605212	0.00179200669878055	0.0021417617782358	0.00245732949448002	0.000528411625974317	0.000727912440188684	6	0.000215723142965245	0.00123747270594771	0.00234654069161338	0.00179200669878055	0.00220176948761574
-2C	5	FcR2	0.997798230512384	0.99754267050552	0.997858238221764	0.998141279163948	0.998207993301219	0.998586150661953	0.998924398571577	0.000528411625974308	0.000727912440188661	6	0.000215723142965242	0.997653459308387	0.998762527294052	1	1
-2C	6	FcR1	0.00196173865009597	0.00107560142842322	0.00141384933804711	0.00185872083605212	0.00179200669878055	0.0021417617782358	0.00245732949448002	0.000528411625974317	0.000727912440188684	6	0.000215723142965245	0.00123747270594771	0.00234654069161338	0.00179200669878055	0.00196173865009597
-2C	6	FcR2	0.998038261349904	0.99754267050552	0.997858238221764	0.998141279163948	0.998207993301219	0.998586150661953	0.998924398571577	0.000528411625974308	0.000727912440188661	6	0.000215723142965242	0.997653459308387	0.998762527294052	1	1
Fe	1	FcR1	0.12652941402241	0.12652941402241	0.130604089622268	0.138163504853386	0.137771556222162	0.145612677264075	0.147592894324255	0.00906018689913111	0.0150085876418065	6	0.00369880581285336	0.128263473186095	0.147279639258229	0.137771556222162	0.12652941402241
Fe	1	FcR2	0.87347058597759	0.852407105675745	0.854387322735925	0.861836495146614	0.862228443777838	0.869395910377732	0.87347058597759	0.0090601868991311	0.0150085876418066	6	0.00369880581285336	0.852720360741771	0.871736526813905	1	1
Fe	2	FcR1	0.12967112725101	0.12652941402241	0.130604089622268	0.138163504853386	0.137771556222162	0.145612677264075	0.147592894324255	0.00906018689913111	0.0150085876418065	6	0.00369880581285336	0.128263473186095	0.147279639258229	0.137771556222162	0.12967112725101
Fe	2	FcR2	0.87032887274899	0.852407105675745	0.854387322735925	0.861836495146614	0.862228443777838	0.869395910377732	0.87347058597759	0.0090601868991311	0.0150085876418066	6	0.00369880581285336	0.852720360741771	0.871736526813905	1	1
Fe	3	FcR1	0.146508892028523	0.12652941402241	0.130604089622268	0.138163504853386	0.137771556222162	0.145612677264075	0.147592894324255	0.00906018689913111	0.0150085876418065	6	0.00369880581285336	0.128263473186095	0.147279639258229	0.137771556222162	0.146508892028523
Fe	3	FcR2	0.853491107971477	0.852407105675745	0.854387322735925	0.861836495146614	0.862228443777838	0.869395910377732	0.87347058597759	0.0090601868991311	0.0150085876418066	6	0.00369880581285336	0.852720360741771	0.871736526813905	1	1
Fe	4	FcR1	0.147592894324255	0.12652941402241	0.130604089622268	0.138163504853386	0.137771556222162	0.145612677264075	0.147592894324255	0.00906018689913111	0.0150085876418065	6	0.00369880581285336	0.128263473186095	0.147279639258229	0.137771556222162	0.147592894324255
Fe	4	FcR2	0.852407105675745	0.852407105675745	0.854387322735925	0.861836495146614	0.862228443777838	0.869395910377732	0.87347058597759	0.0090601868991311	0.0150085876418066	6	0.00369880581285336	0.852720360741771	0.871736526813905	1	1
Fe	5	FcR1	0.142924032970729	0.12652941402241	0.130604089622268	0.138163504853386	0.137771556222162	0.145612677264075	0.147592894324255	0.00906018689913111	0.0150085876418065	6	0.00369880581285336	0.128263473186095	0.147279639258229	0.137771556222162	0.142924032970729
Fe	5	FcR2	0.857075967029271	0.852407105675745	0.854387322735925	0.861836495146614	0.862228443777838	0.869395910377732	0.87347058597759	0.0090601868991311	0.0150085876418066	6	0.00369880581285336	0.852720360741771	0.871736526813905	1	1
Fe	6	FcR1	0.133402976736044	0.12652941402241	0.130604089622268	0.138163504853386	0.137771556222162	0.145612677264075	0.147592894324255	0.00906018689913111	0.0150085876418065	6	0.00369880581285336	0.128263473186095	0.147279639258229	0.137771556222162	0.133402976736044
Fe	6	FcR2	0.866597023263956	0.852407105675745	0.854387322735925	0.861836495146614	0.862228443777838	0.869395910377732	0.87347058597759	0.0090601868991311	0.0150085876418066	6	0.00369880581285336	0.852720360741771	0.871736526813905	1	1
Dark	1	FcR1	2.53490950450831e-09	2.53490950450831e-09	3.1899500377903e-09	3.79068479744551e-09	3.79208798380212e-09	4.4310903468451e-09	5.00198482219651e-09	9.31216123480815e-10	1.2411403090548e-09	6	3.80167390463428e-10	2.81483659537557e-09	4.76933937222866e-09	3.79208798380212e-09	2.53490950450831e-09
Dark	1	FcR2	0.99999999746509	0.999999994998015	0.99999999556891	0.999999996209315	0.999999996207912	0.99999999681005	0.99999999746509	9.31216123610792e-10	1.24114041266665e-09	6	3.80167390516491e-10	0.999999995230661	0.999999997185163	1	1
Dark	2	FcR1	3.87754255673206e-09	2.53490950450831e-09	3.1899500377903e-09	3.79068479744551e-09	3.79208798380212e-09	4.4310903468451e-09	5.00198482219651e-09	9.31216123480815e-10	1.2411403090548e-09	6	3.80167390463428e-10	2.81483659537557e-09	4.76933937222866e-09	3.79208798380212e-09	3.87754255673206e-09
Dark	2	FcR2	0.999999996122457	0.999999994998015	0.99999999556891	0.999999996209315	0.999999996207912	0.99999999681005	0.99999999746509	9.31216123610792e-10	1.24114041266665e-09	6	3.80167390516491e-10	0.999999995230661	0.999999997185163	1	1
Dark	3	FcR1	4.61560627688278e-09	2.53490950450831e-09	3.1899500377903e-09	3.79068479744551e-09	3.79208798380212e-09	4.4310903468451e-09	5.00198482219651e-09	9.31216123480815e-10	1.2411403090548e-09	6	3.80167390463428e-10	2.81483659537557e-09	4.76933937222866e-09	3.79208798380212e-09	4.61560627688278e-09
Dark	3	FcR2	0.999999995384394	0.999999994998015	0.99999999556891	0.999999996209315	0.999999996207912	0.99999999681005	0.99999999746509	9.31216123610792e-10	1.24114041266665e-09	6	3.80167390516491e-10	0.999999995230661	0.999999997185163	1	1
Dark	4	FcR1	3.01865770433408e-09	2.53490950450831e-09	3.1899500377903e-09	3.79068479744551e-09	3.79208798380212e-09	4.4310903468451e-09	5.00198482219651e-09	9.31216123480815e-10	1.2411403090548e-09	6	3.80167390463428e-10	2.81483659537557e-09	4.76933937222866e-09	3.79208798380212e-09	3.01865770433408e-09
Dark	4	FcR2	0.999999996981342	0.999999994998015	0.99999999556891	0.999999996209315	0.999999996207912	0.99999999681005	0.99999999746509	9.31216123610792e-10	1.24114041266665e-09	6	3.80167390516491e-10	0.999999995230661	0.999999997185163	1	1
Dark	5	FcR1	3.70382703815896e-09	2.53490950450831e-09	3.1899500377903e-09	3.79068479744551e-09	3.79208798380212e-09	4.4310903468451e-09	5.00198482219651e-09	9.31216123480815e-10	1.2411403090548e-09	6	3.80167390463428e-10	2.81483659537557e-09	4.76933937222866e-09	3.79208798380212e-09	3.70382703815896e-09
Dark	5	FcR2	0.999999996296173	0.999999994998015	0.99999999556891	0.999999996209315	0.999999996207912	0.99999999681005	0.99999999746509	9.31216123610792e-10	1.24114041266665e-09	6	3.80167390516491e-10	0.999999995230661	0.999999997185163	1	1
Dark	6	FcR1	5.00198482219651e-09	2.53490950450831e-09	3.1899500377903e-09	3.79068479744551e-09	3.79208798380212e-09	4.4310903468451e-09	5.00198482219651e-09	9.31216123480815e-10	1.2411403090548e-09	6	3.80167390463428e-10	2.81483659537557e-09	4.76933937222866e-09	3.79208798380212e-09	5.00198482219651e-09
Dark	6	FcR2	0.999999994998015	0.999999994998015	0.99999999556891	0.999999996209315	0.999999996207912	0.99999999681005	0.99999999746509	9.31216123610792e-10	1.24114041266665e-09	6	3.80167390516491e-10	0.999999995230661	0.999999997185163	1	1
10C	1	FcR1	0.000796346214573645	0.000742261515696693	0.000758700407142205	0.000945283250774848	0.00108928203809033	0.00131623718507197	0.00176646958885989	0.000417889399931928	0.000557536777929766	6	0.000170602633125179	0.000650734008267014	0.00152783006791364	0.00108928203809033	0.000796346214573645
10C	1	FcR2	0.999203653785426	0.99823353041114	0.998683762814928	0.999054716749225	0.99891071796191	0.999241299592858	0.999257738484303	0.000417889399931895	0.00055753677792969	6	0.000170602633125166	0.998472169932086	0.999349265991733	1	1
10C	2	FcR1	0.00139024281777061	0.000742261515696693	0.000758700407142205	0.000945283250774848	0.00108928203809033	0.00131623718507197	0.00176646958885989	0.000417889399931928	0.000557536777929766	6	0.000170602633125179	0.000650734008267014	0.00152783006791364	0.00108928203809033	0.00139024281777061
10C	2	FcR2	0.998609757182229	0.99823353041114	0.998683762814928	0.999054716749225	0.99891071796191	0.999241299592858	0.999257738484303	0.000417889399931895	0.00055753677792969	6	0.000170602633125166	0.998472169932086	0.999349265991733	1	1
10C	3	FcR1	0.00176646958885989	0.000742261515696693	0.000758700407142205	0.000945283250774848	0.00108928203809033	0.00131623718507197	0.00176646958885989	0.000417889399931928	0.000557536777929766	6	0.000170602633125179	0.000650734008267014	0.00152783006791364	0.00108928203809033	0.00176646958885989
10C	3	FcR2	0.99823353041114	0.99823353041114	0.998683762814928	0.999054716749225	0.99891071796191	0.999241299592858	0.999257738484303	0.000417889399931895	0.00055753677792969	6	0.000170602633125166	0.998472169932086	0.999349265991733	1	1
10C	4	FcR1	0.000746151804665058	0.000742261515696693	0.000758700407142205	0.000945283250774848	0.00108928203809033	0.00131623718507197	0.00176646958885989	0.000417889399931928	0.000557536777929766	6	0.000170602633125179	0.000650734008267014	0.00152783006791364	0.00108928203809033	0.000746151804665058
10C	4	FcR2	0.999253848195335	0.99823353041114	0.998683762814928	0.999054716749225	0.99891071796191	0.999241299592858	0.999257738484303	0.000417889399931895	0.00055753677792969	6	0.000170602633125166	0.998472169932086	0.999349265991733	1	1
10C	5	FcR1	0.000742261515696693	0.000742261515696693	0.000758700407142205	0.000945283250774848	0.00108928203809033	0.00131623718507197	0.00176646958885989	0.000417889399931928	0.000557536777929766	6	0.000170602633125179	0.000650734008267014	0.00152783006791364	0.00108928203809033	0.000742261515696693
10C	5	FcR2	0.999257738484303	0.99823353041114	0.998683762814928	0.999054716749225	0.99891071796191	0.999241299592858	0.999257738484303	0.000417889399931895	0.00055753677792969	6	0.000170602633125166	0.998472169932086	0.999349265991733	1	1
10C	6	FcR1	0.00109422028697605	0.000742261515696693	0.000758700407142205	0.000945283250774848	0.00108928203809033	0.00131623718507197	0.00176646958885989	0.000417889399931928	0.000557536777929766	6	0.000170602633125179	0.000650734008267014	0.00152783006791364	0.00108928203809033	0.00109422028697605
10C	6	FcR2	0.998905779713024	0.99823353041114	0.998683762814928	0.999054716749225	0.99891071796191	0.999241299592858	0.999257738484303	0.000417889399931895	0.00055753677792969	6	0.000170602633125166	0.998472169932086	0.999349265991733	1	1
CO2	1	FcR1	9.52530638164364e-10	9.52530638164364e-10	1.03039648298621e-09	1.17323247174608e-09	1.15244301123246e-09	1.21506201125198e-09	1.40387280791803e-09	1.6474744945647e-10	1.84665528265769e-10	6	6.72578645988857e-11	9.79551166190876e-10	1.32533485627404e-09	1.15244301123246e-09	9.52530638164364e-10
CO2	1	FcR2	0.999999999047469	0.999999998596127	0.999999998784938	0.999999998826768	0.999999998847557	0.999999998969604	0.999999999047469	1.64747454380192e-10	1.84665616131952e-10	6	6.72578666089867e-11	0.999999998674665	0.999999999020449	1	1
CO2	2	FcR1	1.14093516948231e-09	9.52530638164364e-10	1.03039648298621e-09	1.17323247174608e-09	1.15244301123246e-09	1.21506201125198e-09	1.40387280791803e-09	1.6474744945647e-10	1.84665528265769e-10	6	6.72578645988857e-11	9.79551166190876e-10	1.32533485627404e-09	1.15244301123246e-09	1.14093516948231e-09
CO2	2	FcR2	0.999999998859065	0.999999998596127	0.999999998784938	0.999999998826768	0.999999998847557	0.999999998969604	0.999999999047469	1.64747454380192e-10	1.84665616131952e-10	6	6.72578666089867e-11	0.999999998674665	0.999999999020449	1	1
CO2	3	FcR1	1.40387280791803e-09	9.52530638164364e-10	1.03039648298621e-09	1.17323247174608e-09	1.15244301123246e-09	1.21506201125198e-09	1.40387280791803e-09	1.6474744945647e-10	1.84665528265769e-10	6	6.72578645988857e-11	9.79551166190876e-10	1.32533485627404e-09	1.15244301123246e-09	1.40387280791803e-09
CO2	3	FcR2	0.999999998596127	0.999999998596127	0.999999998784938	0.999999998826768	0.999999998847557	0.999999998969604	0.999999999047469	1.64747454380192e-10	1.84665616131952e-10	6	6.72578666089867e-11	0.999999998674665	0.999999999020449	1	1
CO2	4	FcR1	9.93550254154172e-10	9.52530638164364e-10	1.03039648298621e-09	1.17323247174608e-09	1.15244301123246e-09	1.21506201125198e-09	1.40387280791803e-09	1.6474744945647e-10	1.84665528265769e-10	6	6.72578645988857e-11	9.79551166190876e-10	1.32533485627404e-09	1.15244301123246e-09	9.93550254154172e-10
CO2	4	FcR2	0.99999999900645	0.999999998596127	0.999999998784938	0.999999998826768	0.999999998847557	0.999999998969604	0.999999999047469	1.64747454380192e-10	1.84665616131952e-10	6	6.72578666089867e-11	0.999999998674665	0.999999999020449	1	1
CO2	5	FcR1	1.21823942366602e-09	9.52530638164364e-10	1.03039648298621e-09	1.17323247174608e-09	1.15244301123246e-09	1.21506201125198e-09	1.40387280791803e-09	1.6474744945647e-10	1.84665528265769e-10	6	6.72578645988857e-11	9.79551166190876e-10	1.32533485627404e-09	1.15244301123246e-09	1.21823942366602e-09
CO2	5	FcR2	0.999999998781761	0.999999998596127	0.999999998784938	0.999999998826768	0.999999998847557	0.999999998969604	0.999999999047469	1.64747454380192e-10	1.84665616131952e-10	6	6.72578666089867e-11	0.999999998674665	0.999999999020449	1	1
CO2	6	FcR1	1.20552977400986e-09	9.52530638164364e-10	1.03039648298621e-09	1.17323247174608e-09	1.15244301123246e-09	1.21506201125198e-09	1.40387280791803e-09	1.6474744945647e-10	1.84665528265769e-10	6	6.72578645988857e-11	9.79551166190876e-10	1.32533485627404e-09	1.15244301123246e-09	1.20552977400986e-09
CO2	6	FcR2	0.99999999879447	0.999999998596127	0.999999998784938	0.999999998826768	0.999999998847557	0.999999998969604	0.999999999047469	1.64747454380192e-10	1.84665616131952e-10	6	6.72578666089867e-11	0.999999998674665	0.999999999020449	1	1
Si	1	FcR1	1.58976095522392e-09	1.33939929605737e-09	1.65881176040146e-09	1.87190098065335e-09	2.0738636131487e-09	2.59539724871253e-09	2.93563572981171e-09	6.59816308491657e-10	9.3658548831107e-10	6	2.69368879961896e-10	1.38142886323295e-09	2.76629836306445e-09	2.0738636131487e-09	1.58976095522392e-09
Si	1	FcR2	0.999999998410239	0.999999997064364	0.999999997404603	0.999999998128099	0.999999997926136	0.999999998341188	0.999999998660601	6.59816327046292e-10	9.36585586863714e-10	6	2.69368887536794e-10	0.999999997233702	0.999999998618571	1	1
Si	2	FcR1	1.86596417593408e-09	1.33939929605737e-09	1.65881176040146e-09	1.87190098065335e-09	2.0738636131487e-09	2.59539724871253e-09	2.93563572981171e-09	6.59816308491657e-10	9.3658548831107e-10	6	2.69368879961896e-10	1.38142886323295e-09	2.76629836306445e-09	2.0738636131487e-09	1.86596417593408e-09
Si	2	FcR2	0.999999998134036	0.999999997064364	0.999999997404603	0.999999998128099	0.999999997926136	0.999999998341188	0.999999998660601	6.59816327046292e-10	9.36585586863714e-10	6	2.69368887536794e-10	0.999999997233702	0.999999998618571	1	1
Si	3	FcR1	2.93563572981171e-09	1.33939929605737e-09	1.65881176040146e-09	1.87190098065335e-09	2.0738636131487e-09	2.59539724871253e-09	2.93563572981171e-09	6.59816308491657e-10	9.3658548831107e-10	6	2.69368879961896e-10	1.38142886323295e-09	2.76629836306445e-09	2.0738636131487e-09	2.93563572981171e-09
Si	3	FcR2	0.999999997064364	0.999999997064364	0.999999997404603	0.999999998128099	0.999999997926136	0.999999998341188	0.999999998660601	6.59816327046292e-10	9.36585586863714e-10	6	2.69368887536794e-10	0.999999997233702	0.999999998618571	1	1
Si	4	FcR1	1.33939929605737e-09	1.33939929605737e-09	1.65881176040146e-09	1.87190098065335e-09	2.0738636131487e-09	2.59539724871253e-09	2.93563572981171e-09	6.59816308491657e-10	9.3658548831107e-10	6	2.69368879961896e-10	1.38142886323295e-09	2.76629836306445e-09	2.0738636131487e-09	1.33939929605737e-09
Si	4	FcR2	0.999999998660601	0.999999997064364	0.999999997404603	0.999999998128099	0.999999997926136	0.999999998341188	0.999999998660601	6.59816327046292e-10	9.36585586863714e-10	6	2.69368887536794e-10	0.999999997233702	0.999999998618571	1	1
Si	5	FcR1	1.87783778537262e-09	1.33939929605737e-09	1.65881176040146e-09	1.87190098065335e-09	2.0738636131487e-09	2.59539724871253e-09	2.93563572981171e-09	6.59816308491657e-10	9.3658548831107e-10	6	2.69368879961896e-10	1.38142886323295e-09	2.76629836306445e-09	2.0738636131487e-09	1.87783778537262e-09
Si	5	FcR2	0.999999998122162	0.999999997064364	0.999999997404603	0.999999998128099	0.999999997926136	0.999999998341188	0.999999998660601	6.59816327046292e-10	9.36585586863714e-10	6	2.69368887536794e-10	0.999999997233702	0.999999998618571	1	1
Si	6	FcR1	2.8345837364925e-09	1.33939929605737e-09	1.65881176040146e-09	1.87190098065335e-09	2.0738636131487e-09	2.59539724871253e-09	2.93563572981171e-09	6.59816308491657e-10	9.3658548831107e-10	6	2.69368879961896e-10	1.38142886323295e-09	2.76629836306445e-09	2.0738636131487e-09	2.8345837364925e-09
Si	6	FcR2	0.999999997165416	0.999999997064364	0.999999997404603	0.999999998128099	0.999999997926136	0.999999998341188	0.999999998660601	6.59816327046292e-10	9.36585586863714e-10	6	2.69368887536794e-10	0.999999997233702	0.999999998618571	1	1
Red	1	FcR1	1.14019529134414e-10	9.00801383775536e-11	1.03075075832663e-10	1.13234658858942e-10	1.12978769672024e-10	1.14019529134414e-10	1.47353461219902e-10	1.93812140169915e-11	1.0944453301751e-11	6	7.91234748955105e-12	9.2639432938142e-11	1.33318106405907e-10	1.12978769672024e-10	1.14019529134414e-10
Red	1	FcR2	0.99999999988598	0.999999999852647	0.99999999988598	0.999999999886765	0.999999999887021	0.999999999896925	0.99999999990992	1.9381210501676e-11	1.09444675544523e-11	6	7.91234605442951e-12	0.999999999866682	0.999999999907361	1	1
Red	2	FcR1	1.47353461219902e-10	9.00801383775536e-11	1.03075075832663e-10	1.13234658858942e-10	1.12978769672024e-10	1.14019529134414e-10	1.47353461219902e-10	1.93812140169915e-11	1.0944453301751e-11	6	7.91234748955105e-12	9.2639432938142e-11	1.33318106405907e-10	1.12978769672024e-10	1.47353461219902e-10
Red	2	FcR2	0.999999999852647	0.999999999852647	0.99999999988598	0.999999999886765	0.999999999887021	0.999999999896925	0.99999999990992	1.9381210501676e-11	1.09444675544523e-11	6	7.91234605442951e-12	0.999999999866682	0.999999999907361	1	1
Red	3	FcR1	9.00801383775536e-11	9.00801383775536e-11	1.03075075832663e-10	1.13234658858942e-10	1.12978769672024e-10	1.14019529134414e-10	1.47353461219902e-10	1.93812140169915e-11	1.0944453301751e-11	6	7.91234748955105e-12	9.2639432938142e-11	1.33318106405907e-10	1.12978769672024e-10	9.00801383775536e-11
Red	3	FcR2	0.99999999990992	0.999999999852647	0.99999999988598	0.999999999886765	0.999999999887021	0.999999999896925	0.99999999990992	1.9381210501676e-11	1.09444675544523e-11	6	7.91234605442951e-12	0.999999999866682	0.999999999907361	1	1
Red	4	FcR1	9.9950171582394e-11	9.00801383775536e-11	1.03075075832663e-10	1.13234658858942e-10	1.12978769672024e-10	1.14019529134414e-10	1.47353461219902e-10	1.93812140169915e-11	1.0944453301751e-11	6	7.91234748955105e-12	9.2639432938142e-11	1.33318106405907e-10	1.12978769672024e-10	9.9950171582394e-11
Red	4	FcR2	0.99999999990005	0.999999999852647	0.99999999988598	0.999999999886765	0.999999999887021	0.999999999896925	0.99999999990992	1.9381210501676e-11	1.09444675544523e-11	6	7.91234605442951e-12	0.999999999866682	0.999999999907361	1	1
Red	5	FcR1	1.14019529134414e-10	9.00801383775536e-11	1.03075075832663e-10	1.13234658858942e-10	1.12978769672024e-10	1.14019529134414e-10	1.47353461219902e-10	1.93812140169915e-11	1.0944453301751e-11	6	7.91234748955105e-12	9.2639432938142e-11	1.33318106405907e-10	1.12978769672024e-10	1.14019529134414e-10
Red	5	FcR2	0.99999999988598	0.999999999852647	0.99999999988598	0.999999999886765	0.999999999887021	0.999999999896925	0.99999999990992	1.9381210501676e-11	1.09444675544523e-11	6	7.91234605442951e-12	0.999999999866682	0.999999999907361	1	1
Red	6	FcR1	1.12449788583469e-10	9.00801383775536e-11	1.03075075832663e-10	1.13234658858942e-10	1.12978769672024e-10	1.14019529134414e-10	1.47353461219902e-10	1.93812140169915e-11	1.0944453301751e-11	6	7.91234748955105e-12	9.2639432938142e-11	1.33318106405907e-10	1.12978769672024e-10	1.12449788583469e-10
Red	6	FcR2	0.99999999988755	0.999999999852647	0.99999999988598	0.999999999886765	0.999999999887021	0.999999999896925	0.99999999990992	1.9381210501676e-11	1.09444675544523e-11	6	7.91234605442951e-12	0.999999999866682	0.999999999907361	1	1
Blue	1	FcR1	8.62952378663022e-10	4.16778526527317e-10	4.61054803017795e-10	5.71990227740454e-10	6.13633692474774e-10	7.68508406485479e-10	8.62952378663022e-10	1.90721417701026e-10	3.07453603467684e-10	6	7.78616927312883e-11	4.13483839447828e-10	8.13783545501719e-10	6.13633692474774e-10	8.62952378663022e-10
Blue	1	FcR2	0.999999999137048	0.999999999137048	0.999999999231492	0.99999999942801	0.999999999386366	0.999999999538945	0.999999999583221	1.90721422000249e-10	3.07453618120235e-10	6	7.78616944864387e-11	0.999999999186216	0.999999999586516	1	1
Blue	2	FcR1	8.05163039464292e-10	4.16778526527317e-10	4.61054803017795e-10	5.71990227740454e-10	6.13633692474774e-10	7.68508406485479e-10	8.62952378663022e-10	1.90721417701026e-10	3.07453603467684e-10	6	7.78616927312883e-11	4.13483839447828e-10	8.13783545501719e-10	6.13633692474774e-10	8.05163039464292e-10
Blue	2	FcR2	0.999999999194837	0.999999999137048	0.999999999231492	0.99999999942801	0.999999999386366	0.999999999538945	0.999999999583221	1.90721422000249e-10	3.07453618120235e-10	6	7.78616944864387e-11	0.999999999186216	0.999999999586516	1	1
Blue	3	FcR1	6.58544507549038e-10	4.16778526527317e-10	4.61054803017795e-10	5.71990227740454e-10	6.13633692474774e-10	7.68508406485479e-10	8.62952378663022e-10	1.90721417701026e-10	3.07453603467684e-10	6	7.78616927312883e-11	4.13483839447828e-10	8.13783545501719e-10	6.13633692474774e-10	6.58544507549038e-10
Blue	3	FcR2	0.999999999341455	0.999999999137048	0.999999999231492	0.99999999942801	0.999999999386366	0.999999999538945	0.999999999583221	1.90721422000249e-10	3.07453618120235e-10	6	7.78616944864387e-11	0.999999999186216	0.999999999586516	1	1
Blue	4	FcR1	4.8543594793187e-10	4.16778526527317e-10	4.61054803017795e-10	5.71990227740454e-10	6.13633692474774e-10	7.68508406485479e-10	8.62952378663022e-10	1.90721417701026e-10	3.07453603467684e-10	6	7.78616927312883e-11	4.13483839447828e-10	8.13783545501719e-10	6.13633692474774e-10	4.8543594793187e-10
Blue	4	FcR2	0.999999999514564	0.999999999137048	0.999999999231492	0.99999999942801	0.999999999386366	0.999999999538945	0.999999999583221	1.90721422000249e-10	3.07453618120235e-10	6	7.78616944864387e-11	0.999999999186216	0.999999999586516	1	1
Blue	5	FcR1	4.16778526527317e-10	4.16778526527317e-10	4.61054803017795e-10	5.71990227740454e-10	6.13633692474774e-10	7.68508406485479e-10	8.62952378663022e-10	1.90721417701026e-10	3.07453603467684e-10	6	7.78616927312883e-11	4.13483839447828e-10	8.13783545501719e-10	6.13633692474774e-10	4.16778526527317e-10
Blue	5	FcR2	0.999999999583221	0.999999999137048	0.999999999231492	0.99999999942801	0.999999999386366	0.999999999538945	0.999999999583221	1.90721422000249e-10	3.07453618120235e-10	6	7.78616944864387e-11	0.999999999186216	0.999999999586516	1	1
Blue	6	FcR1	4.52927754713103e-10	4.16778526527317e-10	4.61054803017795e-10	5.71990227740454e-10	6.13633692474774e-10	7.68508406485479e-10	8.62952378663022e-10	1.90721417701026e-10	3.07453603467684e-10	6	7.78616927312883e-11	4.13483839447828e-10	8.13783545501719e-10	6.13633692474774e-10	4.52927754713103e-10
Blue	6	FcR2	0.999999999547072	0.999999999137048	0.999999999231492	0.99999999942801	0.999999999386366	0.999999999538945	0.999999999583221	1.90721422000249e-10	3.07453618120235e-10	6	7.78616944864387e-11	0.999999999186216	0.999999999586516	1	1
