# Supplementary material for: Plastid-localized xanthorhodopsin increases diatom biomass and ecosystem productivity in iron-limited surface oceans
Source: Nat Microbiol. 2023 Oct 16;8(11):2050–66. doi: 10.1038/s41564-023-01498-5 (PMC10627834; doi:10.1038/s41564-023-01498-5)
Supplement: Supplementary file 6 — Statistical source data for Fig. 4a–k. [file 41564_2023_1498_MOESM6_ESM.zip]

Archive with 22 entries (22 files):
- Strauss_Fig4a_SourceData.csv
- __MACOSX/._Strauss_Fig4a_SourceData.csv
- Strauss_Fig4b_SourceData.csv
- __MACOSX/._Strauss_Fig4b_SourceData.csv
- Strauss_Fig4c_SourceData.csv
- __MACOSX/._Strauss_Fig4c_SourceData.csv
- Strauss_Fig4d_SourceData.csv
- __MACOSX/._Strauss_Fig4d_SourceData.csv
- Strauss_Fig4e_SourceData.csv
- __MACOSX/._Strauss_Fig4e_SourceData.csv
- Strauss_Fig4f_SourceData.csv
- __MACOSX/._Strauss_Fig4f_SourceData.csv
- Strauss_Fig4g_SourceData.csv
- __MACOSX/._Strauss_Fig4g_SourceData.csv
- Strauss_Fig4h_SourceData.csv
- __MACOSX/._Strauss_Fig4h_SourceData.csv
- Strauss_Fig4i_SourceData.csv
- __MACOSX/._Strauss_Fig4i_SourceData.csv
- Strauss_Fig4j_SourceData.csv
- __MACOSX/._Strauss_Fig4j_SourceData.csv
- Strauss_Fig4k_SourceData.csv
- __MACOSX/._Strauss_Fig4k_SourceData.csv
