# Supplementary material for: Plastid-localized xanthorhodopsin increases diatom biomass and ecosystem productivity in iron-limited surface oceans
Source: Nat Microbiol. 2023 Oct 16;8(11):2050–66. doi: 10.1038/s41564-023-01498-5 (PMC10627834; doi:10.1038/s41564-023-01498-5)
Supplement: Supplementary file 6 — Statistical source data for Fig. 4a–k. [file 41564_2023_1498_MOESM6_ESM.zip › Strauss_Fig4a_SourceData.csv]

type	description	begin	end	length	accession	entryName	taxid	order
CHAIN	beta-FcR1-TYE	1	655	654	NA	beta-FcR1-TYE	NA	5
DOMAIN	beta-linker	1	105	105	NA	beta-FcR1-TYE	NA	5
MOTIF	CsR N-terminus	108	117	10	NA	beta-FcR1-TYE	NA	5
DOMAIN	FcR1delta1-27	118	377	260	NA	beta-FcR1-TYE	NA	5
MOTIF	plasma membrane trafficking signal (T)	381	402	22	NA	beta-FcR1-TYE	NA	5
DOMAIN	eYFP	407	645	239	NA	beta-FcR1-TYE	NA	5
MOTIF	Kir2.1 K+ channel ER export signal (E)	648	654	7	NA	beta-FcR1-TYE	NA	5
CHAIN	beta-FcR2-TYE	1	651	652	NA	beta-FcR2-TYE	NA	4
DOMAIN	beta-linker	1	105	105	NA	beta-FcR2-TYE	NA	4
MOTIF	CsR N-terminus	108	117	10	NA	beta-FcR2-TYE	NA	4
DOMAIN	FcR2	118	374	257	NA	beta-FcR2-TYE	NA	4
MOTIF	plasma membrane trafficking signal (T)	378	399	22	NA	beta-FcR2-TYE	NA	4
DOMAIN	eYFP	404	642	239	NA	beta-FcR2-TYE	NA	4
MOTIF	Kir2.1 K+ channel ER export signal (E)	645	651	7	NA	beta-FcR2-TYE	NA	4
