# Supplementary material for: Plastid-localized xanthorhodopsin increases diatom biomass and ecosystem productivity in iron-limited surface oceans
Source: Nat Microbiol. 2023 Oct 16;8(11):2050–66. doi: 10.1038/s41564-023-01498-5 (PMC10627834; doi:10.1038/s41564-023-01498-5)
Supplement: Supplementary file 6 — Statistical source data for Fig. 4a–k. [file 41564_2023_1498_MOESM6_ESM.zip › Strauss_Fig4b_SourceData.csv]

construct	time	membrane_potential	value
FcR1	0	-100mV	-0.05798
FcR1	0	-80mV	-0.04883
FcR1	0	-60mV	-0.01526
FcR1	0	-40mV	0.0061
FcR1	0	-20mV	0.00915
FcR1	0	0mV	0.01526
FcR1	0	+20mV	0.01831
FcR1	0.0011393	-100mV	-0.05798
FcR1	0.0011393	-80mV	-0.04577
FcR1	0.0011393	-60mV	-0.01526
FcR1	0.0011393	-40mV	0.0061
FcR1	0.0011393	-20mV	0.00915
FcR1	0.0011393	0mV	0.01221
FcR1	0.0011393	+20mV	0.01831
FcR1	0.0022786	-100mV	-0.05798
FcR1	0.0022786	-80mV	-0.04272
FcR1	0.0022786	-60mV	-0.01831
FcR1	0.0022786	-40mV	0.00305
FcR1	0.0022786	-20mV	0.00915
FcR1	0.0022786	0mV	0.01526
FcR1	0.0022786	+20mV	0.01526
FcR1	0.0034179	-100mV	-0.05798
FcR1	0.0034179	-80mV	-0.04577
FcR1	0.0034179	-60mV	-0.01831
FcR1	0.0034179	-40mV	0
FcR1	0.0034179	-20mV	0.00915
FcR1	0.0034179	0mV	0.01831
FcR1	0.0034179	+20mV	0.01526
FcR1	0.0045572	-100mV	-0.05798
FcR1	0.0045572	-80mV	-0.04883
FcR1	0.0045572	-60mV	-0.01831
FcR1	0.0045572	-40mV	0
FcR1	0.0045572	-20mV	0.00915
FcR1	0.0045572	0mV	0.01831
FcR1	0.0045572	+20mV	0.01526
FcR1	0.0056965	-100mV	-0.05493
FcR1	0.0056965	-80mV	-0.04883
FcR1	0.0056965	-60mV	-0.01831
FcR1	0.0056965	-40mV	0
FcR1	0.0056965	-20mV	0.0122
FcR1	0.0056965	0mV	0.01831
FcR1	0.0056965	+20mV	0.01526
FcR1	0.0068358	-100mV	-0.05798
FcR1	0.0068358	-80mV	-0.04883
FcR1	0.0068358	-60mV	-0.01831
FcR1	0.0068358	-40mV	0
FcR1	0.0068358	-20mV	0.01525
FcR1	0.0068358	0mV	0.01831
FcR1	0.0068358	+20mV	0.01526
FcR1	0.0079751	-100mV	-0.05798
FcR1	0.0079751	-80mV	-0.04577
FcR1	0.0079751	-60mV	-0.01831
FcR1	0.0079751	-40mV	0
FcR1	0.0079751	-20mV	0.01525
FcR1	0.0079751	0mV	0.01526
FcR1	0.0079751	+20mV	0.01526
FcR1	0.0091144	-100mV	-0.06104
FcR1	0.0091144	-80mV	-0.04577
FcR1	0.0091144	-60mV	-0.01831
FcR1	0.0091144	-40mV	0
FcR1	0.0091144	-20mV	0.01525
FcR1	0.0091144	0mV	0.01526
FcR1	0.0091144	+20mV	0.01526
FcR1	0.0102537	-100mV	-0.06104
FcR1	0.0102537	-80mV	-0.04577
FcR1	0.0102537	-60mV	-0.02136
FcR1	0.0102537	-40mV	-0.00306
FcR1	0.0102537	-20mV	0.0122
FcR1	0.0102537	0mV	0.01831
FcR1	0.0102537	+20mV	0.01221
FcR1	0.011393	-100mV	-0.06104
FcR1	0.011393	-80mV	-0.04883
FcR1	0.011393	-60mV	-0.02136
FcR1	0.011393	-40mV	-0.00306
FcR1	0.011393	-20mV	0.0122
FcR1	0.011393	0mV	0.01831
FcR1	0.011393	+20mV	0.01221
FcR1	0.0125323	-100mV	-0.05798
FcR1	0.0125323	-80mV	-0.04883
FcR1	0.0125323	-60mV	-0.02136
FcR1	0.0125323	-40mV	0
FcR1	0.0125323	-20mV	0.0122
FcR1	0.0125323	0mV	0.01831
FcR1	0.0125323	+20mV	0.01221
FcR1	0.0136716	-100mV	-0.05493
FcR1	0.0136716	-80mV	-0.04577
FcR1	0.0136716	-60mV	-0.02136
FcR1	0.0136716	-40mV	0.00305
FcR1	0.0136716	-20mV	0.01525
FcR1	0.0136716	0mV	0.01526
FcR1	0.0136716	+20mV	0.01221
FcR1	0.0148109	-100mV	-0.05493
FcR1	0.0148109	-80mV	-0.04272
FcR1	0.0148109	-60mV	-0.02136
FcR1	0.0148109	-40mV	0.00305
FcR1	0.0148109	-20mV	0.01525
FcR1	0.0148109	0mV	0.01526
FcR1	0.0148109	+20mV	0.01526
FcR1	0.0159502	-100mV	-0.05493
FcR1	0.0159502	-80mV	-0.04272
FcR1	0.0159502	-60mV	-0.02136
FcR1	0.0159502	-40mV	0.00305
FcR1	0.0159502	-20mV	0.0122
FcR1	0.0159502	0mV	0.01526
FcR1	0.0159502	+20mV	0.01526
FcR1	0.0170895	-100mV	-0.05493
FcR1	0.0170895	-80mV	-0.04272
FcR1	0.0170895	-60mV	-0.02136
FcR1	0.0170895	-40mV	0
FcR1	0.0170895	-20mV	0.00915
FcR1	0.0170895	0mV	0.01831
FcR1	0.0170895	+20mV	0.01221
FcR1	0.0182288	-100mV	-0.05493
FcR1	0.0182288	-80mV	-0.04577
FcR1	0.0182288	-60mV	-0.02136
FcR1	0.0182288	-40mV	0
FcR1	0.0182288	-20mV	0.00915
FcR1	0.0182288	0mV	0.01831
FcR1	0.0182288	+20mV	0.01526
FcR1	0.0193681	-100mV	-0.05493
FcR1	0.0193681	-80mV	-0.04577
FcR1	0.0193681	-60mV	-0.01831
FcR1	0.0193681	-40mV	0.00305
FcR1	0.0193681	-20mV	0.00915
FcR1	0.0193681	0mV	0.01526
FcR1	0.0193681	+20mV	0.01526
FcR1	0.0205074	-100mV	-0.05493
FcR1	0.0205074	-80mV	-0.04272
FcR1	0.0205074	-60mV	-0.01831
FcR1	0.0205074	-40mV	0.00305
FcR1	0.0205074	-20mV	0.0122
FcR1	0.0205074	0mV	0.01526
FcR1	0.0205074	+20mV	0.01831
FcR1	0.0216467	-100mV	-0.05493
FcR1	0.0216467	-80mV	-0.04272
FcR1	0.0216467	-60mV	-0.01831
FcR1	0.0216467	-40mV	0.00305
FcR1	0.0216467	-20mV	0.0122
FcR1	0.0216467	0mV	0.01526
FcR1	0.0216467	+20mV	0.01831
FcR1	0.022786	-100mV	-0.05493
FcR1	0.022786	-80mV	-0.04272
FcR1	0.022786	-60mV	-0.01831
FcR1	0.022786	-40mV	0.00305
FcR1	0.022786	-20mV	0.0122
FcR1	0.022786	0mV	0.01831
FcR1	0.022786	+20mV	0.01831
FcR1	0.0239253	-100mV	-0.05493
FcR1	0.0239253	-80mV	-0.04272
FcR1	0.0239253	-60mV	-0.02136
FcR1	0.0239253	-40mV	0
FcR1	0.0239253	-20mV	0.0122
FcR1	0.0239253	0mV	0.02136
FcR1	0.0239253	+20mV	0.01526
FcR1	0.0250646	-100mV	-0.05493
FcR1	0.0250646	-80mV	-0.04577
FcR1	0.0250646	-60mV	-0.02136
FcR1	0.0250646	-40mV	-0.00306
FcR1	0.0250646	-20mV	0.0122
FcR1	0.0250646	0mV	0.02136
FcR1	0.0250646	+20mV	0.01526
FcR1	0.0262039	-100mV	-0.05493
FcR1	0.0262039	-80mV	-0.04577
FcR1	0.0262039	-60mV	-0.01831
FcR1	0.0262039	-40mV	0
FcR1	0.0262039	-20mV	0.0122
FcR1	0.0262039	0mV	0.01831
FcR1	0.0262039	+20mV	0.01526
FcR1	0.0273432	-100mV	-0.05493
FcR1	0.0273432	-80mV	-0.04577
FcR1	0.0273432	-60mV	-0.01831
FcR1	0.0273432	-40mV	0
FcR1	0.0273432	-20mV	0.01525
FcR1	0.0273432	0mV	0.01526
FcR1	0.0273432	+20mV	0.01831
FcR1	0.0284825	-100mV	-0.05798
FcR1	0.0284825	-80mV	-0.04577
FcR1	0.0284825	-60mV	-0.01831
FcR1	0.0284825	-40mV	0.00305
FcR1	0.0284825	-20mV	0.01525
FcR1	0.0284825	0mV	0.01526
FcR1	0.0284825	+20mV	0.01526
FcR1	0.0296218	-100mV	-0.05798
FcR1	0.0296218	-80mV	-0.04577
FcR1	0.0296218	-60mV	-0.02136
FcR1	0.0296218	-40mV	0.00305
FcR1	0.0296218	-20mV	0.01525
FcR1	0.0296218	0mV	0.01526
FcR1	0.0296218	+20mV	0.01526
FcR1	0.0307611	-100mV	-0.05798
FcR1	0.0307611	-80mV	-0.04577
FcR1	0.0307611	-60mV	-0.02441
FcR1	0.0307611	-40mV	0.00305
FcR1	0.0307611	-20mV	0.0122
FcR1	0.0307611	0mV	0.01831
FcR1	0.0307611	+20mV	0.01221
FcR1	0.0319004	-100mV	-0.05798
FcR1	0.0319004	-80mV	-0.04883
FcR1	0.0319004	-60mV	-0.02441
FcR1	0.0319004	-40mV	0.00305
FcR1	0.0319004	-20mV	0.0122
FcR1	0.0319004	0mV	0.01831
FcR1	0.0319004	+20mV	0.01221
FcR1	0.0330397	-100mV	-0.05493
FcR1	0.0330397	-80mV	-0.04577
FcR1	0.0330397	-60mV	-0.02441
FcR1	0.0330397	-40mV	0.00305
FcR1	0.0330397	-20mV	0.0122
FcR1	0.0330397	0mV	0.01831
FcR1	0.0330397	+20mV	0.01221
FcR1	0.034179	-100mV	-0.05493
FcR1	0.034179	-80mV	-0.04577
FcR1	0.034179	-60mV	-0.02136
FcR1	0.034179	-40mV	0.00305
FcR1	0.034179	-20mV	0.0122
FcR1	0.034179	0mV	0.01526
FcR1	0.034179	+20mV	0.01221
FcR1	0.0353183	-100mV	-0.05798
FcR1	0.0353183	-80mV	-0.04272
FcR1	0.0353183	-60mV	-0.02136
FcR1	0.0353183	-40mV	0.00305
FcR1	0.0353183	-20mV	0.01525
FcR1	0.0353183	0mV	0.01526
FcR1	0.0353183	+20mV	0.01221
FcR1	0.0364576	-100mV	-0.05798
FcR1	0.0364576	-80mV	-0.04577
FcR1	0.0364576	-60mV	-0.01831
FcR1	0.0364576	-40mV	0
FcR1	0.0364576	-20mV	0.0122
FcR1	0.0364576	0mV	0.01526
FcR1	0.0364576	+20mV	0.01221
FcR1	0.0375969	-100mV	-0.05798
FcR1	0.0375969	-80mV	-0.04577
FcR1	0.0375969	-60mV	-0.02136
FcR1	0.0375969	-40mV	0
FcR1	0.0375969	-20mV	0.0122
FcR1	0.0375969	0mV	0.01526
FcR1	0.0375969	+20mV	0.01221
FcR1	0.0387362	-100mV	-0.05493
FcR1	0.0387362	-80mV	-0.04577
FcR1	0.0387362	-60mV	-0.01831
FcR1	0.0387362	-40mV	0
FcR1	0.0387362	-20mV	0.00915
FcR1	0.0387362	0mV	0.01831
FcR1	0.0387362	+20mV	0.01221
FcR1	0.0398755	-100mV	-0.05493
FcR1	0.0398755	-80mV	-0.04577
FcR1	0.0398755	-60mV	-0.01831
FcR1	0.0398755	-40mV	0
FcR1	0.0398755	-20mV	0.00915
FcR1	0.0398755	0mV	0.01831
FcR1	0.0398755	+20mV	0.01526
FcR1	0.0410148	-100mV	-0.05493
FcR1	0.0410148	-80mV	-0.04272
FcR1	0.0410148	-60mV	-0.01831
FcR1	0.0410148	-40mV	0.00305
FcR1	0.0410148	-20mV	0.0122
FcR1	0.0410148	0mV	0.01526
FcR1	0.0410148	+20mV	0.01526
FcR1	0.0421541	-100mV	-0.05493
FcR1	0.0421541	-80mV	-0.04577
FcR1	0.0421541	-60mV	-0.01526
FcR1	0.0421541	-40mV	0
FcR1	0.0421541	-20mV	0.0122
FcR1	0.0421541	0mV	0.01526
FcR1	0.0421541	+20mV	0.01831
FcR1	0.0432934	-100mV	-0.05798
FcR1	0.0432934	-80mV	-0.04577
FcR1	0.0432934	-60mV	-0.01831
FcR1	0.0432934	-40mV	0
FcR1	0.0432934	-20mV	0.0122
FcR1	0.0432934	0mV	0.01831
FcR1	0.0432934	+20mV	0.01831
FcR1	0.0444327	-100mV	-0.05493
FcR1	0.0444327	-80mV	-0.04883
FcR1	0.0444327	-60mV	-0.02136
FcR1	0.0444327	-40mV	-0.00306
FcR1	0.0444327	-20mV	0.00915
FcR1	0.0444327	0mV	0.01831
FcR1	0.0444327	+20mV	0.01526
FcR1	0.045572	-100mV	-0.05493
FcR1	0.045572	-80mV	-0.05188
FcR1	0.045572	-60mV	-0.02136
FcR1	0.045572	-40mV	0
FcR1	0.045572	-20mV	0.00915
FcR1	0.045572	0mV	0.01831
FcR1	0.045572	+20mV	0.01526
FcR1	0.0467113	-100mV	-0.05493
FcR1	0.0467113	-80mV	-0.04883
FcR1	0.0467113	-60mV	-0.02136
FcR1	0.0467113	-40mV	0
FcR1	0.0467113	-20mV	0.0122
FcR1	0.0467113	0mV	0.01831
FcR1	0.0467113	+20mV	0.01526
FcR1	0.0478506	-100mV	-0.05493
FcR1	0.0478506	-80mV	-0.04883
FcR1	0.0478506	-60mV	-0.01831
FcR1	0.0478506	-40mV	0.00305
FcR1	0.0478506	-20mV	0.0122
FcR1	0.0478506	0mV	0.01526
FcR1	0.0478506	+20mV	0.01526
FcR1	0.0489899	-100mV	-0.05798
FcR1	0.0489899	-80mV	-0.04577
FcR1	0.0489899	-60mV	-0.01831
FcR1	0.0489899	-40mV	0
FcR1	0.0489899	-20mV	0.0122
FcR1	0.0489899	0mV	0.01526
FcR1	0.0489899	+20mV	0.01526
FcR1	0.0501292	-100mV	-0.05798
FcR1	0.0501292	-80mV	-0.04577
FcR1	0.0501292	-60mV	-0.02136
FcR1	0.0501292	-40mV	-0.00306
FcR1	0.0501292	-20mV	0.0122
FcR1	0.0501292	0mV	0.01831
FcR1	0.0501292	+20mV	0.01221
FcR1	0.0512685	-100mV	-0.05798
FcR1	0.0512685	-80mV	-0.04883
FcR1	0.0512685	-60mV	-0.02136
FcR1	0.0512685	-40mV	-0.00306
FcR1	0.0512685	-20mV	0.0122
FcR1	0.0512685	0mV	0.02136
FcR1	0.0512685	+20mV	0.01221
FcR1	0.0524078	-100mV	-0.05798
FcR1	0.0524078	-80mV	-0.04883
FcR1	0.0524078	-60mV	-0.02136
FcR1	0.0524078	-40mV	0
FcR1	0.0524078	-20mV	0.0122
FcR1	0.0524078	0mV	0.01831
FcR1	0.0524078	+20mV	0.01221
FcR1	0.0535471	-100mV	-0.05493
FcR1	0.0535471	-80mV	-0.04883
FcR1	0.0535471	-60mV	-0.02136
FcR1	0.0535471	-40mV	0.00305
FcR1	0.0535471	-20mV	0.0122
FcR1	0.0535471	0mV	0.01831
FcR1	0.0535471	+20mV	0.01526
FcR1	0.0546864	-100mV	-0.05798
FcR1	0.0546864	-80mV	-0.04577
FcR1	0.0546864	-60mV	-0.02136
FcR1	0.0546864	-40mV	0.00305
FcR1	0.0546864	-20mV	0.0122
FcR1	0.0546864	0mV	0.01526
FcR1	0.0546864	+20mV	0.01526
FcR1	0.0558257	-100mV	-0.05798
FcR1	0.0558257	-80mV	-0.04272
FcR1	0.0558257	-60mV	-0.02136
FcR1	0.0558257	-40mV	0.00305
FcR1	0.0558257	-20mV	0.0122
FcR1	0.0558257	0mV	0.01526
FcR1	0.0558257	+20mV	0.01221
FcR1	0.056965	-100mV	-0.05798
FcR1	0.056965	-80mV	-0.04272
FcR1	0.056965	-60mV	-0.02441
FcR1	0.056965	-40mV	0.00305
FcR1	0.056965	-20mV	0.0122
FcR1	0.056965	0mV	0.01526
FcR1	0.056965	+20mV	0.01221
FcR1	0.0581043	-100mV	-0.05493
FcR1	0.0581043	-80mV	-0.04272
FcR1	0.0581043	-60mV	-0.02136
FcR1	0.0581043	-40mV	0.00305
FcR1	0.0581043	-20mV	0.0122
FcR1	0.0581043	0mV	0.01526
FcR1	0.0581043	+20mV	0.01221
FcR1	0.0592436	-100mV	-0.05188
FcR1	0.0592436	-80mV	-0.04577
FcR1	0.0592436	-60mV	-0.02136
FcR1	0.0592436	-40mV	0.00305
FcR1	0.0592436	-20mV	0.0122
FcR1	0.0592436	0mV	0.01526
FcR1	0.0592436	+20mV	0.01526
FcR1	0.0603829	-100mV	-0.05188
FcR1	0.0603829	-80mV	-0.04577
FcR1	0.0603829	-60mV	-0.01831
FcR1	0.0603829	-40mV	0.0061
FcR1	0.0603829	-20mV	0.0122
FcR1	0.0603829	0mV	0.01526
FcR1	0.0603829	+20mV	0.01831
FcR1	0.0615222	-100mV	-0.05493
FcR1	0.0615222	-80mV	-0.04577
FcR1	0.0615222	-60mV	-0.01831
FcR1	0.0615222	-40mV	0.00305
FcR1	0.0615222	-20mV	0.0122
FcR1	0.0615222	0mV	0.01526
FcR1	0.0615222	+20mV	0.01831
FcR1	0.0626615	-100mV	-0.05493
FcR1	0.0626615	-80mV	-0.04272
FcR1	0.0626615	-60mV	-0.01831
FcR1	0.0626615	-40mV	0.00305
FcR1	0.0626615	-20mV	0.0122
FcR1	0.0626615	0mV	0.01526
FcR1	0.0626615	+20mV	0.01831
FcR1	0.0638008	-100mV	-0.05493
FcR1	0.0638008	-80mV	-0.04577
FcR1	0.0638008	-60mV	-0.01831
FcR1	0.0638008	-40mV	0
FcR1	0.0638008	-20mV	0.0122
FcR1	0.0638008	0mV	0.01831
FcR1	0.0638008	+20mV	0.01526
FcR1	0.06494009	-100mV	-0.05493
FcR1	0.06494009	-80mV	-0.04577
FcR1	0.06494009	-60mV	-0.01831
FcR1	0.06494009	-40mV	-0.00306
FcR1	0.06494009	-20mV	0.0122
FcR1	0.06494009	0mV	0.01831
FcR1	0.06494009	+20mV	0.01526
FcR1	0.06607939	-100mV	-0.05493
FcR1	0.06607939	-80mV	-0.04577
FcR1	0.06607939	-60mV	-0.01831
FcR1	0.06607939	-40mV	-0.00306
FcR1	0.06607939	-20mV	0.0122
FcR1	0.06607939	0mV	0.01831
FcR1	0.06607939	+20mV	0.01526
FcR1	0.0672187	-100mV	-0.05493
FcR1	0.0672187	-80mV	-0.04577
FcR1	0.0672187	-60mV	-0.01831
FcR1	0.0672187	-40mV	0
FcR1	0.0672187	-20mV	0.01525
FcR1	0.0672187	0mV	0.01831
FcR1	0.0672187	+20mV	0.01526
FcR1	0.068358	-100mV	-0.05493
FcR1	0.068358	-80mV	-0.04272
FcR1	0.068358	-60mV	-0.01831
FcR1	0.068358	-40mV	0
FcR1	0.068358	-20mV	0.0122
FcR1	0.068358	0mV	0.01831
FcR1	0.068358	+20mV	0.01526
FcR1	0.06949729	-100mV	-0.05798
FcR1	0.06949729	-80mV	-0.04272
FcR1	0.06949729	-60mV	-0.01831
FcR1	0.06949729	-40mV	0
FcR1	0.06949729	-20mV	0.0122
FcR1	0.06949729	0mV	0.01831
FcR1	0.06949729	+20mV	0.01526
FcR1	0.0706366	-100mV	-0.05798
FcR1	0.0706366	-80mV	-0.04577
FcR1	0.0706366	-60mV	-0.02136
FcR1	0.0706366	-40mV	0
FcR1	0.0706366	-20mV	0.00915
FcR1	0.0706366	0mV	0.02136
FcR1	0.0706366	+20mV	0.01221
FcR1	0.0717759	-100mV	-0.05798
FcR1	0.0717759	-80mV	-0.04883
FcR1	0.0717759	-60mV	-0.02441
FcR1	0.0717759	-40mV	0
FcR1	0.0717759	-20mV	0.00915
FcR1	0.0717759	0mV	0.01831
FcR1	0.0717759	+20mV	0.01221
FcR1	0.0729152	-100mV	-0.05493
FcR1	0.0729152	-80mV	-0.04883
FcR1	0.0729152	-60mV	-0.02441
FcR1	0.0729152	-40mV	0.00305
FcR1	0.0729152	-20mV	0.0122
FcR1	0.0729152	0mV	0.01831
FcR1	0.0729152	+20mV	0.01221
FcR1	0.07405449	-100mV	-0.05798
FcR1	0.07405449	-80mV	-0.04577
FcR1	0.07405449	-60mV	-0.02136
FcR1	0.07405449	-40mV	0.00305
FcR1	0.07405449	-20mV	0.0122
FcR1	0.07405449	0mV	0.01526
FcR1	0.07405449	+20mV	0.01221
FcR1	0.07519379	-100mV	-0.05798
FcR1	0.07519379	-80mV	-0.04272
FcR1	0.07519379	-60mV	-0.02136
FcR1	0.07519379	-40mV	0.0061
FcR1	0.07519379	-20mV	0.01525
FcR1	0.07519379	0mV	0.01221
FcR1	0.07519379	+20mV	0.01526
FcR1	0.0763331	-100mV	-0.06104
FcR1	0.0763331	-80mV	-0.04272
FcR1	0.0763331	-60mV	-0.02441
FcR1	0.0763331	-40mV	0.00305
FcR1	0.0763331	-20mV	0.0122
FcR1	0.0763331	0mV	0.01221
FcR1	0.0763331	+20mV	0.01526
FcR1	0.0774724	-100mV	-0.06104
FcR1	0.0774724	-80mV	-0.04577
FcR1	0.0774724	-60mV	-0.02441
FcR1	0.0774724	-40mV	0.00305
FcR1	0.0774724	-20mV	0.00915
FcR1	0.0774724	0mV	0.01526
FcR1	0.0774724	+20mV	0.01221
FcR1	0.07861169	-100mV	-0.05798
FcR1	0.07861169	-80mV	-0.04577
FcR1	0.07861169	-60mV	-0.02136
FcR1	0.07861169	-40mV	0.00305
FcR1	0.07861169	-20mV	0.00915
FcR1	0.07861169	0mV	0.01526
FcR1	0.07861169	+20mV	0.01526
FcR1	0.079751	-100mV	-0.05493
FcR1	0.079751	-80mV	-0.04577
FcR1	0.079751	-60mV	-0.01831
FcR1	0.079751	-40mV	0.00305
FcR1	0.079751	-20mV	0.0122
FcR1	0.079751	0mV	0.01526
FcR1	0.079751	+20mV	0.01526
FcR1	0.0808903	-100mV	-0.05493
FcR1	0.0808903	-80mV	-0.04272
FcR1	0.0808903	-60mV	-0.01831
FcR1	0.0808903	-40mV	0.0061
FcR1	0.0808903	-20mV	0.0122
FcR1	0.0808903	0mV	0.01526
FcR1	0.0808903	+20mV	0.01526
FcR1	0.0820296	-100mV	-0.05493
FcR1	0.0820296	-80mV	-0.04272
FcR1	0.0820296	-60mV	-0.01831
FcR1	0.0820296	-40mV	0.00305
FcR1	0.0820296	-20mV	0.0122
FcR1	0.0820296	0mV	0.01526
FcR1	0.0820296	+20mV	0.01526
FcR1	0.08316889	-100mV	-0.05493
FcR1	0.08316889	-80mV	-0.04577
FcR1	0.08316889	-60mV	-0.01831
FcR1	0.08316889	-40mV	0.00305
FcR1	0.08316889	-20mV	0.0122
FcR1	0.08316889	0mV	0.01831
FcR1	0.08316889	+20mV	0.01526
FcR1	0.08430819	-100mV	-0.05493
FcR1	0.08430819	-80mV	-0.04577
FcR1	0.08430819	-60mV	-0.02136
FcR1	0.08430819	-40mV	0
FcR1	0.08430819	-20mV	0.00915
FcR1	0.08430819	0mV	0.01831
FcR1	0.08430819	+20mV	0.01526
FcR1	0.0854475	-100mV	-0.05493
FcR1	0.0854475	-80mV	-0.04883
FcR1	0.0854475	-60mV	-0.02136
FcR1	0.0854475	-40mV	0
FcR1	0.0854475	-20mV	0.00915
FcR1	0.0854475	0mV	0.02136
FcR1	0.0854475	+20mV	0.01526
FcR1	0.0865868	-100mV	-0.05493
FcR1	0.0865868	-80mV	-0.04883
FcR1	0.0865868	-60mV	-0.02136
FcR1	0.0865868	-40mV	0
FcR1	0.0865868	-20mV	0.00915
FcR1	0.0865868	0mV	0.01831
FcR1	0.0865868	+20mV	0.01526
FcR1	0.08772609	-100mV	-0.05493
FcR1	0.08772609	-80mV	-0.04577
FcR1	0.08772609	-60mV	-0.02136
FcR1	0.08772609	-40mV	0
FcR1	0.08772609	-20mV	0.0122
FcR1	0.08772609	0mV	0.01831
FcR1	0.08772609	+20mV	0.01526
FcR1	0.0888654	-100mV	-0.05798
FcR1	0.0888654	-80mV	-0.04577
FcR1	0.0888654	-60mV	-0.01831
FcR1	0.0888654	-40mV	-0.00306
FcR1	0.0888654	-20mV	0.0122
FcR1	0.0888654	0mV	0.01526
FcR1	0.0888654	+20mV	0.01526
FcR1	0.0900047	-100mV	-0.05798
FcR1	0.0900047	-80mV	-0.04577
FcR1	0.0900047	-60mV	-0.02136
FcR1	0.0900047	-40mV	-0.00306
FcR1	0.0900047	-20mV	0.0122
FcR1	0.0900047	0mV	0.01526
FcR1	0.0900047	+20mV	0.01526
FcR1	0.091144	-100mV	-0.05798
FcR1	0.091144	-80mV	-0.04577
FcR1	0.091144	-60mV	-0.02136
FcR1	0.091144	-40mV	-0.00306
FcR1	0.091144	-20mV	0.0122
FcR1	0.091144	0mV	0.01526
FcR1	0.091144	+20mV	0.01221
FcR1	0.09228329	-100mV	-0.05798
FcR1	0.09228329	-80mV	-0.04577
FcR1	0.09228329	-60mV	-0.02441
FcR1	0.09228329	-40mV	-0.00306
FcR1	0.09228329	-20mV	0.0122
FcR1	0.09228329	0mV	0.01526
FcR1	0.09228329	+20mV	0.01221
FcR1	0.09342259	-100mV	-0.05798
FcR1	0.09342259	-80mV	-0.04272
FcR1	0.09342259	-60mV	-0.02441
FcR1	0.09342259	-40mV	0
FcR1	0.09342259	-20mV	0.0122
FcR1	0.09342259	0mV	0.01221
FcR1	0.09342259	+20mV	0.01221
FcR1	0.0945619	-100mV	-0.05798
FcR1	0.0945619	-80mV	-0.04272
FcR1	0.0945619	-60mV	-0.02136
FcR1	0.0945619	-40mV	0.00305
FcR1	0.0945619	-20mV	0.0122
FcR1	0.0945619	0mV	0.01221
FcR1	0.0945619	+20mV	0.01221
FcR1	0.0957012	-100mV	-0.05798
FcR1	0.0957012	-80mV	-0.03967
FcR1	0.0957012	-60mV	-0.02136
FcR1	0.0957012	-40mV	0.00305
FcR1	0.0957012	-20mV	0.0122
FcR1	0.0957012	0mV	0.01221
FcR1	0.0957012	+20mV	0.01221
FcR1	0.09684049	-100mV	-0.05798
FcR1	0.09684049	-80mV	-0.03967
FcR1	0.09684049	-60mV	-0.02136
FcR1	0.09684049	-40mV	0.00305
FcR1	0.09684049	-20mV	0.0122
FcR1	0.09684049	0mV	0.01526
FcR1	0.09684049	+20mV	0.01221
FcR1	0.0979798	-100mV	-0.05493
FcR1	0.0979798	-80mV	-0.04272
FcR1	0.0979798	-60mV	-0.02441
FcR1	0.0979798	-40mV	0
FcR1	0.0979798	-20mV	0.0122
FcR1	0.0979798	0mV	0.01831
FcR1	0.0979798	+20mV	0.01221
FcR1	0.0991191	-100mV	-0.05493
FcR1	0.0991191	-80mV	-0.04272
FcR1	0.0991191	-60mV	-0.02136
FcR1	0.0991191	-40mV	0
FcR1	0.0991191	-20mV	0.0122
FcR1	0.0991191	0mV	0.01831
FcR1	0.0991191	+20mV	0.01221
FcR1	0.1002584	-100mV	-0.05493
FcR1	0.1002584	-80mV	-0.04272
FcR1	0.1002584	-60mV	-0.02136
FcR1	0.1002584	-40mV	0.00305
FcR1	0.1002584	-20mV	0.0122
FcR1	0.1002584	0mV	0.01526
FcR1	0.1002584	+20mV	0.01526
FcR1	0.1013977	-100mV	-0.05493
FcR1	0.1013977	-80mV	-0.04577
FcR1	0.1013977	-60mV	-0.01831
FcR1	0.1013977	-40mV	0.00305
FcR1	0.1013977	-20mV	0.0122
FcR1	0.1013977	0mV	0.01526
FcR1	0.1013977	+20mV	0.01526
FcR1	0.102537	-100mV	-0.05493
FcR1	0.102537	-80mV	-0.04577
FcR1	0.102537	-60mV	-0.01831
FcR1	0.102537	-40mV	0
FcR1	0.102537	-20mV	0.00915
FcR1	0.102537	0mV	0.01526
FcR1	0.102537	+20mV	0.01526
FcR1	0.1036763	-100mV	-0.05798
FcR1	0.1036763	-80mV	-0.04883
FcR1	0.1036763	-60mV	-0.02136
FcR1	0.1036763	-40mV	-0.00306
FcR1	0.1036763	-20mV	0.00915
FcR1	0.1036763	0mV	0.01831
FcR1	0.1036763	+20mV	0.01526
FcR1	0.1048156	-100mV	-0.05493
FcR1	0.1048156	-80mV	-0.04883
FcR1	0.1048156	-60mV	-0.02136
FcR1	0.1048156	-40mV	-0.00306
FcR1	0.1048156	-20mV	0.00915
FcR1	0.1048156	0mV	0.02136
FcR1	0.1048156	+20mV	0.01526
FcR1	0.1059549	-100mV	-0.05493
FcR1	0.1059549	-80mV	-0.04883
FcR1	0.1059549	-60mV	-0.02136
FcR1	0.1059549	-40mV	-0.00306
FcR1	0.1059549	-20mV	0.0122
FcR1	0.1059549	0mV	0.02136
FcR1	0.1059549	+20mV	0.01526
FcR1	0.1070942	-100mV	-0.05493
FcR1	0.1070942	-80mV	-0.04883
FcR1	0.1070942	-60mV	-0.02136
FcR1	0.1070942	-40mV	0
FcR1	0.1070942	-20mV	0.0122
FcR1	0.1070942	0mV	0.01831
FcR1	0.1070942	+20mV	0.01526
FcR1	0.1082335	-100mV	-0.05798
FcR1	0.1082335	-80mV	-0.04577
FcR1	0.1082335	-60mV	-0.02136
FcR1	0.1082335	-40mV	0.00305
FcR1	0.1082335	-20mV	0.0122
FcR1	0.1082335	0mV	0.01831
FcR1	0.1082335	+20mV	0.01526
FcR1	0.1093728	-100mV	-0.05798
FcR1	0.1093728	-80mV	-0.04577
FcR1	0.1093728	-60mV	-0.02136
FcR1	0.1093728	-40mV	0.00305
FcR1	0.1093728	-20mV	0.0122
FcR1	0.1093728	0mV	0.01831
FcR1	0.1093728	+20mV	0.01526
FcR1	0.1105121	-100mV	-0.05798
FcR1	0.1105121	-80mV	-0.04577
FcR1	0.1105121	-60mV	-0.02441
FcR1	0.1105121	-40mV	0
FcR1	0.1105121	-20mV	0.00915
FcR1	0.1105121	0mV	0.01831
FcR1	0.1105121	+20mV	0.01221
FcR1	0.1116514	-100mV	-0.05798
FcR1	0.1116514	-80mV	-0.04883
FcR1	0.1116514	-60mV	-0.02441
FcR1	0.1116514	-40mV	0
FcR1	0.1116514	-20mV	0.00915
FcR1	0.1116514	0mV	0.01831
FcR1	0.1116514	+20mV	0.01221
FcR1	0.1127907	-100mV	-0.05798
FcR1	0.1127907	-80mV	-0.04883
FcR1	0.1127907	-60mV	-0.02441
FcR1	0.1127907	-40mV	0
FcR1	0.1127907	-20mV	0.0122
FcR1	0.1127907	0mV	0.01526
FcR1	0.1127907	+20mV	0.01526
FcR1	0.11393	-100mV	-0.05798
FcR1	0.11393	-80mV	-0.04577
FcR1	0.11393	-60mV	-0.02441
FcR1	0.11393	-40mV	0.00305
FcR1	0.11393	-20mV	0.0122
FcR1	0.11393	0mV	0.01526
FcR1	0.11393	+20mV	0.01526
FcR1	0.1150693	-100mV	-0.05798
FcR1	0.1150693	-80mV	-0.04272
FcR1	0.1150693	-60mV	-0.02136
FcR1	0.1150693	-40mV	0.00305
FcR1	0.1150693	-20mV	0.01525
FcR1	0.1150693	0mV	0.01526
FcR1	0.1150693	+20mV	0.01526
FcR1	0.1162086	-100mV	-0.05798
FcR1	0.1162086	-80mV	-0.04272
FcR1	0.1162086	-60mV	-0.02441
FcR1	0.1162086	-40mV	0.00305
FcR1	0.1162086	-20mV	0.0122
FcR1	0.1162086	0mV	0.01526
FcR1	0.1162086	+20mV	0.01526
FcR1	0.1173479	-100mV	-0.05798
FcR1	0.1173479	-80mV	-0.04577
FcR1	0.1173479	-60mV	-0.02441
FcR1	0.1173479	-40mV	0.00305
FcR1	0.1173479	-20mV	0.00915
FcR1	0.1173479	0mV	0.01526
FcR1	0.1173479	+20mV	0.01221
FcR1	0.1184872	-100mV	-0.05798
FcR1	0.1184872	-80mV	-0.04577
FcR1	0.1184872	-60mV	-0.02136
FcR1	0.1184872	-40mV	0.00305
FcR1	0.1184872	-20mV	0.00915
FcR1	0.1184872	0mV	0.01526
FcR1	0.1184872	+20mV	0.01221
FcR1	0.1196265	-100mV	-0.05798
FcR1	0.1196265	-80mV	-0.04577
FcR1	0.1196265	-60mV	-0.02136
FcR1	0.1196265	-40mV	0.00305
FcR1	0.1196265	-20mV	0.00915
FcR1	0.1196265	0mV	0.01526
FcR1	0.1196265	+20mV	0.01526
FcR1	0.1207658	-100mV	-0.05493
FcR1	0.1207658	-80mV	-0.04272
FcR1	0.1207658	-60mV	-0.01831
FcR1	0.1207658	-40mV	0.00305
FcR1	0.1207658	-20mV	0.00915
FcR1	0.1207658	0mV	0.01526
FcR1	0.1207658	+20mV	0.01526
FcR1	0.1219051	-100mV	-0.05493
FcR1	0.1219051	-80mV	-0.04272
FcR1	0.1219051	-60mV	-0.01831
FcR1	0.1219051	-40mV	0
FcR1	0.1219051	-20mV	0.0122
FcR1	0.1219051	0mV	0.01526
FcR1	0.1219051	+20mV	0.01831
FcR1	0.1230444	-100mV	-0.05493
FcR1	0.1230444	-80mV	-0.04577
FcR1	0.1230444	-60mV	-0.01831
FcR1	0.1230444	-40mV	-0.00306
FcR1	0.1230444	-20mV	0.00915
FcR1	0.1230444	0mV	0.01526
FcR1	0.1230444	+20mV	0.01526
FcR1	0.1241837	-100mV	-0.05493
FcR1	0.1241837	-80mV	-0.04883
FcR1	0.1241837	-60mV	-0.02136
FcR1	0.1241837	-40mV	-0.00306
FcR1	0.1241837	-20mV	0.00915
FcR1	0.1241837	0mV	0.01831
FcR1	0.1241837	+20mV	0.01526
FcR1	0.125323	-100mV	-0.05493
FcR1	0.125323	-80mV	-0.04883
FcR1	0.125323	-60mV	-0.02136
FcR1	0.125323	-40mV	-0.00306
FcR1	0.125323	-20mV	0.00915
FcR1	0.125323	0mV	0.01831
FcR1	0.125323	+20mV	0.01526
FcR1	0.1264623	-100mV	-0.05493
FcR1	0.1264623	-80mV	-0.04577
FcR1	0.1264623	-60mV	-0.02136
FcR1	0.1264623	-40mV	0
FcR1	0.1264623	-20mV	0.0122
FcR1	0.1264623	0mV	0.01831
FcR1	0.1264623	+20mV	0.01526
FcR1	0.1276016	-100mV	-0.05493
FcR1	0.1276016	-80mV	-0.04577
FcR1	0.1276016	-60mV	-0.02136
FcR1	0.1276016	-40mV	0
FcR1	0.1276016	-20mV	0.0122
FcR1	0.1276016	0mV	0.01831
FcR1	0.1276016	+20mV	0.01526
FcR1	0.1287409	-100mV	-0.05798
FcR1	0.1287409	-80mV	-0.04272
FcR1	0.1287409	-60mV	-0.02136
FcR1	0.1287409	-40mV	0
FcR1	0.1287409	-20mV	0.0122
FcR1	0.1287409	0mV	0.01831
FcR1	0.1287409	+20mV	0.01526
FcR1	0.1298802	-100mV	-0.05798
FcR1	0.1298802	-80mV	-0.04577
FcR1	0.1298802	-60mV	-0.02441
FcR1	0.1298802	-40mV	0
FcR1	0.1298802	-20mV	0.0122
FcR1	0.1298802	0mV	0.01831
FcR1	0.1298802	+20mV	0.01221
FcR1	0.1310195	-100mV	-0.05798
FcR1	0.1310195	-80mV	-0.04577
FcR1	0.1310195	-60mV	-0.02441
FcR1	0.1310195	-40mV	-0.00306
FcR1	0.1310195	-20mV	0.0122
FcR1	0.1310195	0mV	0.01831
FcR1	0.1310195	+20mV	0.01221
FcR1	0.1321588	-100mV	-0.05493
FcR1	0.1321588	-80mV	-0.04883
FcR1	0.1321588	-60mV	-0.02441
FcR1	0.1321588	-40mV	0
FcR1	0.1321588	-20mV	0.0122
FcR1	0.1321588	0mV	0.01831
FcR1	0.1321588	+20mV	0.01221
FcR1	0.1332981	-100mV	-0.05493
FcR1	0.1332981	-80mV	-0.04577
FcR1	0.1332981	-60mV	-0.02136
FcR1	0.1332981	-40mV	0
FcR1	0.1332981	-20mV	0.00915
FcR1	0.1332981	0mV	0.01526
FcR1	0.1332981	+20mV	0.01526
FcR1	0.1344374	-100mV	-0.05798
FcR1	0.1344374	-80mV	-0.04272
FcR1	0.1344374	-60mV	-0.02136
FcR1	0.1344374	-40mV	0.00305
FcR1	0.1344374	-20mV	0.00915
FcR1	0.1344374	0mV	0.01526
FcR1	0.1344374	+20mV	0.01526
FcR1	0.1355767	-100mV	-0.05798
FcR1	0.1355767	-80mV	-0.04272
FcR1	0.1355767	-60mV	-0.02136
FcR1	0.1355767	-40mV	0.00305
FcR1	0.1355767	-20mV	0.00915
FcR1	0.1355767	0mV	0.01221
FcR1	0.1355767	+20mV	0.01526
FcR1	0.136716	-100mV	-0.05798
FcR1	0.136716	-80mV	-0.04272
FcR1	0.136716	-60mV	-0.02441
FcR1	0.136716	-40mV	0
FcR1	0.136716	-20mV	0.00915
FcR1	0.136716	0mV	0.01526
FcR1	0.136716	+20mV	0.01526
FcR1	0.1378553	-100mV	-0.05493
FcR1	0.1378553	-80mV	-0.04577
FcR1	0.1378553	-60mV	-0.02441
FcR1	0.1378553	-40mV	0
FcR1	0.1378553	-20mV	0.00915
FcR1	0.1378553	0mV	0.01526
FcR1	0.1378553	+20mV	0.01526
FcR1	0.1389946	-100mV	-0.05493
FcR1	0.1389946	-80mV	-0.04577
FcR1	0.1389946	-60mV	-0.02136
FcR1	0.1389946	-40mV	0
FcR1	0.1389946	-20mV	0.00915
FcR1	0.1389946	0mV	0.01526
FcR1	0.1389946	+20mV	0.01526
FcR1	0.1401339	-100mV	-0.05188
FcR1	0.1401339	-80mV	-0.04577
FcR1	0.1401339	-60mV	-0.01831
FcR1	0.1401339	-40mV	0.00305
FcR1	0.1401339	-20mV	0.00915
FcR1	0.1401339	0mV	0.01526
FcR1	0.1401339	+20mV	0.01526
FcR1	0.1412732	-100mV	-0.05493
FcR1	0.1412732	-80mV	-0.04272
FcR1	0.1412732	-60mV	-0.01831
FcR1	0.1412732	-40mV	0.00305
FcR1	0.1412732	-20mV	0.0122
FcR1	0.1412732	0mV	0.01526
FcR1	0.1412732	+20mV	0.01831
FcR1	0.1424125	-100mV	-0.05493
FcR1	0.1424125	-80mV	-0.04272
FcR1	0.1424125	-60mV	-0.01831
FcR1	0.1424125	-40mV	0
FcR1	0.1424125	-20mV	0.00915
FcR1	0.1424125	0mV	0.01526
FcR1	0.1424125	+20mV	0.01526
FcR1	0.1435518	-100mV	-0.05493
FcR1	0.1435518	-80mV	-0.04577
FcR1	0.1435518	-60mV	-0.01831
FcR1	0.1435518	-40mV	-0.00306
FcR1	0.1435518	-20mV	0.00915
FcR1	0.1435518	0mV	0.01526
FcR1	0.1435518	+20mV	0.01526
FcR1	0.1446911	-100mV	-0.05493
FcR1	0.1446911	-80mV	-0.04577
FcR1	0.1446911	-60mV	-0.02136
FcR1	0.1446911	-40mV	-0.00306
FcR1	0.1446911	-20mV	0.00915
FcR1	0.1446911	0mV	0.01831
FcR1	0.1446911	+20mV	0.01526
FcR1	0.1458304	-100mV	-0.05493
FcR1	0.1458304	-80mV	-0.04577
FcR1	0.1458304	-60mV	-0.02136
FcR1	0.1458304	-40mV	-0.00306
FcR1	0.1458304	-20mV	0.0122
FcR1	0.1458304	0mV	0.01831
FcR1	0.1458304	+20mV	0.01526
FcR1	0.1469697	-100mV	-0.05493
FcR1	0.1469697	-80mV	-0.04577
FcR1	0.1469697	-60mV	-0.01831
FcR1	0.1469697	-40mV	0
FcR1	0.1469697	-20mV	0.01525
FcR1	0.1469697	0mV	0.01831
FcR1	0.1469697	+20mV	0.01526
FcR1	0.148109	-100mV	-0.05493
FcR1	0.148109	-80mV	-0.04577
FcR1	0.148109	-60mV	-0.01831
FcR1	0.148109	-40mV	0
FcR1	0.148109	-20mV	0.01525
FcR1	0.148109	0mV	0.01831
FcR1	0.148109	+20mV	0.01526
FcR1	0.1492483	-100mV	-0.05798
FcR1	0.1492483	-80mV	-0.04577
FcR1	0.1492483	-60mV	-0.02136
FcR1	0.1492483	-40mV	0
FcR1	0.1492483	-20mV	0.01525
FcR1	0.1492483	0mV	0.01831
FcR1	0.1492483	+20mV	0.01526
FcR1	0.1503876	-100mV	-0.05798
FcR1	0.1503876	-80mV	-0.04577
FcR1	0.1503876	-60mV	-0.02136
FcR1	0.1503876	-40mV	-0.00306
FcR1	0.1503876	-20mV	0.0122
FcR1	0.1503876	0mV	0.02136
FcR1	0.1503876	+20mV	0.01221
FcR1	0.1515269	-100mV	-0.05493
FcR1	0.1515269	-80mV	-0.04577
FcR1	0.1515269	-60mV	-0.02441
FcR1	0.1515269	-40mV	-0.00306
FcR1	0.1515269	-20mV	0.0122
FcR1	0.1515269	0mV	0.01831
FcR1	0.1515269	+20mV	0.01221
FcR1	0.1526662	-100mV	-0.05493
FcR1	0.1526662	-80mV	-0.04577
FcR1	0.1526662	-60mV	-0.02441
FcR1	0.1526662	-40mV	-0.00306
FcR1	0.1526662	-20mV	0.0122
FcR1	0.1526662	0mV	0.01831
FcR1	0.1526662	+20mV	0.01221
FcR1	0.1538055	-100mV	-0.05493
FcR1	0.1538055	-80mV	-0.04577
FcR1	0.1538055	-60mV	-0.02136
FcR1	0.1538055	-40mV	0
FcR1	0.1538055	-20mV	0.0122
FcR1	0.1538055	0mV	0.01526
FcR1	0.1538055	+20mV	0.01221
FcR1	0.1549448	-100mV	-0.05493
FcR1	0.1549448	-80mV	-0.04272
FcR1	0.1549448	-60mV	-0.02136
FcR1	0.1549448	-40mV	0.00305
FcR1	0.1549448	-20mV	0.0122
FcR1	0.1549448	0mV	0.01526
FcR1	0.1549448	+20mV	0.01526
FcR1	0.1560841	-100mV	-0.05493
FcR1	0.1560841	-80mV	-0.04272
FcR1	0.1560841	-60mV	-0.02136
FcR1	0.1560841	-40mV	0.00305
FcR1	0.1560841	-20mV	0.00915
FcR1	0.1560841	0mV	0.01526
FcR1	0.1560841	+20mV	0.01221
FcR1	0.1572234	-100mV	-0.05798
FcR1	0.1572234	-80mV	-0.04272
FcR1	0.1572234	-60mV	-0.02441
FcR1	0.1572234	-40mV	0
FcR1	0.1572234	-20mV	0.00915
FcR1	0.1572234	0mV	0.01526
FcR1	0.1572234	+20mV	0.01221
FcR1	0.1583627	-100mV	-0.05493
FcR1	0.1583627	-80mV	-0.04272
FcR1	0.1583627	-60mV	-0.02441
FcR1	0.1583627	-40mV	0
FcR1	0.1583627	-20mV	0.00915
FcR1	0.1583627	0mV	0.01526
FcR1	0.1583627	+20mV	0.01221
FcR1	0.159502	-100mV	-0.05493
FcR1	0.159502	-80mV	-0.04272
FcR1	0.159502	-60mV	-0.02136
FcR1	0.159502	-40mV	0
FcR1	0.159502	-20mV	0.00915
FcR1	0.159502	0mV	0.01526
FcR1	0.159502	+20mV	0.01526
FcR1	0.1606413	-100mV	-0.05493
FcR1	0.1606413	-80mV	-0.04272
FcR1	0.1606413	-60mV	-0.01831
FcR1	0.1606413	-40mV	0.00305
FcR1	0.1606413	-20mV	0.0122
FcR1	0.1606413	0mV	0.01526
FcR1	0.1606413	+20mV	0.01526
FcR1	0.1617806	-100mV	-0.05798
FcR1	0.1617806	-80mV	-0.04272
FcR1	0.1617806	-60mV	-0.01831
FcR1	0.1617806	-40mV	0.00305
FcR1	0.1617806	-20mV	0.0122
FcR1	0.1617806	0mV	0.01526
FcR1	0.1617806	+20mV	0.01526
FcR1	0.1629199	-100mV	-0.05798
FcR1	0.1629199	-80mV	-0.04272
FcR1	0.1629199	-60mV	-0.01831
FcR1	0.1629199	-40mV	0
FcR1	0.1629199	-20mV	0.00915
FcR1	0.1629199	0mV	0.01526
FcR1	0.1629199	+20mV	0.01526
FcR1	0.1640592	-100mV	-0.05798
FcR1	0.1640592	-80mV	-0.04577
FcR1	0.1640592	-60mV	-0.01831
FcR1	0.1640592	-40mV	-0.00306
FcR1	0.1640592	-20mV	0.00915
FcR1	0.1640592	0mV	0.01831
FcR1	0.1640592	+20mV	0.01526
FcR1	0.1651985	-100mV	-0.05493
FcR1	0.1651985	-80mV	-0.04883
FcR1	0.1651985	-60mV	-0.01831
FcR1	0.1651985	-40mV	-0.00306
FcR1	0.1651985	-20mV	0.00915
FcR1	0.1651985	0mV	0.02136
FcR1	0.1651985	+20mV	0.01526
FcR1	0.1663378	-100mV	-0.05493
FcR1	0.1663378	-80mV	-0.04883
FcR1	0.1663378	-60mV	-0.01831
FcR1	0.1663378	-40mV	0
FcR1	0.1663378	-20mV	0.0122
FcR1	0.1663378	0mV	0.02136
FcR1	0.1663378	+20mV	0.01526
FcR1	0.1674771	-100mV	-0.05493
FcR1	0.1674771	-80mV	-0.04577
FcR1	0.1674771	-60mV	-0.01831
FcR1	0.1674771	-40mV	0
FcR1	0.1674771	-20mV	0.0122
FcR1	0.1674771	0mV	0.01831
FcR1	0.1674771	+20mV	0.01831
FcR1	0.1686164	-100mV	-0.05798
FcR1	0.1686164	-80mV	-0.04577
FcR1	0.1686164	-60mV	-0.01831
FcR1	0.1686164	-40mV	0
FcR1	0.1686164	-20mV	0.0122
FcR1	0.1686164	0mV	0.01526
FcR1	0.1686164	+20mV	0.01526
FcR1	0.1697557	-100mV	-0.05798
FcR1	0.1697557	-80mV	-0.04577
FcR1	0.1697557	-60mV	-0.02136
FcR1	0.1697557	-40mV	0
FcR1	0.1697557	-20mV	0.0122
FcR1	0.1697557	0mV	0.01526
FcR1	0.1697557	+20mV	0.01526
FcR1	0.170895	-100mV	-0.05798
FcR1	0.170895	-80mV	-0.04577
FcR1	0.170895	-60mV	-0.02136
FcR1	0.170895	-40mV	0
FcR1	0.170895	-20mV	0.00915
FcR1	0.170895	0mV	0.01526
FcR1	0.170895	+20mV	0.01221
FcR1	0.1720343	-100mV	-0.05493
FcR1	0.1720343	-80mV	-0.04577
FcR1	0.1720343	-60mV	-0.02441
FcR1	0.1720343	-40mV	0
FcR1	0.1720343	-20mV	0.0122
FcR1	0.1720343	0mV	0.01831
FcR1	0.1720343	+20mV	0.01221
FcR1	0.1731736	-100mV	-0.05493
FcR1	0.1731736	-80mV	-0.04577
FcR1	0.1731736	-60mV	-0.02441
FcR1	0.1731736	-40mV	0
FcR1	0.1731736	-20mV	0.0122
FcR1	0.1731736	0mV	0.01526
FcR1	0.1731736	+20mV	0.01221
FcR1	0.1743129	-100mV	-0.05798
FcR1	0.1743129	-80mV	-0.04577
FcR1	0.1743129	-60mV	-0.02136
FcR1	0.1743129	-40mV	0
FcR1	0.1743129	-20mV	0.01525
FcR1	0.1743129	0mV	0.01526
FcR1	0.1743129	+20mV	0.01526
FcR1	0.1754522	-100mV	-0.05798
FcR1	0.1754522	-80mV	-0.04577
FcR1	0.1754522	-60mV	-0.02136
FcR1	0.1754522	-40mV	0
FcR1	0.1754522	-20mV	0.01525
FcR1	0.1754522	0mV	0.01526
FcR1	0.1754522	+20mV	0.01526
FcR1	0.1765915	-100mV	-0.05798
FcR1	0.1765915	-80mV	-0.04577
FcR1	0.1765915	-60mV	-0.02441
FcR1	0.1765915	-40mV	0
FcR1	0.1765915	-20mV	0.01525
FcR1	0.1765915	0mV	0.01526
FcR1	0.1765915	+20mV	0.01526
FcR1	0.1777308	-100mV	-0.05493
FcR1	0.1777308	-80mV	-0.04883
FcR1	0.1777308	-60mV	-0.02441
FcR1	0.1777308	-40mV	0
FcR1	0.1777308	-20mV	0.0122
FcR1	0.1777308	0mV	0.01526
FcR1	0.1777308	+20mV	0.01526
FcR1	0.1788701	-100mV	-0.05493
FcR1	0.1788701	-80mV	-0.04577
FcR1	0.1788701	-60mV	-0.02136
FcR1	0.1788701	-40mV	0
FcR1	0.1788701	-20mV	0.00915
FcR1	0.1788701	0mV	0.01526
FcR1	0.1788701	+20mV	0.01831
FcR1	0.1800094	-100mV	-0.05188
FcR1	0.1800094	-80mV	-0.04577
FcR1	0.1800094	-60mV	-0.01831
FcR1	0.1800094	-40mV	0
FcR1	0.1800094	-20mV	0.00915
FcR1	0.1800094	0mV	0.01526
FcR1	0.1800094	+20mV	0.01831
FcR1	0.1811487	-100mV	-0.05493
FcR1	0.1811487	-80mV	-0.04272
FcR1	0.1811487	-60mV	-0.01831
FcR1	0.1811487	-40mV	0
FcR1	0.1811487	-20mV	0.0122
FcR1	0.1811487	0mV	0.01526
FcR1	0.1811487	+20mV	0.01831
FcR1	0.182288	-100mV	-0.05493
FcR1	0.182288	-80mV	-0.04272
FcR1	0.182288	-60mV	-0.01831
FcR1	0.182288	-40mV	0
FcR1	0.182288	-20mV	0.0122
FcR1	0.182288	0mV	0.01831
FcR1	0.182288	+20mV	0.01831
FcR1	0.1834273	-100mV	-0.05493
FcR1	0.1834273	-80mV	-0.04577
FcR1	0.1834273	-60mV	-0.02136
FcR1	0.1834273	-40mV	-0.00306
FcR1	0.1834273	-20mV	0.0122
FcR1	0.1834273	0mV	0.02136
FcR1	0.1834273	+20mV	0.01526
FcR1	0.1845666	-100mV	-0.05493
FcR1	0.1845666	-80mV	-0.04883
FcR1	0.1845666	-60mV	-0.02441
FcR1	0.1845666	-40mV	-0.00306
FcR1	0.1845666	-20mV	0.0122
FcR1	0.1845666	0mV	0.02136
FcR1	0.1845666	+20mV	0.01526
FcR1	0.1857059	-100mV	-0.05493
FcR1	0.1857059	-80mV	-0.04883
FcR1	0.1857059	-60mV	-0.02136
FcR1	0.1857059	-40mV	-0.00306
FcR1	0.1857059	-20mV	0.0122
FcR1	0.1857059	0mV	0.02136
FcR1	0.1857059	+20mV	0.01526
FcR1	0.1868452	-100mV	-0.05493
FcR1	0.1868452	-80mV	-0.04883
FcR1	0.1868452	-60mV	-0.01831
FcR1	0.1868452	-40mV	0
FcR1	0.1868452	-20mV	0.0122
FcR1	0.1868452	0mV	0.01831
FcR1	0.1868452	+20mV	0.01526
FcR1	0.1879845	-100mV	-0.05493
FcR1	0.1879845	-80mV	-0.04577
FcR1	0.1879845	-60mV	-0.01831
FcR1	0.1879845	-40mV	0
FcR1	0.1879845	-20mV	0.01525
FcR1	0.1879845	0mV	0.01526
FcR1	0.1879845	+20mV	0.01526
FcR1	0.1891238	-100mV	-0.05798
FcR1	0.1891238	-80mV	-0.04577
FcR1	0.1891238	-60mV	-0.02136
FcR1	0.1891238	-40mV	0
FcR1	0.1891238	-20mV	0.01525
FcR1	0.1891238	0mV	0.01831
FcR1	0.1891238	+20mV	0.01526
FcR1	0.1902631	-100mV	-0.05798
FcR1	0.1902631	-80mV	-0.04577
FcR1	0.1902631	-60mV	-0.02441
FcR1	0.1902631	-40mV	0.00305
FcR1	0.1902631	-20mV	0.0122
FcR1	0.1902631	0mV	0.01831
FcR1	0.1902631	+20mV	0.01221
FcR1	0.1914024	-100mV	-0.05798
FcR1	0.1914024	-80mV	-0.04577
FcR1	0.1914024	-60mV	-0.02747
FcR1	0.1914024	-40mV	0.00305
FcR1	0.1914024	-20mV	0.00915
FcR1	0.1914024	0mV	0.01831
FcR1	0.1914024	+20mV	0.01221
FcR1	0.1925417	-100mV	-0.05798
FcR1	0.1925417	-80mV	-0.04577
FcR1	0.1925417	-60mV	-0.02747
FcR1	0.1925417	-40mV	0.00305
FcR1	0.1925417	-20mV	0.00915
FcR1	0.1925417	0mV	0.01831
FcR1	0.1925417	+20mV	0.01221
FcR1	0.193681	-100mV	-0.05798
FcR1	0.193681	-80mV	-0.04272
FcR1	0.193681	-60mV	-0.02441
FcR1	0.193681	-40mV	0.00305
FcR1	0.193681	-20mV	0.00915
FcR1	0.193681	0mV	0.01526
FcR1	0.193681	+20mV	0.01526
FcR1	0.1948203	-100mV	-0.05798
FcR1	0.1948203	-80mV	-0.04272
FcR1	0.1948203	-60mV	-0.02136
FcR1	0.1948203	-40mV	0.00305
FcR1	0.1948203	-20mV	0.00915
FcR1	0.1948203	0mV	0.01526
FcR1	0.1948203	+20mV	0.01526
FcR1	0.1959596	-100mV	-0.05798
FcR1	0.1959596	-80mV	-0.04272
FcR1	0.1959596	-60mV	-0.02136
FcR1	0.1959596	-40mV	0.00305
FcR1	0.1959596	-20mV	0.00915
FcR1	0.1959596	0mV	0.01526
FcR1	0.1959596	+20mV	0.01526
FcR1	0.1970989	-100mV	-0.05493
FcR1	0.1970989	-80mV	-0.04272
FcR1	0.1970989	-60mV	-0.02441
FcR1	0.1970989	-40mV	0
FcR1	0.1970989	-20mV	0.0061
FcR1	0.1970989	0mV	0.01526
FcR1	0.1970989	+20mV	0.01526
FcR1	0.1982382	-100mV	-0.05493
FcR1	0.1982382	-80mV	-0.04577
FcR1	0.1982382	-60mV	-0.02136
FcR1	0.1982382	-40mV	-0.00306
FcR1	0.1982382	-20mV	0.0061
FcR1	0.1982382	0mV	0.01831
FcR1	0.1982382	+20mV	0.01526
FcR1	0.1993775	-100mV	-0.05493
FcR1	0.1993775	-80mV	-0.04577
FcR1	0.1993775	-60mV	-0.02136
FcR1	0.1993775	-40mV	0
FcR1	0.1993775	-20mV	0.0061
FcR1	0.1993775	0mV	0.01526
FcR1	0.1993775	+20mV	0.01831
FcR1	0.2005168	-100mV	-0.05493
FcR1	0.2005168	-80mV	-0.04577
FcR1	0.2005168	-60mV	-0.01831
FcR1	0.2005168	-40mV	0
FcR1	0.2005168	-20mV	0.00915
FcR1	0.2005168	0mV	0.01526
FcR1	0.2005168	+20mV	0.01831
FcR1	0.2016561	-100mV	-0.05493
FcR1	0.2016561	-80mV	-0.04272
FcR1	0.2016561	-60mV	-0.01831
FcR1	0.2016561	-40mV	0
FcR1	0.2016561	-20mV	0.00915
FcR1	0.2016561	0mV	0.01831
FcR1	0.2016561	+20mV	0.01831
FcR1	0.2027954	-100mV	-0.05493
FcR1	0.2027954	-80mV	-0.04272
FcR1	0.2027954	-60mV	-0.01831
FcR1	0.2027954	-40mV	0
FcR1	0.2027954	-20mV	0.00915
FcR1	0.2027954	0mV	0.01831
FcR1	0.2027954	+20mV	0.01831
FcR1	0.2039347	-100mV	-0.05493
FcR1	0.2039347	-80mV	-0.04577
FcR1	0.2039347	-60mV	-0.01831
FcR1	0.2039347	-40mV	-0.00306
FcR1	0.2039347	-20mV	0.00915
FcR1	0.2039347	0mV	0.02136
FcR1	0.2039347	+20mV	0.01526
FcR1	0.205074	-100mV	-0.05493
FcR1	0.205074	-80mV	-0.04883
FcR1	0.205074	-60mV	-0.01831
FcR1	0.205074	-40mV	-0.00306
FcR1	0.205074	-20mV	0.00915
FcR1	0.205074	0mV	0.02136
FcR1	0.205074	+20mV	0.01526
FcR1	0.2062133	-100mV	-0.05493
FcR1	0.2062133	-80mV	-0.05188
FcR1	0.2062133	-60mV	-0.01831
FcR1	0.2062133	-40mV	0
FcR1	0.2062133	-20mV	0.0122
FcR1	0.2062133	0mV	0.02136
FcR1	0.2062133	+20mV	0.01526
FcR1	0.2073526	-100mV	-0.05493
FcR1	0.2073526	-80mV	-0.05188
FcR1	0.2073526	-60mV	-0.01831
FcR1	0.2073526	-40mV	0
FcR1	0.2073526	-20mV	0.01525
FcR1	0.2073526	0mV	0.01831
FcR1	0.2073526	+20mV	0.01526
FcR1	0.2084919	-100mV	-0.05493
FcR1	0.2084919	-80mV	-0.04883
FcR1	0.2084919	-60mV	-0.01831
FcR1	0.2084919	-40mV	0
FcR1	0.2084919	-20mV	0.01525
FcR1	0.2084919	0mV	0.01831
FcR1	0.2084919	+20mV	0.01526
FcR1	0.2096312	-100mV	-0.05798
FcR1	0.2096312	-80mV	-0.04883
FcR1	0.2096312	-60mV	-0.02136
FcR1	0.2096312	-40mV	0
FcR1	0.2096312	-20mV	0.01525
FcR1	0.2096312	0mV	0.01831
FcR1	0.2096312	+20mV	0.01526
FcR1	0.2107705	-100mV	-0.05798
FcR1	0.2107705	-80mV	-0.04883
FcR1	0.2107705	-60mV	-0.02441
FcR1	0.2107705	-40mV	-0.00306
FcR1	0.2107705	-20mV	0.0122
FcR1	0.2107705	0mV	0.02136
FcR1	0.2107705	+20mV	0.01221
FcR1	0.2119098	-100mV	-0.05798
FcR1	0.2119098	-80mV	-0.04883
FcR1	0.2119098	-60mV	-0.02441
FcR1	0.2119098	-40mV	-0.00306
FcR1	0.2119098	-20mV	0.0122
FcR1	0.2119098	0mV	0.01831
FcR1	0.2119098	+20mV	0.01221
FcR1	0.2130491	-100mV	-0.05798
FcR1	0.2130491	-80mV	-0.04883
FcR1	0.2130491	-60mV	-0.02441
FcR1	0.2130491	-40mV	0
FcR1	0.2130491	-20mV	0.0122
FcR1	0.2130491	0mV	0.01831
FcR1	0.2130491	+20mV	0.01526
FcR1	0.2141884	-100mV	-0.05798
FcR1	0.2141884	-80mV	-0.04577
FcR1	0.2141884	-60mV	-0.02136
FcR1	0.2141884	-40mV	0.00305
FcR1	0.2141884	-20mV	0.01525
FcR1	0.2141884	0mV	0.01526
FcR1	0.2141884	+20mV	0.01526
FcR1	0.2153277	-100mV	-0.05798
FcR1	0.2153277	-80mV	-0.04272
FcR1	0.2153277	-60mV	-0.02136
FcR1	0.2153277	-40mV	0.0061
FcR1	0.2153277	-20mV	0.01525
FcR1	0.2153277	0mV	0.01526
FcR1	0.2153277	+20mV	0.01526
FcR1	0.216467	-100mV	-0.05798
FcR1	0.216467	-80mV	-0.04272
FcR1	0.216467	-60mV	-0.02136
FcR1	0.216467	-40mV	0.00305
FcR1	0.216467	-20mV	0.0122
FcR1	0.216467	0mV	0.01526
FcR1	0.216467	+20mV	0.01221
FcR1	0.2176063	-100mV	-0.05798
FcR1	0.2176063	-80mV	-0.04577
FcR1	0.2176063	-60mV	-0.02136
FcR1	0.2176063	-40mV	0.00305
FcR1	0.2176063	-20mV	0.00915
FcR1	0.2176063	0mV	0.01526
FcR1	0.2176063	+20mV	0.01221
FcR1	0.2187456	-100mV	-0.05493
FcR1	0.2187456	-80mV	-0.04577
FcR1	0.2187456	-60mV	-0.02136
FcR1	0.2187456	-40mV	0.00305
FcR1	0.2187456	-20mV	0.00915
FcR1	0.2187456	0mV	0.01831
FcR1	0.2187456	+20mV	0.01221
FcR1	0.2198849	-100mV	-0.05493
FcR1	0.2198849	-80mV	-0.04577
FcR1	0.2198849	-60mV	-0.02136
FcR1	0.2198849	-40mV	0.00305
FcR1	0.2198849	-20mV	0.00915
FcR1	0.2198849	0mV	0.01831
FcR1	0.2198849	+20mV	0.01526
FcR1	0.2210242	-100mV	-0.05493
FcR1	0.2210242	-80mV	-0.04272
FcR1	0.2210242	-60mV	-0.02136
FcR1	0.2210242	-40mV	0.00305
FcR1	0.2210242	-20mV	0.00915
FcR1	0.2210242	0mV	0.01526
FcR1	0.2210242	+20mV	0.01831
FcR1	0.2221635	-100mV	-0.05798
FcR1	0.2221635	-80mV	-0.04272
FcR1	0.2221635	-60mV	-0.02136
FcR1	0.2221635	-40mV	0
FcR1	0.2221635	-20mV	0.00915
FcR1	0.2221635	0mV	0.01526
FcR1	0.2221635	+20mV	0.02136
FcR1	0.2233028	-100mV	-0.05798
FcR1	0.2233028	-80mV	-0.04577
FcR1	0.2233028	-60mV	-0.02136
FcR1	0.2233028	-40mV	0
FcR1	0.2233028	-20mV	0.00915
FcR1	0.2233028	0mV	0.01526
FcR1	0.2233028	+20mV	0.01831
FcR1	0.2244421	-100mV	-0.05493
FcR1	0.2244421	-80mV	-0.04883
FcR1	0.2244421	-60mV	-0.02136
FcR1	0.2244421	-40mV	-0.00306
FcR1	0.2244421	-20mV	0.00915
FcR1	0.2244421	0mV	0.01831
FcR1	0.2244421	+20mV	0.01526
FcR1	0.2255814	-100mV	-0.05493
FcR1	0.2255814	-80mV	-0.04883
FcR1	0.2255814	-60mV	-0.02136
FcR1	0.2255814	-40mV	-0.00306
FcR1	0.2255814	-20mV	0.00915
FcR1	0.2255814	0mV	0.01831
FcR1	0.2255814	+20mV	0.01526
FcR1	0.2267207	-100mV	-0.05493
FcR1	0.2267207	-80mV	-0.04883
FcR1	0.2267207	-60mV	-0.02136
FcR1	0.2267207	-40mV	0
FcR1	0.2267207	-20mV	0.0122
FcR1	0.2267207	0mV	0.01831
FcR1	0.2267207	+20mV	0.01526
FcR1	0.22786	-100mV	-0.05798
FcR1	0.22786	-80mV	-0.04577
FcR1	0.22786	-60mV	-0.01831
FcR1	0.22786	-40mV	0
FcR1	0.22786	-20mV	0.0122
FcR1	0.22786	0mV	0.01831
FcR1	0.22786	+20mV	0.01526
FcR1	0.2289993	-100mV	-0.05798
FcR1	0.2289993	-80mV	-0.04577
FcR1	0.2289993	-60mV	-0.01831
FcR1	0.2289993	-40mV	0
FcR1	0.2289993	-20mV	0.0122
FcR1	0.2289993	0mV	0.01831
FcR1	0.2289993	+20mV	0.01526
FcR1	0.2301386	-100mV	-0.05798
FcR1	0.2301386	-80mV	-0.04577
FcR1	0.2301386	-60mV	-0.02136
FcR1	0.2301386	-40mV	0
FcR1	0.2301386	-20mV	0.0122
FcR1	0.2301386	0mV	0.01831
FcR1	0.2301386	+20mV	0.01221
FcR1	0.2312779	-100mV	-0.05798
FcR1	0.2312779	-80mV	-0.04883
FcR1	0.2312779	-60mV	-0.02441
FcR1	0.2312779	-40mV	0
FcR1	0.2312779	-20mV	0.00915
FcR1	0.2312779	0mV	0.01831
FcR1	0.2312779	+20mV	0.01221
FcR1	0.2324172	-100mV	-0.05798
FcR1	0.2324172	-80mV	-0.04883
FcR1	0.2324172	-60mV	-0.02441
FcR1	0.2324172	-40mV	0
FcR1	0.2324172	-20mV	0.00915
FcR1	0.2324172	0mV	0.01831
FcR1	0.2324172	+20mV	0.01221
FcR1	0.2335565	-100mV	-0.05798
FcR1	0.2335565	-80mV	-0.04577
FcR1	0.2335565	-60mV	-0.02136
FcR1	0.2335565	-40mV	0.00305
FcR1	0.2335565	-20mV	0.0122
FcR1	0.2335565	0mV	0.01526
FcR1	0.2335565	+20mV	0.01526
FcR1	0.2346958	-100mV	-0.05798
FcR1	0.2346958	-80mV	-0.04272
FcR1	0.2346958	-60mV	-0.02136
FcR1	0.2346958	-40mV	0.00305
FcR1	0.2346958	-20mV	0.0122
FcR1	0.2346958	0mV	0.01526
FcR1	0.2346958	+20mV	0.01526
FcR1	0.2358351	-100mV	-0.05798
FcR1	0.2358351	-80mV	-0.04272
FcR1	0.2358351	-60mV	-0.02441
FcR1	0.2358351	-40mV	0.00305
FcR1	0.2358351	-20mV	0.00915
FcR1	0.2358351	0mV	0.01526
FcR1	0.2358351	+20mV	0.01526
FcR1	0.2369744	-100mV	-0.05798
FcR1	0.2369744	-80mV	-0.04272
FcR1	0.2369744	-60mV	-0.02441
FcR1	0.2369744	-40mV	0
FcR1	0.2369744	-20mV	0.00915
FcR1	0.2369744	0mV	0.01831
FcR1	0.2369744	+20mV	0.01221
FcR1	0.2381137	-100mV	-0.05493
FcR1	0.2381137	-80mV	-0.04577
FcR1	0.2381137	-60mV	-0.02441
FcR1	0.2381137	-40mV	0
FcR1	0.2381137	-20mV	0.00915
FcR1	0.2381137	0mV	0.01831
FcR1	0.2381137	+20mV	0.01221
FcR1	0.239253	-100mV	-0.05188
FcR1	0.239253	-80mV	-0.04577
FcR1	0.239253	-60mV	-0.02136
FcR1	0.239253	-40mV	0
FcR1	0.239253	-20mV	0.00915
FcR1	0.239253	0mV	0.01831
FcR1	0.239253	+20mV	0.01526
FcR1	0.2403923	-100mV	-0.05188
FcR1	0.2403923	-80mV	-0.04272
FcR1	0.2403923	-60mV	-0.01831
FcR1	0.2403923	-40mV	0.00305
FcR1	0.2403923	-20mV	0.00915
FcR1	0.2403923	0mV	0.01526
FcR1	0.2403923	+20mV	0.01526
FcR1	0.2415316	-100mV	-0.05493
FcR1	0.2415316	-80mV	-0.04272
FcR1	0.2415316	-60mV	-0.01831
FcR1	0.2415316	-40mV	0.00305
FcR1	0.2415316	-20mV	0.0122
FcR1	0.2415316	0mV	0.01526
FcR1	0.2415316	+20mV	0.01831
FcR1	0.2426709	-100mV	-0.05493
FcR1	0.2426709	-80mV	-0.04272
FcR1	0.2426709	-60mV	-0.01831
FcR1	0.2426709	-40mV	0
FcR1	0.2426709	-20mV	0.00915
FcR1	0.2426709	0mV	0.01526
FcR1	0.2426709	+20mV	0.01831
FcR1	0.2438102	-100mV	-0.05798
FcR1	0.2438102	-80mV	-0.04272
FcR1	0.2438102	-60mV	-0.02136
FcR1	0.2438102	-40mV	-0.00306
FcR1	0.2438102	-20mV	0.00915
FcR1	0.2438102	0mV	0.01831
FcR1	0.2438102	+20mV	0.01831
FcR1	0.2449495	-100mV	-0.05493
FcR1	0.2449495	-80mV	-0.04577
FcR1	0.2449495	-60mV	-0.02136
FcR1	0.2449495	-40mV	-0.00306
FcR1	0.2449495	-20mV	0.00915
FcR1	0.2449495	0mV	0.01831
FcR1	0.2449495	+20mV	0.01526
FcR1	0.2460888	-100mV	-0.05493
FcR1	0.2460888	-80mV	-0.04883
FcR1	0.2460888	-60mV	-0.01831
FcR1	0.2460888	-40mV	-0.00306
FcR1	0.2460888	-20mV	0.0122
FcR1	0.2460888	0mV	0.01831
FcR1	0.2460888	+20mV	0.01526
FcR1	0.2472281	-100mV	-0.05493
FcR1	0.2472281	-80mV	-0.04883
FcR1	0.2472281	-60mV	-0.01831
FcR1	0.2472281	-40mV	0
FcR1	0.2472281	-20mV	0.01525
FcR1	0.2472281	0mV	0.01526
FcR1	0.2472281	+20mV	0.01831
FcR1	0.2483674	-100mV	-0.05493
FcR1	0.2483674	-80mV	-0.04577
FcR1	0.2483674	-60mV	-0.01831
FcR1	0.2483674	-40mV	0
FcR1	0.2483674	-20mV	0.01525
FcR1	0.2483674	0mV	0.01831
FcR1	0.2483674	+20mV	0.01526
FcR1	0.2495067	-100mV	-0.05798
FcR1	0.2495067	-80mV	-0.04577
FcR1	0.2495067	-60mV	-0.02136
FcR1	0.2495067	-40mV	0
FcR1	0.2495067	-20mV	0.01525
FcR1	0.2495067	0mV	0.01831
FcR1	0.2495067	+20mV	0.01221
FcR1	0.250646	-100mV	-0.05798
FcR1	0.250646	-80mV	-0.04883
FcR1	0.250646	-60mV	-0.02136
FcR1	0.250646	-40mV	0
FcR1	0.250646	-20mV	0.01525
FcR1	0.250646	0mV	0.01831
FcR1	0.250646	+20mV	0.01221
FcR1	0.2517853	-100mV	-0.05798
FcR1	0.2517853	-80mV	-0.04883
FcR1	0.2517853	-60mV	-0.02441
FcR1	0.2517853	-40mV	0.00305
FcR1	0.2517853	-20mV	0.0122
FcR1	0.2517853	0mV	0.01831
FcR1	0.2517853	+20mV	0.01221
FcR1	0.2529246	-100mV	-0.05798
FcR1	0.2529246	-80mV	-0.04577
FcR1	0.2529246	-60mV	-0.02441
FcR1	0.2529246	-40mV	0.00305
FcR1	0.2529246	-20mV	0.0122
FcR1	0.2529246	0mV	0.01526
FcR1	0.2529246	+20mV	0.01221
FcR1	0.2540639	-100mV	-0.05798
FcR1	0.2540639	-80mV	-0.04577
FcR1	0.2540639	-60mV	-0.02441
FcR1	0.2540639	-40mV	0.00305
FcR1	0.2540639	-20mV	0.01525
FcR1	0.2540639	0mV	0.01526
FcR1	0.2540639	+20mV	0.01221
FcR1	0.2552032	-100mV	-0.05798
FcR1	0.2552032	-80mV	-0.04272
FcR1	0.2552032	-60mV	-0.02136
FcR1	0.2552032	-40mV	0.00305
FcR1	0.2552032	-20mV	0.01525
FcR1	0.2552032	0mV	0.01526
FcR1	0.2552032	+20mV	0.01221
FcR1	0.2563425	-100mV	-0.05798
FcR1	0.2563425	-80mV	-0.04272
FcR1	0.2563425	-60mV	-0.02441
FcR1	0.2563425	-40mV	0.00305
FcR1	0.2563425	-20mV	0.0122
FcR1	0.2563425	0mV	0.01526
FcR1	0.2563425	+20mV	0.01221
FcR1	0.2574818	-100mV	-0.05798
FcR1	0.2574818	-80mV	-0.04577
FcR1	0.2574818	-60mV	-0.02441
FcR1	0.2574818	-40mV	0
FcR1	0.2574818	-20mV	0.0122
FcR1	0.2574818	0mV	0.01526
FcR1	0.2574818	+20mV	0.01221
FcR1	0.2586211	-100mV	-0.05493
FcR1	0.2586211	-80mV	-0.04577
FcR1	0.2586211	-60mV	-0.02441
FcR1	0.2586211	-40mV	0
FcR1	0.2586211	-20mV	0.00915
FcR1	0.2586211	0mV	0.01831
FcR1	0.2586211	+20mV	0.01221
FcR1	0.2597604	-100mV	-0.05188
FcR1	0.2597604	-80mV	-0.04577
FcR1	0.2597604	-60mV	-0.02136
FcR1	0.2597604	-40mV	0.00305
FcR1	0.2597604	-20mV	0.00915
FcR1	0.2597604	0mV	0.01526
FcR1	0.2597604	+20mV	0.01526
FcR1	0.2608997	-100mV	-0.05493
FcR1	0.2608997	-80mV	-0.04272
FcR1	0.2608997	-60mV	-0.01831
FcR1	0.2608997	-40mV	0.00305
FcR1	0.2608997	-20mV	0.00915
FcR1	0.2608997	0mV	0.01526
FcR1	0.2608997	+20mV	0.01526
FcR1	0.262039	-100mV	-0.05493
FcR1	0.262039	-80mV	-0.04272
FcR1	0.262039	-60mV	-0.01831
FcR1	0.262039	-40mV	0
FcR1	0.262039	-20mV	0.00915
FcR1	0.262039	0mV	0.01526
FcR1	0.262039	+20mV	0.01526
FcR1	0.2631783	-100mV	-0.05798
FcR1	0.2631783	-80mV	-0.04272
FcR1	0.2631783	-60mV	-0.01831
FcR1	0.2631783	-40mV	0
FcR1	0.2631783	-20mV	0.00915
FcR1	0.2631783	0mV	0.01526
FcR1	0.2631783	+20mV	0.01526
FcR1	0.2643176	-100mV	-0.05493
FcR1	0.2643176	-80mV	-0.04577
FcR1	0.2643176	-60mV	-0.01831
FcR1	0.2643176	-40mV	0
FcR1	0.2643176	-20mV	0.00915
FcR1	0.2643176	0mV	0.01831
FcR1	0.2643176	+20mV	0.01526
FcR1	0.2654569	-100mV	-0.05493
FcR1	0.2654569	-80mV	-0.04577
FcR1	0.2654569	-60mV	-0.01831
FcR1	0.2654569	-40mV	0
FcR1	0.2654569	-20mV	0.0122
FcR1	0.2654569	0mV	0.01831
FcR1	0.2654569	+20mV	0.01526
FcR1	0.2665962	-100mV	-0.05493
FcR1	0.2665962	-80mV	-0.04577
FcR1	0.2665962	-60mV	-0.01831
FcR1	0.2665962	-40mV	0.00305
FcR1	0.2665962	-20mV	0.01525
FcR1	0.2665962	0mV	0.01831
FcR1	0.2665962	+20mV	0.01526
FcR1	0.2677355	-100mV	-0.05493
FcR1	0.2677355	-80mV	-0.04577
FcR1	0.2677355	-60mV	-0.02136
FcR1	0.2677355	-40mV	0.00305
FcR1	0.2677355	-20mV	0.01525
FcR1	0.2677355	0mV	0.01831
FcR1	0.2677355	+20mV	0.01526
FcR1	0.2688748	-100mV	-0.05798
FcR1	0.2688748	-80mV	-0.04577
FcR1	0.2688748	-60mV	-0.02136
FcR1	0.2688748	-40mV	0
FcR1	0.2688748	-20mV	0.01525
FcR1	0.2688748	0mV	0.01831
FcR1	0.2688748	+20mV	0.01526
FcR1	0.2700141	-100mV	-0.05798
FcR1	0.2700141	-80mV	-0.04883
FcR1	0.2700141	-60mV	-0.02441
FcR1	0.2700141	-40mV	0
FcR1	0.2700141	-20mV	0.01525
FcR1	0.2700141	0mV	0.01831
FcR1	0.2700141	+20mV	0.01526
FcR1	0.2711534	-100mV	-0.05798
FcR1	0.2711534	-80mV	-0.04883
FcR1	0.2711534	-60mV	-0.02441
FcR1	0.2711534	-40mV	-0.00306
FcR1	0.2711534	-20mV	0.0122
FcR1	0.2711534	0mV	0.01831
FcR1	0.2711534	+20mV	0.01221
FcR1	0.2722927	-100mV	-0.05798
FcR1	0.2722927	-80mV	-0.05188
FcR1	0.2722927	-60mV	-0.02136
FcR1	0.2722927	-40mV	0
FcR1	0.2722927	-20mV	0.0122
FcR1	0.2722927	0mV	0.01831
FcR1	0.2722927	+20mV	0.01221
FcR1	0.273432	-100mV	-0.05493
FcR1	0.273432	-80mV	-0.04883
FcR1	0.273432	-60mV	-0.02136
FcR1	0.273432	-40mV	0
FcR1	0.273432	-20mV	0.0122
FcR1	0.273432	0mV	0.01831
FcR1	0.273432	+20mV	0.01526
FcR1	0.2745713	-100mV	-0.05798
FcR1	0.2745713	-80mV	-0.04272
FcR1	0.2745713	-60mV	-0.02136
FcR1	0.2745713	-40mV	0.00305
FcR1	0.2745713	-20mV	0.01525
FcR1	0.2745713	0mV	0.01831
FcR1	0.2745713	+20mV	0.01526
FcR1	0.2757106	-100mV	-0.05798
FcR1	0.2757106	-80mV	-0.04272
FcR1	0.2757106	-60mV	-0.02136
FcR1	0.2757106	-40mV	0.00305
FcR1	0.2757106	-20mV	0.0122
FcR1	0.2757106	0mV	0.01831
FcR1	0.2757106	+20mV	0.01526
FcR1	0.2768499	-100mV	-0.05798
FcR1	0.2768499	-80mV	-0.04272
FcR1	0.2768499	-60mV	-0.02441
FcR1	0.2768499	-40mV	0
FcR1	0.2768499	-20mV	0.0122
FcR1	0.2768499	0mV	0.01831
FcR1	0.2768499	+20mV	0.01221
FcR1	0.2779892	-100mV	-0.05493
FcR1	0.2779892	-80mV	-0.04577
FcR1	0.2779892	-60mV	-0.02441
FcR1	0.2779892	-40mV	0
FcR1	0.2779892	-20mV	0.00915
FcR1	0.2779892	0mV	0.01831
FcR1	0.2779892	+20mV	0.01221
FcR1	0.2791285	-100mV	-0.05493
FcR1	0.2791285	-80mV	-0.04577
FcR1	0.2791285	-60mV	-0.02136
FcR1	0.2791285	-40mV	0.00305
FcR1	0.2791285	-20mV	0.00915
FcR1	0.2791285	0mV	0.01831
FcR1	0.2791285	+20mV	0.01221
FcR1	0.2802678	-100mV	-0.05188
FcR1	0.2802678	-80mV	-0.04272
FcR1	0.2802678	-60mV	-0.02136
FcR1	0.2802678	-40mV	0.00305
FcR1	0.2802678	-20mV	0.0122
FcR1	0.2802678	0mV	0.01526
FcR1	0.2802678	+20mV	0.01526
FcR1	0.2814071	-100mV	-0.05188
FcR1	0.2814071	-80mV	-0.04272
FcR1	0.2814071	-60mV	-0.01831
FcR1	0.2814071	-40mV	0
FcR1	0.2814071	-20mV	0.0122
FcR1	0.2814071	0mV	0.01526
FcR1	0.2814071	+20mV	0.01526
FcR1	0.2825464	-100mV	-0.05493
FcR1	0.2825464	-80mV	-0.04272
FcR1	0.2825464	-60mV	-0.01831
FcR1	0.2825464	-40mV	-0.00306
FcR1	0.2825464	-20mV	0.0122
FcR1	0.2825464	0mV	0.01526
FcR1	0.2825464	+20mV	0.01526
FcR1	0.2836857	-100mV	-0.05493
FcR1	0.2836857	-80mV	-0.04577
FcR1	0.2836857	-60mV	-0.01831
FcR1	0.2836857	-40mV	-0.00306
FcR1	0.2836857	-20mV	0.00915
FcR1	0.2836857	0mV	0.01831
FcR1	0.2836857	+20mV	0.01526
FcR1	0.284825	-100mV	-0.05493
FcR1	0.284825	-80mV	-0.05188
FcR1	0.284825	-60mV	-0.01831
FcR1	0.284825	-40mV	0
FcR1	0.284825	-20mV	0.0122
FcR1	0.284825	0mV	0.01831
FcR1	0.284825	+20mV	0.01526
FcR1	0.2859643	-100mV	-0.05493
FcR1	0.2859643	-80mV	-0.05188
FcR1	0.2859643	-60mV	-0.01831
FcR1	0.2859643	-40mV	0
FcR1	0.2859643	-20mV	0.0122
FcR1	0.2859643	0mV	0.01831
FcR1	0.2859643	+20mV	0.01526
FcR1	0.2871036	-100mV	-0.05493
FcR1	0.2871036	-80mV	-0.04883
FcR1	0.2871036	-60mV	-0.01831
FcR1	0.2871036	-40mV	0
FcR1	0.2871036	-20mV	0.01525
FcR1	0.2871036	0mV	0.01831
FcR1	0.2871036	+20mV	0.01831
FcR1	0.2882429	-100mV	-0.05493
FcR1	0.2882429	-80mV	-0.04883
FcR1	0.2882429	-60mV	-0.01831
FcR1	0.2882429	-40mV	0
FcR1	0.2882429	-20mV	0.01525
FcR1	0.2882429	0mV	0.01526
FcR1	0.2882429	+20mV	0.01526
FcR1	0.2893822	-100mV	-0.05493
FcR1	0.2893822	-80mV	-0.04577
FcR1	0.2893822	-60mV	-0.01831
FcR1	0.2893822	-40mV	-0.00306
FcR1	0.2893822	-20mV	0.0122
FcR1	0.2893822	0mV	0.01831
FcR1	0.2893822	+20mV	0.01526
FcR1	0.2905215	-100mV	-0.05493
FcR1	0.2905215	-80mV	-0.04883
FcR1	0.2905215	-60mV	-0.02136
FcR1	0.2905215	-40mV	-0.00306
FcR1	0.2905215	-20mV	0.0122
FcR1	0.2905215	0mV	0.01831
FcR1	0.2905215	+20mV	0.01221
FcR1	0.2916608	-100mV	-0.05493
FcR1	0.2916608	-80mV	-0.04883
FcR1	0.2916608	-60mV	-0.02441
FcR1	0.2916608	-40mV	-0.00306
FcR1	0.2916608	-20mV	0.00915
FcR1	0.2916608	0mV	0.01831
FcR1	0.2916608	+20mV	0.01221
FcR1	0.2928001	-100mV	-0.05493
FcR1	0.2928001	-80mV	-0.04883
FcR1	0.2928001	-60mV	-0.02136
FcR1	0.2928001	-40mV	0
FcR1	0.2928001	-20mV	0.0122
FcR1	0.2928001	0mV	0.01831
FcR1	0.2928001	+20mV	0.01221
FcR1	0.2939394	-100mV	-0.05798
FcR1	0.2939394	-80mV	-0.04272
FcR1	0.2939394	-60mV	-0.02136
FcR1	0.2939394	-40mV	0.00305
FcR1	0.2939394	-20mV	0.0122
FcR1	0.2939394	0mV	0.01831
FcR1	0.2939394	+20mV	0.01526
FcR1	0.2950787	-100mV	-0.05798
FcR1	0.2950787	-80mV	-0.04272
FcR1	0.2950787	-60mV	-0.02136
FcR1	0.2950787	-40mV	0.0061
FcR1	0.2950787	-20mV	0.01525
FcR1	0.2950787	0mV	0.01526
FcR1	0.2950787	+20mV	0.01526
FcR1	0.296218	-100mV	-0.06104
FcR1	0.296218	-80mV	-0.04272
FcR1	0.296218	-60mV	-0.02136
FcR1	0.296218	-40mV	0.00305
FcR1	0.296218	-20mV	0.0122
FcR1	0.296218	0mV	0.01526
FcR1	0.296218	+20mV	0.01526
FcR1	0.2973573	-100mV	-0.05798
FcR1	0.2973573	-80mV	-0.04272
FcR1	0.2973573	-60mV	-0.02136
FcR1	0.2973573	-40mV	0.00305
FcR1	0.2973573	-20mV	0.00915
FcR1	0.2973573	0mV	0.01526
FcR1	0.2973573	+20mV	0.01221
FcR1	0.2984966	-100mV	-0.05798
FcR1	0.2984966	-80mV	-0.04577
FcR1	0.2984966	-60mV	-0.02136
FcR1	0.2984966	-40mV	0.00305
FcR1	0.2984966	-20mV	0.00915
FcR1	0.2984966	0mV	0.01831
FcR1	0.2984966	+20mV	0.01221
FcR1	0.2996359	-100mV	-0.05493
FcR1	0.2996359	-80mV	-0.04272
FcR1	0.2996359	-60mV	-0.01831
FcR1	0.2996359	-40mV	0.00305
FcR1	0.2996359	-20mV	0.0061
FcR1	0.2996359	0mV	0.01526
FcR1	0.2996359	+20mV	0.01526
FcR1	0.3007752	-100mV	-0.05493
FcR1	0.3007752	-80mV	-0.04272
FcR1	0.3007752	-60mV	-0.01831
FcR1	0.3007752	-40mV	0
FcR1	0.3007752	-20mV	0.0061
FcR1	0.3007752	0mV	0.01526
FcR1	0.3007752	+20mV	0.01831
FcR1	0.3019145	-100mV	-0.05493
FcR1	0.3019145	-80mV	-0.04272
FcR1	0.3019145	-60mV	-0.01831
FcR1	0.3019145	-40mV	0
FcR1	0.3019145	-20mV	0.00915
FcR1	0.3019145	0mV	0.01526
FcR1	0.3019145	+20mV	0.01831
FcR1	0.3030538	-100mV	-0.05493
FcR1	0.3030538	-80mV	-0.04577
FcR1	0.3030538	-60mV	-0.01831
FcR1	0.3030538	-40mV	0
FcR1	0.3030538	-20mV	0.00915
FcR1	0.3030538	0mV	0.01526
FcR1	0.3030538	+20mV	0.01831
FcR1	0.3041931	-100mV	-0.05493
FcR1	0.3041931	-80mV	-0.04883
FcR1	0.3041931	-60mV	-0.01831
FcR1	0.3041931	-40mV	-0.00306
FcR1	0.3041931	-20mV	0.00915
FcR1	0.3041931	0mV	0.01831
FcR1	0.3041931	+20mV	0.01526
FcR1	0.3053324	-100mV	-0.05493
FcR1	0.3053324	-80mV	-0.04883
FcR1	0.3053324	-60mV	-0.01831
FcR1	0.3053324	-40mV	0
FcR1	0.3053324	-20mV	0.00915
FcR1	0.3053324	0mV	0.01831
FcR1	0.3053324	+20mV	0.01526
FcR1	0.3064717	-100mV	-0.05493
FcR1	0.3064717	-80mV	-0.04883
FcR1	0.3064717	-60mV	-0.01831
FcR1	0.3064717	-40mV	0
FcR1	0.3064717	-20mV	0.0122
FcR1	0.3064717	0mV	0.01831
FcR1	0.3064717	+20mV	0.01526
FcR1	0.307611	-100mV	-0.05798
FcR1	0.307611	-80mV	-0.04577
FcR1	0.307611	-60mV	-0.01831
FcR1	0.307611	-40mV	0
FcR1	0.307611	-20mV	0.01525
FcR1	0.307611	0mV	0.01831
FcR1	0.307611	+20mV	0.01526
FcR1	0.3087503	-100mV	-0.06104
FcR1	0.3087503	-80mV	-0.04577
FcR1	0.3087503	-60mV	-0.01831
FcR1	0.3087503	-40mV	0
FcR1	0.3087503	-20mV	0.01525
FcR1	0.3087503	0mV	0.01526
FcR1	0.3087503	+20mV	0.01526
FcR1	0.3098896	-100mV	-0.06104
FcR1	0.3098896	-80mV	-0.04577
FcR1	0.3098896	-60mV	-0.02136
FcR1	0.3098896	-40mV	-0.00306
FcR1	0.3098896	-20mV	0.01525
FcR1	0.3098896	0mV	0.01831
FcR1	0.3098896	+20mV	0.01526
FcR1	0.3110289	-100mV	-0.06104
FcR1	0.3110289	-80mV	-0.04883
FcR1	0.3110289	-60mV	-0.02136
FcR1	0.3110289	-40mV	-0.00306
FcR1	0.3110289	-20mV	0.0122
FcR1	0.3110289	0mV	0.01831
FcR1	0.3110289	+20mV	0.01221
FcR1	0.3121682	-100mV	-0.05798
FcR1	0.3121682	-80mV	-0.04883
FcR1	0.3121682	-60mV	-0.02136
FcR1	0.3121682	-40mV	0
FcR1	0.3121682	-20mV	0.0122
FcR1	0.3121682	0mV	0.01831
FcR1	0.3121682	+20mV	0.01221
FcR1	0.3133075	-100mV	-0.05493
FcR1	0.3133075	-80mV	-0.04883
FcR1	0.3133075	-60mV	-0.02136
FcR1	0.3133075	-40mV	0
FcR1	0.3133075	-20mV	0.0122
FcR1	0.3133075	0mV	0.01526
FcR1	0.3133075	+20mV	0.01526
FcR1	0.3144468	-100mV	-0.05798
FcR1	0.3144468	-80mV	-0.04577
FcR1	0.3144468	-60mV	-0.02136
FcR1	0.3144468	-40mV	0.00305
FcR1	0.3144468	-20mV	0.01525
FcR1	0.3144468	0mV	0.01526
FcR1	0.3144468	+20mV	0.01526
FcR1	0.3155861	-100mV	-0.05798
FcR1	0.3155861	-80mV	-0.04577
FcR1	0.3155861	-60mV	-0.02441
FcR1	0.3155861	-40mV	0.00305
FcR1	0.3155861	-20mV	0.0122
FcR1	0.3155861	0mV	0.01221
FcR1	0.3155861	+20mV	0.01526
FcR1	0.3167254	-100mV	-0.05798
FcR1	0.3167254	-80mV	-0.04272
FcR1	0.3167254	-60mV	-0.02747
FcR1	0.3167254	-40mV	0
FcR1	0.3167254	-20mV	0.0122
FcR1	0.3167254	0mV	0.01526
FcR1	0.3167254	+20mV	0.01221
FcR1	0.3178647	-100mV	-0.05493
FcR1	0.3178647	-80mV	-0.04272
FcR1	0.3178647	-60mV	-0.02747
FcR1	0.3178647	-40mV	0
FcR1	0.3178647	-20mV	0.00915
FcR1	0.3178647	0mV	0.01526
FcR1	0.3178647	+20mV	0.01221
FcR1	0.319004	-100mV	-0.05493
FcR1	0.319004	-80mV	-0.04272
FcR1	0.319004	-60mV	-0.02441
FcR1	0.319004	-40mV	0
FcR1	0.319004	-20mV	0.00915
FcR1	0.319004	0mV	0.01526
FcR1	0.319004	+20mV	0.01221
FcR1	0.3201433	-100mV	-0.05188
FcR1	0.3201433	-80mV	-0.04272
FcR1	0.3201433	-60mV	-0.02136
FcR1	0.3201433	-40mV	0.00305
FcR1	0.3201433	-20mV	0.0122
FcR1	0.3201433	0mV	0.01526
FcR1	0.3201433	+20mV	0.01526
FcR1	0.3212826	-100mV	-0.05493
FcR1	0.3212826	-80mV	-0.03967
FcR1	0.3212826	-60mV	-0.02136
FcR1	0.3212826	-40mV	0.00305
FcR1	0.3212826	-20mV	0.0122
FcR1	0.3212826	0mV	0.01526
FcR1	0.3212826	+20mV	0.01831
FcR1	0.3224219	-100mV	-0.05493
FcR1	0.3224219	-80mV	-0.04272
FcR1	0.3224219	-60mV	-0.02136
FcR1	0.3224219	-40mV	0
FcR1	0.3224219	-20mV	0.00915
FcR1	0.3224219	0mV	0.01526
FcR1	0.3224219	+20mV	0.01526
FcR1	0.3235612	-100mV	-0.05798
FcR1	0.3235612	-80mV	-0.04272
FcR1	0.3235612	-60mV	-0.02136
FcR1	0.3235612	-40mV	-0.00306
FcR1	0.3235612	-20mV	0.00915
FcR1	0.3235612	0mV	0.01831
FcR1	0.3235612	+20mV	0.01526
FcR1	0.3247005	-100mV	-0.05798
FcR1	0.3247005	-80mV	-0.04577
FcR1	0.3247005	-60mV	-0.02136
FcR1	0.3247005	-40mV	-0.00306
[truncated: 84,017 more rows]
