# Supplementary material for: Plastid-localized xanthorhodopsin increases diatom biomass and ecosystem productivity in iron-limited surface oceans
Source: Nat Microbiol. 2023 Oct 16;8(11):2050–66. doi: 10.1038/s41564-023-01498-5 (PMC10627834; doi:10.1038/s41564-023-01498-5)
Supplement: Supplementary file 6 — Statistical source data for Fig. 4a–k. [file 41564_2023_1498_MOESM6_ESM.zip › Strauss_Fig4c_SourceData.csv]

name	value	min	q1	median	mean	q3	max	sd	iqr	n	se	CI_lower	CI_upper
FcR1	0.23	0.07	0.08	0.17	0.172222222222222	0.23	0.33	0.0965372697171639	0.15	10	0.0305277651400237	0.103163619646496	0.241280824797948
FcR2	0.1	0.02	0.1025	0.155	0.157	0.2225	0.26	0.0770353454230228	0.12	10	0.024360715187458	0.101892233647805	0.212107766352195
FcR1	0.29	0.07	0.08	0.17	0.172222222222222	0.23	0.33	0.0965372697171639	0.15	10	0.0305277651400237	0.103163619646496	0.241280824797948
FcR2	0.1	0.02	0.1025	0.155	0.157	0.2225	0.26	0.0770353454230228	0.12	10	0.024360715187458	0.101892233647805	0.212107766352195
FcR1	0.07	0.07	0.08	0.17	0.172222222222222	0.23	0.33	0.0965372697171639	0.15	10	0.0305277651400237	0.103163619646496	0.241280824797948
FcR2	0.18	0.02	0.1025	0.155	0.157	0.2225	0.26	0.0770353454230228	0.12	10	0.024360715187458	0.101892233647805	0.212107766352195
FcR1	0.07	0.07	0.08	0.17	0.172222222222222	0.23	0.33	0.0965372697171639	0.15	10	0.0305277651400237	0.103163619646496	0.241280824797948
FcR2	0.11	0.02	0.1025	0.155	0.157	0.2225	0.26	0.0770353454230228	0.12	10	0.024360715187458	0.101892233647805	0.212107766352195
FcR1	0.12	0.07	0.08	0.17	0.172222222222222	0.23	0.33	0.0965372697171639	0.15	10	0.0305277651400237	0.103163619646496	0.241280824797948
FcR2	0.23	0.02	0.1025	0.155	0.157	0.2225	0.26	0.0770353454230228	0.12	10	0.024360715187458	0.101892233647805	0.212107766352195
FcR1	0.19	0.07	0.08	0.17	0.172222222222222	0.23	0.33	0.0965372697171639	0.15	10	0.0305277651400237	0.103163619646496	0.241280824797948
FcR2	0.13	0.02	0.1025	0.155	0.157	0.2225	0.26	0.0770353454230228	0.12	10	0.024360715187458	0.101892233647805	0.212107766352195
FcR1	0.08	0.07	0.08	0.17	0.172222222222222	0.23	0.33	0.0965372697171639	0.15	10	0.0305277651400237	0.103163619646496	0.241280824797948
FcR2	0.02	0.02	0.1025	0.155	0.157	0.2225	0.26	0.0770353454230228	0.12	10	0.024360715187458	0.101892233647805	0.212107766352195
FcR1	0.17	0.07	0.08	0.17	0.172222222222222	0.23	0.33	0.0965372697171639	0.15	10	0.0305277651400237	0.103163619646496	0.241280824797948
FcR2	0.2	0.02	0.1025	0.155	0.157	0.2225	0.26	0.0770353454230228	0.12	10	0.024360715187458	0.101892233647805	0.212107766352195
FcR1	0.33	0.07	0.08	0.17	0.172222222222222	0.23	0.33	0.0965372697171639	0.15	10	0.0305277651400237	0.103163619646496	0.241280824797948
FcR2	0.26	0.02	0.1025	0.155	0.157	0.2225	0.26	0.0770353454230228	0.12	10	0.024360715187458	0.101892233647805	0.212107766352195
FcR1	NA	0.07	0.08	0.17	0.172222222222222	0.23	0.33	0.0965372697171639	0.15	10	0.0305277651400237	0.103163619646496	0.241280824797948
FcR2	0.24	0.02	0.1025	0.155	0.157	0.2225	0.26	0.0770353454230228	0.12	10	0.024360715187458	0.101892233647805	0.212107766352195
