# Supplementary material for: Plastid-localized xanthorhodopsin increases diatom biomass and ecosystem productivity in iron-limited surface oceans
Source: Nat Microbiol. 2023 Oct 16;8(11):2050–66. doi: 10.1038/s41564-023-01498-5 (PMC10627834; doi:10.1038/s41564-023-01498-5)
Supplement: Supplementary file 6 — Statistical source data for Fig. 4a–k. [file 41564_2023_1498_MOESM6_ESM.zip › Strauss_Fig4d_SourceData.csv]

Wavelength.nm	Wavelength.m	Frequency	Energy	Intensity	number_photons	data	replicate	value	min	q1	median	mean	q3	max	sd	iqr	n	se	CI_lower	CI_upper
425	0.00337337303119711	0.00337337303119711	4.67394076872471e-19	2.35	5027877151813377	normPerPhoton	rep1	0.377248686783086	0.374423179021091	0.375835932902089	0.377248686783086	0.384024486761956	0.388825140632389	0.400401594481692	0.0142531791708425	0.0129892077303004	3	0.00822907683109391	0.348617626871332	0.419431346652581
425	0.00337337303119711	0.00337337303119711	4.67394076872471e-19	2.35	5027877151813377	normPerPhoton	rep2	0.374423179021091	0.374423179021091	0.375835932902089	0.377248686783086	0.384024486761956	0.388825140632389	0.400401594481692	0.0142531791708425	0.0129892077303004	3	0.00822907683109391	0.348617626871332	0.419431346652581
425	0.00337337303119711	0.00337337303119711	4.67394076872471e-19	2.35	5027877151813377	normPerPhoton	rep3	0.400401594481692	0.374423179021091	0.375835932902089	0.377248686783086	0.384024486761956	0.388825140632389	0.400401594481692	0.0142531791708425	0.0129892077303004	3	0.00822907683109391	0.348617626871332	0.419431346652581
438	0.00146924654841399	0.00146924654841399	4.53521649933333e-19	2.86	6306203905415350	normPerPhoton	rep1	0.401035780273342	0.401035780273342	0.404509347810617	0.407982915347892	0.410411540200496	0.415099420164073	0.422215924980254	0.0107969114313977	0.0105900723534559	3	0.00623359972133401	0.383590525343332	0.437232555057659
438	0.00146924654841399	0.00146924654841399	4.53521649933333e-19	2.86	6306203905415350	normPerPhoton	rep2	0.407982915347892	0.401035780273342	0.404509347810617	0.407982915347892	0.410411540200496	0.415099420164073	0.422215924980254	0.0107969114313977	0.0105900723534559	3	0.00623359972133401	0.383590525343332	0.437232555057659
438	0.00146924654841399	0.00146924654841399	4.53521649933333e-19	2.86	6306203905415350	normPerPhoton	rep3	0.422215924980254	0.401035780273342	0.404509347810617	0.407982915347892	0.410411540200496	0.415099420164073	0.422215924980254	0.0107969114313977	0.0105900723534559	3	0.00623359972133401	0.383590525343332	0.437232555057659
458	0.0171073217932426	0.0171073217932426	4.33717211071616e-19	2.05	4726582085444385	normPerPhoton	rep1	0.55735601638532	0.55735601638532	0.557481507003098	0.557606997620876	0.559427776743949	0.560463656923264	0.563320316225651	0.00337337303119711	0.00298214992016577	3	0.00194761782763868	0.551047853581351	0.567807699906547
458	0.0171073217932426	0.0171073217932426	4.33717211071616e-19	2.05	4726582085444385	normPerPhoton	rep2	0.557606997620876	0.55735601638532	0.557481507003098	0.557606997620876	0.559427776743949	0.560463656923264	0.563320316225651	0.00337337303119711	0.00298214992016577	3	0.00194761782763868	0.551047853581351	0.567807699906547
458	0.0171073217932426	0.0171073217932426	4.33717211071616e-19	2.05	4726582085444385	normPerPhoton	rep3	0.563320316225651	0.55735601638532	0.557481507003098	0.557606997620876	0.559427776743949	0.560463656923264	0.563320316225651	0.00337337303119711	0.00298214992016577	3	0.00194761782763868	0.551047853581351	0.567807699906547
481	1.73808045079211e-06	1.73808045079211e-06	4.12978134450728e-19	2.16	5230301122050588	normPerPhoton	rep1	0.792453793877632	0.791850822076011	0.792152307976822	0.792453793877632	0.792982527159054	0.793548379700576	0.794642965523519	0.00146924654841399	0.00139607172375356	3	0.000848269890232745	0.78933271640028	0.796632337917828
481	1.73808045079211e-06	1.73808045079211e-06	4.12978134450728e-19	2.16	5230301122050588	normPerPhoton	rep2	0.791850822076011	0.791850822076011	0.792152307976822	0.792453793877632	0.792982527159054	0.793548379700576	0.794642965523519	0.00146924654841399	0.00139607172375356	3	0.000848269890232745	0.78933271640028	0.796632337917828
481	1.73808045079211e-06	1.73808045079211e-06	4.12978134450728e-19	2.16	5230301122050588	normPerPhoton	rep3	0.794642965523519	0.791850822076011	0.792152307976822	0.792453793877632	0.792982527159054	0.793548379700576	0.794642965523519	0.00146924654841399	0.00139607172375356	3	0.000848269890232745	0.78933271640028	0.796632337917828
496	0.0131727509949131	0.0131727509949131	4.00488876352419e-19	2.2	5493286155753448	normPerPhoton	rep1	0.856823186059136	0.856823186059136	0.865821145758669	0.874819105458201	0.874221486628402	0.882920636913035	0.891022168367869	0.0171073217932426	0.0170994911543664	3	0.00987691684244217	0.83172454341476	0.916718429842044
496	0.0131727509949131	0.0131727509949131	4.00488876352419e-19	2.2	5493286155753448	normPerPhoton	rep2	0.891022168367869	0.856823186059136	0.865821145758669	0.874819105458201	0.874221486628402	0.882920636913035	0.891022168367869	0.0171073217932426	0.0170994911543664	3	0.00987691684244217	0.83172454341476	0.916718429842044
496	0.0131727509949131	0.0131727509949131	4.00488876352419e-19	2.2	5493286155753448	normPerPhoton	rep3	0.874819105458201	0.856823186059136	0.865821145758669	0.874819105458201	0.874221486628402	0.882920636913035	0.891022168367869	0.0171073217932426	0.0170994911543664	3	0.00987691684244217	0.83172454341476	0.916718429842044
516	0.00838576309040322	0.00838576309040322	3.84966051687597e-19	2.15	5584908047280861	normPerPhoton	rep1	0.999999382749644	0.999999382749644	0.999999816881267	1.00000025101289	1.00000078855566	1.00000149145867	1.00000273190445	1.73808045079211e-06	1.67457740363197e-06	3	1.00348121613805e-06	0.999996470924468	1.00000510618686
516	0.00838576309040322	0.00838576309040322	3.84966051687597e-19	2.15	5584908047280861	normPerPhoton	rep2	1.00000025101289	0.999999382749644	0.999999816881267	1.00000025101289	1.00000078855566	1.00000149145867	1.00000273190445	1.73808045079211e-06	1.67457740363197e-06	3	1.00348121613805e-06	0.999996470924468	1.00000510618686
516	0.00838576309040322	0.00838576309040322	3.84966051687597e-19	2.15	5584908047280861	normPerPhoton	rep3	1.00000273190445	0.999999382749644	0.999999816881267	1.00000025101289	1.00000078855566	1.00000149145867	1.00000273190445	1.73808045079211e-06	1.67457740363197e-06	3	1.00348121613805e-06	0.999996470924468	1.00000510618686
547	0.00790821158301949	0.00790821158301949	3.63148962835101e-19	3	8261072747059576	normPerPhoton	rep1	0.637783746233	0.637783746233	0.649057308915301	0.660330871597601	0.652991270159909	0.660595032123363	0.660859192649124	0.0131727509949131	0.0115377232080619	3	0.00760529133288097	0.620268342645948	0.685714197673869
547	0.00790821158301949	0.00790821158301949	3.63148962835101e-19	3	8261072747059576	normPerPhoton	rep2	0.660859192649124	0.637783746233	0.649057308915301	0.660330871597601	0.652991270159909	0.660595032123363	0.660859192649124	0.0131727509949131	0.0115377232080619	3	0.00760529133288097	0.620268342645948	0.685714197673869
547	0.00790821158301949	0.00790821158301949	3.63148962835101e-19	3	8261072747059576	normPerPhoton	rep3	0.660330871597601	0.637783746233	0.649057308915301	0.660330871597601	0.652991270159909	0.660595032123363	0.660859192649124	0.0131727509949131	0.0115377232080619	3	0.00760529133288097	0.620268342645948	0.685714197673869
551	0.00550713316149022	0.00550713316149022	3.60512672723775e-19	3.2	8876248304457917	normPerPhoton	rep1	0.43133598345792	0.43133598345792	0.438361337662309	0.445386691866698	0.44100490979809	0.445839372968175	0.446292054069653	0.00838576309040322	0.00747803530586688	3	0.00484152257760473	0.420173519463416	0.461836300132765
551	0.00550713316149022	0.00550713316149022	3.60512672723775e-19	3.2	8876248304457917	normPerPhoton	rep2	0.445386691866698	0.43133598345792	0.438361337662309	0.445386691866698	0.44100490979809	0.445839372968175	0.446292054069653	0.00838576309040322	0.00747803530586688	3	0.00484152257760473	0.420173519463416	0.461836300132765
551	0.00550713316149022	0.00550713316149022	3.60512672723775e-19	3.2	8876248304457917	normPerPhoton	rep3	0.446292054069653	0.43133598345792	0.438361337662309	0.445386691866698	0.44100490979809	0.445839372968175	0.446292054069653	0.00838576309040322	0.00747803530586688	3	0.00484152257760473	0.420173519463416	0.461836300132765
579	0	0	3.43078553835579e-19	2.7	7869917748615622	normPerPhoton	rep1	0.174065638820298	0.174065638820298	0.178729534170466	0.183393429520635	0.182416804642621	0.186592387553783	0.189791345586932	0.00790821158301949	0.00786285338331691	3	0.00456580808626482	0.162771718016742	0.202061891268501
579	0	0	3.43078553835579e-19	2.7	7869917748615622	normPerPhoton	rep2	0.183393429520635	0.174065638820298	0.178729534170466	0.183393429520635	0.182416804642621	0.186592387553783	0.189791345586932	0.00790821158301949	0.00786285338331691	3	0.00456580808626482	0.162771718016742	0.202061891268501
579	0	0	3.43078553835579e-19	2.7	7869917748615622	normPerPhoton	rep3	0.189791345586932	0.174065638820298	0.178729534170466	0.183393429520635	0.182416804642621	0.186592387553783	0.189791345586932	0.00790821158301949	0.00786285338331691	3	0.00456580808626482	0.162771718016742	0.202061891268501
590	5.9e-06	50812281016949.1	3.36682174018305e-19	2.2	6534352483658336	normPerPhoton	rep1	0.118260240403204	0.118260240403204	0.121552012222854	0.124843784042504	0.124101048246252	0.127021452167776	0.129199120293048	0.00550713316149022	0.00546943994492215	3	0.00317954481324949	0.110420571076163	0.137781525416341
590	5.9e-06	50812281016949.1	3.36682174018305e-19	2.2	6534352483658336	normPerPhoton	rep2	0.124843784042504	0.118260240403204	0.121552012222854	0.124843784042504	0.124101048246252	0.127021452167776	0.129199120293048	0.00550713316149022	0.00546943994492215	3	0.00317954481324949	0.110420571076163	0.137781525416341
590	5.9e-06	50812281016949.1	3.36682174018305e-19	2.2	6534352483658336	normPerPhoton	rep3	0.129199120293048	0.118260240403204	0.121552012222854	0.124843784042504	0.124101048246252	0.127021452167776	0.129199120293048	0.00550713316149022	0.00546943994492215	3	0.00317954481324949	0.110420571076163	0.137781525416341
619	6.19e-06	48431737964458.8	3.20908695752504e-19	0.95	2960343588609618	normPerPhoton	rep1	0	0	0	0	0	0	0	0	0	3	0	0	0
619	6.19e-06	48431737964458.8	3.20908695752504e-19	0.95	2960343588609618	normPerPhoton	rep2	0	0	0	0	0	0	0	0	0	3	0	0	0
619	6.19e-06	48431737964458.8	3.20908695752504e-19	0.95	2960343588609618	normPerPhoton	rep3	0	0	0	0	0	0	0	0	0	3	0	0	0
