# Supplementary material for: Plastid-localized xanthorhodopsin increases diatom biomass and ecosystem productivity in iron-limited surface oceans
Source: Nat Microbiol. 2023 Oct 16;8(11):2050–66. doi: 10.1038/s41564-023-01498-5 (PMC10627834; doi:10.1038/s41564-023-01498-5)
Supplement: Supplementary file 6 — Statistical source data for Fig. 4a–k. [file 41564_2023_1498_MOESM6_ESM.zip › Strauss_Fig4e_SourceData.csv]

buffer	voltage	data	replicate	value	min	q1	median	mean	q3	max	sd	iqr	n	se	CI_lower	CI_upper
Ori BaCl2 pH 7.52	-120	norm	rep1	0.282352941176471	0.235294117647059	0.261441330458885	0.275932192567999	0.267377860989882	0.281868723098996	0.282352941176471	0.0221109092009662	0.0204273926401106	4	0.0110554546004831	0.232194470343343	0.302561251636421
Ori BaCl2 pH 7.52	-120	norm	rep2	0.281707317073171	0.235294117647059	0.261441330458885	0.275932192567999	0.267377860989882	0.281868723098996	0.282352941176471	0.0221109092009662	0.0204273926401106	4	0.0110554546004831	0.232194470343343	0.302561251636421
Ori BaCl2 pH 7.52	-120	norm	rep3	0.235294117647059	0.235294117647059	0.261441330458885	0.275932192567999	0.267377860989882	0.281868723098996	0.282352941176471	0.0221109092009662	0.0204273926401106	4	0.0110554546004831	0.232194470343343	0.302561251636421
Ori BaCl2 pH 7.52	-120	norm	rep4	0.270157068062827	0.235294117647059	0.261441330458885	0.275932192567999	0.267377860989882	0.281868723098996	0.282352941176471	0.0221109092009662	0.0204273926401106	4	0.0110554546004831	0.232194470343343	0.302561251636421
Ori BaCl2 pH 7.52	-90	norm	rep1	0.423529411764706	0.380487804878049	0.386298421807748	0.393070526639975	0.397539567480676	0.404311672312904	0.423529411764706	0.0187344443287948	0.0180132505051567	4	0.00936722216439742	0.367728885912818	0.427350249048535
Ori BaCl2 pH 7.52	-90	norm	rep2	0.380487804878049	0.380487804878049	0.386298421807748	0.393070526639975	0.397539567480676	0.404311672312904	0.423529411764706	0.0187344443287948	0.0180132505051567	4	0.00936722216439742	0.367728885912818	0.427350249048535
Ori BaCl2 pH 7.52	-90	norm	rep3	0.388235294117647	0.380487804878049	0.386298421807748	0.393070526639975	0.397539567480676	0.404311672312904	0.423529411764706	0.0187344443287948	0.0180132505051567	4	0.00936722216439742	0.367728885912818	0.427350249048535
Ori BaCl2 pH 7.52	-90	norm	rep4	0.397905759162304	0.380487804878049	0.386298421807748	0.393070526639975	0.397539567480676	0.404311672312904	0.423529411764706	0.0187344443287948	0.0180132505051567	4	0.00936722216439742	0.367728885912818	0.427350249048535
Ori BaCl2 pH 7.52	-60	norm	rep1	0.588235294117647	0.490243902439024	0.507377729536458	0.544779796735448	0.542009697506892	0.579411764705882	0.588235294117647	0.0477509607312573	0.0720340351694246	4	0.0238754803656287	0.466027263230423	0.617992131783361
Ori BaCl2 pH 7.52	-60	norm	rep2	0.490243902439024	0.490243902439024	0.507377729536458	0.544779796735448	0.542009697506892	0.579411764705882	0.588235294117647	0.0477509607312573	0.0720340351694246	4	0.0238754803656287	0.466027263230423	0.617992131783361
Ori BaCl2 pH 7.52	-60	norm	rep3	0.576470588235294	0.490243902439024	0.507377729536458	0.544779796735448	0.542009697506892	0.579411764705882	0.588235294117647	0.0477509607312573	0.0720340351694246	4	0.0238754803656287	0.466027263230423	0.617992131783361
Ori BaCl2 pH 7.52	-60	norm	rep4	0.513089005235602	0.490243902439024	0.507377729536458	0.544779796735448	0.542009697506892	0.579411764705882	0.588235294117647	0.0477509607312573	0.0720340351694246	4	0.0238754803656287	0.466027263230423	0.617992131783361
Ori BaCl2 pH 7.52	-30	norm	rep1	0.670588235294118	0.602439024390244	0.633594049291278	0.65728364644287	0.65572216755429	0.679411764705882	0.705882352941177	0.0436426326166188	0.0458177154146041	4	0.0218213163083094	0.586277000092484	0.725167335016097
Ori BaCl2 pH 7.52	-30	norm	rep2	0.602439024390244	0.602439024390244	0.633594049291278	0.65728364644287	0.65572216755429	0.679411764705882	0.705882352941177	0.0436426326166188	0.0458177154146041	4	0.0218213163083094	0.586277000092484	0.725167335016097
Ori BaCl2 pH 7.52	-30	norm	rep3	0.705882352941177	0.602439024390244	0.633594049291278	0.65728364644287	0.65572216755429	0.679411764705882	0.705882352941177	0.0436426326166188	0.0458177154146041	4	0.0218213163083094	0.586277000092484	0.725167335016097
Ori BaCl2 pH 7.52	-30	norm	rep4	0.643979057591623	0.602439024390244	0.633594049291278	0.65728364644287	0.65572216755429	0.679411764705882	0.705882352941177	0.0436426326166188	0.0458177154146041	4	0.0218213163083094	0.586277000092484	0.725167335016097
Ori BaCl2 pH 7.52	0	norm	rep1	0.858823529411765	0.684146341463415	0.762213055954089	0.799876809362488	0.785680872400039	0.823344625808439	0.858823529411765	0.0737861962116011	0.0611315698543496	4	0.0368930981058005	0.668270568642765	0.903091176157313
Ori BaCl2 pH 7.52	0	norm	rep2	0.684146341463415	0.684146341463415	0.762213055954089	0.799876809362488	0.785680872400039	0.823344625808439	0.858823529411765	0.0737861962116011	0.0611315698543496	4	0.0368930981058005	0.668270568642765	0.903091176157313
Ori BaCl2 pH 7.52	0	norm	rep3	0.788235294117647	0.684146341463415	0.762213055954089	0.799876809362488	0.785680872400039	0.823344625808439	0.858823529411765	0.0737861962116011	0.0611315698543496	4	0.0368930981058005	0.668270568642765	0.903091176157313
Ori BaCl2 pH 7.52	0	norm	rep4	0.81151832460733	0.684146341463415	0.762213055954089	0.799876809362488	0.785680872400039	0.823344625808439	0.858823529411765	0.0737861962116011	0.0611315698543496	4	0.0368930981058005	0.668270568642765	0.903091176157313
Ori BaCl2 pH 7.52	30	norm	rep1	0.964705882352941	0.884146341463415	0.891624820659971	0.913027409916846	0.918726760912512	0.940129350169387	0.964705882352941	0.0369233823114214	0.0485045295094158	4	0.0184616911557107	0.859973420104732	0.977480101720293
Ori BaCl2 pH 7.52	30	norm	rep2	0.884146341463415	0.884146341463415	0.891624820659971	0.913027409916846	0.918726760912512	0.940129350169387	0.964705882352941	0.0369233823114214	0.0485045295094158	4	0.0184616911557107	0.859973420104732	0.977480101720293
Ori BaCl2 pH 7.52	30	norm	rep3	0.894117647058824	0.884146341463415	0.891624820659971	0.913027409916846	0.918726760912512	0.940129350169387	0.964705882352941	0.0369233823114214	0.0485045295094158	4	0.0184616911557107	0.859973420104732	0.977480101720293
Ori BaCl2 pH 7.52	30	norm	rep4	0.931937172774869	0.884146341463415	0.891624820659971	0.913027409916846	0.918726760912512	0.940129350169387	0.964705882352941	0.0369233823114214	0.0485045295094158	4	0.0184616911557107	0.859973420104732	0.977480101720293
NMG pH 7.53	-120	norm	rep1	0.238823529411765	0.238823529411765	0.253823529411765	0.277579303972898	0.274715046534512	0.298470821095645	0.304878048780488	0.0311874643940265	0.0446472916838808	4	0.0155937321970133	0.225088831118544	0.324341261950481
NMG pH 7.53	-120	norm	rep2	0.304878048780488	0.238823529411765	0.253823529411765	0.277579303972898	0.274715046534512	0.298470821095645	0.304878048780488	0.0311874643940265	0.0446472916838808	4	0.0155937321970133	0.225088831118544	0.324341261950481
NMG pH 7.53	-120	norm	rep3	0.258823529411765	0.238823529411765	0.253823529411765	0.277579303972898	0.274715046534512	0.298470821095645	0.304878048780488	0.0311874643940265	0.0446472916838808	4	0.0155937321970133	0.225088831118544	0.324341261950481
NMG pH 7.53	-120	norm	rep4	0.296335078534031	0.238823529411765	0.253823529411765	0.277579303972898	0.274715046534512	0.298470821095645	0.304878048780488	0.0311874643940265	0.0446472916838808	4	0.0155937321970133	0.225088831118544	0.324341261950481
NMG pH 7.53	-90	norm	rep1	0.367058823529412	0.367058823529412	0.391764705882353	0.410471204188482	0.40288266091777	0.421589159223899	0.423529411764706	0.0261030001980593	0.029824453341546	4	0.0130515000990297	0.361346962649203	0.444418359186337
NMG pH 7.53	-90	norm	rep2	0.4	0.367058823529412	0.391764705882353	0.410471204188482	0.40288266091777	0.421589159223899	0.423529411764706	0.0261030001980593	0.029824453341546	4	0.0130515000990297	0.361346962649203	0.444418359186337
NMG pH 7.53	-90	norm	rep3	0.423529411764706	0.367058823529412	0.391764705882353	0.410471204188482	0.40288266091777	0.421589159223899	0.423529411764706	0.0261030001980593	0.029824453341546	4	0.0130515000990297	0.361346962649203	0.444418359186337
NMG pH 7.53	-90	norm	rep4	0.420942408376963	0.367058823529412	0.391764705882353	0.410471204188482	0.40288266091777	0.421589159223899	0.423529411764706	0.0261030001980593	0.029824453341546	4	0.0130515000990297	0.361346962649203	0.444418359186337
NMG pH 7.53	-60	norm	rep1	0.515294117647059	0.509756097560976	0.513909612625538	0.533039728980597	0.543958888880543	0.563089005235602	0.6	0.0415479908001835	0.0491793926100641	4	0.0207739954000917	0.47784676397354	0.610071013787545
NMG pH 7.53	-60	norm	rep2	0.509756097560976	0.509756097560976	0.513909612625538	0.533039728980597	0.543958888880543	0.563089005235602	0.6	0.0415479908001835	0.0491793926100641	4	0.0207739954000917	0.47784676397354	0.610071013787545
NMG pH 7.53	-60	norm	rep3	0.6	0.509756097560976	0.513909612625538	0.533039728980597	0.543958888880543	0.563089005235602	0.6	0.0415479908001835	0.0491793926100641	4	0.0207739954000917	0.47784676397354	0.610071013787545
NMG pH 7.53	-60	norm	rep4	0.550785340314136	0.509756097560976	0.513909612625538	0.533039728980597	0.543958888880543	0.563089005235602	0.6	0.0415479908001835	0.0491793926100641	4	0.0207739954000917	0.47784676397354	0.610071013787545
NMG pH 7.53	-30	norm	rep1	0.66	0.601219512195122	0.64530487804878	0.677643979057592	0.671479808754047	0.703818909762858	0.729411764705882	0.0547455775321476	0.0585140317140777	4	0.0273727887660738	0.584367378280144	0.75859223922795
NMG pH 7.53	-30	norm	rep2	0.601219512195122	0.601219512195122	0.64530487804878	0.677643979057592	0.671479808754047	0.703818909762858	0.729411764705882	0.0547455775321476	0.0585140317140777	4	0.0273727887660738	0.584367378280144	0.75859223922795
NMG pH 7.53	-30	norm	rep3	0.729411764705882	0.601219512195122	0.64530487804878	0.677643979057592	0.671479808754047	0.703818909762858	0.729411764705882	0.0547455775321476	0.0585140317140777	4	0.0273727887660738	0.584367378280144	0.75859223922795
NMG pH 7.53	-30	norm	rep4	0.695287958115183	0.601219512195122	0.64530487804878	0.677643979057592	0.671479808754047	0.703818909762858	0.729411764705882	0.0547455775321476	0.0585140317140777	4	0.0273727887660738	0.584367378280144	0.75859223922795
NMG pH 7.53	0	norm	rep1	0.776470588235294	0.708536585365854	0.759487087517934	0.804465660609794	0.79701403546989	0.841992608561749	0.870588235294118	0.0705216837708938	0.0825055210438154	4	0.0352608418854469	0.684798299490356	0.909229771449423
NMG pH 7.53	0	norm	rep2	0.708536585365854	0.708536585365854	0.759487087517934	0.804465660609794	0.79701403546989	0.841992608561749	0.870588235294118	0.0705216837708938	0.0825055210438154	4	0.0352608418854469	0.684798299490356	0.909229771449423
NMG pH 7.53	0	norm	rep3	0.870588235294118	0.708536585365854	0.759487087517934	0.804465660609794	0.79701403546989	0.841992608561749	0.870588235294118	0.0705216837708938	0.0825055210438154	4	0.0352608418854469	0.684798299490356	0.909229771449423
NMG pH 7.53	0	norm	rep4	0.832460732984293	0.708536585365854	0.759487087517934	0.804465660609794	0.79701403546989	0.841992608561749	0.870588235294118	0.0705216837708938	0.0825055210438154	4	0.0352608418854469	0.684798299490356	0.909229771449423
NMG pH 7.53	30	norm	rep1	0.9	0.9	0.945157068062827	0.961812029115056	0.950023661616351	0.96667862266858	0.976470588235294	0.0340826180109284	0.0215215546057524	4	0.0170413090054642	0.895790610734714	1.00425671249799
NMG pH 7.53	30	norm	rep2	0.963414634146341	0.9	0.945157068062827	0.961812029115056	0.950023661616351	0.96667862266858	0.976470588235294	0.0340826180109284	0.0215215546057524	4	0.0170413090054642	0.895790610734714	1.00425671249799
NMG pH 7.53	30	norm	rep3	0.976470588235294	0.9	0.945157068062827	0.961812029115056	0.950023661616351	0.96667862266858	0.976470588235294	0.0340826180109284	0.0215215546057524	4	0.0170413090054642	0.895790610734714	1.00425671249799
NMG pH 7.53	30	norm	rep4	0.96020942408377	0.9	0.945157068062827	0.961812029115056	0.950023661616351	0.96667862266858	0.976470588235294	0.0340826180109284	0.0215215546057524	4	0.0170413090054642	0.895790610734714	1.00425671249799
NMG Asp pH 7.55	-120	norm	rep1	0.307058823529412	0.270588235294118	0.297941176470588	0.324261119081779	0.319306414175937	0.345626356787128	0.358115183246073	0.0388180269816746	0.0476851803165398	4	0.0194090134908373	0.25753827090282	0.381074557449054
NMG Asp pH 7.55	-120	norm	rep2	0.341463414634146	0.270588235294118	0.297941176470588	0.324261119081779	0.319306414175937	0.345626356787128	0.358115183246073	0.0388180269816746	0.0476851803165398	4	0.0194090134908373	0.25753827090282	0.381074557449054
NMG Asp pH 7.55	-120	norm	rep3	0.270588235294118	0.270588235294118	0.297941176470588	0.324261119081779	0.319306414175937	0.345626356787128	0.358115183246073	0.0388180269816746	0.0476851803165398	4	0.0194090134908373	0.25753827090282	0.381074557449054
NMG Asp pH 7.55	-120	norm	rep4	0.358115183246073	0.270588235294118	0.297941176470588	0.324261119081779	0.319306414175937	0.345626356787128	0.358115183246073	0.0388180269816746	0.0476851803165398	4	0.0194090134908373	0.25753827090282	0.381074557449054
NMG Asp pH 7.55	-90	norm	rep1	0.443529411764706	0.426829268292683	0.4393543758967	0.445294117647059	0.447417203121831	0.45335694487219	0.472251308900524	0.0187602347882015	0.0140025689754896	4	0.00938011739410076	0.417565483177848	0.477268923065814
NMG Asp pH 7.55	-90	norm	rep2	0.426829268292683	0.426829268292683	0.4393543758967	0.445294117647059	0.447417203121831	0.45335694487219	0.472251308900524	0.0187602347882015	0.0140025689754896	4	0.00938011739410076	0.417565483177848	0.477268923065814
NMG Asp pH 7.55	-90	norm	rep3	0.447058823529412	0.426829268292683	0.4393543758967	0.445294117647059	0.447417203121831	0.45335694487219	0.472251308900524	0.0187602347882015	0.0140025689754896	4	0.00938011739410076	0.417565483177848	0.477268923065814
NMG Asp pH 7.55	-90	norm	rep4	0.472251308900524	0.426829268292683	0.4393543758967	0.445294117647059	0.447417203121831	0.45335694487219	0.472251308900524	0.0187602347882015	0.0140025689754896	4	0.00938011739410076	0.417565483177848	0.477268923065814
NMG Asp pH 7.55	-60	norm	rep1	0.6	0.51219512195122	0.578048780487805	0.601047120418848	0.584454693638405	0.607453033569449	0.623529411764706	0.0493325094717376	0.029404253081644	4	0.0246662547358688	0.505955662389053	0.662953724887758
NMG Asp pH 7.55	-60	norm	rep2	0.51219512195122	0.51219512195122	0.578048780487805	0.601047120418848	0.584454693638405	0.607453033569449	0.623529411764706	0.0493325094717376	0.029404253081644	4	0.0246662547358688	0.505955662389053	0.662953724887758
NMG Asp pH 7.55	-60	norm	rep3	0.623529411764706	0.51219512195122	0.578048780487805	0.601047120418848	0.584454693638405	0.607453033569449	0.623529411764706	0.0493325094717376	0.029404253081644	4	0.0246662547358688	0.505955662389053	0.662953724887758
NMG Asp pH 7.55	-60	norm	rep4	0.602094240837696	0.51219512195122	0.578048780487805	0.601047120418848	0.584454693638405	0.607453033569449	0.623529411764706	0.0493325094717376	0.029404253081644	4	0.0246662547358688	0.505955662389053	0.662953724887758
NMG Asp pH 7.55	-30	norm	rep1	0.737647058823529	0.658536585365854	0.71786944045911	0.741598398521712	0.726609816190555	0.750338774253157	0.764705882352941	0.0467825337185386	0.0324693337940463	4	0.0233912668592693	0.652168365398368	0.801051266982742
NMG Asp pH 7.55	-30	norm	rep2	0.658536585365854	0.658536585365854	0.71786944045911	0.741598398521712	0.726609816190555	0.750338774253157	0.764705882352941	0.0467825337185386	0.0324693337940463	4	0.0233912668592693	0.652168365398368	0.801051266982742
NMG Asp pH 7.55	-30	norm	rep3	0.764705882352941	0.658536585365854	0.71786944045911	0.741598398521712	0.726609816190555	0.750338774253157	0.764705882352941	0.0467825337185386	0.0324693337940463	4	0.0233912668592693	0.652168365398368	0.801051266982742
NMG Asp pH 7.55	-30	norm	rep4	0.745549738219895	0.658536585365854	0.71786944045911	0.741598398521712	0.726609816190555	0.750338774253157	0.764705882352941	0.0467825337185386	0.0324693337940463	4	0.0233912668592693	0.652168365398368	0.801051266982742
NMG Asp pH 7.55	0	norm	rep1	0.858823529411765	0.75609756097561	0.833142037302726	0.866584539574992	0.842904895325516	0.876347397597783	0.882352941176471	0.0586900879747917	0.0432053602950567	4	0.0293450439873959	0.74951586850944	0.936293922141592
NMG Asp pH 7.55	0	norm	rep2	0.75609756097561	0.75609756097561	0.833142037302726	0.866584539574992	0.842904895325516	0.876347397597783	0.882352941176471	0.0586900879747917	0.0432053602950567	4	0.0293450439873959	0.74951586850944	0.936293922141592
NMG Asp pH 7.55	0	norm	rep3	0.882352941176471	0.75609756097561	0.833142037302726	0.866584539574992	0.842904895325516	0.876347397597783	0.882352941176471	0.0586900879747917	0.0432053602950567	4	0.0293450439873959	0.74951586850944	0.936293922141592
NMG Asp pH 7.55	0	norm	rep4	0.87434554973822	0.75609756097561	0.833142037302726	0.866584539574992	0.842904895325516	0.876347397597783	0.882352941176471	0.0586900879747917	0.0432053602950567	4	0.0293450439873959	0.74951586850944	0.936293922141592
NMG Asp pH 7.55	30	norm	rep1	1	1	1	1	1	1	1	0	0	4	0	1	1
NMG Asp pH 7.55	30	norm	rep2	1	1	1	1	1	1	1	0	0	4	0	1	1
NMG Asp pH 7.55	30	norm	rep3	1	1	1	1	1	1	1	0	0	4	0	1	1
NMG Asp pH 7.55	30	norm	rep4	1	1	1	1	1	1	1	0	0	4	0	1	1
