# Supplementary material for: Plastid-localized xanthorhodopsin increases diatom biomass and ecosystem productivity in iron-limited surface oceans
Source: Nat Microbiol. 2023 Oct 16;8(11):2050–66. doi: 10.1038/s41564-023-01498-5 (PMC10627834; doi:10.1038/s41564-023-01498-5)
Supplement: Supplementary file 6 — Statistical source data for Fig. 4a–k. [file 41564_2023_1498_MOESM6_ESM.zip › Strauss_Fig4f_SourceData.csv]

pH	voltage	data	replicate	value	min	q1	median	mean	q3	max	sd	iqr	n	se	CI_lower	CI_upper
pH 5.6	-120	norm	rep1	0.0524109014675052	0.0524109014675052	0.0826813543482104	0.112951807228916	0.0974937842547392	0.120035225648356	0.127118644067797	0.0396802791926981	0.0373538713001457	3	0.0229094198734238	-0.00107749370062424	0.196065062210103
pH 5.6	-120	norm	rep2	0.112951807228916	0.0524109014675052	0.0826813543482104	0.112951807228916	0.0974937842547392	0.120035225648356	0.127118644067797	0.0396802791926981	0.0373538713001457	3	0.0229094198734238	-0.00107749370062424	0.196065062210103
pH 5.6	-120	norm	rep3	0.127118644067797	0.0524109014675052	0.0826813543482104	0.112951807228916	0.0974937842547392	0.120035225648356	0.127118644067797	0.0396802791926981	0.0373538713001457	3	0.0229094198734238	-0.00107749370062424	0.196065062210103
pH 5.6	-90	norm	rep1	0.157232704402516	0.157232704402516	0.184038038948246	0.210843373493976	0.202729690748925	0.225478183922129	0.240112994350282	0.0420316488044661	0.0414401449738834	3	0.0242669837517423	0.0983172868667047	0.307142094631145
pH 5.6	-90	norm	rep2	0.210843373493976	0.157232704402516	0.184038038948246	0.210843373493976	0.202729690748925	0.225478183922129	0.240112994350282	0.0420316488044661	0.0414401449738834	3	0.0242669837517423	0.0983172868667047	0.307142094631145
pH 5.6	-90	norm	rep3	0.240112994350282	0.157232704402516	0.184038038948246	0.210843373493976	0.202729690748925	0.225478183922129	0.240112994350282	0.0420316488044661	0.0414401449738834	3	0.0242669837517423	0.0983172868667047	0.307142094631145
pH 5.6	-60	norm	rep1	0.262054507337526	0.262054507337526	0.28238267535551	0.302710843373494	0.29748298884341	0.315197229596351	0.327683615819209	0.0331254104467539	0.0328145542408414	3	0.0191249646384502	0.21519490753542	0.379771070151399
pH 5.6	-60	norm	rep2	0.302710843373494	0.262054507337526	0.28238267535551	0.302710843373494	0.29748298884341	0.315197229596351	0.327683615819209	0.0331254104467539	0.0328145542408414	3	0.0191249646384502	0.21519490753542	0.379771070151399
pH 5.6	-60	norm	rep3	0.327683615819209	0.262054507337526	0.28238267535551	0.302710843373494	0.29748298884341	0.315197229596351	0.327683615819209	0.0331254104467539	0.0328145542408414	3	0.0191249646384502	0.21519490753542	0.379771070151399
pH 5.6	-30	norm	rep1	0.372117400419287	0.372117400419287	0.375064724306029	0.378012048192771	0.392227706976148	0.402282860254578	0.426553672316384	0.0298729081359299	0.0272181359485485	3	0.0172471315537561	0.318019289316031	0.466436124636264
pH 5.6	-30	norm	rep2	0.378012048192771	0.372117400419287	0.375064724306029	0.378012048192771	0.392227706976148	0.402282860254578	0.426553672316384	0.0298729081359299	0.0272181359485485	3	0.0172471315537561	0.318019289316031	0.466436124636264
pH 5.6	-30	norm	rep3	0.426553672316384	0.372117400419287	0.375064724306029	0.378012048192771	0.392227706976148	0.402282860254578	0.426553672316384	0.0298729081359299	0.0272181359485485	3	0.0172471315537561	0.318019289316031	0.466436124636264
pH 5.6	0	norm	rep1	0.482180293501048	0.414156626506024	0.448168460003536	0.482180293501048	0.473920216273544	0.503802011157304	0.525423728813559	0.0560915650595714	0.0556335511537677	3	0.032384480186411	0.334581044197965	0.613259388349122
pH 5.6	0	norm	rep2	0.414156626506024	0.414156626506024	0.448168460003536	0.482180293501048	0.473920216273544	0.503802011157304	0.525423728813559	0.0560915650595714	0.0556335511537677	3	0.032384480186411	0.334581044197965	0.613259388349122
pH 5.6	0	norm	rep3	0.525423728813559	0.414156626506024	0.448168460003536	0.482180293501048	0.473920216273544	0.503802011157304	0.525423728813559	0.0560915650595714	0.0556335511537677	3	0.032384480186411	0.334581044197965	0.613259388349122
pH 5.6	30	norm	rep1	0.59748427672956	0.481927710843373	0.534042951466885	0.586158192090395	0.555190059887776	0.591821234409978	0.59748427672956	0.0636992848385388	0.0577782829430931	3	0.036776799248717	0.396952264208836	0.713427855566717
pH 5.6	30	norm	rep2	0.481927710843373	0.481927710843373	0.534042951466885	0.586158192090395	0.555190059887776	0.591821234409978	0.59748427672956	0.0636992848385388	0.0577782829430931	3	0.036776799248717	0.396952264208836	0.713427855566717
pH 5.6	30	norm	rep3	0.586158192090395	0.481927710843373	0.534042951466885	0.586158192090395	0.555190059887776	0.591821234409978	0.59748427672956	0.0636992848385388	0.0577782829430931	3	0.036776799248717	0.396952264208836	0.713427855566717
pH 7.5	-120	norm	rep1	0.235849056603774	0.235849056603774	0.28670983903635	0.337570621468927	0.334714189879655	0.384146756517596	0.430722891566265	0.0974683142837468	0.0974369174812458	3	0.0562733574891802	0.0925894746666663	0.576838905092644
pH 7.5	-120	norm	rep2	0.430722891566265	0.235849056603774	0.28670983903635	0.337570621468927	0.334714189879655	0.384146756517596	0.430722891566265	0.0974683142837468	0.0974369174812458	3	0.0562733574891802	0.0925894746666663	0.576838905092644
pH 7.5	-120	norm	rep3	0.337570621468927	0.235849056603774	0.28670983903635	0.337570621468927	0.334714189879655	0.384146756517596	0.430722891566265	0.0974683142837468	0.0974369174812458	3	0.0562733574891802	0.0925894746666663	0.576838905092644
pH 7.5	-90	norm	rep1	0.337526205450734	0.337526205450734	0.395458017979604	0.453389830508475	0.436831449737407	0.486484071880743	0.519578313253012	0.092148670468612	0.0910260539011392	3	0.0532020597005192	0.207921462338674	0.66574143713614
pH 7.5	-90	norm	rep2	0.519578313253012	0.337526205450734	0.395458017979604	0.453389830508475	0.436831449737407	0.486484071880743	0.519578313253012	0.092148670468612	0.0910260539011392	3	0.0532020597005192	0.207921462338674	0.66574143713614
pH 7.5	-90	norm	rep3	0.453389830508475	0.337526205450734	0.395458017979604	0.453389830508475	0.436831449737407	0.486484071880743	0.519578313253012	0.092148670468612	0.0910260539011392	3	0.0532020597005192	0.207921462338674	0.66574143713614
pH 7.5	-60	norm	rep1	0.440251572327044	0.440251572327044	0.506142735316064	0.572033898305085	0.553291944025971	0.609812129875434	0.647590361445783	0.104932306778973	0.10366939455937	3	0.0605826955655286	0.292625643575369	0.813958244476573
pH 7.5	-60	norm	rep2	0.647590361445783	0.440251572327044	0.506142735316064	0.572033898305085	0.553291944025971	0.609812129875434	0.647590361445783	0.104932306778973	0.10366939455937	3	0.0605826955655286	0.292625643575369	0.813958244476573
pH 7.5	-60	norm	rep3	0.572033898305085	0.440251572327044	0.506142735316064	0.572033898305085	0.553291944025971	0.609812129875434	0.647590361445783	0.104932306778973	0.10366939455937	3	0.0605826955655286	0.292625643575369	0.813958244476573
pH 7.5	-30	norm	rep1	0.560796645702306	0.560796645702306	0.622206232455673	0.68361581920904	0.66078809071342	0.710783813218978	0.737951807228916	0.0907569099577661	0.0885775807633049	3	0.0523985263949349	0.435335428085405	0.886240753341436
pH 7.5	-30	norm	rep2	0.737951807228916	0.560796645702306	0.622206232455673	0.68361581920904	0.66078809071342	0.710783813218978	0.737951807228916	0.0907569099577661	0.0885775807633049	3	0.0523985263949349	0.435335428085405	0.886240753341436
pH 7.5	-30	norm	rep3	0.68361581920904	0.560796645702306	0.622206232455673	0.68361581920904	0.66078809071342	0.710783813218978	0.737951807228916	0.0907569099577661	0.0885775807633049	3	0.0523985263949349	0.435335428085405	0.886240753341436
pH 7.5	0	norm	rep1	0.684486373165618	0.684486373165618	0.739135841950041	0.793785310734463	0.76785762957312	0.80954325777687	0.825301204819277	0.0739012022311903	0.0704074158268293	3	0.0426668790016147	0.584276866166932	0.951438392979307
pH 7.5	0	norm	rep2	0.825301204819277	0.684486373165618	0.739135841950041	0.793785310734463	0.76785762957312	0.80954325777687	0.825301204819277	0.0739012022311903	0.0704074158268293	3	0.0426668790016147	0.584276866166932	0.951438392979307
pH 7.5	0	norm	rep3	0.793785310734463	0.684486373165618	0.739135841950041	0.793785310734463	0.76785762957312	0.80954325777687	0.825301204819277	0.0739012022311903	0.0704074158268293	3	0.0426668790016147	0.584276866166932	0.951438392979307
pH 7.5	30	norm	rep1	0.791404612159329	0.791404612159329	0.844497486802556	0.897590361445783	0.863374972369312	0.899360152474304	0.901129943502825	0.0623532815644108	0.0548626656717479	3	0.0359996838960691	0.708480834183773	1.01826911055485
pH 7.5	30	norm	rep2	0.897590361445783	0.791404612159329	0.844497486802556	0.897590361445783	0.863374972369312	0.899360152474304	0.901129943502825	0.0623532815644108	0.0548626656717479	3	0.0359996838960691	0.708480834183773	1.01826911055485
pH 7.5	30	norm	rep3	0.901129943502825	0.791404612159329	0.844497486802556	0.897590361445783	0.863374972369312	0.899360152474304	0.901129943502825	0.0623532815644108	0.0548626656717479	3	0.0359996838960691	0.708480834183773	1.01826911055485
pH 8.8	-120	norm	rep1	0.350104821802935	0.350104821802935	0.38197331485627	0.413841807909605	0.410271366530686	0.440354638894561	0.466867469879518	0.0584631510884781	0.0583813240382915	3	0.0337537160186066	0.26504084816404	0.555501884897332
pH 8.8	-120	norm	rep2	0.466867469879518	0.350104821802935	0.38197331485627	0.413841807909605	0.410271366530686	0.440354638894561	0.466867469879518	0.0584631510884781	0.0583813240382915	3	0.0337537160186066	0.26504084816404	0.555501884897332
pH 8.8	-120	norm	rep3	0.413841807909605	0.350104821802935	0.38197331485627	0.413841807909605	0.410271366530686	0.440354638894561	0.466867469879518	0.0584631510884781	0.0583813240382915	3	0.0337537160186066	0.26504084816404	0.555501884897332
pH 8.8	-90	norm	rep1	0.473794549266247	0.473794549266247	0.50808371531109	0.542372881355932	0.529485529082895	0.557331018991219	0.572289156626506	0.0504961365474617	0.0492473036801293	3	0.0291539580287131	0.404046171987652	0.654924886178139
pH 8.8	-90	norm	rep2	0.572289156626506	0.473794549266247	0.50808371531109	0.542372881355932	0.529485529082895	0.557331018991219	0.572289156626506	0.0504961365474617	0.0492473036801293	3	0.0291539580287131	0.404046171987652	0.654924886178139
pH 8.8	-90	norm	rep3	0.542372881355932	0.473794549266247	0.50808371531109	0.542372881355932	0.529485529082895	0.557331018991219	0.572289156626506	0.0504961365474617	0.0492473036801293	3	0.0291539580287131	0.404046171987652	0.654924886178139
pH 8.8	-60	norm	rep1	0.609014675052411	0.609014675052411	0.635015812102477	0.661016949152542	0.647239457064302	0.666351848070247	0.671686746987952	0.0335307562747182	0.0313360359677703	3	0.0193589911613403	0.563944440898765	0.730534473229838
pH 8.8	-60	norm	rep2	0.671686746987952	0.609014675052411	0.635015812102477	0.661016949152542	0.647239457064302	0.666351848070247	0.671686746987952	0.0335307562747182	0.0313360359677703	3	0.0193589911613403	0.563944440898765	0.730534473229838
pH 8.8	-60	norm	rep3	0.661016949152542	0.609014675052411	0.635015812102477	0.661016949152542	0.647239457064302	0.666351848070247	0.671686746987952	0.0335307562747182	0.0313360359677703	3	0.0193589911613403	0.563944440898765	0.730534473229838
pH 8.8	-30	norm	rep1	0.733752620545073	0.733752620545073	0.751057101232989	0.768361581920904	0.757230838572996	0.768969947586958	0.769578313253012	0.0203418325159916	0.0179128463539693	3	0.011744362478918	0.706698925293913	0.80776275185208
pH 8.8	-30	norm	rep2	0.769578313253012	0.733752620545073	0.751057101232989	0.768361581920904	0.757230838572996	0.768969947586958	0.769578313253012	0.0203418325159916	0.0179128463539693	3	0.011744362478918	0.706698925293913	0.80776275185208
pH 8.8	-30	norm	rep3	0.768361581920904	0.733752620545073	0.751057101232989	0.768361581920904	0.757230838572996	0.768969947586958	0.769578313253012	0.0203418325159916	0.0179128463539693	3	0.011744362478918	0.706698925293913	0.80776275185208
pH 8.8	0	norm	rep1	0.89727463312369	0.885542168674699	0.887686338574638	0.889830508474576	0.890882436757655	0.893552570799133	0.89727463312369	0.005936547426431	0.00586623222449545	3	0.00342746725470692	0.876135235418063	0.905629638097247
pH 8.8	0	norm	rep2	0.885542168674699	0.885542168674699	0.887686338574638	0.889830508474576	0.890882436757655	0.893552570799133	0.89727463312369	0.005936547426431	0.00586623222449545	3	0.00342746725470692	0.876135235418063	0.905629638097247
pH 8.8	0	norm	rep3	0.889830508474576	0.885542168674699	0.887686338574638	0.889830508474576	0.890882436757655	0.893552570799133	0.89727463312369	0.005936547426431	0.00586623222449545	3	0.00342746725470692	0.876135235418063	0.905629638097247
pH 8.8	30	norm	rep1	1	1	1	1	1	1	1	0	0	3	0	1	1
pH 8.8	30	norm	rep2	1	1	1	1	1	1	1	0	0	3	0	1	1
pH 8.8	30	norm	rep3	1	1	1	1	1	1	1	0	0	3	0	1	1
