# Supplementary material for: Plastid-localized xanthorhodopsin increases diatom biomass and ecosystem productivity in iron-limited surface oceans
Source: Nat Microbiol. 2023 Oct 16;8(11):2050–66. doi: 10.1038/s41564-023-01498-5 (PMC10627834; doi:10.1038/s41564-023-01498-5)
Supplement: Supplementary file 6 — Statistical source data for Fig. 4a–k. [file 41564_2023_1498_MOESM6_ESM.zip › Strauss_Fig4g_SourceData.csv]

Temp	replicate	value	min	q1	median	mean	q3	max	sd	iqr	n	se	CI_lower	CI_upper
2	rep1	0.54	0.54	0.56	0.59	0.584	0.6	0.63	0.0350713558335003	0.0399999999999999	5	0.0156843871413581	0.540453160093349	0.627546839906651
2	rep2	0.56	0.54	0.56	0.59	0.584	0.6	0.63	0.0350713558335003	0.0399999999999999	5	0.0156843871413581	0.540453160093349	0.627546839906651
2	rep3	0.59	0.54	0.56	0.59	0.584	0.6	0.63	0.0350713558335003	0.0399999999999999	5	0.0156843871413581	0.540453160093349	0.627546839906651
2	rep4	0.6	0.54	0.56	0.59	0.584	0.6	0.63	0.0350713558335003	0.0399999999999999	5	0.0156843871413581	0.540453160093349	0.627546839906651
2	rep5	0.63	0.54	0.56	0.59	0.584	0.6	0.63	0.0350713558335003	0.0399999999999999	5	0.0156843871413581	0.540453160093349	0.627546839906651
3	rep1	0.58	0.58	0.59	0.61	0.612	0.63	0.65	0.0286356421265527	0.04	5	0.0128062484748657	0.576444154106012	0.647555845893988
3	rep2	0.59	0.58	0.59	0.61	0.612	0.63	0.65	0.0286356421265527	0.04	5	0.0128062484748657	0.576444154106012	0.647555845893988
3	rep3	0.61	0.58	0.59	0.61	0.612	0.63	0.65	0.0286356421265527	0.04	5	0.0128062484748657	0.576444154106012	0.647555845893988
3	rep4	0.63	0.58	0.59	0.61	0.612	0.63	0.65	0.0286356421265527	0.04	5	0.0128062484748657	0.576444154106012	0.647555845893988
3	rep5	0.65	0.58	0.59	0.61	0.612	0.63	0.65	0.0286356421265527	0.04	5	0.0128062484748657	0.576444154106012	0.647555845893988
4	rep1	0.61	0.61	0.61	0.63	0.642	0.66	0.7	0.0383405790253616	0.05	5	0.0171464281994822	0.594393883353922	0.689606116646078
4	rep2	0.61	0.61	0.61	0.63	0.642	0.66	0.7	0.0383405790253616	0.05	5	0.0171464281994822	0.594393883353922	0.689606116646078
4	rep3	0.63	0.61	0.61	0.63	0.642	0.66	0.7	0.0383405790253616	0.05	5	0.0171464281994822	0.594393883353922	0.689606116646078
4	rep4	0.66	0.61	0.61	0.63	0.642	0.66	0.7	0.0383405790253616	0.05	5	0.0171464281994822	0.594393883353922	0.689606116646078
4	rep5	0.7	0.61	0.61	0.63	0.642	0.66	0.7	0.0383405790253616	0.05	5	0.0171464281994822	0.594393883353922	0.689606116646078
5	rep1	0.63	0.63	0.66	0.67	0.68	0.71	0.73	0.04	0.0499999999999999	5	0.0178885438199983	0.63033344007185	0.729666559928151
5	rep2	0.66	0.63	0.66	0.67	0.68	0.71	0.73	0.04	0.0499999999999999	5	0.0178885438199983	0.63033344007185	0.729666559928151
5	rep3	0.67	0.63	0.66	0.67	0.68	0.71	0.73	0.04	0.0499999999999999	5	0.0178885438199983	0.63033344007185	0.729666559928151
5	rep4	0.71	0.63	0.66	0.67	0.68	0.71	0.73	0.04	0.0499999999999999	5	0.0178885438199983	0.63033344007185	0.729666559928151
5	rep5	0.73	0.63	0.66	0.67	0.68	0.71	0.73	0.04	0.0499999999999999	5	0.0178885438199983	0.63033344007185	0.729666559928151
6	rep1	0.68	0.67	0.68	0.69	0.702	0.72	0.75	0.0327108544675922	0.0399999999999999	5	0.0146287388383278	0.661384109657108	0.742615890342892
6	rep2	0.67	0.67	0.68	0.69	0.702	0.72	0.75	0.0327108544675922	0.0399999999999999	5	0.0146287388383278	0.661384109657108	0.742615890342892
6	rep3	0.69	0.67	0.68	0.69	0.702	0.72	0.75	0.0327108544675922	0.0399999999999999	5	0.0146287388383278	0.661384109657108	0.742615890342892
6	rep4	0.72	0.67	0.68	0.69	0.702	0.72	0.75	0.0327108544675922	0.0399999999999999	5	0.0146287388383278	0.661384109657108	0.742615890342892
6	rep5	0.75	0.67	0.68	0.69	0.702	0.72	0.75	0.0327108544675922	0.0399999999999999	5	0.0146287388383278	0.661384109657108	0.742615890342892
7	rep1	0.68	0.68	0.7	0.71	0.722	0.74	0.78	0.0389871773792359	0.04	5	0.0174355957741627	0.673591025456619	0.770408974543381
7	rep2	0.7	0.68	0.7	0.71	0.722	0.74	0.78	0.0389871773792359	0.04	5	0.0174355957741627	0.673591025456619	0.770408974543381
7	rep3	0.71	0.68	0.7	0.71	0.722	0.74	0.78	0.0389871773792359	0.04	5	0.0174355957741627	0.673591025456619	0.770408974543381
7	rep4	0.74	0.68	0.7	0.71	0.722	0.74	0.78	0.0389871773792359	0.04	5	0.0174355957741627	0.673591025456619	0.770408974543381
7	rep5	0.78	0.68	0.7	0.71	0.722	0.74	0.78	0.0389871773792359	0.04	5	0.0174355957741627	0.673591025456619	0.770408974543381
8	rep1	0.71	0.71	0.72	0.74	0.748	0.77	0.8	0.0370135110466435	0.05	5	0.0165529453572469	0.702041655886265	0.793958344113735
8	rep2	0.72	0.71	0.72	0.74	0.748	0.77	0.8	0.0370135110466435	0.05	5	0.0165529453572469	0.702041655886265	0.793958344113735
8	rep3	0.74	0.71	0.72	0.74	0.748	0.77	0.8	0.0370135110466435	0.05	5	0.0165529453572469	0.702041655886265	0.793958344113735
8	rep4	0.77	0.71	0.72	0.74	0.748	0.77	0.8	0.0370135110466435	0.05	5	0.0165529453572469	0.702041655886265	0.793958344113735
8	rep5	0.8	0.71	0.72	0.74	0.748	0.77	0.8	0.0370135110466435	0.05	5	0.0165529453572469	0.702041655886265	0.793958344113735
9	rep1	0.72	0.72	0.73	0.77	0.762	0.78	0.81	0.0370135110466435	0.05	5	0.0165529453572469	0.716041655886265	0.807958344113735
9	rep2	0.73	0.72	0.73	0.77	0.762	0.78	0.81	0.0370135110466435	0.05	5	0.0165529453572469	0.716041655886265	0.807958344113735
9	rep3	0.77	0.72	0.73	0.77	0.762	0.78	0.81	0.0370135110466435	0.05	5	0.0165529453572469	0.716041655886265	0.807958344113735
9	rep4	0.78	0.72	0.73	0.77	0.762	0.78	0.81	0.0370135110466435	0.05	5	0.0165529453572469	0.716041655886265	0.807958344113735
9	rep5	0.81	0.72	0.73	0.77	0.762	0.78	0.81	0.0370135110466435	0.05	5	0.0165529453572469	0.716041655886265	0.807958344113735
10	rep1	0.74	0.74	0.74	0.8	0.786	0.8	0.85	0.046690470119715	0.0600000000000001	5	0.0208806130178211	0.728026124193141	0.843973875806859
10	rep2	0.74	0.74	0.74	0.8	0.786	0.8	0.85	0.046690470119715	0.0600000000000001	5	0.0208806130178211	0.728026124193141	0.843973875806859
10	rep3	0.8	0.74	0.74	0.8	0.786	0.8	0.85	0.046690470119715	0.0600000000000001	5	0.0208806130178211	0.728026124193141	0.843973875806859
10	rep4	0.8	0.74	0.74	0.8	0.786	0.8	0.85	0.046690470119715	0.0600000000000001	5	0.0208806130178211	0.728026124193141	0.843973875806859
10	rep5	0.85	0.74	0.74	0.8	0.786	0.8	0.85	0.046690470119715	0.0600000000000001	5	0.0208806130178211	0.728026124193141	0.843973875806859
11	rep1	0.77	0.77	0.78	0.81	0.808	0.82	0.86	0.0356370593624109	0.0399999999999999	5	0.0159373774505092	0.763750746387844	0.852249253612156
11	rep2	0.78	0.77	0.78	0.81	0.808	0.82	0.86	0.0356370593624109	0.0399999999999999	5	0.0159373774505092	0.763750746387844	0.852249253612156
11	rep3	0.81	0.77	0.78	0.81	0.808	0.82	0.86	0.0356370593624109	0.0399999999999999	5	0.0159373774505092	0.763750746387844	0.852249253612156
11	rep4	0.82	0.77	0.78	0.81	0.808	0.82	0.86	0.0356370593624109	0.0399999999999999	5	0.0159373774505092	0.763750746387844	0.852249253612156
11	rep5	0.86	0.77	0.78	0.81	0.808	0.82	0.86	0.0356370593624109	0.0399999999999999	5	0.0159373774505092	0.763750746387844	0.852249253612156
12	rep1	0.79	0.79	0.82	0.83	0.836	0.85	0.89	0.0371483512420134	0.03	5	0.0166132477258361	0.789874229670164	0.882125770329836
12	rep2	0.82	0.79	0.82	0.83	0.836	0.85	0.89	0.0371483512420134	0.03	5	0.0166132477258361	0.789874229670164	0.882125770329836
12	rep3	0.83	0.79	0.82	0.83	0.836	0.85	0.89	0.0371483512420134	0.03	5	0.0166132477258361	0.789874229670164	0.882125770329836
12	rep4	0.85	0.79	0.82	0.83	0.836	0.85	0.89	0.0371483512420134	0.03	5	0.0166132477258361	0.789874229670164	0.882125770329836
12	rep5	0.89	0.79	0.82	0.83	0.836	0.85	0.89	0.0371483512420134	0.03	5	0.0166132477258361	0.789874229670164	0.882125770329836
13	rep1	0.8	0.8	0.83	0.84	0.858	0.9	0.92	0.0501996015920445	0.0700000000000001	5	0.0224499443206437	0.795668961978986	0.920331038021014
13	rep2	0.83	0.8	0.83	0.84	0.858	0.9	0.92	0.0501996015920445	0.0700000000000001	5	0.0224499443206437	0.795668961978986	0.920331038021014
13	rep3	0.84	0.8	0.83	0.84	0.858	0.9	0.92	0.0501996015920445	0.0700000000000001	5	0.0224499443206437	0.795668961978986	0.920331038021014
13	rep4	0.9	0.8	0.83	0.84	0.858	0.9	0.92	0.0501996015920445	0.0700000000000001	5	0.0224499443206437	0.795668961978986	0.920331038021014
13	rep5	0.92	0.8	0.83	0.84	0.858	0.9	0.92	0.0501996015920445	0.0700000000000001	5	0.0224499443206437	0.795668961978986	0.920331038021014
14	rep1	0.83	0.83	0.87	0.9	0.896	0.93	0.95	0.0477493455452533	0.0600000000000001	5	0.0213541565040626	0.836711356698668	0.955288643301332
14	rep2	0.87	0.83	0.87	0.9	0.896	0.93	0.95	0.0477493455452533	0.0600000000000001	5	0.0213541565040626	0.836711356698668	0.955288643301332
14	rep3	0.9	0.83	0.87	0.9	0.896	0.93	0.95	0.0477493455452533	0.0600000000000001	5	0.0213541565040626	0.836711356698668	0.955288643301332
14	rep4	0.93	0.83	0.87	0.9	0.896	0.93	0.95	0.0477493455452533	0.0600000000000001	5	0.0213541565040626	0.836711356698668	0.955288643301332
14	rep5	0.95	0.83	0.87	0.9	0.896	0.93	0.95	0.0477493455452533	0.0600000000000001	5	0.0213541565040626	0.836711356698668	0.955288643301332
15	rep1	0.86	0.86	0.88	0.95	0.932	0.98	0.99	0.0589067059000926	0.1	5	0.026343879744639	0.858857664031078	1.00514233596892
15	rep2	0.88	0.86	0.88	0.95	0.932	0.98	0.99	0.0589067059000926	0.1	5	0.026343879744639	0.858857664031078	1.00514233596892
15	rep3	0.95	0.86	0.88	0.95	0.932	0.98	0.99	0.0589067059000926	0.1	5	0.026343879744639	0.858857664031078	1.00514233596892
15	rep4	0.98	0.86	0.88	0.95	0.932	0.98	0.99	0.0589067059000926	0.1	5	0.026343879744639	0.858857664031078	1.00514233596892
15	rep5	0.99	0.86	0.88	0.95	0.932	0.98	0.99	0.0589067059000926	0.1	5	0.026343879744639	0.858857664031078	1.00514233596892
16	rep1	0.91	0.91	0.94	1	0.984	1.02	1.05	0.057706152185014	0.0800000000000001	5	0.0258069758011279	0.912348348357001	1.055651651643
16	rep2	0.94	0.91	0.94	1	0.984	1.02	1.05	0.057706152185014	0.0800000000000001	5	0.0258069758011279	0.912348348357001	1.055651651643
16	rep3	1	0.91	0.94	1	0.984	1.02	1.05	0.057706152185014	0.0800000000000001	5	0.0258069758011279	0.912348348357001	1.055651651643
16	rep4	1.02	0.91	0.94	1	0.984	1.02	1.05	0.057706152185014	0.0800000000000001	5	0.0258069758011279	0.912348348357001	1.055651651643
16	rep5	1.05	0.91	0.94	1	0.984	1.02	1.05	0.057706152185014	0.0800000000000001	5	0.0258069758011279	0.912348348357001	1.055651651643
17	rep1	0.92	0.92	0.96	1	0.994	1.03	1.06	0.0554977477020464	0.0700000000000001	5	0.0248193472919817	0.925090444696973	1.06290955530303
17	rep2	0.96	0.92	0.96	1	0.994	1.03	1.06	0.0554977477020464	0.0700000000000001	5	0.0248193472919817	0.925090444696973	1.06290955530303
17	rep3	1	0.92	0.96	1	0.994	1.03	1.06	0.0554977477020464	0.0700000000000001	5	0.0248193472919817	0.925090444696973	1.06290955530303
17	rep4	1.03	0.92	0.96	1	0.994	1.03	1.06	0.0554977477020464	0.0700000000000001	5	0.0248193472919817	0.925090444696973	1.06290955530303
17	rep5	1.06	0.92	0.96	1	0.994	1.03	1.06	0.0554977477020464	0.0700000000000001	5	0.0248193472919817	0.925090444696973	1.06290955530303
18	rep1	0.98	0.98	0.99	1.05	1.05	1.1	1.13	0.0659545297913646	0.11	5	0.0294957624075052	0.968106634839605	1.1318933651604
18	rep2	0.99	0.98	0.99	1.05	1.05	1.1	1.13	0.0659545297913646	0.11	5	0.0294957624075052	0.968106634839605	1.1318933651604
18	rep3	1.05	0.98	0.99	1.05	1.05	1.1	1.13	0.0659545297913646	0.11	5	0.0294957624075052	0.968106634839605	1.1318933651604
18	rep4	1.1	0.98	0.99	1.05	1.05	1.1	1.13	0.0659545297913646	0.11	5	0.0294957624075052	0.968106634839605	1.1318933651604
18	rep5	1.13	0.98	0.99	1.05	1.05	1.1	1.13	0.0659545297913646	0.11	5	0.0294957624075052	0.968106634839605	1.1318933651604
19	rep1	1.01	1.01	1.03	1.08	1.078	1.09	1.18	0.0661059755241536	0.0600000000000001	5	0.0295634909981889	0.995918590125519	1.16008140987448
19	rep2	1.03	1.01	1.03	1.08	1.078	1.09	1.18	0.0661059755241536	0.0600000000000001	5	0.0295634909981889	0.995918590125519	1.16008140987448
19	rep3	1.08	1.01	1.03	1.08	1.078	1.09	1.18	0.0661059755241536	0.0600000000000001	5	0.0295634909981889	0.995918590125519	1.16008140987448
19	rep4	1.09	1.01	1.03	1.08	1.078	1.09	1.18	0.0661059755241536	0.0600000000000001	5	0.0295634909981889	0.995918590125519	1.16008140987448
19	rep5	1.18	1.01	1.03	1.08	1.078	1.09	1.18	0.0661059755241536	0.0600000000000001	5	0.0295634909981889	0.995918590125519	1.16008140987448
