# Supplementary material for: Plastid-localized xanthorhodopsin increases diatom biomass and ecosystem productivity in iron-limited surface oceans
Source: Nat Microbiol. 2023 Oct 16;8(11):2050–66. doi: 10.1038/s41564-023-01498-5 (PMC10627834; doi:10.1038/s41564-023-01498-5)
Supplement: Supplementary file 6 — Statistical source data for Fig. 4a–k. [file 41564_2023_1498_MOESM6_ESM.zip › Strauss_Fig4h_SourceData.csv]

construct	buffer	Temp	Exp	light_intensity	data	replicate	value
BR	NMG pH 7.53	10	FcR1_Temp30	40	normPhotocurrent	rep1	0.36734693877551
BR	NMG pH 7.53	10	FcR1_Temp30	40	normPhotocurrent	rep2	0.441558441558442
BR	NMG pH 7.53	10	FcR1_Temp30	40	normPhotocurrent	rep3	0.428571428571429
BR	NMG pH 7.53	10	FcR1_Temp30	14	normPhotocurrent	rep1	0.275510204081633
BR	NMG pH 7.53	10	FcR1_Temp30	14	normPhotocurrent	rep2	0.272727272727273
BR	NMG pH 7.53	10	FcR1_Temp30	14	normPhotocurrent	rep3	0.285714285714286
BR	NMG pH 7.53	10	FcR1_Temp30	9	normPhotocurrent	rep1	0.224489795918367
BR	NMG pH 7.53	10	FcR1_Temp30	9	normPhotocurrent	rep2	0.233766233766234
BR	NMG pH 7.53	10	FcR1_Temp30	9	normPhotocurrent	rep3	0.238095238095238
BR	NMG pH 7.53	10	FcR1_Temp30	4	normPhotocurrent	rep1	0.122448979591837
BR	NMG pH 7.53	10	FcR1_Temp30	4	normPhotocurrent	rep2	0.116883116883117
BR	NMG pH 7.53	10	FcR1_Temp30	4	normPhotocurrent	rep3	0.119047619047619
BR	NMG pH 7.53	10	FcR1_Temp30	3	normPhotocurrent	rep1	0.102040816326531
BR	NMG pH 7.53	10	FcR1_Temp30	3	normPhotocurrent	rep2	0.0779220779220779
BR	NMG pH 7.53	10	FcR1_Temp30	3	normPhotocurrent	rep3	0.0952380952380952
BR	NMG pH 7.53	10	FcR1_Temp30	1.6	normPhotocurrent	rep1	0.0816326530612245
BR	NMG pH 7.53	10	FcR1_Temp30	1.6	normPhotocurrent	rep2	0.0649350649350649
BR	NMG pH 7.53	10	FcR1_Temp30	1.6	normPhotocurrent	rep3	0.0714285714285714
BR	NMG pH 7.53	10	FcR1_Temp30	1	normPhotocurrent	rep1	0.0510204081632653
BR	NMG pH 7.53	10	FcR1_Temp30	1	normPhotocurrent	rep2	0.0454545454545455
BR	NMG pH 7.53	10	FcR1_Temp30	1	normPhotocurrent	rep3	0.0476190476190476
BR	NMG pH 7.53	10	FcR1_Temp30	0.6	normPhotocurrent	rep1	0.0306122448979592
BR	NMG pH 7.53	10	FcR1_Temp30	0.6	normPhotocurrent	rep2	0.038961038961039
BR	NMG pH 7.53	10	FcR1_Temp30	0.6	normPhotocurrent	rep3	0.0416666666666667
BR	NMG pH 7.53	10	FcR1_Temp30	0.3	normPhotocurrent	rep1	0.0204081632653061
BR	NMG pH 7.53	10	FcR1_Temp30	0.3	normPhotocurrent	rep2	0.025974025974026
BR	NMG pH 7.53	10	FcR1_Temp30	0.3	normPhotocurrent	rep3	0.0238095238095238
BR	NMG pH 7.53	10	FcR1_Temp30	0.18	normPhotocurrent	rep1	0.0102040816326531
BR	NMG pH 7.53	10	FcR1_Temp30	0.18	normPhotocurrent	rep2	0.012987012987013
BR	NMG pH 7.53	10	FcR1_Temp30	0.18	normPhotocurrent	rep3	0.00595238095238095
BR	NMG pH 7.53	10	FcR1_Temp30	0.12	normPhotocurrent	rep1	0
BR	NMG pH 7.53	10	FcR1_Temp30	0.12	normPhotocurrent	rep2	0
BR	NMG pH 7.53	10	FcR1_Temp30	0.12	normPhotocurrent	rep3	0
BR	NMG pH 7.53	20	FcR1_Temp30	40	normPhotocurrent	rep1	0.724489795918367
BR	NMG pH 7.53	20	FcR1_Temp30	40	normPhotocurrent	rep2	0.714285714285714
BR	NMG pH 7.53	20	FcR1_Temp30	40	normPhotocurrent	rep3	0.714285714285714
BR	NMG pH 7.53	20	FcR1_Temp30	14	normPhotocurrent	rep1	0.5
BR	NMG pH 7.53	20	FcR1_Temp30	14	normPhotocurrent	rep2	0.493506493506494
BR	NMG pH 7.53	20	FcR1_Temp30	14	normPhotocurrent	rep3	0.535714285714286
BR	NMG pH 7.53	20	FcR1_Temp30	9	normPhotocurrent	rep1	0.387755102040816
BR	NMG pH 7.53	20	FcR1_Temp30	9	normPhotocurrent	rep2	0.402597402597403
BR	NMG pH 7.53	20	FcR1_Temp30	9	normPhotocurrent	rep3	0.44047619047619
BR	NMG pH 7.53	20	FcR1_Temp30	4	normPhotocurrent	rep1	0.204081632653061
BR	NMG pH 7.53	20	FcR1_Temp30	4	normPhotocurrent	rep2	0.220779220779221
BR	NMG pH 7.53	20	FcR1_Temp30	4	normPhotocurrent	rep3	0.214285714285714
BR	NMG pH 7.53	20	FcR1_Temp30	3	normPhotocurrent	rep1	0.173469387755102
BR	NMG pH 7.53	20	FcR1_Temp30	3	normPhotocurrent	rep2	0.142857142857143
BR	NMG pH 7.53	20	FcR1_Temp30	3	normPhotocurrent	rep3	0.178571428571429
BR	NMG pH 7.53	20	FcR1_Temp30	1.6	normPhotocurrent	rep1	0.122448979591837
BR	NMG pH 7.53	20	FcR1_Temp30	1.6	normPhotocurrent	rep2	0.103896103896104
BR	NMG pH 7.53	20	FcR1_Temp30	1.6	normPhotocurrent	rep3	0.130952380952381
BR	NMG pH 7.53	20	FcR1_Temp30	1	normPhotocurrent	rep1	0.0816326530612245
BR	NMG pH 7.53	20	FcR1_Temp30	1	normPhotocurrent	rep2	0.0779220779220779
BR	NMG pH 7.53	20	FcR1_Temp30	1	normPhotocurrent	rep3	0.0833333333333333
BR	NMG pH 7.53	20	FcR1_Temp30	0.6	normPhotocurrent	rep1	0.0561224489795918
BR	NMG pH 7.53	20	FcR1_Temp30	0.6	normPhotocurrent	rep2	0.051948051948052
BR	NMG pH 7.53	20	FcR1_Temp30	0.6	normPhotocurrent	rep3	0.0595238095238095
BR	NMG pH 7.53	20	FcR1_Temp30	0.3	normPhotocurrent	rep1	0.0306122448979592
BR	NMG pH 7.53	20	FcR1_Temp30	0.3	normPhotocurrent	rep2	0.025974025974026
BR	NMG pH 7.53	20	FcR1_Temp30	0.3	normPhotocurrent	rep3	0.0238095238095238
BR	NMG pH 7.53	20	FcR1_Temp30	0.18	normPhotocurrent	rep1	0.0153061224489796
BR	NMG pH 7.53	20	FcR1_Temp30	0.18	normPhotocurrent	rep2	0.012987012987013
BR	NMG pH 7.53	20	FcR1_Temp30	0.18	normPhotocurrent	rep3	0.0119047619047619
BR	NMG pH 7.53	20	FcR1_Temp30	0.12	normPhotocurrent	rep1	0.0102040816326531
BR	NMG pH 7.53	20	FcR1_Temp30	0.12	normPhotocurrent	rep2	0.00649350649350649
BR	NMG pH 7.53	20	FcR1_Temp30	0.12	normPhotocurrent	rep3	0.00595238095238095
BR	NMG pH 7.53	30	FcR1_Temp30	40	normPhotocurrent	rep1	1
BR	NMG pH 7.53	30	FcR1_Temp30	40	normPhotocurrent	rep2	1
BR	NMG pH 7.53	30	FcR1_Temp30	40	normPhotocurrent	rep3	1
BR	NMG pH 7.53	30	FcR1_Temp30	14	normPhotocurrent	rep1	0.683673469387755
BR	NMG pH 7.53	30	FcR1_Temp30	14	normPhotocurrent	rep2	0.727272727272727
BR	NMG pH 7.53	30	FcR1_Temp30	14	normPhotocurrent	rep3	0.714285714285714
BR	NMG pH 7.53	30	FcR1_Temp30	9	normPhotocurrent	rep1	0.520408163265306
BR	NMG pH 7.53	30	FcR1_Temp30	9	normPhotocurrent	rep2	0.519480519480519
BR	NMG pH 7.53	30	FcR1_Temp30	9	normPhotocurrent	rep3	0.571428571428571
BR	NMG pH 7.53	30	FcR1_Temp30	4	normPhotocurrent	rep1	0.275510204081633
BR	NMG pH 7.53	30	FcR1_Temp30	4	normPhotocurrent	rep2	0.285714285714286
BR	NMG pH 7.53	30	FcR1_Temp30	4	normPhotocurrent	rep3	0.285714285714286
BR	NMG pH 7.53	30	FcR1_Temp30	3	normPhotocurrent	rep1	0.188775510204082
BR	NMG pH 7.53	30	FcR1_Temp30	3	normPhotocurrent	rep2	0.181818181818182
BR	NMG pH 7.53	30	FcR1_Temp30	3	normPhotocurrent	rep3	0.178571428571429
BR	NMG pH 7.53	30	FcR1_Temp30	1.6	normPhotocurrent	rep1	0.13265306122449
BR	NMG pH 7.53	30	FcR1_Temp30	1.6	normPhotocurrent	rep2	0.12987012987013
BR	NMG pH 7.53	30	FcR1_Temp30	1.6	normPhotocurrent	rep3	0.142857142857143
BR	NMG pH 7.53	30	FcR1_Temp30	1	normPhotocurrent	rep1	0.0918367346938776
BR	NMG pH 7.53	30	FcR1_Temp30	1	normPhotocurrent	rep2	0.0779220779220779
BR	NMG pH 7.53	30	FcR1_Temp30	1	normPhotocurrent	rep3	0.0952380952380952
BR	NMG pH 7.53	30	FcR1_Temp30	0.6	normPhotocurrent	rep1	0.0510204081632653
BR	NMG pH 7.53	30	FcR1_Temp30	0.6	normPhotocurrent	rep2	0.0454545454545455
BR	NMG pH 7.53	30	FcR1_Temp30	0.6	normPhotocurrent	rep3	0.0476190476190476
BR	NMG pH 7.53	30	FcR1_Temp30	0.3	normPhotocurrent	rep1	0.0306122448979592
BR	NMG pH 7.53	30	FcR1_Temp30	0.3	normPhotocurrent	rep2	0.025974025974026
BR	NMG pH 7.53	30	FcR1_Temp30	0.3	normPhotocurrent	rep3	0.0357142857142857
BR	NMG pH 7.53	30	FcR1_Temp30	0.18	normPhotocurrent	rep1	0.0204081632653061
BR	NMG pH 7.53	30	FcR1_Temp30	0.18	normPhotocurrent	rep2	0.012987012987013
BR	NMG pH 7.53	30	FcR1_Temp30	0.18	normPhotocurrent	rep3	0.0238095238095238
BR	NMG pH 7.53	30	FcR1_Temp30	0.12	normPhotocurrent	rep1	0.0102040816326531
BR	NMG pH 7.53	30	FcR1_Temp30	0.12	normPhotocurrent	rep2	0.00649350649350649
BR	NMG pH 7.53	30	FcR1_Temp30	0.12	normPhotocurrent	rep3	0.0119047619047619
FcR1	NMG pH 7.53	10	FcR1_Temp30	40	normPhotocurrent	rep1	0.67479674796748
FcR1	NMG pH 7.53	10	FcR1_Temp30	40	normPhotocurrent	rep2	0.684210526315789
FcR1	NMG pH 7.53	10	FcR1_Temp30	40	normPhotocurrent	rep3	0.681818181818182
FcR1	NMG pH 7.53	10	FcR1_Temp30	14	normPhotocurrent	rep1	0.471544715447154
FcR1	NMG pH 7.53	10	FcR1_Temp30	14	normPhotocurrent	rep2	0.488721804511278
FcR1	NMG pH 7.53	10	FcR1_Temp30	14	normPhotocurrent	rep3	0.454545454545455
FcR1	NMG pH 7.53	10	FcR1_Temp30	9	normPhotocurrent	rep1	0.390243902439024
FcR1	NMG pH 7.53	10	FcR1_Temp30	9	normPhotocurrent	rep2	0.393984962406015
FcR1	NMG pH 7.53	10	FcR1_Temp30	9	normPhotocurrent	rep3	0.401515151515151
FcR1	NMG pH 7.53	10	FcR1_Temp30	4	normPhotocurrent	rep1	0.219512195121951
FcR1	NMG pH 7.53	10	FcR1_Temp30	4	normPhotocurrent	rep2	0.233082706766917
FcR1	NMG pH 7.53	10	FcR1_Temp30	4	normPhotocurrent	rep3	0.212121212121212
FcR1	NMG pH 7.53	10	FcR1_Temp30	3	normPhotocurrent	rep1	0.16260162601626
FcR1	NMG pH 7.53	10	FcR1_Temp30	3	normPhotocurrent	rep2	0.168421052631579
FcR1	NMG pH 7.53	10	FcR1_Temp30	3	normPhotocurrent	rep3	0.166666666666667
FcR1	NMG pH 7.53	10	FcR1_Temp30	1.6	normPhotocurrent	rep1	0.121951219512195
FcR1	NMG pH 7.53	10	FcR1_Temp30	1.6	normPhotocurrent	rep2	0.12781954887218
FcR1	NMG pH 7.53	10	FcR1_Temp30	1.6	normPhotocurrent	rep3	0.106060606060606
FcR1	NMG pH 7.53	10	FcR1_Temp30	1	normPhotocurrent	rep1	0.0829268292682927
FcR1	NMG pH 7.53	10	FcR1_Temp30	1	normPhotocurrent	rep2	0.0857142857142857
FcR1	NMG pH 7.53	10	FcR1_Temp30	1	normPhotocurrent	rep3	0.0833333333333333
FcR1	NMG pH 7.53	10	FcR1_Temp30	0.6	normPhotocurrent	rep1	0.0528455284552846
FcR1	NMG pH 7.53	10	FcR1_Temp30	0.6	normPhotocurrent	rep2	0.0601503759398496
FcR1	NMG pH 7.53	10	FcR1_Temp30	0.6	normPhotocurrent	rep3	0.0575757575757576
FcR1	NMG pH 7.53	10	FcR1_Temp30	0.3	normPhotocurrent	rep1	0.0276422764227642
FcR1	NMG pH 7.53	10	FcR1_Temp30	0.3	normPhotocurrent	rep2	0.0360902255639098
FcR1	NMG pH 7.53	10	FcR1_Temp30	0.3	normPhotocurrent	rep3	0.0333333333333333
FcR1	NMG pH 7.53	10	FcR1_Temp30	0.18	normPhotocurrent	rep1	0.0170731707317073
FcR1	NMG pH 7.53	10	FcR1_Temp30	0.18	normPhotocurrent	rep2	0.0240601503759399
FcR1	NMG pH 7.53	10	FcR1_Temp30	0.18	normPhotocurrent	rep3	0.0227272727272727
FcR1	NMG pH 7.53	10	FcR1_Temp30	0.12	normPhotocurrent	rep1	0.0105691056910569
FcR1	NMG pH 7.53	10	FcR1_Temp30	0.12	normPhotocurrent	rep2	0.012781954887218
FcR1	NMG pH 7.53	10	FcR1_Temp30	0.12	normPhotocurrent	rep3	0.0106060606060606
FcR1	NMG pH 7.53	20	FcR1_Temp30	40	normPhotocurrent	rep1	0.913821138211382
FcR1	NMG pH 7.53	20	FcR1_Temp30	40	normPhotocurrent	rep2	0.93984962406015
FcR1	NMG pH 7.53	20	FcR1_Temp30	40	normPhotocurrent	rep3	0.924242424242424
FcR1	NMG pH 7.53	20	FcR1_Temp30	14	normPhotocurrent	rep1	0.63739837398374
FcR1	NMG pH 7.53	20	FcR1_Temp30	14	normPhotocurrent	rep2	0.708270676691729
FcR1	NMG pH 7.53	20	FcR1_Temp30	14	normPhotocurrent	rep3	0.681818181818182
FcR1	NMG pH 7.53	20	FcR1_Temp30	9	normPhotocurrent	rep1	0.494308943089431
FcR1	NMG pH 7.53	20	FcR1_Temp30	9	normPhotocurrent	rep2	0.571428571428571
FcR1	NMG pH 7.53	20	FcR1_Temp30	9	normPhotocurrent	rep3	0.545454545454545
FcR1	NMG pH 7.53	20	FcR1_Temp30	4	normPhotocurrent	rep1	0.255284552845528
FcR1	NMG pH 7.53	20	FcR1_Temp30	4	normPhotocurrent	rep2	0.32781954887218
FcR1	NMG pH 7.53	20	FcR1_Temp30	4	normPhotocurrent	rep3	0.295454545454545
FcR1	NMG pH 7.53	20	FcR1_Temp30	3	normPhotocurrent	rep1	0.173983739837398
FcR1	NMG pH 7.53	20	FcR1_Temp30	3	normPhotocurrent	rep2	0.234586466165414
FcR1	NMG pH 7.53	20	FcR1_Temp30	3	normPhotocurrent	rep3	0.212121212121212
FcR1	NMG pH 7.53	20	FcR1_Temp30	1.6	normPhotocurrent	rep1	0.11219512195122
FcR1	NMG pH 7.53	20	FcR1_Temp30	1.6	normPhotocurrent	rep2	0.166917293233083
FcR1	NMG pH 7.53	20	FcR1_Temp30	1.6	normPhotocurrent	rep3	0.128787878787879
FcR1	NMG pH 7.53	20	FcR1_Temp30	1	normPhotocurrent	rep1	0.0650406504065041
FcR1	NMG pH 7.53	20	FcR1_Temp30	1	normPhotocurrent	rep2	0.126315789473684
FcR1	NMG pH 7.53	20	FcR1_Temp30	1	normPhotocurrent	rep3	0.0984848484848485
FcR1	NMG pH 7.53	20	FcR1_Temp30	0.6	normPhotocurrent	rep1	0.0422764227642276
FcR1	NMG pH 7.53	20	FcR1_Temp30	0.6	normPhotocurrent	rep2	0.0646616541353384
FcR1	NMG pH 7.53	20	FcR1_Temp30	0.6	normPhotocurrent	rep3	0.0575757575757576
FcR1	NMG pH 7.53	20	FcR1_Temp30	0.3	normPhotocurrent	rep1	0.0227642276422764
FcR1	NMG pH 7.53	20	FcR1_Temp30	0.3	normPhotocurrent	rep2	0.0406015037593985
FcR1	NMG pH 7.53	20	FcR1_Temp30	0.3	normPhotocurrent	rep3	0.0303030303030303
FcR1	NMG pH 7.53	20	FcR1_Temp30	0.18	normPhotocurrent	rep1	0.0146341463414634
FcR1	NMG pH 7.53	20	FcR1_Temp30	0.18	normPhotocurrent	rep2	0.0225563909774436
FcR1	NMG pH 7.53	20	FcR1_Temp30	0.18	normPhotocurrent	rep3	0.0181818181818182
FcR1	NMG pH 7.53	20	FcR1_Temp30	0.12	normPhotocurrent	rep1	0.00975609756097561
FcR1	NMG pH 7.53	20	FcR1_Temp30	0.12	normPhotocurrent	rep2	0.0150375939849624
FcR1	NMG pH 7.53	20	FcR1_Temp30	0.12	normPhotocurrent	rep3	0.0151515151515152
FcR1	NMG pH 7.53	30	FcR1_Temp30	40	normPhotocurrent	rep1	1
FcR1	NMG pH 7.53	30	FcR1_Temp30	40	normPhotocurrent	rep2	1
FcR1	NMG pH 7.53	30	FcR1_Temp30	40	normPhotocurrent	rep3	1
FcR1	NMG pH 7.53	30	FcR1_Temp30	14	normPhotocurrent	rep1	0.715447154471545
FcR1	NMG pH 7.53	30	FcR1_Temp30	14	normPhotocurrent	rep2	0.735338345864662
FcR1	NMG pH 7.53	30	FcR1_Temp30	14	normPhotocurrent	rep3	0.712121212121212
FcR1	NMG pH 7.53	30	FcR1_Temp30	9	normPhotocurrent	rep1	0.591869918699187
FcR1	NMG pH 7.53	30	FcR1_Temp30	9	normPhotocurrent	rep2	0.609022556390977
FcR1	NMG pH 7.53	30	FcR1_Temp30	9	normPhotocurrent	rep3	0.598484848484849
FcR1	NMG pH 7.53	30	FcR1_Temp30	4	normPhotocurrent	rep1	0.320325203252033
FcR1	NMG pH 7.53	30	FcR1_Temp30	4	normPhotocurrent	rep2	0.342857142857143
FcR1	NMG pH 7.53	30	FcR1_Temp30	4	normPhotocurrent	rep3	0.318181818181818
FcR1	NMG pH 7.53	30	FcR1_Temp30	3	normPhotocurrent	rep1	0.216260162601626
FcR1	NMG pH 7.53	30	FcR1_Temp30	3	normPhotocurrent	rep2	0.24812030075188
FcR1	NMG pH 7.53	30	FcR1_Temp30	3	normPhotocurrent	rep3	0.212121212121212
FcR1	NMG pH 7.53	30	FcR1_Temp30	1.6	normPhotocurrent	rep1	0.146341463414634
FcR1	NMG pH 7.53	30	FcR1_Temp30	1.6	normPhotocurrent	rep2	0.169924812030075
FcR1	NMG pH 7.53	30	FcR1_Temp30	1.6	normPhotocurrent	rep3	0.151515151515152
FcR1	NMG pH 7.53	30	FcR1_Temp30	1	normPhotocurrent	rep1	0.102439024390244
FcR1	NMG pH 7.53	30	FcR1_Temp30	1	normPhotocurrent	rep2	0.105263157894737
FcR1	NMG pH 7.53	30	FcR1_Temp30	1	normPhotocurrent	rep3	0.0909090909090909
FcR1	NMG pH 7.53	30	FcR1_Temp30	0.6	normPhotocurrent	rep1	0.0601626016260163
FcR1	NMG pH 7.53	30	FcR1_Temp30	0.6	normPhotocurrent	rep2	0.0631578947368421
FcR1	NMG pH 7.53	30	FcR1_Temp30	0.6	normPhotocurrent	rep3	0.0681818181818182
FcR1	NMG pH 7.53	30	FcR1_Temp30	0.3	normPhotocurrent	rep1	0.0373983739837398
FcR1	NMG pH 7.53	30	FcR1_Temp30	0.3	normPhotocurrent	rep2	0.0330827067669173
FcR1	NMG pH 7.53	30	FcR1_Temp30	0.3	normPhotocurrent	rep3	0.0303030303030303
FcR1	NMG pH 7.53	30	FcR1_Temp30	0.18	normPhotocurrent	rep1	0.0195121951219512
FcR1	NMG pH 7.53	30	FcR1_Temp30	0.18	normPhotocurrent	rep2	0.0210526315789474
FcR1	NMG pH 7.53	30	FcR1_Temp30	0.18	normPhotocurrent	rep3	0.0227272727272727
FcR1	NMG pH 7.53	30	FcR1_Temp30	0.12	normPhotocurrent	rep1	0.0105691056910569
FcR1	NMG pH 7.53	30	FcR1_Temp30	0.12	normPhotocurrent	rep2	0.0120300751879699
FcR1	NMG pH 7.53	30	FcR1_Temp30	0.12	normPhotocurrent	rep3	0.0121212121212121
