# Supplementary material for: Plastid-localized xanthorhodopsin increases diatom biomass and ecosystem productivity in iron-limited surface oceans
Source: Nat Microbiol. 2023 Oct 16;8(11):2050–66. doi: 10.1038/s41564-023-01498-5 (PMC10627834; doi:10.1038/s41564-023-01498-5)
Supplement: Supplementary file 6 — Statistical source data for Fig. 4a–k. [file 41564_2023_1498_MOESM6_ESM.zip › Strauss_Fig4i_SourceData.csv]

construct	experiment	holding_potential	name	value	min	q1	median	mean	q3	max	sd	iqr	n	se	CI_lower	CI_upper
FcR1_R118H	NMG-Cl	-120	rep1	-960	-1110	-1080	-1010	-1026	-970	-960	66.558245169175	110	5	29.7657521322744	-1108.64297681018	-943.357023189816
FcR1_R118H	NMG-Cl	-120	rep2	-1110	-1110	-1080	-1010	-1026	-970	-960	66.558245169175	110	5	29.7657521322744	-1108.64297681018	-943.357023189816
FcR1_R118H	NMG-Cl	-120	rep3	-970	-1110	-1080	-1010	-1026	-970	-960	66.558245169175	110	5	29.7657521322744	-1108.64297681018	-943.357023189816
FcR1_R118H	NMG-Cl	-120	rep4	-1080	-1110	-1080	-1010	-1026	-970	-960	66.558245169175	110	5	29.7657521322744	-1108.64297681018	-943.357023189816
FcR1_R118H	NMG-Cl	-120	rep5	-1010	-1110	-1080	-1010	-1026	-970	-960	66.558245169175	110	5	29.7657521322744	-1108.64297681018	-943.357023189816
FcR1_R118H	NMG-Cl	-90	rep1	-600	-710	-670	-660	-654	-630	-600	41.5932686861708	40	5	18.6010752377383	-705.644864295234	-602.355135704766
FcR1_R118H	NMG-Cl	-90	rep2	-660	-710	-670	-660	-654	-630	-600	41.5932686861708	40	5	18.6010752377383	-705.644864295234	-602.355135704766
FcR1_R118H	NMG-Cl	-90	rep3	-630	-710	-670	-660	-654	-630	-600	41.5932686861708	40	5	18.6010752377383	-705.644864295234	-602.355135704766
FcR1_R118H	NMG-Cl	-90	rep4	-710	-710	-670	-660	-654	-630	-600	41.5932686861708	40	5	18.6010752377383	-705.644864295234	-602.355135704766
FcR1_R118H	NMG-Cl	-90	rep5	-670	-710	-670	-660	-654	-630	-600	41.5932686861708	40	5	18.6010752377383	-705.644864295234	-602.355135704766
FcR1_R118H	NMG-Cl	-60	rep1	-340	-410	-360	-350	-356	-340	-320	33.6154726279432	20	5	15.0332963783729	-397.739122144721	-314.260877855279
FcR1_R118H	NMG-Cl	-60	rep2	-320	-410	-360	-350	-356	-340	-320	33.6154726279432	20	5	15.0332963783729	-397.739122144721	-314.260877855279
FcR1_R118H	NMG-Cl	-60	rep3	-360	-410	-360	-350	-356	-340	-320	33.6154726279432	20	5	15.0332963783729	-397.739122144721	-314.260877855279
FcR1_R118H	NMG-Cl	-60	rep4	-350	-410	-360	-350	-356	-340	-320	33.6154726279432	20	5	15.0332963783729	-397.739122144721	-314.260877855279
FcR1_R118H	NMG-Cl	-60	rep5	-410	-410	-360	-350	-356	-340	-320	33.6154726279432	20	5	15.0332963783729	-397.739122144721	-314.260877855279
FcR1_R118H	NMG-Cl	-30	rep1	-60	-140	-110	-60	-64	-20	10	61.8869937870632	90	5	27.6767050061961	-140.842852142456	12.8428521424564
FcR1_R118H	NMG-Cl	-30	rep2	10	-140	-110	-60	-64	-20	10	61.8869937870632	90	5	27.6767050061961	-140.842852142456	12.8428521424564
FcR1_R118H	NMG-Cl	-30	rep3	-110	-140	-110	-60	-64	-20	10	61.8869937870632	90	5	27.6767050061961	-140.842852142456	12.8428521424564
FcR1_R118H	NMG-Cl	-30	rep4	-20	-140	-110	-60	-64	-20	10	61.8869937870632	90	5	27.6767050061961	-140.842852142456	12.8428521424564
FcR1_R118H	NMG-Cl	-30	rep5	-140	-140	-110	-60	-64	-20	10	61.8869937870632	90	5	27.6767050061961	-140.842852142456	12.8428521424564
FcR1_R118H	NMG-Cl	0	rep1	230	150	200	230	270	360	410	110.227038425243	160	5	49.2950301754649	133.135054758753	406.864945241247
FcR1_R118H	NMG-Cl	0	rep2	410	150	200	230	270	360	410	110.227038425243	160	5	49.2950301754649	133.135054758753	406.864945241247
FcR1_R118H	NMG-Cl	0	rep3	150	150	200	230	270	360	410	110.227038425243	160	5	49.2950301754649	133.135054758753	406.864945241247
FcR1_R118H	NMG-Cl	0	rep4	360	150	200	230	270	360	410	110.227038425243	160	5	49.2950301754649	133.135054758753	406.864945241247
FcR1_R118H	NMG-Cl	0	rep5	200	150	200	230	270	360	410	110.227038425243	160	5	49.2950301754649	133.135054758753	406.864945241247
FcR1_R118H	NMG-Cl	30	rep1	580	490	520	580	644	750	880	165.92166826548	230	5	74.2024258363566	437.981037992845	850.018962007155
FcR1_R118H	NMG-Cl	30	rep2	880	490	520	580	644	750	880	165.92166826548	230	5	74.2024258363566	437.981037992845	850.018962007155
FcR1_R118H	NMG-Cl	30	rep3	490	490	520	580	644	750	880	165.92166826548	230	5	74.2024258363566	437.981037992845	850.018962007155
FcR1_R118H	NMG-Cl	30	rep4	750	490	520	580	644	750	880	165.92166826548	230	5	74.2024258363566	437.981037992845	850.018962007155
FcR1_R118H	NMG-Cl	30	rep5	520	490	520	580	644	750	880	165.92166826548	230	5	74.2024258363566	437.981037992845	850.018962007155
FcR1_R118H	NMG-Asp	-120	rep1	-1150	-1350	-1340	-1280	-1270	-1230	-1150	82.7647267862342	110	5	37.0135110466435	-1372.76598157164	-1167.23401842836
FcR1_R118H	NMG-Asp	-120	rep2	-1350	-1350	-1340	-1280	-1270	-1230	-1150	82.7647267862342	110	5	37.0135110466435	-1372.76598157164	-1167.23401842836
FcR1_R118H	NMG-Asp	-120	rep3	-1340	-1350	-1340	-1280	-1270	-1230	-1150	82.7647267862342	110	5	37.0135110466435	-1372.76598157164	-1167.23401842836
FcR1_R118H	NMG-Asp	-120	rep4	-1280	-1350	-1340	-1280	-1270	-1230	-1150	82.7647267862342	110	5	37.0135110466435	-1372.76598157164	-1167.23401842836
FcR1_R118H	NMG-Asp	-120	rep5	-1230	-1350	-1340	-1280	-1270	-1230	-1150	82.7647267862342	110	5	37.0135110466435	-1372.76598157164	-1167.23401842836
FcR1_R118H	NMG-Asp	-90	rep1	-770	-830	-770	-760	-754	-750	-660	61.0737259384099	20	5	27.3130005674953	-829.833046733887	-678.166953266113
FcR1_R118H	NMG-Asp	-90	rep2	-760	-830	-770	-760	-754	-750	-660	61.0737259384099	20	5	27.3130005674953	-829.833046733887	-678.166953266113
FcR1_R118H	NMG-Asp	-90	rep3	-660	-830	-770	-760	-754	-750	-660	61.0737259384099	20	5	27.3130005674953	-829.833046733887	-678.166953266113
FcR1_R118H	NMG-Asp	-90	rep4	-750	-830	-770	-760	-754	-750	-660	61.0737259384099	20	5	27.3130005674953	-829.833046733887	-678.166953266113
FcR1_R118H	NMG-Asp	-90	rep5	-830	-830	-770	-760	-754	-750	-660	61.0737259384099	20	5	27.3130005674953	-829.833046733887	-678.166953266113
FcR1_R118H	NMG-Asp	-60	rep1	-450	-530	-450	-430	-444	-410	-400	51.7687164221791	40	5	23.1516738055805	-508.27935141464	-379.72064858536
FcR1_R118H	NMG-Asp	-60	rep2	-430	-530	-450	-430	-444	-410	-400	51.7687164221791	40	5	23.1516738055805	-508.27935141464	-379.72064858536
FcR1_R118H	NMG-Asp	-60	rep3	-400	-530	-450	-430	-444	-410	-400	51.7687164221791	40	5	23.1516738055805	-508.27935141464	-379.72064858536
FcR1_R118H	NMG-Asp	-60	rep4	-410	-530	-450	-430	-444	-410	-400	51.7687164221791	40	5	23.1516738055805	-508.27935141464	-379.72064858536
FcR1_R118H	NMG-Asp	-60	rep5	-530	-530	-450	-430	-444	-410	-400	51.7687164221791	40	5	23.1516738055805	-508.27935141464	-379.72064858536
FcR1_R118H	NMG-Asp	-30	rep1	-150	-180	-170	-150	-126	-70	-60	56.8330889535313	100	5	25.4165300542777	-196.567600460312	-55.4323995396882
FcR1_R118H	NMG-Asp	-30	rep2	-70	-180	-170	-150	-126	-70	-60	56.8330889535313	100	5	25.4165300542777	-196.567600460312	-55.4323995396882
FcR1_R118H	NMG-Asp	-30	rep3	-170	-180	-170	-150	-126	-70	-60	56.8330889535313	100	5	25.4165300542777	-196.567600460312	-55.4323995396882
FcR1_R118H	NMG-Asp	-30	rep4	-60	-180	-170	-150	-126	-70	-60	56.8330889535313	100	5	25.4165300542777	-196.567600460312	-55.4323995396882
FcR1_R118H	NMG-Asp	-30	rep5	-180	-180	-170	-150	-126	-70	-60	56.8330889535313	100	5	25.4165300542777	-196.567600460312	-55.4323995396882
FcR1_R118H	NMG-Asp	0	rep1	180	80	180	190	206	250	330	92.3579991121505	70	5	41.3037528561268	91.3223975563075	320.677602443693
FcR1_R118H	NMG-Asp	0	rep2	330	80	180	190	206	250	330	92.3579991121505	70	5	41.3037528561268	91.3223975563075	320.677602443693
FcR1_R118H	NMG-Asp	0	rep3	80	80	180	190	206	250	330	92.3579991121505	70	5	41.3037528561268	91.3223975563075	320.677602443693
FcR1_R118H	NMG-Asp	0	rep4	250	80	180	190	206	250	330	92.3579991121505	70	5	41.3037528561268	91.3223975563075	320.677602443693
FcR1_R118H	NMG-Asp	0	rep5	190	80	180	190	206	250	330	92.3579991121505	70	5	41.3037528561268	91.3223975563075	320.677602443693
FcR1_R118H	NMG-Asp	30	rep1	570	410	570	610	622	720	800	149.231363995643	150	5	66.7382948538543	436.704787923769	807.295212076231
FcR1_R118H	NMG-Asp	30	rep2	800	410	570	610	622	720	800	149.231363995643	150	5	66.7382948538543	436.704787923769	807.295212076231
FcR1_R118H	NMG-Asp	30	rep3	410	410	570	610	622	720	800	149.231363995643	150	5	66.7382948538543	436.704787923769	807.295212076231
FcR1_R118H	NMG-Asp	30	rep4	720	410	570	610	622	720	800	149.231363995643	150	5	66.7382948538543	436.704787923769	807.295212076231
FcR1_R118H	NMG-Asp	30	rep5	610	410	570	610	622	720	800	149.231363995643	150	5	66.7382948538543	436.704787923769	807.295212076231
FcR1_R118H	Ori-Na	-120	rep1	-940	-1020	-980	-940	-922	-870	-800	87.8635305459552	110	5	39.293765408777	-1031.09698263399	-812.903017366011
FcR1_R118H	Ori-Na	-120	rep2	-870	-1020	-980	-940	-922	-870	-800	87.8635305459552	110	5	39.293765408777	-1031.09698263399	-812.903017366011
FcR1_R118H	Ori-Na	-120	rep3	-980	-1020	-980	-940	-922	-870	-800	87.8635305459552	110	5	39.293765408777	-1031.09698263399	-812.903017366011
FcR1_R118H	Ori-Na	-120	rep4	-800	-1020	-980	-940	-922	-870	-800	87.8635305459552	110	5	39.293765408777	-1031.09698263399	-812.903017366011
FcR1_R118H	Ori-Na	-120	rep5	-1020	-1020	-980	-940	-922	-870	-800	87.8635305459552	110	5	39.293765408777	-1031.09698263399	-812.903017366011
FcR1_R118H	Ori-Na	-90	rep1	-600	-660	-620	-600	-586	-540	-510	60.6630035524124	80	5	27.1293199325011	-661.323067533938	-510.676932466062
FcR1_R118H	Ori-Na	-90	rep2	-540	-660	-620	-600	-586	-540	-510	60.6630035524124	80	5	27.1293199325011	-661.323067533938	-510.676932466062
FcR1_R118H	Ori-Na	-90	rep3	-620	-660	-620	-600	-586	-540	-510	60.6630035524124	80	5	27.1293199325011	-661.323067533938	-510.676932466062
FcR1_R118H	Ori-Na	-90	rep4	-510	-660	-620	-600	-586	-540	-510	60.6630035524124	80	5	27.1293199325011	-661.323067533938	-510.676932466062
FcR1_R118H	Ori-Na	-90	rep5	-660	-660	-620	-600	-586	-540	-510	60.6630035524124	80	5	27.1293199325011	-661.323067533938	-510.676932466062
FcR1_R118H	Ori-Na	-60	rep1	-340	-410	-370	-340	-320	-260	-220	78.4219357067906	110	5	35.0713558335004	-417.373694236572	-222.626305763428
FcR1_R118H	Ori-Na	-60	rep2	-260	-410	-370	-340	-320	-260	-220	78.4219357067906	110	5	35.0713558335004	-417.373694236572	-222.626305763428
FcR1_R118H	Ori-Na	-60	rep3	-370	-410	-370	-340	-320	-260	-220	78.4219357067906	110	5	35.0713558335004	-417.373694236572	-222.626305763428
FcR1_R118H	Ori-Na	-60	rep4	-220	-410	-370	-340	-320	-260	-220	78.4219357067906	110	5	35.0713558335004	-417.373694236572	-222.626305763428
FcR1_R118H	Ori-Na	-60	rep5	-410	-410	-370	-340	-320	-260	-220	78.4219357067906	110	5	35.0713558335004	-417.373694236572	-222.626305763428
FcR1_R118H	Ori-Na	-30	rep1	-100	-150	-120	-100	-70	-20	40	78.1024967590665	100	5	34.928498393146	-166.977058395559	26.9770583955591
FcR1_R118H	Ori-Na	-30	rep2	40	-150	-120	-100	-70	-20	40	78.1024967590665	100	5	34.928498393146	-166.977058395559	26.9770583955591
FcR1_R118H	Ori-Na	-30	rep3	-150	-150	-120	-100	-70	-20	40	78.1024967590665	100	5	34.928498393146	-166.977058395559	26.9770583955591
FcR1_R118H	Ori-Na	-30	rep4	-20	-150	-120	-100	-70	-20	40	78.1024967590665	100	5	34.928498393146	-166.977058395559	26.9770583955591
FcR1_R118H	Ori-Na	-30	rep5	-120	-150	-120	-100	-70	-20	40	78.1024967590665	100	5	34.928498393146	-166.977058395559	26.9770583955591
FcR1_R118H	Ori-Na	0	rep1	180	100	180	190	226	290	370	105.023806824929	110	5	46.9680742632695	95.5957201111789	356.404279888821
FcR1_R118H	Ori-Na	0	rep2	370	100	180	190	226	290	370	105.023806824929	110	5	46.9680742632695	95.5957201111789	356.404279888821
FcR1_R118H	Ori-Na	0	rep3	100	100	180	190	226	290	370	105.023806824929	110	5	46.9680742632695	95.5957201111789	356.404279888821
FcR1_R118H	Ori-Na	0	rep4	290	100	180	190	226	290	370	105.023806824929	110	5	46.9680742632695	95.5957201111789	356.404279888821
FcR1_R118H	Ori-Na	0	rep5	190	100	180	190	226	290	370	105.023806824929	110	5	46.9680742632695	95.5957201111789	356.404279888821
FcR1_R118H	Ori-Na	30	rep1	510	440	510	550	590	680	770	133.229125944742	170	5	59.5818764390649	424.574190802258	755.425809197742
FcR1_R118H	Ori-Na	30	rep2	770	440	510	550	590	680	770	133.229125944742	170	5	59.5818764390649	424.574190802258	755.425809197742
FcR1_R118H	Ori-Na	30	rep3	440	440	510	550	590	680	770	133.229125944742	170	5	59.5818764390649	424.574190802258	755.425809197742
FcR1_R118H	Ori-Na	30	rep4	680	440	510	550	590	680	770	133.229125944742	170	5	59.5818764390649	424.574190802258	755.425809197742
FcR1_R118H	Ori-Na	30	rep5	550	440	510	550	590	680	770	133.229125944742	170	5	59.5818764390649	424.574190802258	755.425809197742
