# Supplementary material for: Plastid-localized xanthorhodopsin increases diatom biomass and ecosystem productivity in iron-limited surface oceans
Source: Nat Microbiol. 2023 Oct 16;8(11):2050–66. doi: 10.1038/s41564-023-01498-5 (PMC10627834; doi:10.1038/s41564-023-01498-5)
Supplement: Supplementary file 6 — Statistical source data for Fig. 4a–k. [file 41564_2023_1498_MOESM6_ESM.zip › Strauss_Fig4j_SourceData.csv]

construct	replicate	buffer_pH	value	min	q1	median	mean	q3	max	sd	iqr	n	se	CI_lower	CI_upper
WT	1	pH 5.6	0.76	0.729	0.75775	0.8505	0.8755	0.97025	1.086	0.147217865763636	0.2125	7	0.0556431230508959	0.739346182772045	1.01165381722795
WT	2	pH 5.6	NA	0.729	0.75775	0.8505	0.8755	0.97025	1.086	0.147217865763636	0.2125	7	0.0556431230508959	0.739346182772045	1.01165381722795
WT	3	pH 5.6	0.98	0.729	0.75775	0.8505	0.8755	0.97025	1.086	0.147217865763636	0.2125	7	0.0556431230508959	0.739346182772045	1.01165381722795
WT	4	pH 5.6	1.086	0.729	0.75775	0.8505	0.8755	0.97025	1.086	0.147217865763636	0.2125	7	0.0556431230508959	0.739346182772045	1.01165381722795
WT	5	pH 5.6	0.941	0.729	0.75775	0.8505	0.8755	0.97025	1.086	0.147217865763636	0.2125	7	0.0556431230508959	0.739346182772045	1.01165381722795
WT	6	pH 5.6	0.757	0.729	0.75775	0.8505	0.8755	0.97025	1.086	0.147217865763636	0.2125	7	0.0556431230508959	0.739346182772045	1.01165381722795
WT	7	pH 5.6	0.729	0.729	0.75775	0.8505	0.8755	0.97025	1.086	0.147217865763636	0.2125	7	0.0556431230508959	0.739346182772045	1.01165381722795
WT	1	pH 7.6	1.376	0.768	1.299	1.376	1.2842	1.448	1.53	0.300980398032829	0.149	7	0.113759897528586	1.00583955855227	1.56256044144773
WT	2	pH 7.6	NA	0.768	1.299	1.376	1.2842	1.448	1.53	0.300980398032829	0.149	7	0.113759897528586	1.00583955855227	1.56256044144773
WT	3	pH 7.6	1.53	0.768	1.299	1.376	1.2842	1.448	1.53	0.300980398032829	0.149	7	0.113759897528586	1.00583955855227	1.56256044144773
WT	4	pH 7.6	1.299	0.768	1.299	1.376	1.2842	1.448	1.53	0.300980398032829	0.149	7	0.113759897528586	1.00583955855227	1.56256044144773
WT	5	pH 7.6	1.448	0.768	1.299	1.376	1.2842	1.448	1.53	0.300980398032829	0.149	7	0.113759897528586	1.00583955855227	1.56256044144773
WT	6	pH 7.6	0.768	0.768	1.299	1.376	1.2842	1.448	1.53	0.300980398032829	0.149	7	0.113759897528586	1.00583955855227	1.56256044144773
WT	7	pH 7.6	NA	0.768	1.299	1.376	1.2842	1.448	1.53	0.300980398032829	0.149	7	0.113759897528586	1.00583955855227	1.56256044144773
WT	1	pH 9.6	NA	1.224	1.695	1.831	1.9004	2.269	2.483	0.494927065333873	0.574	7	0.187064847426921	1.44266880789844	2.35813119210156
WT	2	pH 9.6	NA	1.224	1.695	1.831	1.9004	2.269	2.483	0.494927065333873	0.574	7	0.187064847426921	1.44266880789844	2.35813119210156
WT	3	pH 9.6	2.269	1.224	1.695	1.831	1.9004	2.269	2.483	0.494927065333873	0.574	7	0.187064847426921	1.44266880789844	2.35813119210156
WT	4	pH 9.6	1.831	1.224	1.695	1.831	1.9004	2.269	2.483	0.494927065333873	0.574	7	0.187064847426921	1.44266880789844	2.35813119210156
WT	5	pH 9.6	2.483	1.224	1.695	1.831	1.9004	2.269	2.483	0.494927065333873	0.574	7	0.187064847426921	1.44266880789844	2.35813119210156
WT	6	pH 9.6	1.224	1.224	1.695	1.831	1.9004	2.269	2.483	0.494927065333873	0.574	7	0.187064847426921	1.44266880789844	2.35813119210156
WT	7	pH 9.6	1.695	1.224	1.695	1.831	1.9004	2.269	2.483	0.494927065333873	0.574	7	0.187064847426921	1.44266880789844	2.35813119210156
R118H	1	pH 5.6	-0.4	-0.416	-0.40925	-0.4035	-0.368	-0.36225	-0.249	0.0796031825159438	0.0469999999999999	5	0.0355996254661946	-0.466840405872491	-0.269159594127509
R118H	2	pH 5.6	-0.249	-0.416	-0.40925	-0.4035	-0.368	-0.36225	-0.249	0.0796031825159438	0.0469999999999999	5	0.0355996254661946	-0.466840405872491	-0.269159594127509
R118H	3	pH 5.6	-0.416	-0.416	-0.40925	-0.4035	-0.368	-0.36225	-0.249	0.0796031825159438	0.0469999999999999	5	0.0355996254661946	-0.466840405872491	-0.269159594127509
R118H	4	pH 5.6	-0.407	-0.416	-0.40925	-0.4035	-0.368	-0.36225	-0.249	0.0796031825159438	0.0469999999999999	5	0.0355996254661946	-0.466840405872491	-0.269159594127509
R118H	5	pH 5.6	NA	-0.416	-0.40925	-0.4035	-0.368	-0.36225	-0.249	0.0796031825159438	0.0469999999999999	5	0.0355996254661946	-0.466840405872491	-0.269159594127509
R118H	1	pH 7.6	NA	0.356	0.37025	0.5665	0.66875	0.865	1.186	0.391413996513496	0.49475	5	0.175045660709808	0.182745332136139	1.15475466786386
R118H	2	pH 7.6	1.186	0.356	0.37025	0.5665	0.66875	0.865	1.186	0.391413996513496	0.49475	5	0.175045660709808	0.182745332136139	1.15475466786386
R118H	3	pH 7.6	0.375	0.356	0.37025	0.5665	0.66875	0.865	1.186	0.391413996513496	0.49475	5	0.175045660709808	0.182745332136139	1.15475466786386
R118H	4	pH 7.6	0.356	0.356	0.37025	0.5665	0.66875	0.865	1.186	0.391413996513496	0.49475	5	0.175045660709808	0.182745332136139	1.15475466786386
R118H	5	pH 7.6	0.758	0.356	0.37025	0.5665	0.66875	0.865	1.186	0.391413996513496	0.49475	5	0.175045660709808	0.182745332136139	1.15475466786386
R118H	1	pH 9.6	NA	2.8	3.475	4.208	4.01325	4.74625	4.837	0.956124599620782	1.27125	5	0.427591919942367	2.82606450685389	5.20043549314611
R118H	2	pH 9.6	4.716	2.8	3.475	4.208	4.01325	4.74625	4.837	0.956124599620782	1.27125	5	0.427591919942367	2.82606450685389	5.20043549314611
R118H	3	pH 9.6	3.7	2.8	3.475	4.208	4.01325	4.74625	4.837	0.956124599620782	1.27125	5	0.427591919942367	2.82606450685389	5.20043549314611
R118H	4	pH 9.6	2.8	2.8	3.475	4.208	4.01325	4.74625	4.837	0.956124599620782	1.27125	5	0.427591919942367	2.82606450685389	5.20043549314611
R118H	5	pH 9.6	4.837	2.8	3.475	4.208	4.01325	4.74625	4.837	0.956124599620782	1.27125	5	0.427591919942367	2.82606450685389	5.20043549314611
