# Supplementary material for: Plastid-localized xanthorhodopsin increases diatom biomass and ecosystem productivity in iron-limited surface oceans
Source: Nat Microbiol. 2023 Oct 16;8(11):2050–66. doi: 10.1038/s41564-023-01498-5 (PMC10627834; doi:10.1038/s41564-023-01498-5)
Supplement: Supplementary file 6 — Statistical source data for Fig. 4a–k. [file 41564_2023_1498_MOESM6_ESM.zip › Strauss_Fig4k_SourceData.csv]

construct	holding_potential	buffer_pH	mean	sd
R118H	-100	pH 5.6	-0.546	0.279797248020777
R118H	-80	pH 5.6	-0.4522	0.24265551714313
R118H	-60	pH 5.6	-0.3666	0.218587053596502
R118H	-40	pH 5.6	-0.2906	0.204972681106532
R118H	-20	pH 5.6	-0.2222	0.190362023523601
R118H	0	pH 5.6	-0.1632	0.190771329082753
R118H	20	pH 5.6	-0.084	0.17572990639046
R118H	-100	pH 7.6	-0.3082	0.104993809341313
R118H	-80	pH 7.6	-0.2208	0.0543019336672277
R118H	-60	pH 7.6	-0.1366	0.036432128677858
R118H	-40	pH 7.6	-0.0546	0.0487267893463134
R118H	-20	pH 7.6	0.051	0.0814821043747235
R118H	0	pH 7.6	0.16175	0.114331025243953
R118H	20	pH 7.6	0.27525	0.148520200646242
R118H	-100	pH 9.6	0.1108	0.0755327743433273
R118H	-80	pH 9.6	0.1822	0.105899480640842
R118H	-60	pH 9.6	0.271	0.129834510050294
R118H	-40	pH 9.6	0.393	0.150903942957101
R118H	-20	pH 9.6	0.5216	0.188759900402601
R118H	0	pH 9.6	0.694	0.247508585709668
R118H	20	pH 9.6	0.9186	0.307221093025853
