# Supplementary material for: Plastid-localized xanthorhodopsin increases diatom biomass and ecosystem productivity in iron-limited surface oceans
Source: Nat Microbiol. 2023 Oct 16;8(11):2050–66. doi: 10.1038/s41564-023-01498-5 (PMC10627834; doi:10.1038/s41564-023-01498-5)
Supplement: Supplementary file 7 — Statistical source data for Fig. 5c–i. [file 41564_2023_1498_MOESM7_ESM.zip]

Archive with 12 entries (12 files):
- Strauss_Fig5c_SourceData.csv
- __MACOSX/._Strauss_Fig5c_SourceData.csv
- Strauss_Fig5d_SourceData.csv
- __MACOSX/._Strauss_Fig5d_SourceData.csv
- Strauss_Fig5e_SourceData.csv
- __MACOSX/._Strauss_Fig5e_SourceData.csv
- Strauss_Fig5fg_SourceData.csv
- __MACOSX/._Strauss_Fig5fg_SourceData.csv
- Strauss_Fig5h_SourceData.csv
- __MACOSX/._Strauss_Fig5h_SourceData.csv
- Strauss_Fig5i_SourceData.csv
- __MACOSX/._Strauss_Fig5i_SourceData.csv
