# Supplementary material for: Plastid-localized xanthorhodopsin increases diatom biomass and ecosystem productivity in iron-limited surface oceans
Source: Nat Microbiol. 2023 Oct 16;8(11):2050–66. doi: 10.1038/s41564-023-01498-5 (PMC10627834; doi:10.1038/s41564-023-01498-5)
Supplement: Supplementary file 7 — Statistical source data for Fig. 5c–i. [file 41564_2023_1498_MOESM7_ESM.zip › Strauss_Fig5c_SourceData.csv]

group	replicate	day	cell_count	FvFm	min.cell_count	q1.cell_count	median.cell_count	mean.cell_count	q3.cell_count	max.cell_count	sd.cell_count	iqr.cell_count	n.cell_count	se.cell_count	CI_lower.cell_count	CI_upper.cell_count	min.FvFm	q1.FvFm	median.FvFm	mean.FvFm	q3.FvFm	max.FvFm	sd.FvFm	iqr.FvFm	n.FvFm	se.FvFm	CI_lower.FvFm	CI_upper.FvFm
green	n1	0	53000	0.07	51120	52060	53000	52422.3333333333	53073.5	53147	1130.24613838461	1013.5	3	652.547912246892	49614.6462774119	55230.0203892547	0.07	0.07	0.07	0.07	0.07	0.07	0	0	3	0	0.07	0.07
green	n2	0	51120	0.07	51120	52060	53000	52422.3333333333	53073.5	53147	1130.24613838461	1013.5	3	652.547912246892	49614.6462774119	55230.0203892547	0.07	0.07	0.07	0.07	0.07	0.07	0	0	3	0	0.07	0.07
green	n3	0	53147	0.07	51120	52060	53000	52422.3333333333	53073.5	53147	1130.24613838461	1013.5	3	652.547912246892	49614.6462774119	55230.0203892547	0.07	0.07	0.07	0.07	0.07	0.07	0	0	3	0	0.07	0.07
red	n1	0	49733	0.07	48627	49180	49733	50649	51660	53587	2603.78416924291	2480	3	1503.29549102408	44180.8415519252	57117.1584480748	0.07	0.07	0.07	0.07	0.07	0.07	0	0	3	0	0.07	0.07
red	n2	0	53587	0.07	48627	49180	49733	50649	51660	53587	2603.78416924291	2480	3	1503.29549102408	44180.8415519252	57117.1584480748	0.07	0.07	0.07	0.07	0.07	0.07	0	0	3	0	0.07	0.07
red	n3	0	48627	0.07	48627	49180	49733	50649	51660	53587	2603.78416924291	2480	3	1503.29549102408	44180.8415519252	57117.1584480748	0.07	0.07	0.07	0.07	0.07	0.07	0	0	3	0	0.07	0.07
green	n1	1	53973	0.09	51373	52440	53507	52951	53740	53973	1386.30876791572	1300	3	800.385740336079	49507.2181094904	56394.7818905096	0.09	0.095	0.1	0.1	0.105	0.11	0.01	0.01	3	0.00577350269189626	0.0751586228824967	0.124841377117503
green	n2	1	51373	0.11	51373	52440	53507	52951	53740	53973	1386.30876791572	1300	3	800.385740336079	49507.2181094904	56394.7818905096	0.09	0.095	0.1	0.1	0.105	0.11	0.01	0.01	3	0.00577350269189626	0.0751586228824967	0.124841377117503
green	n3	1	53507	0.1	51373	52440	53507	52951	53740	53973	1386.30876791572	1300	3	800.385740336079	49507.2181094904	56394.7818905096	0.09	0.095	0.1	0.1	0.105	0.11	0.01	0.01	3	0.00577350269189626	0.0751586228824967	0.124841377117503
red	n1	1	49133	0.23	49133	49820	50507	50137.6666666667	50640	50773	880.173467751291	820	3	508.168388539774	47951.1945625436	52324.1387707897	0.23	0.23	0.23	0.236666666666667	0.24	0.25	0.0115470053837925	0.00999999999999998	3	0.00666666666666666	0.207982315135004	0.26535101819833
red	n2	1	50773	0.25	49133	49820	50507	50137.6666666667	50640	50773	880.173467751291	820	3	508.168388539774	47951.1945625436	52324.1387707897	0.23	0.23	0.23	0.236666666666667	0.24	0.25	0.0115470053837925	0.00999999999999998	3	0.00666666666666666	0.207982315135004	0.26535101819833
red	n3	1	50507	0.23	49133	49820	50507	50137.6666666667	50640	50773	880.173467751291	820	3	508.168388539774	47951.1945625436	52324.1387707897	0.23	0.23	0.23	0.236666666666667	0.24	0.25	0.0115470053837925	0.00999999999999998	3	0.00666666666666666	0.207982315135004	0.26535101819833
green	n1	10	155400	0.07	155400	155400	155400	162733.333333333	166400	177400	12701.7059221718	11000	3	7333.33333333333	131180.546648504	194286.120018163	0.04	0.05	0.06	0.0566666666666667	0.065	0.07	0.0152752523165195	0.015	3	0.00881917103688197	0.0187208363306991	0.0946124970026343
green	n2	10	155400	0.04	155400	155400	155400	162733.333333333	166400	177400	12701.7059221718	11000	3	7333.33333333333	131180.546648504	194286.120018163	0.04	0.05	0.06	0.0566666666666667	0.065	0.07	0.0152752523165195	0.015	3	0.00881917103688197	0.0187208363306991	0.0946124970026343
green	n3	10	177400	0.06	155400	155400	155400	162733.333333333	166400	177400	12701.7059221718	11000	3	7333.33333333333	131180.546648504	194286.120018163	0.04	0.05	0.06	0.0566666666666667	0.065	0.07	0.0152752523165195	0.015	3	0.00881917103688197	0.0187208363306991	0.0946124970026343
red	n1	10	95053	0.11	76013	77966.5	79920	83662	87486.5	95053	10056.4567815906	9520	3	5806.09802994518	58680.3764622634	108643.623537737	0.07	0.085	0.1	0.0933333333333333	0.105	0.11	0.0208166599946613	0.02	3	0.0120185042515466	0.0416218832079107	0.145044783458756
red	n2	10	76013	0.1	76013	77966.5	79920	83662	87486.5	95053	10056.4567815906	9520	3	5806.09802994518	58680.3764622634	108643.623537737	0.07	0.085	0.1	0.0933333333333333	0.105	0.11	0.0208166599946613	0.02	3	0.0120185042515466	0.0416218832079107	0.145044783458756
red	n3	10	79920	0.07	76013	77966.5	79920	83662	87486.5	95053	10056.4567815906	9520	3	5806.09802994518	58680.3764622634	108643.623537737	0.07	0.085	0.1	0.0933333333333333	0.105	0.11	0.0208166599946613	0.02	3	0.0120185042515466	0.0416218832079107	0.145044783458756
green	n1	13	209800	0.05	209100	209450	209800	226466.666666667	235150	260500	29475.8092905578	25700	3	17017.8664284856	153244.697223631	299688.636109702	0.05	0.05	0.05	0.06	0.065	0.08	0.0173205080756888	0.015	3	0.01	0.0169734727025054	0.103026527297495
green	n2	13	209100	0.05	209100	209450	209800	226466.666666667	235150	260500	29475.8092905578	25700	3	17017.8664284856	153244.697223631	299688.636109702	0.05	0.05	0.05	0.06	0.065	0.08	0.0173205080756888	0.015	3	0.01	0.0169734727025054	0.103026527297495
green	n3	13	260500	0.08	209100	209450	209800	226466.666666667	235150	260500	29475.8092905578	25700	3	17017.8664284856	153244.697223631	299688.636109702	0.05	0.05	0.05	0.06	0.065	0.08	0.0173205080756888	0.015	3	0.01	0.0169734727025054	0.103026527297495
red	n1	13	101400	0.1	83173	89433	95693	93422	98546.5	101400	9323.30215106214	9113.5	3	5382.81100665195	70261.6335285036	116582.366471496	0.06	0.08	0.1	0.0866666666666667	0.1	0.1	0.023094010767585	0.02	3	0.0133333333333333	0.0292979636033405	0.144035369729993
red	n2	13	83173	0.06	83173	89433	95693	93422	98546.5	101400	9323.30215106214	9113.5	3	5382.81100665195	70261.6335285036	116582.366471496	0.06	0.08	0.1	0.0866666666666667	0.1	0.1	0.023094010767585	0.02	3	0.0133333333333333	0.0292979636033405	0.144035369729993
red	n3	13	95693	0.1	83173	89433	95693	93422	98546.5	101400	9323.30215106214	9113.5	3	5382.81100665195	70261.6335285036	116582.366471496	0.06	0.08	0.1	0.0866666666666667	0.1	0.1	0.023094010767585	0.02	3	0.0133333333333333	0.0292979636033405	0.144035369729993
green	n1	15	243100	0.04	243100	252100	261100	276633.333333333	293400	325700	43435.6228611187	41300	3	25077.5685512859	168733.264550664	384533.402116003	0.04	0.05	0.06	0.0633333333333333	0.075	0.09	0.0251661147842358	0.025	3	0.0145296631451356	0.000817238539575577	0.125849428127091
green	n2	15	261100	0.09	243100	252100	261100	276633.333333333	293400	325700	43435.6228611187	41300	3	25077.5685512859	168733.264550664	384533.402116003	0.04	0.05	0.06	0.0633333333333333	0.075	0.09	0.0251661147842358	0.025	3	0.0145296631451356	0.000817238539575577	0.125849428127091
green	n3	15	325700	0.06	243100	252100	261100	276633.333333333	293400	325700	43435.6228611187	41300	3	25077.5685512859	168733.264550664	384533.402116003	0.04	0.05	0.06	0.0633333333333333	0.075	0.09	0.0251661147842358	0.025	3	0.0145296631451356	0.000817238539575577	0.125849428127091
red	n1	15	109100	0.06	89027	92367	95707	97944.6666666667	102403.5	109100	10221.8734258126	10036.5	3	5901.60137401517	72552.1254048671	123337.207928466	0.06	0.07	0.08	0.0766666666666667	0.085	0.09	0.0152752523165195	0.015	3	0.00881917103688197	0.0387208363306991	0.114612497002634
red	n2	15	89027	0.08	89027	92367	95707	97944.6666666667	102403.5	109100	10221.8734258126	10036.5	3	5901.60137401517	72552.1254048671	123337.207928466	0.06	0.07	0.08	0.0766666666666667	0.085	0.09	0.0152752523165195	0.015	3	0.00881917103688197	0.0387208363306991	0.114612497002634
red	n3	15	95707	0.09	89027	92367	95707	97944.6666666667	102403.5	109100	10221.8734258126	10036.5	3	5901.60137401517	72552.1254048671	123337.207928466	0.06	0.07	0.08	0.0766666666666667	0.085	0.09	0.0152752523165195	0.015	3	0.00881917103688197	0.0387208363306991	0.114612497002634
green	n1	17	301100	0.04	301100	320850	340600	355466.666666667	382650	424700	63126.8828102048	61800	3	36446.3227835737	198650.796452593	512282.53688074	0.04	0.055	0.07	0.07	0.085	0.1	0.03	0.03	3	0.0173205080756888	-0.00452413135250991	0.14452413135251
green	n2	17	340600	0.1	301100	320850	340600	355466.666666667	382650	424700	63126.8828102048	61800	3	36446.3227835737	198650.796452593	512282.53688074	0.04	0.055	0.07	0.07	0.085	0.1	0.03	0.03	3	0.0173205080756888	-0.00452413135250991	0.14452413135251
green	n3	17	424700	0.07	301100	320850	340600	355466.666666667	382650	424700	63126.8828102048	61800	3	36446.3227835737	198650.796452593	512282.53688074	0.04	0.055	0.07	0.07	0.085	0.1	0.03	0.03	3	0.0173205080756888	-0.00452413135250991	0.14452413135251
red	n1	17	119600	0.1	96547	100623.5	104700	106949	112150	119600	11689.897476026	11526.5	3	6749.16545458276	77909.6848333087	135988.315166691	0.07	0.07	0.07	0.08	0.085	0.1	0.0173205080756888	0.015	3	0.01	0.0369734727025054	0.123026527297495
red	n2	17	96547	0.07	96547	100623.5	104700	106949	112150	119600	11689.897476026	11526.5	3	6749.16545458276	77909.6848333087	135988.315166691	0.07	0.07	0.07	0.08	0.085	0.1	0.0173205080756888	0.015	3	0.01	0.0369734727025054	0.123026527297495
red	n3	17	104700	0.07	96547	100623.5	104700	106949	112150	119600	11689.897476026	11526.5	3	6749.16545458276	77909.6848333087	135988.315166691	0.07	0.07	0.07	0.08	0.085	0.1	0.0173205080756888	0.015	3	0.01	0.0369734727025054	0.123026527297495
green	n1	19	362900	0.08	362900	408600	454300	460566.666666667	509400	564500	100945.992160825	100800	3	58281.1957476661	209802.920689908	711330.412643425	0.08	0.08	0.08	0.0833333333333333	0.085	0.09	0.00577350269189625	0.00499999999999999	3	0.00333333333333333	0.0689911575675018	0.0976755090991649
green	n2	19	454300	0.08	362900	408600	454300	460566.666666667	509400	564500	100945.992160825	100800	3	58281.1957476661	209802.920689908	711330.412643425	0.08	0.08	0.08	0.0833333333333333	0.085	0.09	0.00577350269189625	0.00499999999999999	3	0.00333333333333333	0.0689911575675018	0.0976755090991649
green	n3	19	564500	0.09	362900	408600	454300	460566.666666667	509400	564500	100945.992160825	100800	3	58281.1957476661	209802.920689908	711330.412643425	0.08	0.08	0.08	0.0833333333333333	0.085	0.09	0.00577350269189625	0.00499999999999999	3	0.00333333333333333	0.0689911575675018	0.0976755090991649
red	n1	19	135700	0.11	105100	110400	115700	118833.333333333	125700	135700	15538.7687199898	15300	3	8971.31230336145	80232.8919618403	157433.774704826	0.11	0.11	0.11	0.11	0.11	0.11	0	0	3	0	0.11	0.11
red	n2	19	105100	0.11	105100	110400	115700	118833.333333333	125700	135700	15538.7687199898	15300	3	8971.31230336145	80232.8919618403	157433.774704826	0.11	0.11	0.11	0.11	0.11	0.11	0	0	3	0	0.11	0.11
red	n3	19	115700	0.11	105100	110400	115700	118833.333333333	125700	135700	15538.7687199898	15300	3	8971.31230336145	80232.8919618403	157433.774704826	0.11	0.11	0.11	0.11	0.11	0.11	0	0	3	0	0.11	0.11
green	n1	21	427500	0.07	427500	492500	557500	542366.666666667	599800	642100	108097.425192894	107300	3	62410.0775338228	273837.776201888	810895.557131445	0.07	0.075	0.08	0.0766666666666667	0.08	0.08	0.00577350269189625	0.00499999999999999	3	0.00333333333333333	0.0623244909008351	0.0910088424324982
green	n2	21	557500	0.08	427500	492500	557500	542366.666666667	599800	642100	108097.425192894	107300	3	62410.0775338228	273837.776201888	810895.557131445	0.07	0.075	0.08	0.0766666666666667	0.08	0.08	0.00577350269189625	0.00499999999999999	3	0.00333333333333333	0.0623244909008351	0.0910088424324982
green	n3	21	642100	0.08	427500	492500	557500	542366.666666667	599800	642100	108097.425192894	107300	3	62410.0775338228	273837.776201888	810895.557131445	0.07	0.075	0.08	0.0766666666666667	0.08	0.08	0.00577350269189625	0.00499999999999999	3	0.00333333333333333	0.0623244909008351	0.0910088424324982
red	n1	21	141200	0.11	111400	115000	118600	123733.333333333	129900	141200	15549.0621367764	14900	3	8977.25521031407	85107.3216970179	162359.344969649	0.11	0.11	0.11	0.113333333333333	0.115	0.12	0.00577350269189625	0.00499999999999999	3	0.00333333333333333	0.0989911575675018	0.127675509099165
red	n2	21	111400	0.11	111400	115000	118600	123733.333333333	129900	141200	15549.0621367764	14900	3	8977.25521031407	85107.3216970179	162359.344969649	0.11	0.11	0.11	0.113333333333333	0.115	0.12	0.00577350269189625	0.00499999999999999	3	0.00333333333333333	0.0989911575675018	0.127675509099165
red	n3	21	118600	0.12	111400	115000	118600	123733.333333333	129900	141200	15549.0621367764	14900	3	8977.25521031407	85107.3216970179	162359.344969649	0.11	0.11	0.11	0.113333333333333	0.115	0.12	0.00577350269189625	0.00499999999999999	3	0.00333333333333333	0.0989911575675018	0.127675509099165
green	n1	23	505800	0.15	505800	609750	713700	677066.666666667	762700	811700	156205.644370917	152950	3	90185.3708264878	289030.334696612	1065102.99863672	0.12	0.135	0.15	0.14	0.15	0.15	0.0173205080756888	0.015	3	0.01	0.0969734727025054	0.183026527297495
green	n2	23	713700	0.12	505800	609750	713700	677066.666666667	762700	811700	156205.644370917	152950	3	90185.3708264878	289030.334696612	1065102.99863672	0.12	0.135	0.15	0.14	0.15	0.15	0.0173205080756888	0.015	3	0.01	0.0969734727025054	0.183026527297495
green	n3	23	811700	0.15	505800	609750	713700	677066.666666667	762700	811700	156205.644370917	152950	3	90185.3708264878	289030.334696612	1065102.99863672	0.12	0.135	0.15	0.14	0.15	0.15	0.0173205080756888	0.015	3	0.01	0.0969734727025054	0.183026527297495
red	n1	23	155500	0.24	114400	121850	129300	133066.666666667	142400	155500	20807.2903890279	20550	3	12013.094707212	81378.4919319422	184754.841401391	0.14	0.185	0.23	0.203333333333333	0.235	0.24	0.055075705472861	0.05	3	0.0317979733805649	0.0665176963669453	0.340148970299721
red	n2	23	114400	0.14	114400	121850	129300	133066.666666667	142400	155500	20807.2903890279	20550	3	12013.094707212	81378.4919319422	184754.841401391	0.14	0.185	0.23	0.203333333333333	0.235	0.24	0.055075705472861	0.05	3	0.0317979733805649	0.0665176963669453	0.340148970299721
red	n3	23	129300	0.23	114400	121850	129300	133066.666666667	142400	155500	20807.2903890279	20550	3	12013.094707212	81378.4919319422	184754.841401391	0.14	0.185	0.23	0.203333333333333	0.235	0.24	0.055075705472861	0.05	3	0.0317979733805649	0.0665176963669453	0.340148970299721
green	n1	3	69973	0.09	66373	67573	68773	68373	69373	69973	1833.03027798234	1800	3	1058.30052442584	63819.5003596839	72926.4996403161	0.05	0.055	0.06	0.0666666666666667	0.075	0.09	0.0208166599946613	0.02	3	0.0120185042515466	0.014955216541244	0.118378116792089
green	n2	3	66373	0.05	66373	67573	68773	68373	69373	69973	1833.03027798234	1800	3	1058.30052442584	63819.5003596839	72926.4996403161	0.05	0.055	0.06	0.0666666666666667	0.075	0.09	0.0208166599946613	0.02	3	0.0120185042515466	0.014955216541244	0.118378116792089
green	n3	3	68773	0.06	66373	67573	68773	68373	69373	69973	1833.03027798234	1800	3	1058.30052442584	63819.5003596839	72926.4996403161	0.05	0.055	0.06	0.0666666666666667	0.075	0.09	0.0208166599946613	0.02	3	0.0120185042515466	0.014955216541244	0.118378116792089
red	n1	3	60027	0.15	59173	59600	60027	60035.6666666667	60467	60907	867.032486896156	867	3	500.581439705647	57881.8385686553	62189.4947646781	0.12	0.135	0.15	0.143333333333333	0.155	0.16	0.0208166599946613	0.02	3	0.0120185042515466	0.0916218832079107	0.195044783458756
red	n2	3	60907	0.12	59173	59600	60027	60035.6666666667	60467	60907	867.032486896156	867	3	500.581439705647	57881.8385686553	62189.4947646781	0.12	0.135	0.15	0.143333333333333	0.155	0.16	0.0208166599946613	0.02	3	0.0120185042515466	0.0916218832079107	0.195044783458756
red	n3	3	59173	0.16	59173	59600	60027	60035.6666666667	60467	60907	867.032486896156	867	3	500.581439705647	57881.8385686553	62189.4947646781	0.12	0.135	0.15	0.143333333333333	0.155	0.16	0.0208166599946613	0.02	3	0.0120185042515466	0.0916218832079107	0.195044783458756
green	n1	6	103100	0.03	92040	97570	103100	101480	106200	109300	8743.2945735575	8630	3	5047.94347564762	79760.4522248838	123199.547775116	0.03	0.055	0.08	0.0666666666666667	0.085	0.09	0.0321455025366432	0.03	3	0.0185592145427667	-0.0131871884477746	0.146520521781108
green	n2	6	92040	0.08	92040	97570	103100	101480	106200	109300	8743.2945735575	8630	3	5047.94347564762	79760.4522248838	123199.547775116	0.03	0.055	0.08	0.0666666666666667	0.085	0.09	0.0321455025366432	0.03	3	0.0185592145427667	-0.0131871884477746	0.146520521781108
green	n3	6	109300	0.09	92040	97570	103100	101480	106200	109300	8743.2945735575	8630	3	5047.94347564762	79760.4522248838	123199.547775116	0.03	0.055	0.08	0.0666666666666667	0.085	0.09	0.0321455025366432	0.03	3	0.0185592145427667	-0.0131871884477746	0.146520521781108
red	n1	6	68147	0.11	68133	68140	68147	68613.3333333333	68853.5	69560	819.867265679838	713.5	3	473.350586540017	66576.6701400284	70649.9965266382	0.11	0.11	0.11	0.113333333333333	0.115	0.12	0.00577350269189625	0.00499999999999999	3	0.00333333333333333	0.0989911575675018	0.127675509099165
red	n2	6	69560	0.12	68133	68140	68147	68613.3333333333	68853.5	69560	819.867265679838	713.5	3	473.350586540017	66576.6701400284	70649.9965266382	0.11	0.11	0.11	0.113333333333333	0.115	0.12	0.00577350269189625	0.00499999999999999	3	0.00333333333333333	0.0989911575675018	0.127675509099165
red	n3	6	68133	0.11	68133	68140	68147	68613.3333333333	68853.5	69560	819.867265679838	713.5	3	473.350586540017	66576.6701400284	70649.9965266382	0.11	0.11	0.11	0.113333333333333	0.115	0.12	0.00577350269189625	0.00499999999999999	3	0.00333333333333333	0.0989911575675018	0.127675509099165
green	n1	8	123900	0.04	121300	122600	123900	128200	131650	139400	9786.214794291	9050	3	5650.07374583141	103889.694774213	152510.305225787	0.04	0.06	0.08	0.0766666666666667	0.095	0.11	0.0351188458428425	0.035	3	0.0202758751009941	-0.0105733826846846	0.163906716018018
green	n2	8	121300	0.08	121300	122600	123900	128200	131650	139400	9786.214794291	9050	3	5650.07374583141	103889.694774213	152510.305225787	0.04	0.06	0.08	0.0766666666666667	0.095	0.11	0.0351188458428425	0.035	3	0.0202758751009941	-0.0105733826846846	0.163906716018018
green	n3	8	139400	0.11	121300	122600	123900	128200	131650	139400	9786.214794291	9050	3	5650.07374583141	103889.694774213	152510.305225787	0.04	0.06	0.08	0.0766666666666667	0.095	0.11	0.0351188458428425	0.035	3	0.0202758751009941	-0.0105733826846846	0.163906716018018
red	n1	8	79000	0.12	70400	70973.5	71547	73649	75273.5	79000	4669.45425076636	4300	3	2695.9106686486	62049.4326023784	85248.5673976216	0.08	0.1	0.12	0.106666666666667	0.12	0.12	0.023094010767585	0.02	3	0.0133333333333333	0.0492979636033405	0.164035369729993
red	n2	8	70400	0.08	70400	70973.5	71547	73649	75273.5	79000	4669.45425076636	4300	3	2695.9106686486	62049.4326023784	85248.5673976216	0.08	0.1	0.12	0.106666666666667	0.12	0.12	0.023094010767585	0.02	3	0.0133333333333333	0.0492979636033405	0.164035369729993
red	n3	8	71547	0.12	70400	70973.5	71547	73649	75273.5	79000	4669.45425076636	4300	3	2695.9106686486	62049.4326023784	85248.5673976216	0.08	0.1	0.12	0.106666666666667	0.12	0.12	0.023094010767585	0.02	3	0.0133333333333333	0.0492979636033405	0.164035369729993
