# Supplementary material for: Plastid-localized xanthorhodopsin increases diatom biomass and ecosystem productivity in iron-limited surface oceans
Source: Nat Microbiol. 2023 Oct 16;8(11):2050–66. doi: 10.1038/s41564-023-01498-5 (PMC10627834; doi:10.1038/s41564-023-01498-5)
Supplement: Supplementary file 7 — Statistical source data for Fig. 5c–i. [file 41564_2023_1498_MOESM7_ESM.zip › Strauss_Fig5d_SourceData.csv]

group	replicate	day	cell_count	FvFm	min.cell_count	q1.cell_count	median.cell_count	mean.cell_count	q3.cell_count	max.cell_count	sd.cell_count	iqr.cell_count	n.cell_count	se.cell_count	CI_lower.cell_count	CI_upper.cell_count	min.FvFm	q1.FvFm	median.FvFm	mean.FvFm	q3.FvFm	max.FvFm	sd.FvFm	iqr.FvFm	n.FvFm	se.FvFm	CI_lower.FvFm	CI_upper.FvFm
green light	n1	0	57000	0.52	54360	54793.5	55227	55529	56113.5	57000	1345.66080421479	1320	3	776.917627551338	52186.1932490258	58871.8067509742	0.52	0.52	0.52	0.52	0.52	0.52	0	0	3	0	0.52	0.52
green light	n2	0	55227	0.52	54360	54793.5	55227	55529	56113.5	57000	1345.66080421479	1320	3	776.917627551338	52186.1932490258	58871.8067509742	0.52	0.52	0.52	0.52	0.52	0.52	0	0	3	0	0.52	0.52
green light	n3	0	54360	0.52	54360	54793.5	55227	55529	56113.5	57000	1345.66080421479	1320	3	776.917627551338	52186.1932490258	58871.8067509742	0.52	0.52	0.52	0.52	0.52	0.52	0	0	3	0	0.52	0.52
red light	n1	0	53547	0.52	53547	53967	54387	56107	57387	60387	3730.30829825096	3420	3	2153.69450015549	46840.4004798596	65373.5995201404	0.52	0.52	0.52	0.52	0.52	0.52	0	0	3	0	0.52	0.52
red light	n2	0	60387	0.52	53547	53967	54387	56107	57387	60387	3730.30829825096	3420	3	2153.69450015549	46840.4004798596	65373.5995201404	0.52	0.52	0.52	0.52	0.52	0.52	0	0	3	0	0.52	0.52
red light	n3	0	54387	0.52	53547	53967	54387	56107	57387	60387	3730.30829825096	3420	3	2153.69450015549	46840.4004798596	65373.5995201404	0.52	0.52	0.52	0.52	0.52	0.52	0	0	3	0	0.52	0.52
green light	n1	2	159300	NA	131000	139400	147800	146033.333333333	153550	159300	14232.4746032914	14150	3	8217.12304344478	110677.906439768	181388.760226898	NA	NA	NA	NA	NA	NA	NA	NA	3	NA	NA	NA
green light	n2	2	131000	NA	131000	139400	147800	146033.333333333	153550	159300	14232.4746032914	14150	3	8217.12304344478	110677.906439768	181388.760226898	NA	NA	NA	NA	NA	NA	NA	NA	3	NA	NA	NA
green light	n3	2	147800	NA	131000	139400	147800	146033.333333333	153550	159300	14232.4746032914	14150	3	8217.12304344478	110677.906439768	181388.760226898	NA	NA	NA	NA	NA	NA	NA	NA	3	NA	NA	NA
red light	n1	2	145800	NA	145800	148300	150800	149300	151050	151300	3041.38126514911	2750	3	1755.94229214212	141744.790103432	156855.209896568	NA	NA	NA	NA	NA	NA	NA	NA	3	NA	NA	NA
red light	n2	2	151300	NA	145800	148300	150800	149300	151050	151300	3041.38126514911	2750	3	1755.94229214212	141744.790103432	156855.209896568	NA	NA	NA	NA	NA	NA	NA	NA	3	NA	NA	NA
red light	n3	2	150800	NA	145800	148300	150800	149300	151050	151300	3041.38126514911	2750	3	1755.94229214212	141744.790103432	156855.209896568	NA	NA	NA	NA	NA	NA	NA	NA	3	NA	NA	NA
green light	n1	3	245300	0.22	186500	203650	220800	217533.333333333	233050	245300	29535.7974893744	29400	3	17052.5006312206	144162.344943358	290904.321723309	0.13	0.14	0.15	0.166666666666667	0.185	0.22	0.0472581562625261	0.045	3	0.0272845092395748	0.0492708985071356	0.284062434826198
green light	n2	3	186500	0.13	186500	203650	220800	217533.333333333	233050	245300	29535.7974893744	29400	3	17052.5006312206	144162.344943358	290904.321723309	0.13	0.14	0.15	0.166666666666667	0.185	0.22	0.0472581562625261	0.045	3	0.0272845092395748	0.0492708985071356	0.284062434826198
green light	n3	3	220800	0.15	186500	203650	220800	217533.333333333	233050	245300	29535.7974893744	29400	3	17052.5006312206	144162.344943358	290904.321723309	0.13	0.14	0.15	0.166666666666667	0.185	0.22	0.0472581562625261	0.045	3	0.0272845092395748	0.0492708985071356	0.284062434826198
red light	n1	3	241200	0.41	241200	242550	243900	244966.666666667	246850	249800	4398.10565281615	4300	3	2539.24748257782	234041.166554244	255892.16677909	0.33	0.37	0.41	0.386666666666667	0.415	0.42	0.0493288286231625	0.045	3	0.0284800124843918	0.2641270632074	0.509206270125934
red light	n2	3	249800	0.42	241200	242550	243900	244966.666666667	246850	249800	4398.10565281615	4300	3	2539.24748257782	234041.166554244	255892.16677909	0.33	0.37	0.41	0.386666666666667	0.415	0.42	0.0493288286231625	0.045	3	0.0284800124843918	0.2641270632074	0.509206270125934
red light	n3	3	243900	0.33	241200	242550	243900	244966.666666667	246850	249800	4398.10565281615	4300	3	2539.24748257782	234041.166554244	255892.16677909	0.33	0.37	0.41	0.386666666666667	0.415	0.42	0.0493288286231625	0.045	3	0.0284800124843918	0.2641270632074	0.509206270125934
green light	n1	4	395800	NA	259400	290450	321500	325566.666666667	358650	395800	68290.8729870495	68200	3	39427.7539022676	155922.733711185	495210.599622148	NA	NA	NA	NA	NA	NA	NA	NA	3	NA	NA	NA
green light	n2	4	259400	NA	259400	290450	321500	325566.666666667	358650	395800	68290.8729870495	68200	3	39427.7539022676	155922.733711185	495210.599622148	NA	NA	NA	NA	NA	NA	NA	NA	3	NA	NA	NA
green light	n3	4	321500	NA	259400	290450	321500	325566.666666667	358650	395800	68290.8729870495	68200	3	39427.7539022676	155922.733711185	495210.599622148	NA	NA	NA	NA	NA	NA	NA	NA	3	NA	NA	NA
red light	n1	4	371900	NA	364100	368000	371900	374300	379400	386900	11587.9247494968	11400	3	6690.29147347109	345513.99912885	403086.00087115	NA	NA	NA	NA	NA	NA	NA	NA	3	NA	NA	NA
red light	n2	4	386900	NA	364100	368000	371900	374300	379400	386900	11587.9247494968	11400	3	6690.29147347109	345513.99912885	403086.00087115	NA	NA	NA	NA	NA	NA	NA	NA	3	NA	NA	NA
red light	n3	4	364100	NA	364100	368000	371900	374300	379400	386900	11587.9247494968	11400	3	6690.29147347109	345513.99912885	403086.00087115	NA	NA	NA	NA	NA	NA	NA	NA	3	NA	NA	NA
green light	n1	5	596300	0.1	383000	411800	440600	473300	518450	596300	110345.774726539	106650	3	63708.1627423049	199185.899669499	747414.100330501	0.1	0.1	0.1	0.113333333333333	0.12	0.14	0.023094010767585	0.02	3	0.0133333333333333	0.0559646302700072	0.17070203639666
green light	n2	5	383000	0.14	383000	411800	440600	473300	518450	596300	110345.774726539	106650	3	63708.1627423049	199185.899669499	747414.100330501	0.1	0.1	0.1	0.113333333333333	0.12	0.14	0.023094010767585	0.02	3	0.0133333333333333	0.0559646302700072	0.17070203639666
green light	n3	5	440600	0.1	383000	411800	440600	473300	518450	596300	110345.774726539	106650	3	63708.1627423049	199185.899669499	747414.100330501	0.1	0.1	0.1	0.113333333333333	0.12	0.14	0.023094010767585	0.02	3	0.0133333333333333	0.0559646302700072	0.17070203639666
red light	n1	5	495400	0.29	495400	509450	523500	523066.666666667	536900	550300	27452.565150334	27450	3	15849.7458794911	454870.714292439	591262.619040894	0.28	0.285	0.29	0.293333333333333	0.3	0.31	0.0152752523165195	0.015	3	0.00881917103688196	0.255387502997366	0.331279163669301
red light	n2	5	550300	0.31	495400	509450	523500	523066.666666667	536900	550300	27452.565150334	27450	3	15849.7458794911	454870.714292439	591262.619040894	0.28	0.285	0.29	0.293333333333333	0.3	0.31	0.0152752523165195	0.015	3	0.00881917103688196	0.255387502997366	0.331279163669301
red light	n3	5	523500	0.28	495400	509450	523500	523066.666666667	536900	550300	27452.565150334	27450	3	15849.7458794911	454870.714292439	591262.619040894	0.28	0.285	0.29	0.293333333333333	0.3	0.31	0.0152752523165195	0.015	3	0.00881917103688196	0.255387502997366	0.331279163669301
green light	n1	6	856000	NA	539600	593050	646500	680700	751250	856000	160948.656409428	158200	3	92923.7501036917	280881.372957794	1080518.62704221	NA	NA	NA	NA	NA	NA	NA	NA	3	NA	NA	NA
green light	n2	6	539600	NA	539600	593050	646500	680700	751250	856000	160948.656409428	158200	3	92923.7501036917	280881.372957794	1080518.62704221	NA	NA	NA	NA	NA	NA	NA	NA	3	NA	NA	NA
green light	n3	6	646500	NA	539600	593050	646500	680700	751250	856000	160948.656409428	158200	3	92923.7501036917	280881.372957794	1080518.62704221	NA	NA	NA	NA	NA	NA	NA	NA	3	NA	NA	NA
red light	n1	6	721200	NA	721200	736050	750900	751333.333333333	766400	781900	30352.3200650845	30350	3	17523.9201601062	675933.990420541	826732.676246126	NA	NA	NA	NA	NA	NA	NA	NA	3	NA	NA	NA
red light	n2	6	781900	NA	721200	736050	750900	751333.333333333	766400	781900	30352.3200650845	30350	3	17523.9201601062	675933.990420541	826732.676246126	NA	NA	NA	NA	NA	NA	NA	NA	3	NA	NA	NA
red light	n3	6	750900	NA	721200	736050	750900	751333.333333333	766400	781900	30352.3200650845	30350	3	17523.9201601062	675933.990420541	826732.676246126	NA	NA	NA	NA	NA	NA	NA	NA	3	NA	NA	NA
green light	n1	7	1159000	0.07	736300	833050	929800	941700	1044400	1159000	211601.110583097	211350	3	122167.958155975	416053.701352277	1467346.29864772	0.07	0.07	0.07	0.0766666666666667	0.08	0.09	0.0115470053837925	0.01	3	0.00666666666666666	0.0479823151350036	0.10535101819833
green light	n2	7	736300	0.07	736300	833050	929800	941700	1044400	1159000	211601.110583097	211350	3	122167.958155975	416053.701352277	1467346.29864772	0.07	0.07	0.07	0.0766666666666667	0.08	0.09	0.0115470053837925	0.01	3	0.00666666666666666	0.0479823151350036	0.10535101819833
green light	n3	7	929800	0.09	736300	833050	929800	941700	1044400	1159000	211601.110583097	211350	3	122167.958155975	416053.701352277	1467346.29864772	0.07	0.07	0.07	0.0766666666666667	0.08	0.09	0.0115470053837925	0.01	3	0.00666666666666666	0.0479823151350036	0.10535101819833
red light	n1	7	978100	0.24	978100	1002550	1027000	1015366.66666667	1034000	1041000	33024.2839942569	31450	3	19066.5792538789	933329.79739298	1097403.53594035	0.24	0.255	0.27	0.263333333333333	0.275	0.28	0.0208166599946613	0.02	3	0.0120185042515466	0.211621883207911	0.315044783458756
red light	n2	7	1041000	0.27	978100	1002550	1027000	1015366.66666667	1034000	1041000	33024.2839942569	31450	3	19066.5792538789	933329.79739298	1097403.53594035	0.24	0.255	0.27	0.263333333333333	0.275	0.28	0.0208166599946613	0.02	3	0.0120185042515466	0.211621883207911	0.315044783458756
red light	n3	7	1027000	0.28	978100	1002550	1027000	1015366.66666667	1034000	1041000	33024.2839942569	31450	3	19066.5792538789	933329.79739298	1097403.53594035	0.24	0.255	0.27	0.263333333333333	0.275	0.28	0.0208166599946613	0.02	3	0.0120185042515466	0.211621883207911	0.315044783458756
