# Supplementary material for: Plastid-localized xanthorhodopsin increases diatom biomass and ecosystem productivity in iron-limited surface oceans
Source: Nat Microbiol. 2023 Oct 16;8(11):2050–66. doi: 10.1038/s41564-023-01498-5 (PMC10627834; doi:10.1038/s41564-023-01498-5)
Supplement: Supplementary file 7 — Statistical source data for Fig. 5c–i. [file 41564_2023_1498_MOESM7_ESM.zip › Strauss_Fig5e_SourceData.csv]

wavelength.nm	W.m2	umol.m2.s	Cd.m2	LED
340	3.1070683126e-07	8.7681467782e-07	0	red light
342.5	0	0	0	red light
345	0	0	0	red light
347.5	2.3876651204e-06	6.8866231235e-06	0	red light
350	0	0	0	red light
352.5	0	0	0	red light
355	2.9901683682e-07	8.8105310969e-07	0	red light
357.5	4.1901911812e-06	1.2433344782e-05	0	red light
360	2.2678300308e-06	6.776276132e-06	0	red light
362.5	1.3687455178e-06	4.1182130767e-06	0	red light
365	2.4467190624e-05	7.4123353995e-05	0	red light
367.5	9.4224810822e-06	2.8740922921e-05	0	red light
370	0	0	0	red light
372.5	1.8458205318e-06	5.7068156292e-06	0	red light
375	0	0	0	red light
377.5	2.7382303526e-06	8.5795602523e-06	0	red light
380	2.5199920734e-06	7.9480549995e-06	0	red light
382.5	0	0	0	red light
385	1.2810837773e-06	4.0937032104e-06	4.3749010995e-08	red light
387.5	1.2353145042e-06	3.9730802741e-06	6.3272808905e-08	red light
390	1.2009343295e-06	3.8874244246e-06	8.2023814705e-08	red light
392.5	1.1753885913e-06	3.8291221833e-06	1.4045893666e-07	red light
395	1.1555040507e-06	3.7883200302e-06	1.9724454145e-07	red light
397.5	2.6306902828e-07	8.6793049155e-07	5.8375017375e-08	red light
400	1.1309781295e-06	3.7548473899e-06	3.0898322498e-07	red light
402.5	4.5144648813e-06	1.5081698552e-05	1.8500277084e-06	red light
405	2.1191417298e-05	7.1234949247e-05	1.1578990412e-05	red light
407.5	7.8050315726e-06	2.6398568036e-05	5.3308365641e-06	red light
410	6.0382858076e-06	2.0548286603e-05	4.9489790479e-06	red light
412.5	2.4863586048e-07	8.5126702732e-07	3.2248071104e-07	red light
415	1.8993260602e-06	6.5422286144e-06	3.3713037569e-06	red light
417.5	4.4007276829e-06	1.5249621603e-05	9.9148394696e-06	red light
420	3.5331047395e-06	1.2316403122e-05	9.6524421483e-06	red light
422.5	3.5559448468e-06	1.2469809592e-05	1.4326901788e-05	red light
425	4.4092966118e-06	1.5553793798e-05	2.3488323051e-05	red light
427.5	6.9295742028e-06	2.4587861665e-05	4.5908429094e-05	red light
430	6.0994055028e-06	2.1768778239e-05	4.8319490393e-05	red light
432.5	7.8039891931e-06	2.8014370206e-05	7.7017569347e-05	red light
435	9.9054544896e-05	0.00035763643435	0.0011698341752	red light
437.5	4.4112204971e-05	0.0001601824443	0.0006069839404	red light
440	9.5066883311e-06	3.4718425785e-05	0.0001492550068	red light
442.5	1.0549397557e-05	3.8745299878e-05	0.00019273749337	red light
445	1.0534341248e-05	3.89085894e-05	0.0002194303282	red light
447.5	1.2313490537e-05	4.5735382227e-05	0.00028801254366	red light
450	1.0772617697e-05	4.0235727098e-05	0.00027954942924	red light
452.5	9.8492644139e-06	3.6991374823e-05	0.00029262164574	red light
455	9.8138581595e-06	3.7062035339e-05	0.00032837169402	red light
457.5	7.919345362e-06	3.0071734176e-05	0.00029475803437	red light
460	6.9365192282e-06	2.6483630413e-05	0.00028425855797	red light
462.5	8.8567901959e-06	3.3999003365e-05	0.00040980368236	red light
465	8.8331636882e-06	3.4091595255e-05	0.00045543791976	red light
467.5	6.0157982231e-06	2.3342801055e-05	0.00034199812898	red light
470	7.9468169621e-06	3.1000532969e-05	0.0004938946742	red light
472.5	8.9416143549e-06	3.5066776096e-05	0.00062895315372	red light
475	7.0861702274e-06	2.7937226122e-05	0.00055654780966	red light
477.5	7.0567345673e-06	2.7967603274e-05	0.00061210115637	red light
480	9.9787071927e-06	3.9755169456e-05	0.0009472786738	red light
482.5	1.5837945161e-05	6.3427010884e-05	0.0016899087487	red light
485	3.8542532841e-05	0.00015515296595	0.0045672901417	red light
487.5	3.6596201241e-05	0.00014807737927	0.0047648254016	red light
490	3.9449368723e-05	0.0001604405826	0.0056018103587	red light
492.5	4.0260383587e-05	0.00016457438301	0.006510104026	red light
495	2.6030063454e-05	0.0001069445157	0.0047192505042	red light
497.5	2.2297623898e-05	9.2072463481e-05	0.0044795926411	red light
500	1.6188616918e-05	6.718276021e-05	0.0035712088921	red light
502.5	1.1071782274e-05	4.6177635919e-05	0.0027823388855	red light
505	3.2778071164e-06	1.3738928528e-05	0.00092434160682	red light
507.5	4.9941134092e-06	2.1036454208e-05	0.0015621586744	red light
510	8.1272126211e-06	3.4402491025e-05	0.0027916975353	red light
512.5	4.381464533e-06	1.8637654757e-05	0.0016596987651	red light
515	4.3719001523e-06	1.8687687201e-05	0.0018108410431	red light
517.5	3.0196665015e-06	1.2970222541e-05	0.0013573400924	red light
520	2.9921568123e-06	1.2914148802e-05	0.0014508968383	red light
522.5	2.9726063843e-06	1.2891450737e-05	0.0015184073411	red light
525	4.2684526723e-06	1.859978252e-05	0.0022913053945	red light
527.5	5.5894711904e-06	2.4472102239e-05	0.0031451954388	red light
530	4.2801663754e-06	1.8828451885e-05	0.0025197339452	red light
532.5	1.60280831e-05	7.0840120281e-05	0.0096873734257	red light
535	3.5786705224e-05	0.00015891086455	0.022191335909	red light
537.5	0.00013524008759	0.00060333984076	0.08598564769	red light
540	0.00032982658587	0.0014782827579	0.21488202069	red light
542.5	0.00047337136822	0.0021314729283	0.31171504597	red light
545	0.00058901578033	0.0026644128823	0.39199000181	red light
547.5	0.00047947362629	0.0021788480263	0.32244601368	red light
550	0.00022023529065	0.0010053741018	0.14964988	red light
552.5	9.0832168791e-05	0.00041653361803	0.061874873381	red light
555	3.776769704e-05	0.00017397689642	0.025795337078	red light
557.5	1.4336435319e-05	6.633827033e-05	0.0097659797393	red light
560	7.4442248393e-06	3.4600757053e-05	0.0050583507783	red light
562.5	8.926737836e-06	4.1676707272e-05	0.0060005531734	red light
565	7.5818076094e-06	3.5554886784e-05	0.0050411438795	red light
567.5	3.3349717269e-06	1.5708550577e-05	0.0021927439104	red light
570	4.8402837208e-06	2.2899382283e-05	0.0031471524753	red light
572.5	4.8955420916e-06	2.3262392134e-05	0.0031145438787	red light
575	7.7147025895e-05	0.00036818418108	0.048000879512	red light
577.5	0.00026877111627	0.0012882871531	0.16346659292	red light
580	0.00065643401531	0.0031600733497	0.3900530919	red light
582.5	0.0012500586458	0.0060437210378	0.71865871547	red light
585	0.0025150751378	0.012211947332	1.3973757466	red light
587.5	0.0043860651528	0.021387550201	2.3522467414	red light
590	0.0045007092496	0.022039973195	2.326866682	red light
592.5	0.0064398318671	0.031669483164	3.1909366901	red light
595	0.0048253570931	0.023830026004	2.2872192621	red light
597.5	0.0045054716977	0.022343760517	2.038275396	red light
600	0.0054073431341	0.026928568808	2.3300241565	red light
602.5	0.0031619844365	0.015812293671	1.293567833	red light
605	0.0037007240753	0.018583185944	1.432920362	red light
607.5	0.0099423500007	0.050131814291	3.6329346903	red light
610	0.10798380387	0.54672199899	37.092436629	red light
612.5	0.054568022607	0.27741018493	17.609100895	red light
615	0.021626009401	0.11038996499	6.5267296372	red light
617.5	0.013987359131	0.071688712386	3.9304479158	red light
620	0.011166752698	0.057464109384	2.905589052	red light
622.5	0.011459955788	0.059210726568	2.7549733714	red light
625	0.012128783742	0.062918065662	2.6756096935	red light
627.5	0.011673936692	0.060800780776	2.3441264878	red light
630	0.016818587128	0.087944392092	3.0424824115	red light
632.5	0.0086684070912	0.045506970127	1.4354882143	red light
635	0.0030477128964	0.01606297082	0.45776647704	red light
637.5	0.0019604984927	0.01037348765	0.26427519682	red light
640	0.0019897443801	0.010569522147	0.23777445342	red light
642.5	0.0021555264991	0.011494883938	0.23258130925	red light
645	0.0020322774407	0.010879797279	0.19570831754	red light
647.5	0.001770468316	0.0095149393473	0.14994096168	red light
650	0.0040386882367	0.021788723037	0.29514733634	red light
652.5	0.003261603867	0.017664031143	0.21272180421	red light
655	0.0017473255708	0.0094993354657	0.100244068	red light
657.5	0.0016829827667	0.0091844577036	0.083324476779	red light
660	0.0020478279782	0.011218001665	0.085312513572	red light
662.5	0.00288884144	0.015885016868	0.10604936926	red light
665	0.0021503809834	0.011869027838	0.068274596223	red light
667.5	0.0011956065533	0.0066239592069	0.032042255628	red light
670	0.0010969678294	0.0061002380993	0.023968747072	red light
672.5	0.001129257932	0.0063032354619	0.021783385508	red light
675	0.00099889373178	0.0055963021323	0.016711492133	red light
677.5	0.00094761977751	0.0053287029139	0.013427772247	red light
680	0.0011181722665	0.0063109642721	0.012981980014	red light
682.5	0.0010567239023	0.0059860767256	0.010672911413	red light
685	0.0013122866326	0.0074610056497	0.011292226474	red light
687.5	0.0029491623441	0.016828657626	0.02094790013	red light
690	0.0014226332848	0.008147420822	0.0079667463949	red light
692.5	0.0016286197755	0.0093608993146	0.0079802369	red light
695	0.0010625265025	0.0061291841297	0.0044626113105	red light
697.5	0.00040197269059	0.002327120399	0.0014069044171	red light
700	0.00039571263512	0.00229909041	0.0011079953783	red light
702.5	0.00073848365549	0.0043059135743	0.0018151928252	red light
705	0.0032889489451	0.019245284752	0.0069627049168	red light
707.5	0.0071234146198	0.041830471501	0.01264406095	red light
710	0.0058114148497	0.034246667709	0.0083335688945	red light
712.5	0.0045326193259	0.026804777539	0.0056476436801	red light
715	0.00081149048786	0.0048157903002	0.00085855693616	red light
717.5	0.00025524449873	0.0015200448011	0.00022226690949	red light
720	0.0002180797951	0.0013032448555	0.00014894850005	red light
722.5	0.00018892274802	0.0011329224892	0.00011290023422	red light
725	0.00019230581296	0.0011572002295	9.8499037398e-05	red light
727.5	0.00019943482803	0.0012042373504	8.5118784603e-05	red light
730	0.00014896800133	0.00090259712006	5.0872572454e-05	red light
732.5	0.00014529366659	0.00088334916945	4.4648743743e-05	red light
735	0.00010459287331	0.00063806882363	2.8574772988e-05	red light
737.5	7.9787482272e-05	0.00048839912586	1.9069208263e-05	red light
740	0.00012714689421	0.00078093622424	2.6052398624e-05	red light
742.5	0.00026085421136	0.0016075792911	4.4527813879e-05	red light
745	0.00014704279997	0.00090923915361	2.0086046476e-05	red light
747.5	0.00015803592395	0.00098049438117	1.6182878612e-05	red light
750	8.4966313766e-05	0.00052891530319	5.8031992302e-06	red light
752.5	5.4719342916e-05	0.00034176333602	3.2700279327e-06	red light
755	4.9684465368e-05	0.00031134770223	2.5448383161e-06	red light
757.5	0.00043388939781	0.0027279711164	1.8518399499e-05	red light
760	0.0018341281291	0.011569680238	6.2635475609e-05	red light
762.5	0.00059120678207	0.003741599922	0	red light
765	5.5222946139e-05	0.00035063809651	0	red light
767.5	0.00028737679118	0.001830662004	0	red light
770	0.00022299046053	0.0014251320332	0	red light
772.5	0.00011369196581	0.00072896446178	0	red light
775	3.4440883033e-05	0.00022154098011	0	red light
777.5	4.3234948112e-05	0.0002790059289	0	red light
780	3.5472939151e-05	0.00022965180806	0	red light
782.5	2.4925667653e-06	1.6188597999e-05	0	red light
785	0.00017819197382	0.0011610098054	0	red light
787.5	9.5931265083e-05	0.0006270307314	0	red light
790	3.6592066295e-05	0.0002399341787	0	red light
792.5	3.7025684493e-05	0.00024354569617	0	red light
795	1.073100717e-05	7.0808550811e-05	0	red light
797.5	2.0799482013e-05	0.00013767697131	0	red light
800	1.3999873766e-05	9.2959161807e-05	0	red light
340	3.1070683126e-07	8.7681467782e-07	0	green light
342.5	1.3582756161e-06	3.8612380077e-06	0	green light
345	3.1182552581e-07	8.9291239316e-07	0	green light
347.5	1.3495498507e-06	3.8924391569e-06	0	green light
350	2.352118061e-06	6.8329029672e-06	0	green light
352.5	1.3205572199e-06	3.8636202861e-06	0	green light
355	5.2826307838e-06	1.5565271604e-05	0	green light
357.5	0	0	0	green light
360	2.9580391706e-07	8.8386210418e-07	0	green light
362.5	2.4216266854e-06	7.2860692897e-06	0	green light
365	8.3854690872e-06	2.54037786e-05	0	green light
367.5	2.9687269163e-06	9.0553592764e-06	0	green light
370	4.2528585145e-07	1.3060528498e-06	0	green light
372.5	4.2595858425e-07	1.3169574529e-06	0	green light
375	3.9330876519e-07	1.2241735317e-06	0	green light
377.5	3.5716048077e-07	1.1190730764e-06	0	green light
380	2.5199920734e-06	7.9480549995e-06	0	green light
382.5	1.3426209853e-06	4.2624859731e-06	2.2918540219e-08	green light
385	3.2519818961e-06	1.0391708149e-05	1.1105518175e-07	green light
387.5	1.2353145042e-06	3.9730802741e-06	6.3272808905e-08	green light
390	7.6675037961e-06	2.4819709788e-05	5.2369050927e-07	green light
392.5	7.5044040827e-06	2.44474724e-05	8.9677628788e-07	green light
395	1.0043996749e-05	3.2929243342e-05	1.7145102451e-06	green light
397.5	1.3416520442e-05	4.4264455068e-05	2.9771258861e-06	green light
400	3.1580389308e-05	0.0001048468925	8.6277623589e-06	green light
402.5	9.5655548334e-05	0.0003195612731	3.9199643707e-05	green light
405	0.0046556622439	0.015650008633	0.0025438538501	green light
407.5	0.001958223674	0.0066232020214	0.0013374667693	green light
410	0.00050068142457	0.0017038188878	0.00041035849558	green light
412.5	0.00053315816349	0.0018254002623	0.00069150613805	green light
415	0.00083347382285	0.0028709005828	0.0014794160356	green light
417.5	0.0011087342783	0.0038420414579	0.002497978329	green light
420	0.0014003419552	0.0048815920558	0.0038257342216	green light
422.5	0.0017848362239	0.0062589744282	0.0071911051461	green light
425	0.0022847643934	0.0080595063977	0.012170939924	green light
427.5	0.002785438363	0.0098834316715	0.018453529155	green light
430	0.003268863582	0.011666574124	0.025895937297	green light
432.5	0.0039987472798	0.014354503048	0.039463636904	green light
435	0.040701956276	0.14695441313	0.48069010362	green light
437.5	0.021490993932	0.078039171716	0.2957160765	green light
440	0.0062384907949	0.022782968383	0.09794430548	green light
442.5	0.0068093359368	0.025008988562	0.12440656757	green light
445	0.0072800862526	0.026888998574	0.15164419664	green light
447.5	0.0077379524483	0.028740689881	0.18099070777	green light
450	0.0080187362157	0.029949979766	0.2080862048	green light
452.5	0.0081971698384	0.030786520621	0.2435379159	green light
455	0.0081229208706	0.030676210668	0.27179293233	green light
457.5	0.0079673385031	0.030253976131	0.29654433909	green light
460	0.0077482820195	0.02958294075	0.31752459716	green light
462.5	0.0076542666497	0.029382816102	0.35416291788	green light
465	0.0075284199292	0.029055936717	0.38816533155	green light
467.5	0.0073997182809	0.028712756859	0.42067398427	green light
470	0.0069092307523	0.026952909165	0.42940869126	green light
472.5	0.0066622718656	0.026127764689	0.46862420303	green light
475	0.0063438696283	0.02501070601	0.49824752061	green light
477.5	0.0060168812284	0.023846404528	0.52190427775	green light
480	0.0064980759955	0.025888334766	0.61686235425	green light
482.5	0.011846685815	0.047443015018	1.2640413765	green light
485	0.023871165703	0.096093377538	2.8287331358	green light
487.5	0.030572054442	0.12370217529	3.9804814883	green light
490	0.028025692966	0.11398049329	3.9796484012	green light
492.5	0.024165978429	0.098784478323	3.907638712	green light
495	0.015656177359	0.06432340468	2.8384649552	green light
497.5	0.014397107776	0.059449257284	2.8923789522	green light
500	0.009054390751	0.037575721617	1.9973985997	green light
502.5	0.0062463755067	0.026052070645	1.5697141648	green light
505	0.0034529214784	0.014472920377	0.97372385691	green light
507.5	0.0021315572884	0.0089786521881	0.66675111981	green light
510	0.0015897085894	0.0067292364589	0.54606490046	green light
512.5	0.0012218975181	0.0051976465676	0.46285477986	green light
515	0.00090524829518	0.0038694838377	0.37495384386	green light
517.5	0.00072248803296	0.0031032667236	0.32475837082	green light
520	0.00061313195898	0.002646277535	0.29730768691	green light
522.5	0.00047600475275	0.0020643136115	0.2431432277	green light
525	0.0004117116623	0.0017940335685	0.22100682032	green light
527.5	0.00037995405325	0.0016635338336	0.21380014576	green light
530	0.00036096069766	0.001587866109	0.21249756271	green light
532.5	0.00082134152667	0.0036301242125	0.49641881872	green light
535	0.0013112615837	0.0058226570624	0.81311330805	green light
537.5	0.0038023019012	0.016963019357	2.4175035488	green light
540	0.007784197326	0.034888772415	5.0714045579	green light
542.5	0.0131174222	0.059064472811	8.6378225187	green light
545	0.01263420789	0.057150839391	8.4080653508	green light
547.5	0.010624935834	0.048282364664	7.1452693484	green light
550	0.0049723239405	0.022698658788	3.3786941176	green light
552.5	0.0016526522657	0.0075786501274	1.1257867234	green light
555	0.00062434291847	0.0028760356539	0.42642621331	green light
557.5	0.00018275475315	0.00084565193152	0.12449253785	green light
560	5.6604200193e-05	0.0002630963225	0.038462554031	green light
562.5	3.0180875541e-05	0.00014090696268	0.020287584539	green light
565	1.7595515773e-05	8.2514171217e-05	0.011699258437	green light
567.5	9.1349225563e-06	4.3027768971e-05	0.0060062115808	green light
570	9.2405416488e-06	4.3717002541e-05	0.0060082001801	green light
572.5	3.4120444881e-06	1.6213182396e-05	0.0021707427033	green light
575	9.4741961625e-06	4.5215601186e-05	0.0058948448523	green light
577.5	2.1800493265e-05	0.00010449521434	0.013259060004	green light
580	2.8311907801e-05	0.00013629352415	0.016822935615	green light
582.5	3.6485489726e-05	0.00017639822145	0.020975508044	green light
585	3.5445980896e-05	0.00017210796024	0.019693786986	green light
587.5	4.5395766311e-05	0.00022136110547	0.024345749473	green light
590	3.464210856e-05	0.00016964240562	0.017909970126	green light
592.5	2.996184455e-05	0.00014734486104	0.014846093975	green light
595	2.3758773691e-05	0.00011733270387	0.01126165873	green light
597.5	2.0675783264e-05	0.00010253637815	0.0093537243486	green light
600	1.7590131788e-05	8.7598856304e-05	0.0075795877875	green light
602.5	7.4611935888e-06	3.7311563839e-05	0.0030523742972	green light
605	1.1084753328e-05	5.5662088837e-05	0.0042920164886	green light
607.5	1.4897460872e-05	7.5116722082e-05	0.0054435322026	green light
610	0.00016571671945	0.00083902375058	0.056923693131	green light
612.5	0.00014586993172	0.00074156626538	0.047072226966	green light
615	8.2002067296e-05	0.00041857955251	0.02474822391	green light
617.5	3.3210451529e-05	0.0001702118667	0.0093321368796	green light
620	2.5972371315e-05	0.00013365382279	0.0067580110162	green light
622.5	2.2372285542e-05	0.00011559200632	0.0053782974443	green light
625	2.0695868751e-05	0.00010735981915	0.0045655086465	green light
627.5	2.5128085908e-05	0.00013087335343	0.0050457196503	green light
630	3.3760202232e-05	0.00017653209747	0.0061072205838	green light
632.5	1.9589382536e-05	0.00010283936097	0.003244001748	green light
635	9.2270403819e-06	4.8631116333e-05	0.0013859014654	green light
637.5	6.540081706e-07	3.4605207327e-06	8.8160301397e-05	green light
640	5.1460835198e-06	2.7335995657e-05	0.00061495698062	green light
642.5	7.5729132832e-06	4.0384453311e-05	0.00081711734326	green light
645	5.395634438e-06	2.8885528964e-05	0.00051959959638	green light
647.5	5.5530848587e-06	2.9843666302e-05	0.00047029075668	green light
650	8.1749807895e-06	4.4104021359e-05	0.0005974275961	green light
652.5	3.3040481782e-06	1.7893898921e-05	0.00021549002218	green light
655	1.1175814301e-05	6.0757314447e-05	0.00064115646645	green light
657.5	3.4547254014e-06	1.8853300197e-05	0.00017104345462	green light
660	6.2608059947e-06	3.4296695239e-05	0.00026082517774	green light
662.5	6.3746860903e-06	3.5052805139e-05	0.00023401472638	green light
665	3.6768318801e-06	2.0294273562e-05	0.00011673941219	green light
667.5	3.7335779948e-06	2.0684955486e-05	0.00010005989026	green light
670	6.7226912005e-06	3.7384885766e-05	0.00014689080273	green light
672.5	0	0	0	green light
675	9.072604285e-07	5.0829265507e-06	1.5178466969e-05	green light
677.5	3.9828829963e-06	2.2396746809e-05	5.6437452058e-05	green light
680	4.0797753198e-06	2.3026251905e-05	4.7366191463e-05	green light
682.5	9.627001843e-07	5.453455869e-06	9.7232718614e-06	green light
685	4.2831348792e-06	2.4351763356e-05	3.6856375636e-05	green light
687.5	1.1131460294e-05	6.3518895303e-05	7.9066762468e-05	green light
690	1.1554737484e-05	6.6173981571e-05	6.470652991e-05	green light
692.5	4.6913487883e-06	2.6964699998e-05	2.2987609063e-05	green light
695	4.8078122285e-06	2.773386484e-05	2.019281136e-05	green light
697.5	1.1452213407e-06	6.6299726467e-06	4.0082746925e-06	green light
700	5.1288776237e-06	2.9798778994e-05	1.4360857346e-05	green light
702.5	0	0	0	green light
705	1.3750831774e-05	8.0462992126e-05	2.9110510866e-05	green light
707.5	5.2708897205e-05	0.00030951982161	9.3558292539e-05	green light
710	6.6989111128e-05	0.00039476683188	9.6062385358e-05	green light
712.5	0.00010084546639	0.00059637487686	0.00012565345112	green light
715	2.8998242051e-05	0.00017209006745	3.068014009e-05	green light
717.5	1.1014302947e-05	6.5592927625e-05	9.5912550062e-06	green light
720	1.6245221757e-05	9.708144522e-05	1.109548646e-05	green light
722.5	1.1649391969e-05	6.985849129e-05	6.9616766407e-06	green light
725	1.1857999191e-05	7.1355510132e-05	6.0736671856e-06	green light
727.5	1.71836797e-05	0.00010375935395	7.333994496e-06	green light
730	1.5791660918e-06	9.5681673502e-06	5.3928522035e-07	green light
732.5	6.9187460281e-06	4.2064246164e-05	2.1261306544e-06	green light
735	1.2464435679e-05	7.603928986e-05	3.4052838275e-06	green light
737.5	2.9571584339e-05	0.00018101506064	7.067608657e-06	green light
740	3.021876858e-05	0.00018560367662	6.191825682e-06	green light
742.5	7.8315146978e-05	0.00048263667204	1.3368395589e-05	green light
745	5.0224495464e-05	0.0003105631677	6.8606660804e-06	green light
747.5	6.4338735838e-05	0.00039917360182	6.5882865498e-06	green light
750	4.0247201258e-05	0.00025053882783	2.7488838459e-06	green light
752.5	3.4941267163e-05	0.00021823441938	2.0880901257e-06	green light
755	2.9266191929e-05	0.00018339659172	1.4990143506e-06	green light
757.5	0.00015530872506	0.00097646478164	6.6285763856e-06	green light
760	0.0011659968482	0.0073551081185	3.9818792366e-05	green light
762.5	0.00045131974771	0.0028562898533	0	green light
765	4.0093371854e-05	0.00025457286459	0	green light
767.5	0.00014869630214	0.00094723261871	0	green light
770	0.00024662902525	0.0015762061004	0	green light
772.5	0.00011369196581	0.00072896446178	0	green light
775	6.6478913762e-05	0.00042762561277	0	green light
777.5	3.5077410732e-05	0.00022636330081	0	green light
780	3.5472939151e-05	0.00022965180806	0	green light
782.5	1.9109678534e-05	0.00012411258466	0	green light
785	0.00020328943492	0.0013245323132	0	green light
787.5	0.00015535771248	0.0010154568482	0	green light
790	4.5101849154e-05	0.0002957328249	0	green light
792.5	3.7025684493e-05	0.00024354569617	0	green light
795	4.3749490771e-05	0.00028868101485	0	green light
797.5	4.6010975363e-05	0.00030455814867	0	green light
800	3.0969417725e-05	0.00020563693369	0	green light
