# Supplementary material for: Plastid-localized xanthorhodopsin increases diatom biomass and ecosystem productivity in iron-limited surface oceans
Source: Nat Microbiol. 2023 Oct 16;8(11):2050–66. doi: 10.1038/s41564-023-01498-5 (PMC10627834; doi:10.1038/s41564-023-01498-5)
Supplement: Supplementary file 7 — Statistical source data for Fig. 5c–i. [file 41564_2023_1498_MOESM7_ESM.zip › Strauss_Fig5fg_SourceData.csv]

experiment	cell_line	replicate	Day	cell_count	Fv.Fm	min	q1	median	mean	q3	max	sd	iqr	n	se	CI_lower	CI_upper
nutrient-replete	TpWT	1	1	46783	0.4	41831	46783	47528	47751.8	49097	53520	4216.81831479612	2314	5	1885.81848013005	42515.9285115514	52987.6714884486
nutrient-replete	TpWT	1	2	108900	0.45	92831	94246	99283	99212	100800	108900	6359.29331765724	6554	5	2843.96242942835	91315.8944334472	107108.105566553
nutrient-replete	TpWT	1	3	392800	0.52	305400	333900	378600	360780	392800	393200	39317.1972551452	58900	5	17583.1851494546	311961.25165801	409598.74834199
nutrient-replete	TpWT	1	4	980300	0.48	834600	918000	922100	924240	966200	980300	56969.755133755	48200	5	25477.6490281187	853502.706063932	994977.293936068
nutrient-replete	TpWT	1	5	1105000	0.33	1052000	1105000	1107000	1137200	1184000	1238000	73414.5762093605	79000	5	32831.9965886938	1046043.76377745	1228356.23622255
nutrient-replete	TpWT	1	6	1109000	0.22	1032000	1052000	1093000	1094400	1109000	1186000	59785.4497348644	57000	5	26736.8659345107	1020166.5594478	1168633.4405522
nutrient-replete	TpWT	1	7	944600	0.14	944600	967900	1013000	1015700	1038000	1115000	66530.2938517485	70100	5	29753.2519231092	933091.729334367	1098308.27066563
nutrient-replete	TpWT	2	1	53520	0.41	41831	46783	47528	47751.8	49097	53520	4216.81831479612	2314	5	1885.81848013005	42515.9285115514	52987.6714884486
nutrient-replete	TpWT	2	2	99283	0.46	92831	94246	99283	99212	100800	108900	6359.29331765724	6554	5	2843.96242942835	91315.8944334472	107108.105566553
nutrient-replete	TpWT	2	3	333900	0.53	305400	333900	378600	360780	392800	393200	39317.1972551452	58900	5	17583.1851494546	311961.25165801	409598.74834199
nutrient-replete	TpWT	2	4	966200	0.52	834600	918000	922100	924240	966200	980300	56969.755133755	48200	5	25477.6490281187	853502.706063932	994977.293936068
nutrient-replete	TpWT	2	5	1238000	0.36	1052000	1105000	1107000	1137200	1184000	1238000	73414.5762093605	79000	5	32831.9965886938	1046043.76377745	1228356.23622255
nutrient-replete	TpWT	2	6	1186000	0.24	1032000	1052000	1093000	1094400	1109000	1186000	59785.4497348644	57000	5	26736.8659345107	1020166.5594478	1168633.4405522
nutrient-replete	TpWT	2	7	1115000	0.16	944600	967900	1013000	1015700	1038000	1115000	66530.2938517485	70100	5	29753.2519231092	933091.729334367	1098308.27066563
nutrient-replete	TpWT	3	1	41831	0.41	41831	46783	47528	47751.8	49097	53520	4216.81831479612	2314	5	1885.81848013005	42515.9285115514	52987.6714884486
nutrient-replete	TpWT	3	2	94246	0.46	92831	94246	99283	99212	100800	108900	6359.29331765724	6554	5	2843.96242942835	91315.8944334472	107108.105566553
nutrient-replete	TpWT	3	3	305400	0.53	305400	333900	378600	360780	392800	393200	39317.1972551452	58900	5	17583.1851494546	311961.25165801	409598.74834199
nutrient-replete	TpWT	3	4	834600	0.52	834600	918000	922100	924240	966200	980300	56969.755133755	48200	5	25477.6490281187	853502.706063932	994977.293936068
nutrient-replete	TpWT	3	5	1052000	0.36	1052000	1105000	1107000	1137200	1184000	1238000	73414.5762093605	79000	5	32831.9965886938	1046043.76377745	1228356.23622255
nutrient-replete	TpWT	3	6	1052000	0.25	1032000	1052000	1093000	1094400	1109000	1186000	59785.4497348644	57000	5	26736.8659345107	1020166.5594478	1168633.4405522
nutrient-replete	TpWT	3	7	1038000	0.16	944600	967900	1013000	1015700	1038000	1115000	66530.2938517485	70100	5	29753.2519231092	933091.729334367	1098308.27066563
nutrient-replete	TpWT	4	1	47528	0.42	41831	46783	47528	47751.8	49097	53520	4216.81831479612	2314	5	1885.81848013005	42515.9285115514	52987.6714884486
nutrient-replete	TpWT	4	2	100800	0.48	92831	94246	99283	99212	100800	108900	6359.29331765724	6554	5	2843.96242942835	91315.8944334472	107108.105566553
nutrient-replete	TpWT	4	3	378600	0.52	305400	333900	378600	360780	392800	393200	39317.1972551452	58900	5	17583.1851494546	311961.25165801	409598.74834199
nutrient-replete	TpWT	4	4	918000	0.47	834600	918000	922100	924240	966200	980300	56969.755133755	48200	5	25477.6490281187	853502.706063932	994977.293936068
nutrient-replete	TpWT	4	5	1184000	0.35	1052000	1105000	1107000	1137200	1184000	1238000	73414.5762093605	79000	5	32831.9965886938	1046043.76377745	1228356.23622255
nutrient-replete	TpWT	4	6	1093000	0.23	1032000	1052000	1093000	1094400	1109000	1186000	59785.4497348644	57000	5	26736.8659345107	1020166.5594478	1168633.4405522
nutrient-replete	TpWT	4	7	1013000	0.16	944600	967900	1013000	1015700	1038000	1115000	66530.2938517485	70100	5	29753.2519231092	933091.729334367	1098308.27066563
nutrient-replete	TpWT	5	1	49097	0.41	41831	46783	47528	47751.8	49097	53520	4216.81831479612	2314	5	1885.81848013005	42515.9285115514	52987.6714884486
nutrient-replete	TpWT	5	2	92831	0.49	92831	94246	99283	99212	100800	108900	6359.29331765724	6554	5	2843.96242942835	91315.8944334472	107108.105566553
nutrient-replete	TpWT	5	3	393200	0.52	305400	333900	378600	360780	392800	393200	39317.1972551452	58900	5	17583.1851494546	311961.25165801	409598.74834199
nutrient-replete	TpWT	5	4	922100	0.49	834600	918000	922100	924240	966200	980300	56969.755133755	48200	5	25477.6490281187	853502.706063932	994977.293936068
nutrient-replete	TpWT	5	5	1107000	0.35	1052000	1105000	1107000	1137200	1184000	1238000	73414.5762093605	79000	5	32831.9965886938	1046043.76377745	1228356.23622255
nutrient-replete	TpWT	5	6	1032000	0.25	1032000	1052000	1093000	1094400	1109000	1186000	59785.4497348644	57000	5	26736.8659345107	1020166.5594478	1168633.4405522
nutrient-replete	TpWT	5	7	967900	0.17	944600	967900	1013000	1015700	1038000	1115000	66530.2938517485	70100	5	29753.2519231092	933091.729334367	1098308.27066563
nutrient-replete	TpFcR1	1	1	80740	0.24	62986	65302	68596	70004.8	72400	80740	6970.40351773124	7098	5	3117.25921925014	61349.9008990803	78659.6991009198
nutrient-replete	TpFcR1	1	2	130600	0.45	101600	110100	129500	126360	130600	160000	22566.1915262634	20500	5	10091.9076492009	98340.3724052679	154379.627594732
nutrient-replete	TpFcR1	1	3	314700	0.54	226900	294400	314700	299500	327800	333700	43296.4779168006	33400	5	19362.7735616569	245740.322121684	353259.677878316
nutrient-replete	TpFcR1	1	4	967300	0.58	689400	796800	967300	898680	989900	1050000	150087.631069319	193100	5	67121.2291305813	712321.591925538	1085038.40807446
nutrient-replete	TpFcR1	1	5	1407000	0.41	1277000	1330000	1407000	1383000	1409000	1492000	82428.7571178894	79000	5	36863.2608432841	1280651.17987003	1485348.82012997
nutrient-replete	TpFcR1	1	6	1512000	0.3	1388000	1460000	1512000	1515600	1580000	1638000	98126.4490338869	120000	5	43883.4820860879	1393759.92096305	1637440.07903695
nutrient-replete	TpFcR1	1	7	1474000	0.2	1474000	1484000	1529000	1546800	1604000	1643000	74308.1422187367	120000	5	33231.6114565635	1454534.25503359	1639065.74496641
nutrient-replete	TpFcR1	2	1	72400	0.3	62986	65302	68596	70004.8	72400	80740	6970.40351773124	7098	5	3117.25921925014	61349.9008990803	78659.6991009198
nutrient-replete	TpFcR1	2	2	160000	0.37	101600	110100	129500	126360	130600	160000	22566.1915262634	20500	5	10091.9076492009	98340.3724052679	154379.627594732
nutrient-replete	TpFcR1	2	3	333700	0.53	226900	294400	314700	299500	327800	333700	43296.4779168006	33400	5	19362.7735616569	245740.322121684	353259.677878316
nutrient-replete	TpFcR1	2	4	1050000	0.58	689400	796800	967300	898680	989900	1050000	150087.631069319	193100	5	67121.2291305813	712321.591925538	1085038.40807446
nutrient-replete	TpFcR1	2	5	1492000	0.41	1277000	1330000	1407000	1383000	1409000	1492000	82428.7571178894	79000	5	36863.2608432841	1280651.17987003	1485348.82012997
nutrient-replete	TpFcR1	2	6	1638000	0.3	1388000	1460000	1512000	1515600	1580000	1638000	98126.4490338869	120000	5	43883.4820860879	1393759.92096305	1637440.07903695
nutrient-replete	TpFcR1	2	7	1643000	0.19	1474000	1484000	1529000	1546800	1604000	1643000	74308.1422187367	120000	5	33231.6114565635	1454534.25503359	1639065.74496641
nutrient-replete	TpFcR1	3	1	68596	0.34	62986	65302	68596	70004.8	72400	80740	6970.40351773124	7098	5	3117.25921925014	61349.9008990803	78659.6991009198
nutrient-replete	TpFcR1	3	2	129500	0.46	101600	110100	129500	126360	130600	160000	22566.1915262634	20500	5	10091.9076492009	98340.3724052679	154379.627594732
nutrient-replete	TpFcR1	3	3	327800	0.53	226900	294400	314700	299500	327800	333700	43296.4779168006	33400	5	19362.7735616569	245740.322121684	353259.677878316
nutrient-replete	TpFcR1	3	4	989900	0.59	689400	796800	967300	898680	989900	1050000	150087.631069319	193100	5	67121.2291305813	712321.591925538	1085038.40807446
nutrient-replete	TpFcR1	3	5	1409000	0.42	1277000	1330000	1407000	1383000	1409000	1492000	82428.7571178894	79000	5	36863.2608432841	1280651.17987003	1485348.82012997
nutrient-replete	TpFcR1	3	6	1580000	0.33	1388000	1460000	1512000	1515600	1580000	1638000	98126.4490338869	120000	5	43883.4820860879	1393759.92096305	1637440.07903695
nutrient-replete	TpFcR1	3	7	1604000	0.19	1474000	1484000	1529000	1546800	1604000	1643000	74308.1422187367	120000	5	33231.6114565635	1454534.25503359	1639065.74496641
nutrient-replete	TpFcR1	4	1	62986	0.3	62986	65302	68596	70004.8	72400	80740	6970.40351773124	7098	5	3117.25921925014	61349.9008990803	78659.6991009198
nutrient-replete	TpFcR1	4	2	101600	0.43	101600	110100	129500	126360	130600	160000	22566.1915262634	20500	5	10091.9076492009	98340.3724052679	154379.627594732
nutrient-replete	TpFcR1	4	3	226900	0.5	226900	294400	314700	299500	327800	333700	43296.4779168006	33400	5	19362.7735616569	245740.322121684	353259.677878316
nutrient-replete	TpFcR1	4	4	689400	0.57	689400	796800	967300	898680	989900	1050000	150087.631069319	193100	5	67121.2291305813	712321.591925538	1085038.40807446
nutrient-replete	TpFcR1	4	5	1277000	0.47	1277000	1330000	1407000	1383000	1409000	1492000	82428.7571178894	79000	5	36863.2608432841	1280651.17987003	1485348.82012997
nutrient-replete	TpFcR1	4	6	1388000	0.35	1388000	1460000	1512000	1515600	1580000	1638000	98126.4490338869	120000	5	43883.4820860879	1393759.92096305	1637440.07903695
nutrient-replete	TpFcR1	4	7	1484000	0.25	1474000	1484000	1529000	1546800	1604000	1643000	74308.1422187367	120000	5	33231.6114565635	1454534.25503359	1639065.74496641
nutrient-replete	TpFcR1	5	1	65302	0.29	62986	65302	68596	70004.8	72400	80740	6970.40351773124	7098	5	3117.25921925014	61349.9008990803	78659.6991009198
nutrient-replete	TpFcR1	5	2	110100	0.46	101600	110100	129500	126360	130600	160000	22566.1915262634	20500	5	10091.9076492009	98340.3724052679	154379.627594732
nutrient-replete	TpFcR1	5	3	294400	0.53	226900	294400	314700	299500	327800	333700	43296.4779168006	33400	5	19362.7735616569	245740.322121684	353259.677878316
nutrient-replete	TpFcR1	5	4	796800	0.56	689400	796800	967300	898680	989900	1050000	150087.631069319	193100	5	67121.2291305813	712321.591925538	1085038.40807446
nutrient-replete	TpFcR1	5	5	1330000	0.43	1277000	1330000	1407000	1383000	1409000	1492000	82428.7571178894	79000	5	36863.2608432841	1280651.17987003	1485348.82012997
nutrient-replete	TpFcR1	5	6	1460000	0.36	1388000	1460000	1512000	1515600	1580000	1638000	98126.4490338869	120000	5	43883.4820860879	1393759.92096305	1637440.07903695
nutrient-replete	TpFcR1	5	7	1529000	0.24	1474000	1484000	1529000	1546800	1604000	1643000	74308.1422187367	120000	5	33231.6114565635	1454534.25503359	1639065.74496641
150 nM iron (Fe)	TpWT	1	1	32867	0.35	25096	32867	35492	34816.2	39264	41362	6351.55092871025	6397	5	2840.49992782961	26929.7078790628	42702.6921209372
150 nM iron (Fe)	TpWT	1	2	65653	0.38	37842	51100	55486	53959.6	59717	65653	10490.0845706791	8617	5	4691.30843795204	40934.439650475	66984.760349525
150 nM iron (Fe)	TpWT	1	3	106300	0.42	71182	101000	106300	99516.4	107600	111500	16278.8803300473	6600	5	7280.13660311398	79303.5003631129	119729.299636887
150 nM iron (Fe)	TpWT	1	4	240900	0.43	163200	240900	242700	230400	249300	255900	38029.0678297536	8400	5	17007.1161576559	183180.675590546	277619.324409454
150 nM iron (Fe)	TpWT	1	5	499400	0.49	354400	499400	511700	490940	528500	560700	79722.8511783165	29100	5	35653.142918963	391951.005857728	589928.994142272
150 nM iron (Fe)	TpWT	1	6	693100	0.46	668900	693100	770000	744600	771900	819100	61893.9415451949	78800	5	27679.8121380908	667748.521076403	821451.478923597
150 nM iron (Fe)	TpWT	1	7	727900	0.3	727900	761800	773500	814200	852300	955500	91196.5459872248	90500	5	40784.335228124	700964.532087129	927435.467912871
150 nM iron (Fe)	TpWT	1	8	660600	0.2	597200	637100	660600	689580	715500	837500	93113.1408556279	78400	5	41641.4625103394	573964.765239891	805195.234760109
150 nM iron (Fe)	TpWT	2	1	41362	0.35	25096	32867	35492	34816.2	39264	41362	6351.55092871025	6397	5	2840.49992782961	26929.7078790628	42702.6921209372
150 nM iron (Fe)	TpWT	2	2	59717	0.37	37842	51100	55486	53959.6	59717	65653	10490.0845706791	8617	5	4691.30843795204	40934.439650475	66984.760349525
150 nM iron (Fe)	TpWT	2	3	107600	0.42	71182	101000	106300	99516.4	107600	111500	16278.8803300473	6600	5	7280.13660311398	79303.5003631129	119729.299636887
150 nM iron (Fe)	TpWT	2	4	249300	0.46	163200	240900	242700	230400	249300	255900	38029.0678297536	8400	5	17007.1161576559	183180.675590546	277619.324409454
150 nM iron (Fe)	TpWT	2	5	560700	0.49	354400	499400	511700	490940	528500	560700	79722.8511783165	29100	5	35653.142918963	391951.005857728	589928.994142272
150 nM iron (Fe)	TpWT	2	6	819100	0.43	668900	693100	770000	744600	771900	819100	61893.9415451949	78800	5	27679.8121380908	667748.521076403	821451.478923597
150 nM iron (Fe)	TpWT	2	7	852300	0.29	727900	761800	773500	814200	852300	955500	91196.5459872248	90500	5	40784.335228124	700964.532087129	927435.467912871
150 nM iron (Fe)	TpWT	2	8	715500	0.18	597200	637100	660600	689580	715500	837500	93113.1408556279	78400	5	41641.4625103394	573964.765239891	805195.234760109
150 nM iron (Fe)	TpWT	3	1	25096	0.3	25096	32867	35492	34816.2	39264	41362	6351.55092871025	6397	5	2840.49992782961	26929.7078790628	42702.6921209372
150 nM iron (Fe)	TpWT	3	2	37842	0.37	37842	51100	55486	53959.6	59717	65653	10490.0845706791	8617	5	4691.30843795204	40934.439650475	66984.760349525
150 nM iron (Fe)	TpWT	3	3	71182	0.39	71182	101000	106300	99516.4	107600	111500	16278.8803300473	6600	5	7280.13660311398	79303.5003631129	119729.299636887
150 nM iron (Fe)	TpWT	3	4	163200	0.42	163200	240900	242700	230400	249300	255900	38029.0678297536	8400	5	17007.1161576559	183180.675590546	277619.324409454
150 nM iron (Fe)	TpWT	3	5	354400	0.46	354400	499400	511700	490940	528500	560700	79722.8511783165	29100	5	35653.142918963	391951.005857728	589928.994142272
150 nM iron (Fe)	TpWT	3	6	668900	0.52	668900	693100	770000	744600	771900	819100	61893.9415451949	78800	5	27679.8121380908	667748.521076403	821451.478923597
150 nM iron (Fe)	TpWT	3	7	955500	0.39	727900	761800	773500	814200	852300	955500	91196.5459872248	90500	5	40784.335228124	700964.532087129	927435.467912871
150 nM iron (Fe)	TpWT	3	8	837500	0.26	597200	637100	660600	689580	715500	837500	93113.1408556279	78400	5	41641.4625103394	573964.765239891	805195.234760109
150 nM iron (Fe)	TpWT	4	1	35492	0.33	25096	32867	35492	34816.2	39264	41362	6351.55092871025	6397	5	2840.49992782961	26929.7078790628	42702.6921209372
150 nM iron (Fe)	TpWT	4	2	55486	0.38	37842	51100	55486	53959.6	59717	65653	10490.0845706791	8617	5	4691.30843795204	40934.439650475	66984.760349525
150 nM iron (Fe)	TpWT	4	3	111500	0.42	71182	101000	106300	99516.4	107600	111500	16278.8803300473	6600	5	7280.13660311398	79303.5003631129	119729.299636887
150 nM iron (Fe)	TpWT	4	4	255900	0.45	163200	240900	242700	230400	249300	255900	38029.0678297536	8400	5	17007.1161576559	183180.675590546	277619.324409454
150 nM iron (Fe)	TpWT	4	5	511700	0.46	354400	499400	511700	490940	528500	560700	79722.8511783165	29100	5	35653.142918963	391951.005857728	589928.994142272
150 nM iron (Fe)	TpWT	4	6	770000	0.49	668900	693100	770000	744600	771900	819100	61893.9415451949	78800	5	27679.8121380908	667748.521076403	821451.478923597
150 nM iron (Fe)	TpWT	4	7	761800	0.31	727900	761800	773500	814200	852300	955500	91196.5459872248	90500	5	40784.335228124	700964.532087129	927435.467912871
150 nM iron (Fe)	TpWT	4	8	637100	0.18	597200	637100	660600	689580	715500	837500	93113.1408556279	78400	5	41641.4625103394	573964.765239891	805195.234760109
150 nM iron (Fe)	TpWT	5	1	39264	0.32	25096	32867	35492	34816.2	39264	41362	6351.55092871025	6397	5	2840.49992782961	26929.7078790628	42702.6921209372
150 nM iron (Fe)	TpWT	5	2	51100	0.37	37842	51100	55486	53959.6	59717	65653	10490.0845706791	8617	5	4691.30843795204	40934.439650475	66984.760349525
150 nM iron (Fe)	TpWT	5	3	101000	0.41	71182	101000	106300	99516.4	107600	111500	16278.8803300473	6600	5	7280.13660311398	79303.5003631129	119729.299636887
150 nM iron (Fe)	TpWT	5	4	242700	0.42	163200	240900	242700	230400	249300	255900	38029.0678297536	8400	5	17007.1161576559	183180.675590546	277619.324409454
150 nM iron (Fe)	TpWT	5	5	528500	0.49	354400	499400	511700	490940	528500	560700	79722.8511783165	29100	5	35653.142918963	391951.005857728	589928.994142272
150 nM iron (Fe)	TpWT	5	6	771900	0.45	668900	693100	770000	744600	771900	819100	61893.9415451949	78800	5	27679.8121380908	667748.521076403	821451.478923597
150 nM iron (Fe)	TpWT	5	7	773500	0.3	727900	761800	773500	814200	852300	955500	91196.5459872248	90500	5	40784.335228124	700964.532087129	927435.467912871
150 nM iron (Fe)	TpWT	5	8	597200	0.19	597200	637100	660600	689580	715500	837500	93113.1408556279	78400	5	41641.4625103394	573964.765239891	805195.234760109
150 nM iron (Fe)	TpFcR1	1	1	67140	0.3	67140	72405	73193	75118.2	80762	82091	6228.80291067232	8357	5	2785.60534534237	67384.1196739114	82852.2803260886
150 nM iron (Fe)	TpFcR1	1	2	98212	0.36	81798	98212	117200	115102	133300	145000	25611.9490082266	35088	5	11454.0118037306	83300.5649926544	146903.435007346
150 nM iron (Fe)	TpFcR1	1	3	184600	0.46	168000	184600	226800	232560	276500	306900	59073.0310717166	91900	5	26418.2626226631	159211.144053477	305908.855946523
150 nM iron (Fe)	TpFcR1	1	4	394400	0.52	394400	424400	526700	528240	558200	737500	135448.894421475	133800	5	60574.5870807222	360057.984200351	696422.015799649
150 nM iron (Fe)	TpFcR1	1	5	793200	0.54	783000	793200	1067000	1018240	1141000	1307000	227382.250846455	347800	5	101688.433953916	735907.64529342	1300572.35470658
150 nM iron (Fe)	TpFcR1	1	6	1287000	0.49	1287000	1308000	1322000	1333400	1358000	1392000	41734.8775007188	50000	5	18664.4046248467	1281579.30513791	1385220.69486209
150 nM iron (Fe)	TpFcR1	1	7	1149000	0.36	896900	1140000	1149000	1109980	1162000	1202000	121450.203787396	22000	5	54314.1823099639	959179.65438268	1260780.34561732
150 nM iron (Fe)	TpFcR1	1	8	848200	0.25	848200	876625	989050	999575	1112000	1172000	157123.8656814	235375	4	78561.9328407001	749555.867095167	1249594.13290483
150 nM iron (Fe)	TpFcR1	2	1	73193	0.31	67140	72405	73193	75118.2	80762	82091	6228.80291067232	8357	5	2785.60534534237	67384.1196739114	82852.2803260886
150 nM iron (Fe)	TpFcR1	2	2	117200	0.42	81798	98212	117200	115102	133300	145000	25611.9490082266	35088	5	11454.0118037306	83300.5649926544	146903.435007346
150 nM iron (Fe)	TpFcR1	2	3	226800	0.48	168000	184600	226800	232560	276500	306900	59073.0310717166	91900	5	26418.2626226631	159211.144053477	305908.855946523
150 nM iron (Fe)	TpFcR1	2	4	526700	0.52	394400	424400	526700	528240	558200	737500	135448.894421475	133800	5	60574.5870807222	360057.984200351	696422.015799649
150 nM iron (Fe)	TpFcR1	2	5	1141000	0.54	783000	793200	1067000	1018240	1141000	1307000	227382.250846455	347800	5	101688.433953916	735907.64529342	1300572.35470658
150 nM iron (Fe)	TpFcR1	2	6	1358000	0.43	1287000	1308000	1322000	1333400	1358000	1392000	41734.8775007188	50000	5	18664.4046248467	1281579.30513791	1385220.69486209
150 nM iron (Fe)	TpFcR1	2	7	1140000	0.31	896900	1140000	1149000	1109980	1162000	1202000	121450.203787396	22000	5	54314.1823099639	959179.65438268	1260780.34561732
150 nM iron (Fe)	TpFcR1	2	8	1172000	0.21	848200	876625	989050	999575	1112000	1172000	157123.8656814	235375	4	78561.9328407001	749555.867095167	1249594.13290483
150 nM iron (Fe)	TpFcR1	3	1	80762	0.34	67140	72405	73193	75118.2	80762	82091	6228.80291067232	8357	5	2785.60534534237	67384.1196739114	82852.2803260886
150 nM iron (Fe)	TpFcR1	3	2	145000	0.46	81798	98212	117200	115102	133300	145000	25611.9490082266	35088	5	11454.0118037306	83300.5649926544	146903.435007346
150 nM iron (Fe)	TpFcR1	3	3	306900	0.54	168000	184600	226800	232560	276500	306900	59073.0310717166	91900	5	26418.2626226631	159211.144053477	305908.855946523
150 nM iron (Fe)	TpFcR1	3	4	737500	0.53	394400	424400	526700	528240	558200	737500	135448.894421475	133800	5	60574.5870807222	360057.984200351	696422.015799649
150 nM iron (Fe)	TpFcR1	3	5	1307000	0.51	783000	793200	1067000	1018240	1141000	1307000	227382.250846455	347800	5	101688.433953916	735907.64529342	1300572.35470658
150 nM iron (Fe)	TpFcR1	3	6	1308000	0.41	1287000	1308000	1322000	1333400	1358000	1392000	41734.8775007188	50000	5	18664.4046248467	1281579.30513791	1385220.69486209
150 nM iron (Fe)	TpFcR1	3	7	1202000	0.26	896900	1140000	1149000	1109980	1162000	1202000	121450.203787396	22000	5	54314.1823099639	959179.65438268	1260780.34561732
150 nM iron (Fe)	TpFcR1	3	8	886100	0.15	848200	876625	989050	999575	1112000	1172000	157123.8656814	235375	4	78561.9328407001	749555.867095167	1249594.13290483
150 nM iron (Fe)	TpFcR1	4	1	72405	0.28	67140	72405	73193	75118.2	80762	82091	6228.80291067232	8357	5	2785.60534534237	67384.1196739114	82852.2803260886
150 nM iron (Fe)	TpFcR1	4	2	81798	0.38	81798	98212	117200	115102	133300	145000	25611.9490082266	35088	5	11454.0118037306	83300.5649926544	146903.435007346
150 nM iron (Fe)	TpFcR1	4	3	168000	0.48	168000	184600	226800	232560	276500	306900	59073.0310717166	91900	5	26418.2626226631	159211.144053477	305908.855946523
150 nM iron (Fe)	TpFcR1	4	4	424400	0.51	394400	424400	526700	528240	558200	737500	135448.894421475	133800	5	60574.5870807222	360057.984200351	696422.015799649
150 nM iron (Fe)	TpFcR1	4	5	783000	0.53	783000	793200	1067000	1018240	1141000	1307000	227382.250846455	347800	5	101688.433953916	735907.64529342	1300572.35470658
150 nM iron (Fe)	TpFcR1	4	6	1322000	0.49	1287000	1308000	1322000	1333400	1358000	1392000	41734.8775007188	50000	5	18664.4046248467	1281579.30513791	1385220.69486209
150 nM iron (Fe)	TpFcR1	4	7	896900	0.37	896900	1140000	1149000	1109980	1162000	1202000	121450.203787396	22000	5	54314.1823099639	959179.65438268	1260780.34561732
150 nM iron (Fe)	TpFcR1	4	8	1092000	0.23	848200	876625	989050	999575	1112000	1172000	157123.8656814	235375	4	78561.9328407001	749555.867095167	1249594.13290483
150 nM iron (Fe)	TpFcR1	5	1	82091	0.29	67140	72405	73193	75118.2	80762	82091	6228.80291067232	8357	5	2785.60534534237	67384.1196739114	82852.2803260886
150 nM iron (Fe)	TpFcR1	5	2	133300	0.34	81798	98212	117200	115102	133300	145000	25611.9490082266	35088	5	11454.0118037306	83300.5649926544	146903.435007346
150 nM iron (Fe)	TpFcR1	5	3	276500	0.45	168000	184600	226800	232560	276500	306900	59073.0310717166	91900	5	26418.2626226631	159211.144053477	305908.855946523
150 nM iron (Fe)	TpFcR1	5	4	558200	0.48	394400	424400	526700	528240	558200	737500	135448.894421475	133800	5	60574.5870807222	360057.984200351	696422.015799649
150 nM iron (Fe)	TpFcR1	5	5	1067000	0.5	783000	793200	1067000	1018240	1141000	1307000	227382.250846455	347800	5	101688.433953916	735907.64529342	1300572.35470658
150 nM iron (Fe)	TpFcR1	5	6	1392000	0.56	1287000	1308000	1322000	1333400	1358000	1392000	41734.8775007188	50000	5	18664.4046248467	1281579.30513791	1385220.69486209
150 nM iron (Fe)	TpFcR1	5	7	1162000	0.42	896900	1140000	1149000	1109980	1162000	1202000	121450.203787396	22000	5	54314.1823099639	959179.65438268	1260780.34561732
