# Supplementary material for: Plastid-localized xanthorhodopsin increases diatom biomass and ecosystem productivity in iron-limited surface oceans
Source: Nat Microbiol. 2023 Oct 16;8(11):2050–66. doi: 10.1038/s41564-023-01498-5 (PMC10627834; doi:10.1038/s41564-023-01498-5)
Supplement: Supplementary file 7 — Statistical source data for Fig. 5c–i. [file 41564_2023_1498_MOESM7_ESM.zip › Strauss_Fig5h_SourceData.csv]

experiment	cell_line	replicate	term	mumax	min	q1	median	mean	q3	max	sd	iqr	n	se	CI_lower	CI_upper
nutrient-replete	TpWT	1	Day	1.09871430866438	0.852335289272085	1.00533017537292	1.0625293051707	1.02468771919434	1.09871430866438	1.10452951749161	0.104123375060571	0.0933841332914584	5	0.0465653889364288	0.895401473010159	1.15397396537852
nutrient-replete	TpWT	2	Day	1.0625293051707	0.852335289272085	1.00533017537292	1.0625293051707	1.02468771919434	1.09871430866438	1.10452951749161	0.104123375060571	0.0933841332914584	5	0.0465653889364288	0.895401473010159	1.15397396537852
nutrient-replete	TpWT	3	Day	1.00533017537292	0.852335289272085	1.00533017537292	1.0625293051707	1.02468771919434	1.09871430866438	1.10452951749161	0.104123375060571	0.0933841332914584	5	0.0465653889364288	0.895401473010159	1.15397396537852
nutrient-replete	TpWT	4	Day	1.10452951749161	0.852335289272085	1.00533017537292	1.0625293051707	1.02468771919434	1.09871430866438	1.10452951749161	0.104123375060571	0.0933841332914584	5	0.0465653889364288	0.895401473010159	1.15397396537852
nutrient-replete	TpWT	5	Day	0.852335289272085	0.852335289272085	1.00533017537292	1.0625293051707	1.02468771919434	1.09871430866438	1.10452951749161	0.104123375060571	0.0933841332914584	5	0.0465653889364288	0.895401473010159	1.15397396537852
nutrient-replete	TpFcR1	1	Day	1.00118473417308	0.735068570523505	0.957389059469192	0.989607331270877	0.940042243765947	1.00118473417308	1.01696152339308	0.116647756459841	0.0437956747038911	5	0.0521664625734088	0.795204924098523	1.08487956343337
nutrient-replete	TpFcR1	2	Day	0.735068570523505	0.735068570523505	0.957389059469192	0.989607331270877	0.940042243765947	1.00118473417308	1.01696152339308	0.116647756459841	0.0437956747038911	5	0.0521664625734088	0.795204924098523	1.08487956343337
nutrient-replete	TpFcR1	3	Day	1.01696152339308	0.735068570523505	0.957389059469192	0.989607331270877	0.940042243765947	1.00118473417308	1.01696152339308	0.116647756459841	0.0437956747038911	5	0.0521664625734088	0.795204924098523	1.08487956343337
nutrient-replete	TpFcR1	4	Day	0.957389059469192	0.735068570523505	0.957389059469192	0.989607331270877	0.940042243765947	1.00118473417308	1.01696152339308	0.116647756459841	0.0437956747038911	5	0.0521664625734088	0.795204924098523	1.08487956343337
nutrient-replete	TpFcR1	5	Day	0.989607331270877	0.735068570523505	0.957389059469192	0.989607331270877	0.940042243765947	1.00118473417308	1.01696152339308	0.116647756459841	0.0437956747038911	5	0.0521664625734088	0.795204924098523	1.08487956343337
150 nM iron (Fe)	TpWT	1	Day	0.635375247895295	0.635375247895295	0.649004954448797	0.687942016592138	0.673527968726316	0.689988559898173	0.705329064797177	0.0297784900766416	0.0409836054493755	5	0.0133173456157347	0.636553089677282	0.71050284777535
150 nM iron (Fe)	TpWT	2	Day	0.689988559898173	0.635375247895295	0.649004954448797	0.687942016592138	0.673527968726316	0.689988559898173	0.705329064797177	0.0297784900766416	0.0409836054493755	5	0.0133173456157347	0.636553089677282	0.71050284777535
150 nM iron (Fe)	TpWT	3	Day	0.705329064797177	0.635375247895295	0.649004954448797	0.687942016592138	0.673527968726316	0.689988559898173	0.705329064797177	0.0297784900766416	0.0409836054493755	5	0.0133173456157347	0.636553089677282	0.71050284777535
150 nM iron (Fe)	TpWT	4	Day	0.649004954448797	0.635375247895295	0.649004954448797	0.687942016592138	0.673527968726316	0.689988559898173	0.705329064797177	0.0297784900766416	0.0409836054493755	5	0.0133173456157347	0.636553089677282	0.71050284777535
150 nM iron (Fe)	TpWT	5	Day	0.687942016592138	0.635375247895295	0.649004954448797	0.687942016592138	0.673527968726316	0.689988559898173	0.705329064797177	0.0297784900766416	0.0409836054493755	5	0.0133173456157347	0.636553089677282	0.71050284777535
150 nM iron (Fe)	TpFcR1	1	Day	0.728942037288443	0.716057546958777	0.728942037288443	0.751374624673213	0.75584494802218	0.76958435829377	0.813266172896698	0.0381207166146993	0.0406423210053273	5	0.0170481027402947	0.70851182661598	0.803178069428381
150 nM iron (Fe)	TpFcR1	2	Day	0.751374624673213	0.716057546958777	0.728942037288443	0.751374624673213	0.75584494802218	0.76958435829377	0.813266172896698	0.0381207166146993	0.0406423210053273	5	0.0170481027402947	0.70851182661598	0.803178069428381
150 nM iron (Fe)	TpFcR1	3	Day	0.813266172896698	0.716057546958777	0.728942037288443	0.751374624673213	0.75584494802218	0.76958435829377	0.813266172896698	0.0381207166146993	0.0406423210053273	5	0.0170481027402947	0.70851182661598	0.803178069428381
150 nM iron (Fe)	TpFcR1	4	Day	0.76958435829377	0.716057546958777	0.728942037288443	0.751374624673213	0.75584494802218	0.76958435829377	0.813266172896698	0.0381207166146993	0.0406423210053273	5	0.0170481027402947	0.70851182661598	0.803178069428381
150 nM iron (Fe)	TpFcR1	5	Day	0.716057546958777	0.716057546958777	0.728942037288443	0.751374624673213	0.75584494802218	0.76958435829377	0.813266172896698	0.0381207166146993	0.0406423210053273	5	0.0170481027402947	0.70851182661598	0.803178069428381
