# Supplementary material for: Plastid-localized xanthorhodopsin increases diatom biomass and ecosystem productivity in iron-limited surface oceans
Source: Nat Microbiol. 2023 Oct 16;8(11):2050–66. doi: 10.1038/s41564-023-01498-5 (PMC10627834; doi:10.1038/s41564-023-01498-5)
Supplement: Supplementary file 7 — Statistical source data for Fig. 5c–i. [file 41564_2023_1498_MOESM7_ESM.zip › Strauss_Fig5i_SourceData.csv]

experiment	cell_line	replicate	Day	cell_count	min	q1	median	mean	q3	max	sd	iqr	n	se	CI_lower	CI_upper
nutrient-replete	TpWT	1	6	1109000	1052000	1107000	1109000	1138000	1184000	1238000	72996.5752621313	77000	5	32645.060882161	1047362.78050484	1228637.21949516
nutrient-replete	TpWT	2	5	1238000	1052000	1107000	1109000	1138000	1184000	1238000	72996.5752621313	77000	5	32645.060882161	1047362.78050484	1228637.21949516
nutrient-replete	TpWT	3	5	1052000	1052000	1107000	1109000	1138000	1184000	1238000	72996.5752621313	77000	5	32645.060882161	1047362.78050484	1228637.21949516
nutrient-replete	TpWT	4	5	1184000	1052000	1107000	1109000	1138000	1184000	1238000	72996.5752621313	77000	5	32645.060882161	1047362.78050484	1228637.21949516
nutrient-replete	TpWT	5	5	1107000	1052000	1107000	1109000	1138000	1184000	1238000	72996.5752621313	77000	5	32645.060882161	1047362.78050484	1228637.21949516
nutrient-replete	TpFcR1	1	6	1512000	1484000	1512000	1529000	1554400	1604000	1643000	66537.9590910331	92000	5	29756.67992233	1471782.21168271	1637017.78831729
nutrient-replete	TpFcR1	2	7	1643000	1484000	1512000	1529000	1554400	1604000	1643000	66537.9590910331	92000	5	29756.67992233	1471782.21168271	1637017.78831729
nutrient-replete	TpFcR1	3	7	1604000	1484000	1512000	1529000	1554400	1604000	1643000	66537.9590910331	92000	5	29756.67992233	1471782.21168271	1637017.78831729
nutrient-replete	TpFcR1	4	7	1484000	1484000	1512000	1529000	1554400	1604000	1643000	66537.9590910331	92000	5	29756.67992233	1471782.21168271	1637017.78831729
nutrient-replete	TpFcR1	5	7	1529000	1484000	1512000	1529000	1554400	1604000	1643000	66537.9590910331	92000	5	29756.67992233	1471782.21168271	1637017.78831729
150 nM iron (Fe)	TpWT	1	7	727900	727900	770000	773500	815840	852300	955500	90085.6148338901	82300	5	40287.5117126883	703983.935304708	927696.064695292
150 nM iron (Fe)	TpWT	2	7	852300	727900	770000	773500	815840	852300	955500	90085.6148338901	82300	5	40287.5117126883	703983.935304708	927696.064695292
150 nM iron (Fe)	TpWT	3	7	955500	727900	770000	773500	815840	852300	955500	90085.6148338901	82300	5	40287.5117126883	703983.935304708	927696.064695292
150 nM iron (Fe)	TpWT	4	6	770000	727900	770000	773500	815840	852300	955500	90085.6148338901	82300	5	40287.5117126883	703983.935304708	927696.064695292
150 nM iron (Fe)	TpWT	5	7	773500	727900	770000	773500	815840	852300	955500	90085.6148338901	82300	5	40287.5117126883	703983.935304708	927696.064695292
150 nM iron (Fe)	TpFcR1	1	6	1287000	1287000	1308000	1322000	1333400	1358000	1392000	41734.8775007188	50000	5	18664.4046248467	1281579.30513791	1385220.69486209
150 nM iron (Fe)	TpFcR1	2	6	1358000	1287000	1308000	1322000	1333400	1358000	1392000	41734.8775007188	50000	5	18664.4046248467	1281579.30513791	1385220.69486209
150 nM iron (Fe)	TpFcR1	3	6	1308000	1287000	1308000	1322000	1333400	1358000	1392000	41734.8775007188	50000	5	18664.4046248467	1281579.30513791	1385220.69486209
150 nM iron (Fe)	TpFcR1	4	6	1322000	1287000	1308000	1322000	1333400	1358000	1392000	41734.8775007188	50000	5	18664.4046248467	1281579.30513791	1385220.69486209
150 nM iron (Fe)	TpFcR1	5	6	1392000	1287000	1308000	1322000	1333400	1358000	1392000	41734.8775007188	50000	5	18664.4046248467	1281579.30513791	1385220.69486209
