# Supplementary material for: Plastid-localized xanthorhodopsin increases diatom biomass and ecosystem productivity in iron-limited surface oceans
Source: Nat Microbiol. 2023 Oct 16;8(11):2050–66. doi: 10.1038/s41564-023-01498-5 (PMC10627834; doi:10.1038/s41564-023-01498-5)
Supplement: Supplementary file 8 — Statistical source data for Fig. 6a–d. [file 41564_2023_1498_MOESM8_ESM.csv]

Cruise	station_code_1	station_code_2	sampling_date	sampling_month	Station	Longitude	Latitude	Depth.m	Temperature.celsius	Salinity	Nitrate.Nitrite	Phosphate	Silicate	Nitrate_fillNA_woa18	Phosphate_fillNA_woa18	Silicate_fillNA_woa18	Rhodopsin_pct_map	Diatom_rhodopsin_pct_map	DFe.monthly	NO3.monthly	Fe_stress.monthly	DFe.annual	NO3.annual	Fe_stress.obs	Fe_stress.annual
ARK-XXVII/1	PS80/118	ARK_118M	2012-07-06	7	1	-9.52472	79.0225	17	-1.0337	31.0274	0	0.47	2.48	0	0.47	2.48	0.473934	0.000167438811292126	1.885	4.668	0.395569699850017	1.54	4.455	-2	0.462825663597625
ARK-XXVII/1	PS80/120	ARK_120M	2012-07-07	7	2	-8.52472	79.07611	26	-1.5122	31.708	0.14	0.95	2.86	0.14	0.95	2.86	0	0	1.773	4.738	0.428508454576461	1.533	4.576	-0.99428681260811	0.476396353774959
ARK-XXVII/1	PS80/122	ARK_122M	2012-07-07	7	3	-7.67278	79.04278	20	-1.4645	31.3282	0	0.62	7.17	0	0.62	7.17	0.320755	0	1.081	5.071	0.67219272955244	1.073	5.087	-2	0.676777107477347
ARK-XXVII/1	PS80/132	ARK_132M	2012-07-09	7	4	-4.08556	79.00056	35	-1.7398	33.9123	0.81	0.58	5.49	0.81	0.58	5.49	0.39647	0.000468769691052429	1.053	5.398	0.710650871806743	1.086	5.384	-0.121560731972708	0.696150353698191
ARK-XXVII/1	PS80/132	ARK_132S	2012-07-09	7	5	-4.08556	79.00056	10	-1.5083	32.9517	0.81	0.58	5.49	0.81	0.58	5.49	0.723888	0	1.348	4.829	0.555377943509333	1.123	4.927	-0.135914950248146	0.643191557241431
ARK-XXVII/1	PS80/130	ARK_130M	2012-07-08	7	6	-4.78556	78.85611	20	-1.6191	32.2039	0.6	0.74	8.97	0.6	0.74	8.97	0.415299	0.00012707226499868	0.752	4.971	0.82088241554919	1.006	5.637	-0.217225430319841	0.749224421419393
ARK-XXVII/1	PS80/135	ARK_135M	2012-07-09	7	7	-3.22861	78.86694	15	-0.8805	32.3454	3.3	0.79	5.47	3.3	0.79	5.47	0.624183	0.00134289658987801	0.676	4.52	0.825840773716271	0.986	5.435	0.525932709495133	0.742109802574066
ARK-XXVII/1	PS80/87	ARK_87M	2012-07-01	7	8	-2.83722	78.89667	110	3.0802	34.9887	10.44	1.05	4.46	10.44	1.05	4.46	0.43818	0	1.442	7.505	0.717219082799472	1.454	7.555	0.856740522083883	0.71650508175754
ARK-XXVII/1	PS80/87	ARK_87S	2012-07-01	7	9	-2.83722	78.89667	25	-1.3686	33.3389	0.7	0.46	3.03	0.7	0.46	3.03	0	0	0.829	5.422	0.81626849278382	1.026	5.84	-0.159730003753234	0.756027806854436
ARK-XXVII/1	PS80/63	ARK_63M	2012-06-27	6	10	-1.84	78.93667	16	4.3973	35.062	4.77	0.84	3.26	4.77	0.84	3.26	0.519162	6.99851771394819e-05	0.945	5.915	0.797216230045933	0.99	5.475	0.683783616260912	0.743533519383538
ARK-XXVII/1	PS80/61	ARK_61M	2012-06-26	6	11	-0.55917	78.98167	10	1.3665	33.5306	0.69	0.5	3.64	0.69	0.5	3.64	1.00962	0.00162055330124903	1.005	5.895	0.769057517522774	1.042	5.413	-0.172509180401859	0.716405519368201
ARK-XXVII/1	PS80/55	ARK_55M	2012-06-25	6	12	3.73583	79.07278	10	0.0522	33.586	2.8	0.61	2.49	2.8	0.61	2.49	0	0	1.116	6.185	0.74445842917572	1.195	6.182	0.371639688831357	0.714599789954929
ARK-XXVII/1	PS80/55	ARK_55S	2012-06-25	6	13	3.73583	79.07278	5	-0.3027	33.1465	2.21	0.51	3.12	2.21	0.51	3.12	0.319182	0.000262005093220221	1.116	6.185	0.74445842917572	1.195	6.182	0.269366376607635	0.714599789954929
ARK-XXVII/1	PS80/149	ARK_149M	2012-07-12	7	14	4.1527	78.62153	15	5.87	35.05	NA	NA	NA	0.098	0.128	1.979	0	0	0.52	3.705	0.853393977450666	0.984	5.633	-0.960215219240097	0.758502637803216
ARK-XXVII/1	PS80/51	ARK_51M	2012-06-24	6	15	5.32861	78.83889	15	4.4939	35.0994	3.32	0.73	3.95	3.32	0.73	3.95	0.683816	0.00153146515156762	0.219	1.967	0.953843506818874	0.914	4.764	0.561385863150386	0.717857977022478
ARK-XXVII/1	PS80/37	ARK_37M	2012-06-22	6	16	6.10556	79.08944	7	4.8199	35.1105	3.9	0.76	3.88	3.9	0.76	3.88	0.693225	0.00236651263283117	1.653	4.282	0.415047108511084	1.784	5.807	0.341651845902439	0.5138891503753
ARK-XXVII/1	PS80/27	ARK_27M	2012-06-21	6	17	7.07639	79.06667	18	4.5614	35.0886	9.69	1.07	4.31	9.69	1.07	4.31	0.753909	3.14858367890089e-05	1.272	5.125	0.606283320698806	1.569	6.07	0.791403472236403	0.588686882398022
ARK-XXVII/1	PS80/20	ARK_20M	2012-06-20	6	18	8.11222	78.86972	10	5.269	35.0693	0.51	0.49	2.75	0.51	0.49	2.75	1.72425	0.00674284225796919	0.278	1.832	0.81953920154526	0.956	4.712	-0.26482218414757	0.69362762064968
ARK-XXVII/1	PS80/15	ARK_15M	2012-06-20	6	19	9.23306	78.85139	25	2.3374	34.7579	2.93	0.94	2.16	2.93	0.94	2.16	0.525017	0.000519362298640876	0.69	2.477	0.556285016740557	1.243	4.892	0.374235011191468	0.596117411669773
ARK-XXVII/1	PS80/8	ARK_8M	2012-06-19	6	20	11.30917	76.25389	15	5.5282	35.1514	6.26	0.83	4.08	6.26	0.83	4.08	0.695333	0.00167564875974284	0.132	2.329	1.24684163131879	0.552	5.168	1.0550180428937	0.971847054610051
ARK-XXVII/1	PS80/7	ARK_7M	2012-06-19	6	21	9.85667	73.01889	20	6.0186	35.1528	6.55	0.88	3.9	6.55	0.88	3.9	0	0	0.116	3.013	1.41470831292316	0.499	5.327	1.11847148786295	1.02878878061189
ARK-XXVII/1	PS80/5	ARK_5M	2012-06-18	6	22	8.86667	71.20083	10	7.1834	35.1344	4.83	0.77	3.62	4.83	0.77	3.62	0	0	0.072	1.587	1.34344141905476	0.474	4.679	1.0085947821221	0.994814437190095
ARK-XXVII/1	PS80/3	ARK_3M	2012-06-18	6	23	7.73028	69.23028	10	9.0976	34.7321	2.46	0.46	1.52	2.46	0.46	1.52	0.527379	0.000240367589347037	0.071	1.342	1.27672387467214	0.463	4.571	0.726170739484005	0.994869907753238
ARK-XXVII/1	PS80/3	ARK_3S	2012-06-18	6	24	7.73028	69.23028	5	8.7545	34.8661	0.86	0.49	1.68	0.86	0.49	1.68	0.432443	0.000159615778701719	0.071	1.342	1.27672387467214	0.463	4.571	0.271249309123034	0.994869907753238
ARK-XXVII/1	PS80/2	ARK_2M	2012-06-17	6	25	6.53028	67.23028	15	8.9384	35.091	4.16	0.74	2.48	4.16	0.74	2.48	1.66886	0.00870659483200067	0.121	0.828	0.835879160585633	0.624	3.564	0.824559694573914	0.757512821716117
ARK-XXVII/1	PS80/2	ARK_2S	2012-06-17	6	26	6.53028	67.23028	20	8.6781	35.1	2.38	0.66	2.12	2.38	0.66	2.12	1.43363	0.0014699636414496	0.195	1.583	0.909980954833772	0.624	3.705	0.582529531728133	0.774334450709304
ARK-XXVII/1	PS80/1	ARK_1M	2012-06-17	6	27	5.41917	65.24611	20	9.24	34.93	2.85	0.6	2.44	2.85	0.6	2.44	0.759292	0.010961147342918	0.213	1.215	0.756957363671709	0.733	3.435	0.590856426365586	0.671748527117188
ARK-XXVII/1	PS80/1	ARK_1S	2012-06-17	6	28	5.41917	65.24611	5	9.75	34.94	1.58	0.59	2.35	1.58	0.59	2.35	0.646446	0.00273383995718313	0.213	0.457	0.333556067477554	0.746	3.287	0.327963963500392	0.645045411415064
Stratiphyt-II	NA	S32_C1	2011-05-02	5	29	-21.7407	62.8	10	7.69	35.2	13.35	0.862	6.69	13.35	0.862	6.69	0.615356	0	0.128	6.392	1.69851375555747	0.351	6.285	1.58028831951727	1.25324063940332
Stratiphyt-II	NA	S30_C1	2011-05-01	5	30	-20.4903	61.7103	11	8.27	35.18	12.55	0.82	NA	12.55	0.82	3.749	0.781299	0	0.079	6.325	1.9034876790659	0.243	6.361	1.71312153456411	1.41808499747973
Stratiphyt-II	NA	S29_C1	2011-04-30	4	31	-19.3398	60.6801	10	8.75	35.25	11.75	0.755	6.57	11.75	0.755	6.57	0.302553	0.00793932397880445	0.414	10.6	1.40847511170346	0.243	6.357	1.68452139951837	1.41781191768716
Stratiphyt-II	NA	S27_C1	2011-04-29	4	32	-18.0699	59.5	10	9.49	35.33	10.61	0.69	NA	10.61	0.69	5.88	0.550862	0.00651268888885178	0.308	10.574	1.53581507266206	0.181	6.473	1.76811089065047	1.55354845392082
Stratiphyt-II	NA	S25_C1	2011-04-28	4	33	-16.5201	58.0002	11	9.54	35.37	11.23	0.729	NA	11.23	0.729	5.291	0.304628	0.000806081029876372	0.28	10.04	1.55469678256396	0.152	5.851	1.86859494685113	1.58549931855457
Stratiphyt-II	NA	S23_C1	2011-04-25	4	34	-16.509	54.6333	10	10.79	35.45	7.79	0.488	1.59	7.79	0.488	1.59	0.119893	0.00751587623294149	0.314	8.886	1.45193009812522	0.171	4.768	1.65863666975362	1.44549586419755
Stratiphyt-II	NA	S21_C1/s22_c1	2011-04-24	4	35	-16.4972	52.6218	26	11.54	35.55	7.95	0.512	NA	7.95	0.512	3.46	0.15199	0	0.313	8.243	1.42070583961276	0.174	4.506	1.65991292310524	1.4134096103289
Stratiphyt-II	NA	S20_C1	2011-04-23	4	36	-16.3567	49.9151	50	12.22	35.64	6.86	0.428	NA	6.86	0.428	4.28	0.239158	0	0.188	7.305	1.58957412577474	0.138	5.171	1.69653238588146	1.5738113373556
Stratiphyt-II	NA	S18_C1	2011-04-22	4	37	-12.1104	47.5701	40	12.07	35.64	5.92	0.412	2.54	5.92	0.412	2.54	0.210729	0.0217572889834621	0.435	5.474	1.10016051799014	0.261	3.016	1.35587262823624	1.06316649909689
Stratiphyt-II	NA	S17_C1	2011-04-21	4	38	-12.4301	45.5298	16	13.96	35.81	0.33	0.049	2.18	0.33	0.049	2.18	0.0910548	0.000505190781536588	0.172	2.785	1.20956488758838	0.252	1.15	0.120417231048312	0.660247929778427
Stratiphyt-II	NA	S15_C1	2011-04-20	4	39	-12.6098	44.2798	20	13.78	35.8	1.47	0.087	NA	1.47	0.087	1.849	0.113806	0.000479667528906631	0.172	2.788	1.21003216906954	0.246	1.156	0.777108398722327	0.672945935701783
Stratiphyt-II	NA	S13_C1	2011-04-19	4	40	-12.8799	42.3401	21	14.4	35.9	0.76	0.062	NA	0.76	0.062	1.31	0.0785711	0	0.344	0.3	-0.054485612876796	0.665	0.29	0.0617754947078136	-0.350577292629632
Stratiphyt-II	NA	S11_C1	2011-04-18	4	41	-13.1901	40.5296	25	14.99	36.06	0.45	0.047	NA	0.45	0.047	0.851	0.112327	0.000440984261698459	0.133	0.011	-1.03288856437135	0.279	0.074	0.210292623491475	-0.56029953568463
Stratiphyt-II	NA	S9_C1	2011-04-16	4	42	-13.576	38.4205	67	15.9	36.26	0.52	0.045	NA	0.52	0.045	0.78	0.207531	0.00344988115754219	0.129	0.039	-0.505392442910871	0.151	0.023	0.538285693184012	-0.789633636041091
Stratiphyt-II	NA	S7_C1	2011-04-15	4	43	-13.94	36.5297	25	16.67	36.32	0.02	0.019	NA	0.02	0.019	0.69	0.700451	0.000149431061609883	0.161	0.001	-1.79018536869357	0.235	0.006	-1.02179033480378	-1.44938138678813
ANT-XXIX/1	PS81/001	ANT_1	2012-11-01	11	44	-12.0872	37.833	80	20.63	36.44	0.426330313	0.065720386	0.478187565	0.426330313	0.065720386	0.478187565	2.91883	0.00215548700014446	0.193	0.002	-1.69116475863235	0.212	0.03	0.305564603507571	-0.819560324322108
ANT-XXIX/1	PS81/002	ANT_2	2012-11-02	11	45	-13.1352	34.876	80	21.78	36.65	0.269427308	0	0.292683967	0.269427308	0	0.292683967	1.37555	0.00994907807017163	0.16	0	-2	0.171	0.009	0.20019316943013	-1.2032066395603
Stratiphyt-II	NA	S5_C27	2011-04-14	4	46	-14.2597	34.7198	21	17.43	36.46	0.04	0.015	NA	0.04	0.015	0.701	0.726869	0	0.198	0.004	-1.51996400627312	0.288	0.006	-0.827137711074517	-1.51097952198063
Stratiphyt-II	NA	S5_C1	2011-04-13	4	47	-14.2601	34.7197	48	16.93	36.42	1.02	0.031	0.2926	1.02	0.031	0.2926	0.327421	0.000570888074953213	0.194	0.003	-1.59407478100658	0.249	0.005	0.613459722184077	-1.52171752939627
Stratiphyt-II	NA	S3_C1	2011-04-12	4	48	-14.5898	32.8199	73	18.06	36.66	0.05	0.022	NA	0.05	0.022	1.553	0.807964	0	0.257	0.007	-1.42902118555445	0.284	0.005	-0.730355531104548	-1.5590022773626
Stratiphyt-II	NA	S2_C1	2011-04-10	4	49	-14.8699	31.2202	75	18.57	36.75	0.02	0.015	NA	0.02	0.015	0.98	0.606746	0.00122903201550189	0.255	0.008	-1.38328772080024	0.277	0.006	-1.08511673844931	-1.49948017569841
Stratiphyt-II	NA	S2_C18	2011-04-11	4	50	-14.8704	31.2193	72	18.37	36.71	0.03	0.014	NA	0.03	0.014	0.973	0.464377	0	0.258	0.007	-1.43025419688469	0.288	0.005	-0.942460678891218	-1.56286627026968
Stratiphyt-II	NA	S1_C1	2011-04-09	4	51	-15.0705	30.0186	30	18.55	36.71	0.03	0.021	NA	0.03	0.021	0.1	0.786043	0	0.329	0.003	-1.71854525250471	0.453	0.003	-1.11790162366338	-1.77930322581213
Stratiphyt-II	NA	S0_C1	2011-04-08	4	52	-15	29	81	18.97	36.83	0.02	0.023	0.75105	0.02	0.023	0.75105	1.08157	0.00511511748845801	0.509	0.022	-1.27390877730359	0.538	0.006	-1.3262906579077	-1.67464001360734
ANT-XXIX/1	PS81/003	ANT_3	2012-11-04	11	53	-15.1548	28.937	90	23	36.6	0.543261784	0.076334058	0.751057865	0.543261784	0.076334058	0.751057865	2.69726	0	0.332	0.012	-1.33587931840745	0.466	0.013	0.0703326505505592	-1.42139521744845
ANT-XXIX/1	PS81/004	ANT_4	2012-11-05	11	54	-17.4585	26.049	80	24.62	36.9	0.516096977	0.066033049	0.405116155	0.516096977	0.066033049	0.405116155	1.20733	0.000543163307897971	0.509	0.007	-1.62429148147599	0.592	0.016	-0.0546370793958959	-1.43148115691059
ANT-XXIX/1	PS81/005	ANT_5	2012-11-06	11	55	-20.1823	23.69	60	25.25	36.57	1.954317104	0.194632089	0.689491487	1.954317104	0.194632089	0.689491487	1.94312	0.00246611799007818	0.82	0.003	-1.86459582971353	0.694	0.054	0.451175059229959	-1.0564570205682
ANT-XXIX/1	PS81/007	ANT_7	2012-11-07	11	56	-20.7015	18.755	45	26.78	36.17	6.127505044	0.331454155	1.187283885	6.127505044	0.331454155	1.187283885	0	0	1.103	0.001	-1.96230988510035	0.745	0.272	0.915655111883718	-0.425852158796369
ANT-XXIX/1	PS81/008	ANT_8	2012-11-09	11	57	-20.515	15.249	55	28.6	35.64	16.42369279	0.682339671	3.367016894	16.42369279	0.682339671	3.367016894	0.91059	0	0.05	0.927	1.26834391395106	0.486	1.643	1.52896303836025	0.530284042582912
ANT-XXIX/1	PS81/009	ANT_9	2012-11-11	11	58	-18.6202	8.472	46	29.02	34.88	3.106489549	0.241043741	2.590527277	3.106489549	0.241043741	2.590527277	0	0	0.276	0	-2	0.239	0.018	1.11420599503587	-1.06898067517
ANT-XXIX/1	PS81/010	ANT_10	2012-11-13	11	59	-13.602	2.405	80	27.1	35.61	6.458482733	0.3717252	2.064853304	6.458482733	0.3717252	2.064853304	1.68244	0.000864263300234354	0.061	5.49	1.95429076170113	0.058	5.73	2.04674150904236	1.99477058617966
ANT-XXIX/1	PS81/011	ANT_11	2012-11-15	11	60	-9.4218	-2.045	63	25.64	35.94	10.02985752	0.51653754	2.617416148	10.02985752	0.51653754	2.617416148	1.61875	0.000496212503004412	0.018	0.678	1.57607247288121	0.028	0.832	2.55414885619143	1.47311142715712
ANT-XXIX/1	PS81/012	ANT_12	2012-11-16	11	61	-7.0612	-4.668	47	24.71	35.83	11.32366081	0.55562155	3.066000484	11.32366081	0.55562155	3.066000484	1.17615	0.00245860514954398	0.247	0	-2	0.307	0.002	1.56696620375497	-1.78213041614385
ANT-XXIX/1	PS81/013	ANT_13	2012-11-17	11	62	-4.9043	-7.394	45	23.27	36.23	6.480985475	0.366034527	2.020429743	6.480985475	0.366034527	2.020429743	1.44967	0	0.228	0	-2	0.243	0	1.42619757967484	-2
ANT-XXIX/1	PS81/014	ANT_14	2012-11-19	11	63	-0.3178	-13.104	75	20.66	36.5	4.395764083	0.236727944	0.826883927	4.395764083	0.236727944	0.826883927	0.989142	0.000806599923211687	0.01	1.407	2.14832496303882	0.007	3.039	2.79794325197255	2.63764266344299
ANT-XXIX/1	PS81/015	ANT_15	2012-11-20	11	64	2.9768	-17.283	30	18.82	35.97	0	0.19	2.63	0	0.19	2.63	0	0	0.018	2.018	2.04968739293264	0.044	0.745	-2	1.22896001661796
ANT-XXIX/1	PS81/016	ANT_16	2012-11-21	11	65	3.7993	-18.25	43	18.77	35.99	8.005879218	0.444372737	0.85904911	8.005879218	0.444372737	0.85904911	1.9393	0.00782002585429096	0.045	3.446	1.88415946849441	0.071	1.481	2.05218919866754	1.31950486320767
ANT-XXIX/1	PS81/017	ANT_17	2012-11-22	11	66	5.9978	-20.987	30	18.52	35.62	5.951945303	0.392739675	0.065775733	5.951945303	0.392739675	0.065775733	2.40447	0	0.11	3.3	1.47726599542485	0.191	1.318	1.49376490849928	0.839510951961209
ANT-XXIX/1	PS81/018	ANT_18	2012-11-23	11	67	7.1922	-22.644	40	18.48	35.7	0.502052705	0.044543045	0.43401924	0.502052705	0.044543045	0.43401924	2.36954	0.000945817724825401	0.135	0.836	0.792573256160995	0.279	0.422	0.257551881792502	0.182570081174727
ANT-XXIX/1	PS81/019	ANT_19	2012-11-24	11	68	9.9828	-26.441	30	18.2	35.2	2.283057742	0.173644994	0.688728588	2.283057742	0.173644994	0.688728588	2.631	0.00270946962661844	0.186	0.921	0.695622878325789	0.328	0.56	0.84326654186311	0.23485048759852
ANT-XXXII/2	PS103_1-1	PS103-1.R1	2016-12-20	12	69	6.286967	-45.953933	35	5.15	33.84	21.25	1.37	3.1	21.25	1.37	3.1	0.470637	0.0454828244307963	0.022	8.968	2.61028357260214	0.081	10.161	2.41889046947596	2.09848605156937
ANT-XXXII/2	PS103_2-4	PS103-2.R1	2016-12-21	12	70	2.8377	-49.012917	50	3.75	33.88	21.93	1.43	3.19	21.93	1.43	3.19	0.363807	0.0493160556186252	0.05	16.455	2.51734107852299	0.103	17.173	2.32822180427339	2.22203499249402
ANT-XXXII/2	PS103_3-1	PS103-3.R1	2016-12-22	12	71	2.099283	-51.992633	50	0.75	33.73	25.97	1.7	27.49	25.97	1.7	27.49	0.460765	0.0707162479672038	0.063	18.852	2.47603139473353	0.142	19.459	2.2622073511571	2.13686386471033
ANT-XXXII/2	PS103_4-1	PS103-4.R2	2016-12-23	12	72	1.056017	-55.877767	24	-0.54	33.9	21.57	1.46	57.48	21.57	1.46	57.48	0.470228	0.129586637617341	0.042	22.041	2.71999027974095	0.16	23.443	2.12976237595615	2.16592284476764
ANT-XXXII/2	PS103_5-2	PS103-5.R1	2016-12-24	12	73	0.077933	-59.046683	25	-0.21	33.85	24.85	1.76	62.93	24.85	1.76	62.93	0.257223	0.0481452502485888	0.036	22.063	2.7873691505074	0.166	24.207	2.17524731528128	2.1638626629584
ANT-XXXII/2	PS103_6-1	PS103-6	2016-12-25	12	74	-7e-04	-60.99955	35	-1.48	34.22	26.93	1.75	63.6	26.93	1.75	63.6	0.319717	0.0933940383079531	0.055	22.809	2.6177540278541	0.16	24.466	2.22614217285472	2.18447138931645
ANT-XXXII/2	PS103_7-4	PS103-7	2016-12-26	12	75	0.06405	-63.998933	35	-1.4	34.28	25.83	1.78	61.02	25.83	1.78	61.02	0.604183	0.177123019341808	0.201	NA	NA	0.192	26.024	2.12885545832211	2.13210486178878
ANT-XXXII/2	PS103_11-1	PS103-11	2016-12-28	12	76	-0.010367	-66.537983	40	-1.63	34.36	28.26	1.99	74.41	28.26	1.99	74.41	0.376355	0.0637974438534104	0.357	30.342	1.92942708341835	0.296	28.817	1.97992593280703	1.98840166265042
ANT-XXXII/2	PS103_14-1	PS103-14	2016-12-29	12	77	-0.0106	-68.012033	33	-0.55	34.35	29	2.15	82.49	29	2.15	82.49	0.312747	0.0509966680792016	0.483	31.445	1.81367117148569	0.423	29.905	1.83612097299606	1.84946486507936
ANT-XXXII/2	PS103_17-1	PS103-17	2016-12-29	12	78	-0.053333	-69.404583	15	-1.39	34.14	29.76	2.11	64.66	29.76	2.11	64.66	0.3199	0.0443036266953103	0.426	NA	NA	0.556	28.915	1.72863926606406	1.71613190653405
ANT-XXXII/2	PS103_23-5	PS103-23	2017-01-02	1	79	-12.286717	-66.003133	40	-1.58	34.35	29.09	2.02	68.5	29.09	2.02	68.5	0.273169	0.000914478622307841	0.148	26.817	2.2581724441639	0.198	27.319	2.1671080900715	2.13983108311396
ANT-XXXII/2	PS103_27-2	PS103-27	2017-01-09	1	80	-8.28215	-70.365783	30	-1.44	33.76	26.09	2.67	57.49	26.09	2.67	57.49	0.361998	0.0495418959359486	1.163	30.59	1.42016484512411	0.835	28.721	1.49492657558852	1.53663932473018
ANT-XXXII/2	PS103_29-3	PS103-29	2017-01-10	1	81	-13.979017	-71.363917	30	-1.5	33.4	27.8	1.94	57.45	27.8	1.94	57.45	0	0	0.3	25.296	1.9259821003271	0.619	29.813	1.65245083695545	1.68280519320524
ANT-XXXII/2	PS103_59-2	PS103-59	2017-01-26	1	82	-51.595583	-63.482717	40	-1.67	34.2	27.5	1.81	57.12	27.5	1.81	57.12	0.7087	0.00394566666479953	0.305	20.031	1.81746891398346	0.468	23.866	1.76916074349242	1.70761893778187
