# Supplementary material for: Plastid-localized xanthorhodopsin increases diatom biomass and ecosystem productivity in iron-limited surface oceans
Source: Nat Microbiol. 2023 Oct 16;8(11):2050–66. doi: 10.1038/s41564-023-01498-5 (PMC10627834; doi:10.1038/s41564-023-01498-5)
Supplement: Supplementary file 9 — Statistical source data. [file 41564_2023_1498_MOESM9_ESM.csv]

gene_ID	gene_name	condition	replicate	value	min	q1	median	mean	mean1	mean2	q3	max	sd	iqr	n	se	CI_lower	CI_upper
142070	IDI-SQS1_2	CTRL	1	5.97257303885615	5.97257303885615	7.89358277013216	9.81459250140818	9.07703571497431	1.79516791248629	0.493831655342814	10.6292670530334	11.4439416046586	2.80926342759517	2.73568428290123	3	1.62192899614664	2.09843849224415	16.0556329377045
142070	IDI-SQS1_2	CTRL	2	11.4439416046586	5.97257303885615	7.89358277013216	9.81459250140818	9.07703571497431	1.79516791248629	0.493831655342814	10.6292670530334	11.4439416046586	2.80926342759517	2.73568428290123	3	1.62192899614664	2.09843849224415	16.0556329377045
142070	IDI-SQS1_2	CTRL	3	9.81459250140818	5.97257303885615	7.89358277013216	9.81459250140818	9.07703571497431	1.79516791248629	0.493831655342814	10.6292670530334	11.4439416046586	2.80926342759517	2.73568428290123	3	1.62192899614664	2.09843849224415	16.0556329377045
142070	IDI-SQS1_2	CO2	1	2.2748182947689	2.2748182947689	3.05293455275284	3.83105081073679	3.59986748502594	-0.45857438196233	-0.126148949391938	4.26239208015446	4.69373334957213	1.22591672154085	1.20945752740162	3	0.707783349185675	0.554521525580977	6.6452134444709
142070	IDI-SQS1_2	CO2	2	4.69373334957213	2.2748182947689	3.05293455275284	3.83105081073679	3.59986748502594	-0.45857438196233	-0.126148949391938	4.26239208015446	4.69373334957213	1.22591672154085	1.20945752740162	3	0.707783349185675	0.554521525580977	6.6452134444709
142070	IDI-SQS1_2	CO2	3	3.83105081073679	2.2748182947689	3.05293455275284	3.83105081073679	3.59986748502594	-0.45857438196233	-0.126148949391938	4.26239208015446	4.69373334957213	1.22591672154085	1.20945752740162	3	0.707783349185675	0.554521525580977	6.6452134444709
142070	IDI-SQS1_2	FE	1	7.5097386593596	5.23430217084082	5.96211314105563	6.68992411127044	6.47798831382362	0.725713258670539	0.199636021422166	7.09983138531502	7.5097386593596	1.15242804113759	1.13771824425939	3	0.665354639772464	3.61519835675516	9.34077827089208
142070	IDI-SQS1_2	FE	2	5.23430217084082	5.23430217084082	5.96211314105563	6.68992411127044	6.47798831382362	0.725713258670539	0.199636021422166	7.09983138531502	7.5097386593596	1.15242804113759	1.13771824425939	3	0.665354639772464	3.61519835675516	9.34077827089208
142070	IDI-SQS1_2	FE	3	6.68992411127044	5.23430217084082	5.96211314105563	6.68992411127044	6.47798831382362	0.725713258670539	0.199636021422166	7.09983138531502	7.5097386593596	1.15242804113759	1.13771824425939	3	0.665354639772464	3.61519835675516	9.34077827089208
142070	IDI-SQS1_2	DARK	1	0	0	0	0	0.242617044261729	-1.84001402262093	-0.506168344657186	0.363925566392593	0.727851132785186	0.420225047443501	0.363925566392593	3	0.242617044261729	-0.801279843514744	1.2865139320382
142070	IDI-SQS1_2	DARK	2	0.727851132785186	0	0	0	0.242617044261729	-1.84001402262093	-0.506168344657186	0.363925566392593	0.727851132785186	0.420225047443501	0.363925566392593	3	0.242617044261729	-0.801279843514744	1.2865139320382
142070	IDI-SQS1_2	DARK	3	0	0	0	0	0.242617044261729	-1.84001402262093	-0.506168344657186	0.363925566392593	0.727851132785186	0.420225047443501	0.363925566392593	3	0.242617044261729	-0.801279843514744	1.2865139320382
142070	IDI-SQS1_2	COLD	1	3.02207182539168	2.01896984986474	2.38706446094064	2.75515907201654	2.59873358242432	-0.87052043217904	-0.239470939204412	2.88861544870411	3.02207182539168	0.519523910587508	0.50155098776347	3	0.299947269628145	1.30816464397789	3.88930252087075
142070	IDI-SQS1_2	COLD	2	2.75515907201654	2.01896984986474	2.38706446094064	2.75515907201654	2.59873358242432	-0.87052043217904	-0.239470939204412	2.88861544870411	3.02207182539168	0.519523910587508	0.50155098776347	3	0.299947269628145	1.30816464397789	3.88930252087075
142070	IDI-SQS1_2	COLD	3	2.01896984986474	2.01896984986474	2.38706446094064	2.75515907201654	2.59873358242432	-0.87052043217904	-0.239470939204412	2.88861544870411	3.02207182539168	0.519523910587508	0.50155098776347	3	0.299947269628145	1.30816464397789	3.88930252087075
142070	IDI-SQS1_2	HEAT	1	3.7167232379262	3.7167232379262	4.88466643749372	6.05260963706125	5.94384606668756	0.505924688540438	0.139174516591427	7.05740748106824	8.06220532507523	2.17478177712468	2.17274104357451	3	1.25561084445163	0.541388639304733	11.3463034940704
142070	IDI-SQS1_2	HEAT	2	8.06220532507523	3.7167232379262	4.88466643749372	6.05260963706125	5.94384606668756	0.505924688540438	0.139174516591427	7.05740748106824	8.06220532507523	2.17478177712468	2.17274104357451	3	1.25561084445163	0.541388639304733	11.3463034940704
142070	IDI-SQS1_2	HEAT	3	6.05260963706125	3.7167232379262	4.88466643749372	6.05260963706125	5.94384606668756	0.505924688540438	0.139174516591427	7.05740748106824	8.06220532507523	2.17478177712468	2.17274104357451	3	1.25561084445163	0.541388639304733	11.3463034940704
142070	IDI-SQS1_2	RED	1	5.37218469688063	4.1651222258603	4.76865346137046	5.37218469688063	5.05153677801428	0.138757733065839	0.0381707808695265	5.49474405409127	5.6173034113019	0.777379485671339	0.726090592720801	3	0.44882025531484	3.12041908131703	6.98265447471153
142070	IDI-SQS1_2	RED	2	4.1651222258603	4.1651222258603	4.76865346137046	5.37218469688063	5.05153677801428	0.138757733065839	0.0381707808695265	5.49474405409127	5.6173034113019	0.777379485671339	0.726090592720801	3	0.44882025531484	3.12041908131703	6.98265447471153
142070	IDI-SQS1_2	RED	3	5.6173034113019	4.1651222258603	4.76865346137046	5.37218469688063	5.05153677801428	0.138757733065839	0.0381707808695265	5.49474405409127	5.6173034113019	0.777379485671339	0.726090592720801	3	0.44882025531484	3.12041908131703	6.98265447471153
142070	IDI-SQS1_2	BLUE	1	4.97854006455368	4.97854006455368	5.02993975918204	5.08133945381039	5.64150341766072	0.381516894782778	0.104951251847461	5.97298509421424	6.86463073461808	1.06050565944901	0.9430453350322	3	0.612283227960007	3.00706131549878	8.27594551982265
142070	IDI-SQS1_2	BLUE	2	5.08133945381039	4.97854006455368	5.02993975918204	5.08133945381039	5.64150341766072	0.381516894782778	0.104951251847461	5.97298509421424	6.86463073461808	1.06050565944901	0.9430453350322	3	0.612283227960007	3.00706131549878	8.27594551982265
142070	IDI-SQS1_2	BLUE	3	6.86463073461808	4.97854006455368	5.02993975918204	5.08133945381039	5.64150341766072	0.381516894782778	0.104951251847461	5.97298509421424	6.86463073461808	1.06050565944901	0.9430453350322	3	0.612283227960007	3.00706131549878	8.27594551982265
142070	IDI-SQS1_2	SI	1	3.68717205467878	3.68717205467878	3.76287630158147	3.83858054848417	3.79575266655123	-0.377971650783585	-0.103975992819858	3.85004297248745	3.86150539649073	0.0947296105765096	0.0871666709059751	3	0.0546921661665762	3.5604312684987	4.03107406460376
142070	IDI-SQS1_2	SI	2	3.86150539649073	3.68717205467878	3.76287630158147	3.83858054848417	3.79575266655123	-0.377971650783585	-0.103975992819858	3.85004297248745	3.86150539649073	0.0947296105765096	0.0871666709059751	3	0.0546921661665762	3.5604312684987	4.03107406460376
142070	IDI-SQS1_2	SI	3	3.83858054848417	3.68717205467878	3.76287630158147	3.83858054848417	3.79575266655123	-0.377971650783585	-0.103975992819858	3.85004297248745	3.86150539649073	0.0947296105765096	0.0871666709059751	3	0.0546921661665762	3.5604312684987	4.03107406460376
151900	IDI-SQS1_1	CTRL	1	21.3306179959148	14.7218887521123	17.2991041906281	19.8763196291439	18.6429421257237	0.781713537469925	0.225889413277407	20.6034688125293	21.3306179959148	3.47271372329047	3.30436462190125	3	2.00497220296026	10.0162430035849	27.2696412478624
151900	IDI-SQS1_1	CTRL	2	19.8763196291439	14.7218887521123	17.2991041906281	19.8763196291439	18.6429421257237	0.781713537469925	0.225889413277407	20.6034688125293	21.3306179959148	3.47271372329047	3.30436462190125	3	2.00497220296026	10.0162430035849	27.2696412478624
151900	IDI-SQS1_1	CTRL	3	14.7218887521123	14.7218887521123	17.2991041906281	19.8763196291439	18.6429421257237	0.781713537469925	0.225889413277407	20.6034688125293	21.3306179959148	3.47271372329047	3.30436462190125	3	2.00497220296026	10.0162430035849	27.2696412478624
151900	IDI-SQS1_1	CO2	1	26.842855878273	26.8213334261265	26.8320946521997	26.842855878273	26.9690724306204	1.98739175353999	0.574290626477448	27.0429419328673	27.2430279874616	0.237496398561624	0.210847280667551	3	0.13711860964112	26.3790986705485	27.5590461906922
151900	IDI-SQS1_1	CO2	2	26.8213334261265	26.8213334261265	26.8320946521997	26.842855878273	26.9690724306204	1.98739175353999	0.574290626477448	27.0429419328673	27.2430279874616	0.237496398561624	0.210847280667551	3	0.13711860964112	26.3790986705485	27.5590461906922
151900	IDI-SQS1_1	CO2	3	27.2430279874616	26.8213334261265	26.8320946521997	26.842855878273	26.9690724306204	1.98739175353999	0.574290626477448	27.0429419328673	27.2430279874616	0.237496398561624	0.210847280667551	3	0.13711860964112	26.3790986705485	27.5590461906922
151900	IDI-SQS1_1	FE	1	19.0631827506821	14.0488406336679	15.4574627031886	16.8660847727093	16.6593693856864	0.494479209507645	0.14288817214945	17.9646337616957	19.0631827506821	2.51355428726726	2.5071710585071	3	1.45120124437649	10.4153543901541	22.9033843812188
151900	IDI-SQS1_1	FE	2	16.8660847727093	14.0488406336679	15.4574627031886	16.8660847727093	16.6593693856864	0.494479209507645	0.14288817214945	17.9646337616957	19.0631827506821	2.51355428726726	2.5071710585071	3	1.45120124437649	10.4153543901541	22.9033843812188
151900	IDI-SQS1_1	FE	3	14.0488406336679	14.0488406336679	15.4574627031886	16.8660847727093	16.6593693856864	0.494479209507645	0.14288817214945	17.9646337616957	19.0631827506821	2.51355428726726	2.5071710585071	3	1.45120124437649	10.4153543901541	22.9033843812188
151900	IDI-SQS1_1	DARK	1	3.67225148662203	2.18355339835556	2.77031881661467	3.35708423487377	3.07096303995045	-1.47321105262131	-0.425709373522552	3.5146678607479	3.67225148662203	0.784509084166857	0.744349044133235	3	0.452936530925442	1.12213443876085	5.01979164114006
151900	IDI-SQS1_1	DARK	2	2.18355339835556	2.18355339835556	2.77031881661467	3.35708423487377	3.07096303995045	-1.47321105262131	-0.425709373522552	3.5146678607479	3.67225148662203	0.784509084166857	0.744349044133235	3	0.452936530925442	1.12213443876085	5.01979164114006
151900	IDI-SQS1_1	DARK	3	3.35708423487377	2.18355339835556	2.77031881661467	3.35708423487377	3.07096303995045	-1.47321105262131	-0.425709373522552	3.5146678607479	3.67225148662203	0.784509084166857	0.744349044133235	3	0.452936530925442	1.12213443876085	5.01979164114006
151900	IDI-SQS1_1	COLD	1	14.2469100339894	14.2469100339894	14.837900418641	15.4288908032926	15.7805956745328	0.367227018922803	0.106116488800444	16.5474384948045	17.6659861863165	1.73645980984115	1.70953807616355	3	1.00254553864875	11.4669903759676	20.094200973098
151900	IDI-SQS1_1	COLD	2	15.4288908032926	14.2469100339894	14.837900418641	15.4288908032926	15.7805956745328	0.367227018922803	0.106116488800444	16.5474384948045	17.6659861863165	1.73645980984115	1.70953807616355	3	1.00254553864875	11.4669903759676	20.094200973098
151900	IDI-SQS1_1	COLD	3	17.6659861863165	14.2469100339894	14.837900418641	15.4288908032926	15.7805956745328	0.367227018922803	0.106116488800444	16.5474384948045	17.6659861863165	1.73645980984115	1.70953807616355	3	1.00254553864875	11.4669903759676	20.094200973098
151900	IDI-SQS1_1	HEAT	1	7.06177415205978	7.06177415205978	7.5619897385675	8.06220532507523	8.57201544733074	-0.676622624364607	-0.195521607726821	9.32713609496621	10.5920668648572	1.81952505618177	1.76514635639871	3	1.05050328098381	4.05206463779496	13.0919662568665
151900	IDI-SQS1_1	HEAT	2	8.06220532507523	7.06177415205978	7.5619897385675	8.06220532507523	8.57201544733074	-0.676622624364607	-0.195521607726821	9.32713609496621	10.5920668648572	1.81952505618177	1.76514635639871	3	1.05050328098381	4.05206463779496	13.0919662568665
151900	IDI-SQS1_1	HEAT	3	10.5920668648572	7.06177415205978	7.5619897385675	8.06220532507523	8.57201544733074	-0.676622624364607	-0.195521607726821	9.32713609496621	10.5920668648572	1.81952505618177	1.76514635639871	3	1.05050328098381	4.05206463779496	13.0919662568665
151900	IDI-SQS1_1	RED	1	12.9222821087129	11.0636059124414	11.2767723541431	11.4899387958448	11.8252756056664	-0.205529239985654	-0.0593911672324044	12.2061104522788	12.9222821087129	0.973656706782504	0.92933809813575	3	0.562140961759163	9.40657826204932	14.2439729492834
151900	IDI-SQS1_1	RED	2	11.0636059124414	11.0636059124414	11.2767723541431	11.4899387958448	11.8252756056664	-0.205529239985654	-0.0593911672324044	12.2061104522788	12.9222821087129	0.973656706782504	0.92933809813575	3	0.562140961759163	9.40657826204932	14.2439729492834
151900	IDI-SQS1_1	RED	3	11.4899387958448	11.0636059124414	11.2767723541431	11.4899387958448	11.8252756056664	-0.205529239985654	-0.0593911672324044	12.2061104522788	12.9222821087129	0.973656706782504	0.92933809813575	3	0.562140961759163	9.40657826204932	14.2439729492834
151900	IDI-SQS1_1	BLUE	1	10.3304706339489	10.3304706339489	10.5112278673374	10.691985100726	11.2463009444099	-0.289368564037906	-0.0836179649171844	11.7042160996404	12.7164470985548	1.28595119010504	1.19298823230295	3	0.742444265771863	8.05182109759976	14.44078079122
151900	IDI-SQS1_1	BLUE	2	10.691985100726	10.3304706339489	10.5112278673374	10.691985100726	11.2463009444099	-0.289368564037906	-0.0836179649171844	11.7042160996404	12.7164470985548	1.28595119010504	1.19298823230295	3	0.742444265771863	8.05182109759976	14.44078079122
151900	IDI-SQS1_1	BLUE	3	12.7164470985548	10.3304706339489	10.5112278673374	10.691985100726	11.2463009444099	-0.289368564037906	-0.0836179649171844	11.7042160996404	12.7164470985548	1.28595119010504	1.19298823230295	3	0.742444265771863	8.05182109759976	14.44078079122
151900	IDI-SQS1_1	SI	1	6.03355427129255	6.03355427129255	6.16638168824867	6.29920910520479	6.43497529931298	-0.98608003843088	-0.284944587305787	6.63568581332319	6.97216252144159	0.483808543133466	0.469304125074521	3	0.279326992614348	5.23312825204815	7.63682234657781
151900	IDI-SQS1_1	SI	2	6.97216252144159	6.03355427129255	6.16638168824867	6.29920910520479	6.43497529931298	-0.98608003843088	-0.284944587305787	6.63568581332319	6.97216252144159	0.483808543133466	0.469304125074521	3	0.279326992614348	5.23312825204815	7.63682234657781
151900	IDI-SQS1_1	SI	3	6.29920910520479	6.03355427129255	6.16638168824867	6.29920910520479	6.43497529931298	-0.98608003843088	-0.284944587305787	6.63568581332319	6.97216252144159	0.483808543133466	0.469304125074521	3	0.279326992614348	5.23312825204815	7.63682234657781
225768	IDI1	CTRL	1	35.0752342534329	35.0752342534329	39.5469389306898	44.0186436079468	41.7348470784475	-0.247480613384004	-0.083259776443588	45.0646534909548	46.1106633739628	5.86148180153062	5.51771456026495	3	3.38412809596379	27.174119088527	56.295575068368
225768	IDI1	CTRL	2	44.0186436079468	35.0752342534329	39.5469389306898	44.0186436079468	41.7348470784475	-0.247480613384004	-0.083259776443588	45.0646534909548	46.1106633739628	5.86148180153062	5.51771456026495	3	3.38412809596379	27.174119088527	56.295575068368
225768	IDI1	CTRL	3	46.1106633739628	35.0752342534329	39.5469389306898	44.0186436079468	41.7348470784475	-0.247480613384004	-0.083259776443588	45.0646534909548	46.1106633739628	5.86148180153062	5.51771456026495	3	3.38412809596379	27.174119088527	56.295575068368
225768	IDI1	CO2	1	62.3437043942303	62.3437043942303	67.0063132233464	71.6689220524625	70.8545235044846	0.666649711269794	0.224280622096168	75.1099330596118	78.550944066761	8.13425400371323	8.10361983626535	3	4.69631373870062	50.6479163769045	91.0611306320647
225768	IDI1	CO2	2	71.6689220524625	62.3437043942303	67.0063132233464	71.6689220524625	70.8545235044846	0.666649711269794	0.224280622096168	75.1099330596118	78.550944066761	8.13425400371323	8.10361983626535	3	4.69631373870062	50.6479163769045	91.0611306320647
225768	IDI1	CO2	3	78.550944066761	62.3437043942303	67.0063132233464	71.6689220524625	70.8545235044846	0.666649711269794	0.224280622096168	75.1099330596118	78.550944066761	8.13425400371323	8.10361983626535	3	4.69631373870062	50.6479163769045	91.0611306320647
225768	IDI1	FE	1	17.9425855418245	17.9425855418245	19.6663688172196	21.3901520926147	21.4346336661126	-0.884748706808506	-0.297655555844808	23.1806577282566	24.9711633638985	3.51450003670839	3.514288911037	3	2.02909754226054	12.7041315869773	30.1651357452478
225768	IDI1	FE	2	24.9711633638985	17.9425855418245	19.6663688172196	21.3901520926147	21.4346336661126	-0.884748706808506	-0.297655555844808	23.1806577282566	24.9711633638985	3.51450003670839	3.514288911037	3	2.02909754226054	12.7041315869773	30.1651357452478
225768	IDI1	FE	3	21.3901520926147	17.9425855418245	19.6663688172196	21.3901520926147	21.4346336661126	-0.884748706808506	-0.297655555844808	23.1806577282566	24.9711633638985	3.51450003670839	3.514288911037	3	2.02909754226054	12.7041315869773	30.1651357452478
225768	IDI1	DARK	1	5.03208897320951	5.03208897320951	8.83275253184761	12.6334160904857	13.4532997720463	-1.13530023207304	-0.38194847760493	17.6639051714646	22.6943942524436	8.85965088943589	8.83115263961704	3	5.11512182594192	-8.55529311534377	35.4618926594363
225768	IDI1	DARK	2	12.6334160904857	5.03208897320951	8.83275253184761	12.6334160904857	13.4532997720463	-1.13530023207304	-0.38194847760493	17.6639051714646	22.6943942524436	8.85965088943589	8.83115263961704	3	5.11512182594192	-8.55529311534377	35.4618926594363
225768	IDI1	DARK	3	22.6943942524436	5.03208897320951	8.83275253184761	12.6334160904857	13.4532997720463	-1.13530023207304	-0.38194847760493	17.6639051714646	22.6943942524436	8.85965088943589	8.83115263961704	3	5.11512182594192	-8.55529311534377	35.4618926594363
225768	IDI1	COLD	1	35.8899432195952	27.6862413515045	31.7880922855499	35.8899432195952	34.2565421781348	-0.48224095846361	-0.162240079514111	37.54169259145	39.1934419633047	5.92494014330412	5.7536003059001	3	3.42076578666906	19.5381749282896	48.97490942798
225768	IDI1	COLD	2	27.6862413515045	27.6862413515045	31.7880922855499	35.8899432195952	34.2565421781348	-0.48224095846361	-0.162240079514111	37.54169259145	39.1934419633047	5.92494014330412	5.7536003059001	3	3.42076578666906	19.5381749282896	48.97490942798
225768	IDI1	COLD	3	39.1934419633047	27.6862413515045	31.7880922855499	35.8899432195952	34.2565421781348	-0.48224095846361	-0.162240079514111	37.54169259145	39.1934419633047	5.92494014330412	5.7536003059001	3	3.42076578666906	19.5381749282896	48.97490942798
225768	IDI1	HEAT	1	18.3349031308525	14.5143171888738	16.4246101598631	18.3349031308525	18.1920858299842	-0.986539374492409	-0.331900938218477	20.0309701505393	21.7270371702262	3.60848028516445	3.6063599906762	3	2.08335706400515	9.22812387149956	27.1560477884688
225768	IDI1	HEAT	2	21.7270371702262	14.5143171888738	16.4246101598631	18.3349031308525	18.1920858299842	-0.986539374492409	-0.331900938218477	20.0309701505393	21.7270371702262	3.60848028516445	3.6063599906762	3	2.08335706400515	9.22812387149956	27.1560477884688
225768	IDI1	HEAT	3	14.5143171888738	14.5143171888738	16.4246101598631	18.3349031308525	18.1920858299842	-0.986539374492409	-0.331900938218477	20.0309701505393	21.7270371702262	3.60848028516445	3.6063599906762	3	2.08335706400515	9.22812387149956	27.1560477884688
225768	IDI1	RED	1	90.4603415032757	85.9687686488687	87.8858556713541	89.8029426938395	88.744017615328	1.22824005383333	0.413216174402101	90.1316420985576	90.4603415032757	2.42580881728898	2.24578642720348	3	1.40054137366436	82.717974450804	94.770060779852
225768	IDI1	RED	2	85.9687686488687	85.9687686488687	87.8858556713541	89.8029426938395	88.744017615328	1.22824005383333	0.413216174402101	90.1316420985576	90.4603415032757	2.42580881728898	2.24578642720348	3	1.40054137366436	82.717974450804	94.770060779852
225768	IDI1	RED	3	89.8029426938395	85.9687686488687	87.8858556713541	89.8029426938395	88.744017615328	1.22824005383333	0.413216174402101	90.1316420985576	90.4603415032757	2.42580881728898	2.24578642720348	3	1.40054137366436	82.717974450804	94.770060779852
225768	IDI1	BLUE	1	86.8680376000489	86.8680376000489	95.0932630640069	103.318488527965	108.138994933727	1.83709080661396	0.61805152239507	118.774473600565	134.230458673166	24.0463655046413	23.6812105365586	3	13.8831755971368	48.4045115531149	167.873478314338
225768	IDI1	BLUE	2	134.230458673166	86.8680376000489	95.0932630640069	103.318488527965	108.138994933727	1.83709080661396	0.61805152239507	118.774473600565	134.230458673166	24.0463655046413	23.6812105365586	3	13.8831755971368	48.4045115531149	167.873478314338
225768	IDI1	BLUE	3	103.318488527965	86.8680376000489	95.0932630640069	103.318488527965	108.138994933727	1.83709080661396	0.61805152239507	118.774473600565	134.230458673166	24.0463655046413	23.6812105365586	3	13.8831755971368	48.4045115531149	167.873478314338
225768	IDI1	SI	1	49.5046323199097	48.6027070204923	49.053669670201	49.5046323199097	49.7562674318678	0.00432931350447894	0.00145650873257623	50.3330476375556	51.1614629552015	1.29780513002917	1.2793779673546	3	0.749288141178016	46.5323407658593	52.9801940978763
225768	IDI1	SI	2	48.6027070204923	48.6027070204923	49.053669670201	49.5046323199097	49.7562674318678	0.00432931350447894	0.00145650873257623	50.3330476375556	51.1614629552015	1.29780513002917	1.2793779673546	3	0.749288141178016	46.5323407658593	52.9801940978763
225768	IDI1	SI	3	51.1614629552015	48.6027070204923	49.053669670201	49.5046323199097	49.7562674318678	0.00432931350447894	0.00145650873257623	50.3330476375556	51.1614629552015	1.29780513002917	1.2793779673546	3	0.749288141178016	46.5323407658593	52.9801940978763
158950	DMATT1_1	CTRL	1	35.5601244427245	30.7032081865066	33.1316663146156	35.5601244427245	35.4191991125187	1.92712939564069	0.503347106112727	37.7771945755247	39.9942647083249	4.64713113484285	4.64552826090915	3	2.68302241166101	23.8750854090064	46.9633128160309
158950	DMATT1_1	CTRL	2	39.9942647083249	30.7032081865066	33.1316663146156	35.5601244427245	35.4191991125187	1.92712939564069	0.503347106112727	37.7771945755247	39.9942647083249	4.64713113484285	4.64552826090915	3	2.68302241166101	23.8750854090064	46.9633128160309
158950	DMATT1_1	CTRL	3	30.7032081865066	30.7032081865066	33.1316663146156	35.5601244427245	35.4191991125187	1.92712939564069	0.503347106112727	37.7771945755247	39.9942647083249	4.64713113484285	4.64552826090915	3	2.68302241166101	23.8750854090064	46.9633128160309
158950	DMATT1_1	CO2	1	20.889973817369	20.889973817369	21.5706257456788	22.2512776739887	23.2221009153055	0.486106217113033	0.126966128066301	24.3881644642737	26.5250512545588	2.94030572478306	2.8175387185949	3	1.6975863017033	15.9179765802965	30.5262252503145
158950	DMATT1_1	CO2	2	26.5250512545588	20.889973817369	21.5706257456788	22.2512776739887	23.2221009153055	0.486106217113033	0.126966128066301	24.3881644642737	26.5250512545588	2.94030572478306	2.8175387185949	3	1.6975863017033	15.9179765802965	30.5262252503145
158950	DMATT1_1	CO2	3	22.2512776739887	20.889973817369	21.5706257456788	22.2512776739887	23.2221009153055	0.486106217113033	0.126966128066301	24.3881644642737	26.5250512545588	2.94030572478306	2.8175387185949	3	1.6975863017033	15.9179765802965	30.5262252503145
158950	DMATT1_1	FE	1	26.116157341315	20.320644487984	21.2527823676634	22.1849202473428	22.8739073588806	0.444968974687871	0.116221487890607	24.1505387943289	26.116157341315	2.95855027643272	2.8977564266655	3	1.70811979850947	15.5244610450847	30.2233536726765
158950	DMATT1_1	FE	2	22.1849202473428	20.320644487984	21.2527823676634	22.1849202473428	22.8739073588806	0.444968974687871	0.116221487890607	24.1505387943289	26.116157341315	2.95855027643272	2.8977564266655	3	1.70811979850947	15.5244610450847	30.2233536726765
158950	DMATT1_1	FE	3	20.320644487984	20.320644487984	21.2527823676634	22.1849202473428	22.8739073588806	0.444968974687871	0.116221487890607	24.1505387943289	26.116157341315	2.95855027643272	2.8977564266655	3	1.70811979850947	15.5244610450847	30.2233536726765
158950	DMATT1_1	DARK	1	2.59406136991033	2.59406136991033	2.71988789845689	2.84571442700346	3.01294346027708	-1.90149973967632	-0.496652893887273	3.22238450546045	3.59905458391744	0.522950286573501	0.502496607003555	3	0.301925488726003	1.7138629320292	4.31202398852495
158950	DMATT1_1	DARK	2	3.59905458391744	2.59406136991033	2.71988789845689	2.84571442700346	3.01294346027708	-1.90149973967632	-0.496652893887273	3.22238450546045	3.59905458391744	0.522950286573501	0.502496607003555	3	0.301925488726003	1.7138629320292	4.31202398852495
158950	DMATT1_1	DARK	3	2.84571442700346	2.59406136991033	2.71988789845689	2.84571442700346	3.01294346027708	-1.90149973967632	-0.496652893887273	3.22238450546045	3.59905458391744	0.522950286573501	0.502496607003555	3	0.301925488726003	1.7138629320292	4.31202398852495
158950	DMATT1_1	COLD	1	20.1279019666245	17.4708386644909	18.2719539457632	19.0730692270354	18.8906032860503	-0.0256375091874135	-0.00669626340951163	19.6004855968299	20.1279019666245	1.33789637588304	1.3285316510668	3	0.772434832763898	15.5670844443051	22.2141221277954
158950	DMATT1_1	COLD	2	19.0730692270354	17.4708386644909	18.2719539457632	19.0730692270354	18.8906032860503	-0.0256375091874135	-0.00669626340951163	19.6004855968299	20.1279019666245	1.33789637588304	1.3285316510668	3	0.772434832763898	15.5670844443051	22.2141221277954
158950	DMATT1_1	COLD	3	17.4708386644909	17.4708386644909	18.2719539457632	19.0730692270354	18.8906032860503	-0.0256375091874135	-0.00669626340951163	19.6004855968299	20.1279019666245	1.33789637588304	1.3285316510668	3	0.772434832763898	15.5670844443051	22.2141221277954
158950	DMATT1_1	HEAT	1	22.5790936704017	12.8139847717584	17.6965392210801	22.5790936704017	19.7252478419557	0.072971367403119	0.0190593982399596	23.1808793770544	23.7826650837071	6.01550612632359	5.48434015597435	3	3.47305408134477	4.78190221829017	34.6685934656213
158950	DMATT1_1	HEAT	2	12.8139847717584	12.8139847717584	17.6965392210801	22.5790936704017	19.7252478419557	0.072971367403119	0.0190593982399596	23.1808793770544	23.7826650837071	6.01550612632359	5.48434015597435	3	3.47305408134477	4.78190221829017	34.6685934656213
158950	DMATT1_1	HEAT	3	23.7826650837071	12.8139847717584	17.6965392210801	22.5790936704017	19.7252478419557	0.072971367403119	0.0190593982399596	23.1808793770544	23.7826650837071	6.01550612632359	5.48434015597435	3	3.47305408134477	4.78190221829017	34.6685934656213
158950	DMATT1_1	RED	1	18.1539154617798	18.1539154617798	18.5472379081299	18.9405603544799	19.1585855949785	0.00602319505198731	0.00157319887591792	19.6609206615778	20.3812809686758	1.12957537572681	1.113682753448	3	0.652160647245849	16.352564805871	21.964606384086
158950	DMATT1_1	RED	2	18.9405603544799	18.1539154617798	18.5472379081299	18.9405603544799	19.1585855949785	0.00602319505198731	0.00157319887591792	19.6609206615778	20.3812809686758	1.12957537572681	1.113682753448	3	0.652160647245849	16.352564805871	21.964606384086
158950	DMATT1_1	RED	3	20.3812809686758	18.1539154617798	18.5472379081299	18.9405603544799	19.1585855949785	0.00602319505198731	0.00157319887591792	19.6609206615778	20.3812809686758	1.12957537572681	1.113682753448	3	0.652160647245849	16.352564805871	21.964606384086
158950	DMATT1_1	BLUE	1	16.968644657522	16.6759147082444	16.8222796828832	16.968644657522	18.5548130815402	-0.06530936063911	-0.0170581579805332	19.4942622681881	22.0198798788542	3.0044032083239	2.6719825853049	3	1.73459300107998	11.0914617704391	26.0181643926413
158950	DMATT1_1	BLUE	2	16.6759147082444	16.6759147082444	16.8222796828832	16.968644657522	18.5548130815402	-0.06530936063911	-0.0170581579805332	19.4942622681881	22.0198798788542	3.0044032083239	2.6719825853049	3	1.73459300107998	11.0914617704391	26.0181643926413
158950	DMATT1_1	BLUE	3	22.0198798788542	16.6759147082444	16.8222796828832	16.968644657522	18.5548130815402	-0.06530936063911	-0.0170581579805332	19.4942622681881	22.0198798788542	3.0044032083239	2.6719825853049	3	1.73459300107998	11.0914617704391	26.0181643926413
158950	DMATT1_1	SI	1	9.62913167133608	9.62913167133608	10.2700647388497	10.9109978063633	11.1110363386166	-0.944752540393852	-0.246760003908194	11.8519886722568	12.7929795381503	1.5913814413508	1.58192393340711	3	0.91878450354726	7.15782568637744	15.0642469908557
158950	DMATT1_1	SI	2	10.9109978063633	9.62913167133608	10.2700647388497	10.9109978063633	11.1110363386166	-0.944752540393852	-0.246760003908194	11.8519886722568	12.7929795381503	1.5913814413508	1.58192393340711	3	0.91878450354726	7.15782568637744	15.0642469908557
158950	DMATT1_1	SI	3	12.7929795381503	9.62913167133608	10.2700647388497	10.9109978063633	11.1110363386166	-0.944752540393852	-0.246760003908194	11.8519886722568	12.7929795381503	1.5913814413508	1.58192393340711	3	0.91878450354726	7.15782568637744	15.0642469908557
167774	DMATT2	CTRL	1	98.4697869278432	73.7148775661739	86.0923322470086	98.4697869278432	90.3488630451335	-0.604101385261931	-0.196210556455477	98.6658557846133	98.8619246413835	14.4067882500672	12.5735235376048	3	8.31776307433425	54.56041704794	126.137309042327
167774	DMATT2	CTRL	2	98.8619246413835	73.7148775661739	86.0923322470086	98.4697869278432	90.3488630451335	-0.604101385261931	-0.196210556455477	98.6658557846133	98.8619246413835	14.4067882500672	12.5735235376048	3	8.31776307433425	54.56041704794	126.137309042327
167774	DMATT2	CTRL	3	73.7148775661739	73.7148775661739	86.0923322470086	98.4697869278432	90.3488630451335	-0.604101385261931	-0.196210556455477	98.6658557846133	98.8619246413835	14.4067882500672	12.5735235376048	3	8.31776307433425	54.56041704794	126.137309042327
167774	DMATT2	CO2	1	75.259872386407	75.259872386407	79.5238414309307	83.7878104754544	84.9732653741026	-0.708870695483954	-0.230239355527352	89.8299618679503	95.8721132604463	10.3571277847626	10.3061204370196	3	5.97969051456402	59.2447336585567	110.701797089648
167774	DMATT2	CO2	2	95.8721132604463	75.259872386407	79.5238414309307	83.7878104754544	84.9732653741026	-0.708870695483954	-0.230239355527352	89.8299618679503	95.8721132604463	10.3571277847626	10.3061204370196	3	5.97969051456402	59.2447336585567	110.701797089648
167774	DMATT2	CO2	3	83.7878104754544	75.259872386407	79.5238414309307	83.7878104754544	84.9732653741026	-0.708870695483954	-0.230239355527352	89.8299618679503	95.8721132604463	10.3571277847626	10.3061204370196	3	5.97969051456402	59.2447336585567	110.701797089648
167774	DMATT2	FE	1	135.559394537472	104.659361584551	112.365331284742	120.071300984934	120.096685702319	-0.0243223446547671	-0.00789983419247507	127.815347761203	135.559394537472	15.4500321168213	15.4500164764605	3	8.92008020163512	81.7166782731695	158.476693131468
167774	DMATT2	FE	2	120.071300984934	104.659361584551	112.365331284742	120.071300984934	120.096685702319	-0.0243223446547671	-0.00789983419247507	127.815347761203	135.559394537472	15.4500321168213	15.4500164764605	3	8.92008020163512	81.7166782731695	158.476693131468
167774	DMATT2	FE	3	104.659361584551	104.659361584551	112.365331284742	120.071300984934	120.096685702319	-0.0243223446547671	-0.00789983419247507	127.815347761203	135.559394537472	15.4500321168213	15.4500164764605	3	8.92008020163512	81.7166782731695	158.476693131468
167774	DMATT2	DARK	1	62.3943626599012	62.3943626599012	63.4836510822326	64.572939504564	64.5670242159057	-1.10658420404691	-0.359415667200867	65.6533549939079	66.7337704832518	2.16970995926162	2.1697039116753	3	1.25268262904311	59.1771658825436	69.9568825492677
167774	DMATT2	DARK	2	66.7337704832518	62.3943626599012	63.4836510822326	64.572939504564	64.5670242159057	-1.10658420404691	-0.359415667200867	65.6533549939079	66.7337704832518	2.16970995926162	2.1697039116753	3	1.25268262904311	59.1771658825436	69.9568825492677
167774	DMATT2	DARK	3	64.572939504564	62.3943626599012	63.4836510822326	64.572939504564	64.5670242159057	-1.10658420404691	-0.359415667200867	65.6533549939079	66.7337704832518	2.16970995926162	2.1697039116753	3	1.25268262904311	59.1771658825436	69.9568825492677
167774	DMATT2	COLD	1	124.562214137422	124.562214137422	132.506898066875	140.451581996329	138.624310315737	0.336777307810133	0.109384392386971	145.655358404895	150.859134813461	13.2433455216758	13.1484603380195	3	7.64604910191076	105.726016275603	171.522604355872
167774	DMATT2	COLD	2	150.859134813461	124.562214137422	132.506898066875	140.451581996329	138.624310315737	0.336777307810133	0.109384392386971	145.655358404895	150.859134813461	13.2433455216758	13.1484603380195	3	7.64604910191076	105.726016275603	171.522604355872
167774	DMATT2	COLD	3	140.451581996329	124.562214137422	132.506898066875	140.451581996329	138.624310315737	0.336777307810133	0.109384392386971	145.655358404895	150.859134813461	13.2433455216758	13.1484603380195	3	7.64604910191076	105.726016275603	171.522604355872
167774	DMATT2	HEAT	1	227.339898275073	94.349444452917	158.053444986765	221.757445520612	181.148929416201	1.16557352420471	0.378575244741106	224.548671897842	227.339898275073	75.2223629455193	66.495226911078	3	43.4296514956753	-5.71377914373437	368.011637976136
167774	DMATT2	HEAT	2	221.757445520612	94.349444452917	158.053444986765	221.757445520612	181.148929416201	1.16557352420471	0.378575244741106	224.548671897842	227.339898275073	75.2223629455193	66.495226911078	3	43.4296514956753	-5.71377914373437	368.011637976136
167774	DMATT2	HEAT	3	94.349444452917	94.349444452917	158.053444986765	221.757445520612	181.148929416201	1.16557352420471	0.378575244741106	224.548671897842	227.339898275073	75.2223629455193	66.495226911078	3	43.4296514956753	-5.71377914373437	368.011637976136
167774	DMATT2	RED	1	61.2550880641113	61.2550880641113	61.6094515582129	61.9638150523144	63.883605753104	-1.11990389151656	-0.363741866997778	65.1978645976003	68.4319141428862	3.95485845415161	3.58841303938745	3	2.2833385931113	54.0591927225113	73.7080187836966
167774	DMATT2	RED	2	68.4319141428862	61.2550880641113	61.6094515582129	61.9638150523144	63.883605753104	-1.11990389151656	-0.363741866997778	65.1978645976003	68.4319141428862	3.95485845415161	3.58841303938745	3	2.2833385931113	54.0591927225113	73.7080187836966
167774	DMATT2	RED	3	61.9638150523144	61.2550880641113	61.6094515582129	61.9638150523144	63.883605753104	-1.11990389151656	-0.363741866997778	65.1978645976003	68.4319141428862	3.95485845415161	3.58841303938745	3	2.2833385931113	54.0591927225113	73.7080187836966
167774	DMATT2	BLUE	1	178.275739876236	65.5149264158948	100.767303701047	136.0196809862	126.603449092777	0.102493156414059	0.0332895102436509	157.147710431218	178.275739876236	56.967089888483	56.3804067301706	3	32.8899646820653	-14.9106472278746	268.117545413429
167774	DMATT2	BLUE	2	136.0196809862	65.5149264158948	100.767303701047	136.0196809862	126.603449092777	0.102493156414059	0.0332895102436509	157.147710431218	178.275739876236	56.967089888483	56.3804067301706	3	32.8899646820653	-14.9106472278746	268.117545413429
167774	DMATT2	BLUE	3	65.5149264158948	65.5149264158948	100.767303701047	136.0196809862	126.603449092777	0.102493156414059	0.0332895102436509	157.147710431218	178.275739876236	56.967089888483	56.3804067301706	3	32.8899646820653	-14.9106472278746	268.117545413429
167774	DMATT2	SI	1	229.959608044382	165.464869910324	197.712238977353	229.959608044382	221.855612337193	1.95893853253523	0.636258133002222	250.050983550628	270.142359056874	52.80719878315	52.338744573275	3	30.4882504326017	90.6752583880742	353.035966286312
167774	DMATT2	SI	2	270.142359056874	165.464869910324	197.712238977353	229.959608044382	221.855612337193	1.95893853253523	0.636258133002222	250.050983550628	270.142359056874	52.80719878315	52.338744573275	3	30.4882504326017	90.6752583880742	353.035966286312
167774	DMATT2	SI	3	165.464869910324	165.464869910324	197.712238977353	229.959608044382	221.855612337193	1.95893853253523	0.636258133002222	250.050983550628	270.142359056874	52.80719878315	52.338744573275	3	30.4882504326017	90.6752583880742	353.035966286312
179912	IDMATT1_2	CTRL	1	12.3412861262079	12.1680917236846	12.2546889249463	12.3412861262079	13.0485256165116	1.83071252555681	0.510748546854336	13.4887425629251	14.6361989996423	1.37768978870158	1.23405363797885	3	0.795409570366658	9.62615445730465	16.4708967757185
179912	IDMATT1_2	CTRL	2	14.6361989996423	12.1680917236846	12.2546889249463	12.3412861262079	13.0485256165116	1.83071252555681	0.510748546854336	13.4887425629251	14.6361989996423	1.37768978870158	1.23405363797885	3	0.795409570366658	9.62615445730465	16.4708967757185
179912	IDMATT1_2	CTRL	3	12.1680917236846	12.1680917236846	12.2546889249463	12.3412861262079	13.0485256165116	1.83071252555681	0.510748546854336	13.4887425629251	14.6361989996423	1.37768978870158	1.23405363797885	3	0.795409570366658	9.62615445730465	16.4708967757185
179912	IDMATT1_2	CO2	1	11.8453038349038	7.38845513499238	8.34964472645957	9.31083431792675	9.51486442927431	0.697694304381782	0.194648994387122	10.5780690764153	11.8453038349038	2.23541859575067	2.22842434995571	3	1.29061952800815	3.9617767940221	15.0679520645265
179912	IDMATT1_2	CO2	2	9.31083431792675	7.38845513499238	8.34964472645957	9.31083431792675	9.51486442927431	0.697694304381782	0.194648994387122	10.5780690764153	11.8453038349038	2.23541859575067	2.22842434995571	3	1.29061952800815	3.9617767940221	15.0679520645265
179912	IDMATT1_2	CO2	3	7.38845513499238	7.38845513499238	8.34964472645957	9.31083431792675	9.51486442927431	0.697694304381782	0.194648994387122	10.5780690764153	11.8453038349038	2.23541859575067	2.22842434995571	3	1.29061952800815	3.9617767940221	15.0679520645265
179912	IDMATT1_2	FE	1	7.35294191812023	6.72981707679534	7.04137949745778	7.35294191812023	8.30681201839122	0.310349473867603	0.0865840707276941	9.09530948918917	10.8376770602581	2.2138268986253	2.05392999173138	3	1.27815355586055	2.80736113222884	13.8062629045536
179912	IDMATT1_2	FE	2	6.72981707679534	6.72981707679534	7.04137949745778	7.35294191812023	8.30681201839122	0.310349473867603	0.0865840707276941	9.09530948918917	10.8376770602581	2.2138268986253	2.05392999173138	3	1.27815355586055	2.80736113222884	13.8062629045536
179912	IDMATT1_2	FE	3	10.8376770602581	6.72981707679534	7.04137949745778	7.35294191812023	8.30681201839122	0.310349473867603	0.0865840707276941	9.09530948918917	10.8376770602581	2.2138268986253	2.05392999173138	3	1.27815355586055	2.80736113222884	13.8062629045536
179912	IDMATT1_2	DARK	1	1.59349484151635	1.59349484151635	1.63897516012389	1.68445547873143	1.86957531539147	-1.75365895593254	-0.489251453145664	2.00761555232903	2.33077562592664	0.401992231528103	0.368640392205145	3	0.232090323084889	0.870971253221843	2.8681793775611
179912	IDMATT1_2	DARK	2	1.68445547873143	1.59349484151635	1.63897516012389	1.68445547873143	1.86957531539147	-1.75365895593254	-0.489251453145664	2.00761555232903	2.33077562592664	0.401992231528103	0.368640392205145	3	0.232090323084889	0.870971253221843	2.8681793775611
179912	IDMATT1_2	DARK	3	2.33077562592664	1.59349484151635	1.63897516012389	1.68445547873143	1.86957531539147	-1.75365895593254	-0.489251453145664	2.00761555232903	2.33077562592664	0.401992231528103	0.368640392205145	3	0.232090323084889	0.870971253221843	2.8681793775611
179912	IDMATT1_2	COLD	1	4.99566975217808	4.99566975217808	6.16416441263677	7.33265907309545	6.93239542826515	-0.130337665500043	-0.0363627671331338	7.90075826630869	8.46885745952192	1.77085189997377	1.73659385367192	3	1.02240182114482	2.53335544161558	11.3314354149147
179912	IDMATT1_2	COLD	2	7.33265907309545	4.99566975217808	6.16416441263677	7.33265907309545	6.93239542826515	-0.130337665500043	-0.0363627671331338	7.90075826630869	8.46885745952192	1.77085189997377	1.73659385367192	3	1.02240182114482	2.53335544161558	11.3314354149147
179912	IDMATT1_2	COLD	3	8.46885745952192	4.99566975217808	6.16416441263677	7.33265907309545	6.93239542826515	-0.130337665500043	-0.0363627671331338	7.90075826630869	8.46885745952192	1.77085189997377	1.73659385367192	3	1.02240182114482	2.53335544161558	11.3314354149147
179912	IDMATT1_2	HEAT	1	7.52636455680056	7.52636455680056	7.61144564160137	7.69652672640218	8.57616409870065	0.39671338900588	0.110678647861868	9.10106386965069	10.5056010128992	1.67310606220733	1.48961822804932	3	0.965968235398195	4.41993823381333	12.732389963588
179912	IDMATT1_2	HEAT	2	7.69652672640218	7.52636455680056	7.61144564160137	7.69652672640218	8.57616409870065	0.39671338900588	0.110678647861868	9.10106386965069	10.5056010128992	1.67310606220733	1.48961822804932	3	0.965968235398195	4.41993823381333	12.732389963588
179912	IDMATT1_2	HEAT	3	10.5056010128992	7.52636455680056	7.61144564160137	7.69652672640218	8.57616409870065	0.39671338900588	0.110678647861868	9.10106386965069	10.5056010128992	1.67310606220733	1.48961822804932	3	0.965968235398195	4.41993823381333	12.732389963588
179912	IDMATT1_2	RED	1	6.6364111728454	6.6364111728454	6.97446825324331	7.31252533364122	7.53640990200512	0.0633309881537274	0.0176686452508579	7.98640926658498	8.66029319952873	1.03034840682488	1.01194101334166	3	0.594871930039448	4.97688256836956	10.0959372356407
179912	IDMATT1_2	RED	2	8.66029319952873	6.6364111728454	6.97446825324331	7.31252533364122	7.53640990200512	0.0633309881537274	0.0176686452508579	7.98640926658498	8.66029319952873	1.03034840682488	1.01194101334166	3	0.594871930039448	4.97688256836956	10.0959372356407
179912	IDMATT1_2	RED	3	7.31252533364122	6.6364111728454	6.97446825324331	7.31252533364122	7.53640990200512	0.0633309881537274	0.0176686452508579	7.98640926658498	8.66029319952873	1.03034840682488	1.01194101334166	3	0.594871930039448	4.97688256836956	10.0959372356407
179912	IDMATT1_2	BLUE	1	6.19294823030017	6.19294823030017	6.40388167035345	6.61481511040674	6.6566026063655	-0.218766712860377	-0.0610334933167912	6.88842979439816	7.16204447838958	0.485897654479953	0.484548124044705	3	0.280533141612609	5.44956591882081	7.86363929391018
179912	IDMATT1_2	BLUE	2	6.61481511040674	6.19294823030017	6.40388167035345	6.61481511040674	6.6566026063655	-0.218766712860377	-0.0610334933167912	6.88842979439816	7.16204447838958	0.485897654479953	0.484548124044705	3	0.280533141612609	5.44956591882081	7.86363929391018
179912	IDMATT1_2	BLUE	3	7.16204447838958	6.19294823030017	6.40388167035345	6.61481511040674	6.6566026063655	-0.218766712860377	-0.0610334933167912	6.88842979439816	7.16204447838958	0.485897654479953	0.484548124044705	3	0.280533141612609	5.44956591882081	7.86363929391018
179912	IDMATT1_2	SI	1	2.65045419774637	2.65045419774637	3.24908425176767	3.84771430578897	3.60868753881389	-1.19603734667284	-0.333681191486288	4.08780420934765	4.32789411290632	0.863887442749851	0.838719957579976	3	0.498765647621164	1.46267216357143	5.75470291405635
179912	IDMATT1_2	SI	2	3.84771430578897	2.65045419774637	3.24908425176767	3.84771430578897	3.60868753881389	-1.19603734667284	-0.333681191486288	4.08780420934765	4.32789411290632	0.863887442749851	0.838719957579976	3	0.498765647621164	1.46267216357143	5.75470291405635
179912	IDMATT1_2	SI	3	4.32789411290632	2.65045419774637	3.24908425176767	3.84771430578897	3.60868753881389	-1.19603734667284	-0.333681191486288	4.08780420934765	4.32789411290632	0.863887442749851	0.838719957579976	3	0.498765647621164	1.46267216357143	5.75470291405635
169888	FPPS1	CTRL	1	440.456996483951	199.718786587176	267.580772623475	335.442758659775	325.206180576967	0.758177108633982	0.226187402073711	387.949877571863	440.456996483951	120.695120341338	120.369104948388	3	69.6833602189456	25.382880512806	625.029480641129
169888	FPPS1	CTRL	2	335.442758659775	199.718786587176	267.580772623475	335.442758659775	325.206180576967	0.758177108633982	0.226187402073711	387.949877571863	440.456996483951	120.695120341338	120.369104948388	3	69.6833602189456	25.382880512806	625.029480641129
169888	FPPS1	CTRL	3	199.718786587176	199.718786587176	267.580772623475	335.442758659775	325.206180576967	0.758177108633982	0.226187402073711	387.949877571863	440.456996483951	120.695120341338	120.369104948388	3	69.6833602189456	25.382880512806	625.029480641129
169888	FPPS1	CO2	1	358.955632372108	358.955632372108	400.284801038182	441.613969704255	416.869486552286	1.53711777856786	0.458569209036122	445.826413642375	450.038857580495	50.3314569969318	45.5416126041935	3	29.0588802458846	291.839216138868	541.899756965704
169888	FPPS1	CO2	2	450.038857580495	358.955632372108	400.284801038182	441.613969704255	416.869486552286	1.53711777856786	0.458569209036122	445.826413642375	450.038857580495	50.3314569969318	45.5416126041935	3	29.0588802458846	291.839216138868	541.899756965704
169888	FPPS1	CO2	3	441.613969704255	358.955632372108	400.284801038182	441.613969704255	416.869486552286	1.53711777856786	0.458569209036122	445.826413642375	450.038857580495	50.3314569969318	45.5416126041935	3	29.0588802458846	291.839216138868	541.899756965704
169888	FPPS1	FE	1	232.215739376553	213.857899173971	214.403464998458	214.949030822945	220.340889791156	-0.132951996828402	-0.0396636437854341	223.582385099749	232.215739376553	10.2983824737526	9.178920101291	3	5.94577389343879	194.758289518079	245.923490064234
169888	FPPS1	FE	2	213.857899173971	213.857899173971	214.403464998458	214.949030822945	220.340889791156	-0.132951996828402	-0.0396636437854341	223.582385099749	232.215739376553	10.2983824737526	9.178920101291	3	5.94577389343879	194.758289518079	245.923490064234
169888	FPPS1	FE	3	214.949030822945	213.857899173971	214.403464998458	214.949030822945	220.340889791156	-0.132951996828402	-0.0396636437854341	223.582385099749	232.215739376553	10.2983824737526	9.178920101291	3	5.94577389343879	194.758289518079	245.923490064234
169888	FPPS1	DARK	1	24.2535845613751	20.1346141240676	21.5004867560679	22.8663593880682	22.4181860245036	-1.81486867904618	-0.541430790963878	23.5599719747216	24.2535845613751	2.0957394610757	2.05948521865375	3	1.20997574200338	17.2120805952422	27.6242914537651
169888	FPPS1	DARK	2	22.8663593880682	20.1346141240676	21.5004867560679	22.8663593880682	22.4181860245036	-1.81486867904618	-0.541430790963878	23.5599719747216	24.2535845613751	2.0957394610757	2.05948521865375	3	1.20997574200338	17.2120805952422	27.6242914537651
169888	FPPS1	DARK	3	20.1346141240676	20.1346141240676	21.5004867560679	22.8663593880682	22.4181860245036	-1.81486867904618	-0.541430790963878	23.5599719747216	24.2535845613751	2.0957394610757	2.05948521865375	3	1.20997574200338	17.2120805952422	27.6242914537651
169888	FPPS1	COLD	1	193.275172263258	193.275172263258	204.046693484325	214.818214705393	208.469334947148	-0.23383464321515	-0.0697600202661901	216.066416289093	217.314617872794	13.2175997042559	12.019722804768	3	7.63118474729288	175.634997062986	241.30367283131
169888	FPPS1	COLD	2	214.818214705393	193.275172263258	204.046693484325	214.818214705393	208.469334947148	-0.23383464321515	-0.0697600202661901	216.066416289093	217.314617872794	13.2175997042559	12.019722804768	3	7.63118474729288	175.634997062986	241.30367283131
169888	FPPS1	COLD	3	217.314617872794	193.275172263258	204.046693484325	214.818214705393	208.469334947148	-0.23383464321515	-0.0697600202661901	216.066416289093	217.314617872794	13.2175997042559	12.019722804768	3	7.63118474729288	175.634997062986	241.30367283131
169888	FPPS1	HEAT	1	114.377152265737	114.377152265737	117.420860098842	120.464567931946	122.029684450204	-0.968385492658324	-0.288898987183745	125.855950542437	131.247333152929	8.54329813821557	8.435090443596	3	4.93247547986599	100.806955362336	143.252413538072
169888	FPPS1	HEAT	2	131.247333152929	114.377152265737	117.420860098842	120.464567931946	122.029684450204	-0.968385492658324	-0.288898987183745	125.855950542437	131.247333152929	8.54329813821557	8.435090443596	3	4.93247547986599	100.806955362336	143.252413538072
169888	FPPS1	HEAT	3	120.464567931946	114.377152265737	117.420860098842	120.464567931946	122.029684450204	-0.968385492658324	-0.288898987183745	125.855950542437	131.247333152929	8.54329813821557	8.435090443596	3	4.93247547986599	100.806955362336	143.252413538072
169888	FPPS1	RED	1	337.029539553921	332.257294787384	334.643417170652	337.029539553921	341.278022498542	0.894753148307196	0.266932208593732	345.788386354121	354.547233154321	11.7365899476174	11.1449691834686	3	6.77612336562518	312.122716802316	370.433328194768
169888	FPPS1	RED	2	354.547233154321	332.257294787384	334.643417170652	337.029539553921	341.278022498542	0.894753148307196	0.266932208593732	345.788386354121	354.547233154321	11.7365899476174	11.1449691834686	3	6.77612336562518	312.122716802316	370.433328194768
169888	FPPS1	RED	3	332.257294787384	332.257294787384	334.643417170652	337.029539553921	341.278022498542	0.894753148307196	0.266932208593732	345.788386354121	354.547233154321	11.7365899476174	11.1449691834686	3	6.77612336562518	312.122716802316	370.433328194768
169888	FPPS1	BLUE	1	296.906890726891	296.906890726891	298.415169577172	299.923448427453	299.354914595828	0.5384970280638	0.160650120420565	300.578926530297	301.234404633141	2.21906899182365	2.16375695312502	3	1.28118007977974	293.842441628263	304.867387563393
169888	FPPS1	BLUE	2	299.923448427453	296.906890726891	298.415169577172	299.923448427453	299.354914595828	0.5384970280638	0.160650120420565	300.578926530297	301.234404633141	2.21906899182365	2.16375695312502	3	1.28118007977974	293.842441628263	304.867387563393
169888	FPPS1	BLUE	3	301.234404633141	296.906890726891	298.415169577172	299.923448427453	299.354914595828	0.5384970280638	0.160650120420565	300.578926530297	301.234404633141	2.21906899182365	2.16375695312502	3	1.28118007977974	293.842441628263	304.867387563393
169888	FPPS1	SI	1	191.785475338422	155.169695005341	155.971799666718	156.773904328094	167.909691557286	-0.578504251824785	-0.172585497924883	174.279689833258	191.785475338422	20.6925870847625	18.3078901665405	3	11.9468707236174	116.506455626349	219.312927488222
169888	FPPS1	SI	2	156.773904328094	155.169695005341	155.971799666718	156.773904328094	167.909691557286	-0.578504251824785	-0.172585497924883	174.279689833258	191.785475338422	20.6925870847625	18.3078901665405	3	11.9468707236174	116.506455626349	219.312927488222
169888	FPPS1	SI	3	155.169695005341	155.169695005341	155.971799666718	156.773904328094	167.909691557286	-0.578504251824785	-0.172585497924883	174.279689833258	191.785475338422	20.6925870847625	18.3078901665405	3	11.9468707236174	116.506455626349	219.312927488222
213806	FPPS2_2	CTRL	1	14.1230082291968	11.6314164235568	12.3429627125628	13.0545090015689	12.9363112181075	0.957373027926696	0.272131124002244	13.5887586153829	14.1230082291968	1.24999418738428	1.24579590282	3	0.721684480571782	9.8311535177575	16.0414689184575
213806	FPPS2_2	CTRL	2	11.6314164235568	11.6314164235568	12.3429627125628	13.0545090015689	12.9363112181075	0.957373027926696	0.272131124002244	13.5887586153829	14.1230082291968	1.24999418738428	1.24579590282	3	0.721684480571782	9.8311535177575	16.0414689184575
213806	FPPS2_2	CTRL	3	13.0545090015689	11.6314164235568	12.3429627125628	13.0545090015689	12.9363112181075	0.957373027926696	0.272131124002244	13.5887586153829	14.1230082291968	1.24999418738428	1.24579590282	3	0.721684480571782	9.8311535177575	16.0414689184575
213806	FPPS2_2	CO2	1	11.6099666726209	6.93687987262755	7.87215491743506	8.80742996224257	9.11809216916367	-0.0946071697291317	-0.0268918746257294	10.2086983174317	11.6099666726209	2.35198178461799	2.33654339999667	3	1.35791731647829	3.27544552064427	14.9607388176831
213806	FPPS2_2	CO2	2	6.93687987262755	6.93687987262755	7.87215491743506	8.80742996224257	9.11809216916367	-0.0946071697291317	-0.0268918746257294	10.2086983174317	11.6099666726209	2.35198178461799	2.33654339999667	3	1.35791731647829	3.27544552064427	14.9607388176831
213806	FPPS2_2	CO2	3	8.80742996224257	6.93687987262755	7.87215491743506	8.80742996224257	9.11809216916367	-0.0946071697291317	-0.0268918746257294	10.2086983174317	11.6099666726209	2.35198178461799	2.33654339999667	3	1.35791731647829	3.27544552064427	14.9607388176831
213806	FPPS2_2	FE	1	12.7492310199797	12.4345626783172	12.5918968491484	12.7492310199797	12.7009596452302	0.8925299188802	0.253699616497967	12.8341581286867	12.9190852373938	0.245841659973827	0.242261279538299	3	0.141936748563914	12.0902551065699	13.3116641838905
213806	FPPS2_2	FE	2	12.4345626783172	12.4345626783172	12.5918968491484	12.7492310199797	12.7009596452302	0.8925299188802	0.253699616497967	12.8341581286867	12.9190852373938	0.245841659973827	0.242261279538299	3	0.141936748563914	12.0902551065699	13.3116641838905
213806	FPPS2_2	FE	3	12.9190852373938	12.4345626783172	12.5918968491484	12.7492310199797	12.7009596452302	0.8925299188802	0.253699616497967	12.8341581286867	12.9190852373938	0.245841659973827	0.242261279538299	3	0.141936748563914	12.0902551065699	13.3116641838905
213806	FPPS2_2	DARK	1	0	0	0	0	0.16733001444352	-2.56068478863824	-0.727868875997756	0.250995021665279	0.501990043330559	0.28982408664741	0.250995021665279	3	0.16733001444352	-0.552632928970907	0.887292957857946
213806	FPPS2_2	DARK	2	0.501990043330559	0	0	0	0.16733001444352	-2.56068478863824	-0.727868875997756	0.250995021665279	0.501990043330559	0.28982408664741	0.250995021665279	3	0.16733001444352	-0.552632928970907	0.887292957857946
213806	FPPS2_2	DARK	3	0	0	0	0	0.16733001444352	-2.56068478863824	-0.727868875997756	0.250995021665279	0.501990043330559	0.28982408664741	0.250995021665279	3	0.16733001444352	-0.552632928970907	0.887292957857946
213806	FPPS2_2	COLD	1	12.505716333267	8.36087818297091	10.433297258119	12.505716333267	11.4810228174202	0.556417881095941	0.15816052779918	13.0410951346449	13.5764739360228	2.75465195004324	2.60779787652594	3	1.59039904488119	4.63808802557123	18.3239576092692
213806	FPPS2_2	COLD	2	8.36087818297091	8.36087818297091	10.433297258119	12.505716333267	11.4810228174202	0.556417881095941	0.15816052779918	13.0410951346449	13.5764739360228	2.75465195004324	2.60779787652594	3	1.59039904488119	4.63808802557123	18.3239576092692
213806	FPPS2_2	COLD	3	13.5764739360228	8.36087818297091	10.433297258119	12.505716333267	11.4810228174202	0.556417881095941	0.15816052779918	13.0410951346449	13.5764739360228	2.75465195004324	2.60779787652594	3	1.59039904488119	4.63808802557123	18.3239576092692
213806	FPPS2_2	HEAT	1	9.4845010308972	7.82702062219309	8.65576082654514	9.4845010308972	9.10674998892466	-0.0977321211414879	-0.0277801350169152	9.74661467229045	10.0087283136837	1.13885205363156	1.09085384574531	3	0.65751653973134	6.27768465439419	11.9358153234551
213806	FPPS2_2	HEAT	2	10.0087283136837	7.82702062219309	8.65576082654514	9.4845010308972	9.10674998892466	-0.0977321211414879	-0.0277801350169152	9.74661467229045	10.0087283136837	1.13885205363156	1.09085384574531	3	0.65751653973134	6.27768465439419	11.9358153234551
213806	FPPS2_2	HEAT	3	7.82702062219309	7.82702062219309	8.65576082654514	9.4845010308972	9.10674998892466	-0.0977321211414879	-0.0277801350169152	9.74661467229045	10.0087283136837	1.13885205363156	1.09085384574531	3	0.65751653973134	6.27768465439419	11.9358153234551
213806	FPPS2_2	RED	1	10.2141427725242	9.78490944858932	9.8232364062201	9.86156336385089	9.95353852832147	0.135571616446264	0.0385359262169935	10.0378530681875	10.2141427725242	0.228921132169115	0.21461666196744	3	0.132167677281032	9.38486691088359	10.5222101457593
213806	FPPS2_2	RED	2	9.78490944858932	9.78490944858932	9.8232364062201	9.86156336385089	9.95353852832147	0.135571616446264	0.0385359262169935	10.0378530681875	10.2141427725242	0.228921132169115	0.21461666196744	3	0.132167677281032	9.38486691088359	10.5222101457593
213806	FPPS2_2	RED	3	9.86156336385089	9.78490944858932	9.8232364062201	9.86156336385089	9.95353852832147	0.135571616446264	0.0385359262169935	10.0378530681875	10.2141427725242	0.228921132169115	0.21461666196744	3	0.132167677281032	9.38486691088359	10.5222101457593
213806	FPPS2_2	BLUE	1	6.60975377113509	6.60975377113509	8.30614438074259	10.0025349903501	9.41812798002786	-0.0119425222663193	-0.00339463501994976	10.8223150844742	11.6420951785984	2.56656651493835	2.51617070373165	3	1.48180786829274	3.0424233105539	15.7938326495018
213806	FPPS2_2	BLUE	2	10.0025349903501	6.60975377113509	8.30614438074259	10.0025349903501	9.41812798002786	-0.0119425222663193	-0.00339463501994976	10.8223150844742	11.6420951785984	2.56656651493835	2.51617070373165	3	1.48180786829274	3.0424233105539	15.7938326495018
213806	FPPS2_2	BLUE	3	11.6420951785984	6.60975377113509	8.30614438074259	10.0025349903501	9.41812798002786	-0.0119425222663193	-0.00339463501994976	10.8223150844742	11.6420951785984	2.56656651493835	2.51617070373165	3	1.48180786829274	3.0424233105539	15.7938326495018
213806	FPPS2_2	SI	1	9.63256654002477	9.63256654002477	10.0432449644078	10.4539233887908	10.271133735479	0.22307415742608	0.0634083261439663	10.5904173332062	10.7269112776215	0.56961095863299	0.547172368798366	3	0.328865040300117	8.85614167211256	11.6861257988455
213806	FPPS2_2	SI	2	10.7269112776215	9.63256654002477	10.0432449644078	10.4539233887908	10.271133735479	0.22307415742608	0.0634083261439663	10.5904173332062	10.7269112776215	0.56961095863299	0.547172368798366	3	0.328865040300117	8.85614167211256	11.6861257988455
213806	FPPS2_2	SI	3	10.4539233887908	9.63256654002477	10.0432449644078	10.4539233887908	10.271133735479	0.22307415742608	0.0634083261439663	10.5904173332062	10.7269112776215	0.56961095863299	0.547172368798366	3	0.328865040300117	8.85614167211256	11.6861257988455
275453	FPPS2_1	CTRL	1	24.2172450706079	24.2172450706079	26.2799422634412	28.3426394562746	27.4688725699243	0.809279221831435	0.229806895256258	29.0946863195825	29.8467331828904	2.91468446497116	2.81474405614125	3	1.68279386045392	20.2283949726366	34.709350167212
275453	FPPS2_1	CTRL	2	28.3426394562746	24.2172450706079	26.2799422634412	28.3426394562746	27.4688725699243	0.809279221831435	0.229806895256258	29.0946863195825	29.8467331828904	2.91468446497116	2.81474405614125	3	1.68279386045392	20.2283949726366	34.709350167212
275453	FPPS2_1	CTRL	3	29.8467331828904	24.2172450706079	26.2799422634412	28.3426394562746	27.4688725699243	0.809279221831435	0.229806895256258	29.0946863195825	29.8467331828904	2.91468446497116	2.81474405614125	3	1.68279386045392	20.2283949726366	34.709350167212
275453	FPPS2_1	CO2	1	26.5062946469568	22.5741528817083	23.8080498448284	25.0419468079485	24.7074647788712	0.46517459939023	0.132093259723167	25.7741207274526	26.5062946469568	1.98729549547485	1.96607088262425	3	1.14736558927174	19.7707490941706	29.6441804635718
275453	FPPS2_1	CO2	2	25.0419468079485	22.5741528817083	23.8080498448284	25.0419468079485	24.7074647788712	0.46517459939023	0.132093259723167	25.7741207274526	26.5062946469568	1.98729549547485	1.96607088262425	3	1.14736558927174	19.7707490941706	29.6441804635718
275453	FPPS2_1	CO2	3	22.5741528817083	22.5741528817083	23.8080498448284	25.0419468079485	24.7074647788712	0.46517459939023	0.132093259723167	25.7741207274526	26.5062946469568	1.98729549547485	1.96607088262425	3	1.14736558927174	19.7707490941706	29.6441804635718
275453	FPPS2_1	FE	1	22.8683616473579	22.8683616473579	23.8146998414925	24.7610380356271	26.7030394439373	0.713847203596191	0.202707551510537	28.6203783422269	32.4797186488268	5.09147060826539	4.80567850073445	3	2.93956192625309	14.0551252976768	39.3509535901977
275453	FPPS2_1	FE	2	24.7610380356271	22.8683616473579	23.8146998414925	24.7610380356271	26.7030394439373	0.713847203596191	0.202707551510537	28.6203783422269	32.4797186488268	5.09147060826539	4.80567850073445	3	2.93956192625309	14.0551252976768	39.3509535901977
275453	FPPS2_1	FE	3	32.4797186488268	22.8683616473579	23.8146998414925	24.7610380356271	26.7030394439373	0.713847203596191	0.202707551510537	28.6203783422269	32.4797186488268	5.09147060826539	4.80567850073445	3	2.93956192625309	14.0551252976768	39.3509535901977
275453	FPPS2_1	DARK	1	2.05717571753135	0.501498853939134	1.06622608035133	1.63095330676353	1.396542626078	-2.43964666320358	-0.692774026650942	1.84406451214744	2.05717571753135	0.803892966378993	0.777838431796108	3	0.464127820538558	-0.600438207914892	3.3935234600709
275453	FPPS2_1	DARK	2	1.63095330676353	0.501498853939134	1.06622608035133	1.63095330676353	1.396542626078	-2.43964666320358	-0.692774026650942	1.84406451214744	2.05717571753135	0.803892966378993	0.777838431796108	3	0.464127820538558	-0.600438207914892	3.3935234600709
275453	FPPS2_1	DARK	3	0.501498853939134	0.501498853939134	1.06622608035133	1.63095330676353	1.396542626078	-2.43964666320358	-0.692774026650942	1.84406451214744	2.05717571753135	0.803892966378993	0.777838431796108	3	0.464127820538558	-0.600438207914892	3.3935234600709
275453	FPPS2_1	COLD	1	32.5691051568741	26.767382289741	28.2005753018381	29.6337683139353	29.6567519201835	1.08191530267654	0.307225973349057	31.1014367354047	32.5691051568741	2.90092972017092	2.90086143356655	3	1.67485255484086	22.4504430031696	36.8630608371974
275453	FPPS2_1	COLD	2	29.6337683139353	26.767382289741	28.2005753018381	29.6337683139353	29.6567519201835	1.08191530267654	0.307225973349057	31.1014367354047	32.5691051568741	2.90092972017092	2.90086143356655	3	1.67485255484086	22.4504430031696	36.8630608371974
275453	FPPS2_1	COLD	3	26.767382289741	26.767382289741	28.2005753018381	29.6337683139353	29.6567519201835	1.08191530267654	0.307225973349057	31.1014367354047	32.5691051568741	2.90092972017092	2.90086143356655	3	1.67485255484086	22.4504430031696	36.8630608371974
275453	FPPS2_1	HEAT	1	16.1014848305323	16.1014848305323	17.6857386152331	19.2699923999339	18.2892184465672	-0.334616086385253	-0.0950192243178732	19.3830852545846	19.4961781092353	1.89800520937636	1.6973466393515	3	1.09581381855675	13.5743121288568	23.0041247642776
275453	FPPS2_1	HEAT	2	19.2699923999339	16.1014848305323	17.6857386152331	19.2699923999339	18.2892184465672	-0.334616086385253	-0.0950192243178732	19.3830852545846	19.4961781092353	1.89800520937636	1.6973466393515	3	1.09581381855675	13.5743121288568	23.0041247642776
275453	FPPS2_1	HEAT	3	19.4961781092353	16.1014848305323	17.6857386152331	19.2699923999339	18.2892184465672	-0.334616086385253	-0.0950192243178732	19.3830852545846	19.4961781092353	1.89800520937636	1.6973466393515	3	1.09581381855675	13.5743121288568	23.0041247642776
275453	FPPS2_1	RED	1	19.1955335620458	19.1955335620458	20.182401997564	21.1692704330821	20.6816191007862	-0.0364941912724093	-0.0103630694634926	21.4246618701564	21.6800533072308	1.31208325096809	1.2422598725925	3	0.757531618145625	17.4222236161004	23.941014585472
275453	FPPS2_1	RED	2	21.6800533072308	19.1955335620458	20.182401997564	21.1692704330821	20.6816191007862	-0.0364941912724093	-0.0103630694634926	21.4246618701564	21.6800533072308	1.31208325096809	1.2422598725925	3	0.757531618145625	17.4222236161004	23.941014585472
275453	FPPS2_1	RED	3	21.1692704330821	19.1955335620458	20.182401997564	21.1692704330821	20.6816191007862	-0.0364941912724093	-0.0103630694634926	21.4246618701564	21.6800533072308	1.31208325096809	1.2422598725925	3	0.757531618145625	17.4222236161004	23.941014585472
275453	FPPS2_1	BLUE	1	18.1281855245038	18.1281855245038	19.2641918822951	20.4001982400864	20.6599366520724	-0.0391960851587222	-0.0111303124972632	21.9258122158567	23.451426191627	2.67110853991827	2.6616203335616	3	1.54216523455652	14.0245351958831	27.2953381082617
275453	FPPS2_1	BLUE	2	20.4001982400864	18.1281855245038	19.2641918822951	20.4001982400864	20.6599366520724	-0.0391960851587222	-0.0111303124972632	21.9258122158567	23.451426191627	2.67110853991827	2.6616203335616	3	1.54216523455652	14.0245351958831	27.2953381082617
275453	FPPS2_1	BLUE	3	23.451426191627	18.1281855245038	19.2641918822951	20.4001982400864	20.6599366520724	-0.0391960851587222	-0.0111303124972632	21.9258122158567	23.451426191627	2.67110853991827	2.6616203335616	3	1.54216523455652	14.0245351958831	27.2953381082617
275453	FPPS2_1	SI	1	18.610671243572	18.610671243572	18.7154246334546	18.8201780233372	19.2068889763646	-0.220263301474434	-0.0625470469094488	19.5049978427609	20.1898176621846	0.857662447439416	0.789573209306301	3	0.49517164490298	17.0763373467283	21.3374406060009
275453	FPPS2_1	SI	2	20.1898176621846	18.610671243572	18.7154246334546	18.8201780233372	19.2068889763646	-0.220263301474434	-0.0625470469094488	19.5049978427609	20.1898176621846	0.857662447439416	0.789573209306301	3	0.49517164490298	17.0763373467283	21.3374406060009
275453	FPPS2_1	SI	3	18.8201780233372	18.610671243572	18.7154246334546	18.8201780233372	19.2068889763646	-0.220263301474434	-0.0625470469094488	19.5049978427609	20.1898176621846	0.857662447439416	0.789573209306301	3	0.49517164490298	17.0763373467283	21.3374406060009
185189	GGPPS	CTRL	1	37.6970194400531	28.9872772395513	31.639586048604	34.2918948576567	33.6587305124204	-1.0903608797232	-0.317370876953137	35.9944571488549	37.6970194400531	4.38925678399651	4.3548711002509	3	2.53413858578278	22.7552122087387	44.5622488161021
185189	GGPPS	CTRL	2	28.9872772395513	28.9872772395513	31.639586048604	34.2918948576567	33.6587305124204	-1.0903608797232	-0.317370876953137	35.9944571488549	37.6970194400531	4.38925678399651	4.3548711002509	3	2.53413858578278	22.7552122087387	44.5622488161021
185189	GGPPS	CTRL	3	34.2918948576567	28.9872772395513	31.639586048604	34.2918948576567	33.6587305124204	-1.0903608797232	-0.317370876953137	35.9944571488549	37.6970194400531	4.38925678399651	4.3548711002509	3	2.53413858578278	22.7552122087387	44.5622488161021
185189	GGPPS	CO2	1	40.2022433184613	40.2022433184613	41.7627287595492	43.3232142006371	42.8308516924225	-0.577484296231892	-0.168088108194333	44.145155879403	44.967097558169	2.42028399388102	2.38242711985384	3	1.39735161538255	36.8185329500769	48.843170434768
185189	GGPPS	CO2	2	44.967097558169	40.2022433184613	41.7627287595492	43.3232142006371	42.8308516924225	-0.577484296231892	-0.168088108194333	44.145155879403	44.967097558169	2.42028399388102	2.38242711985384	3	1.39735161538255	36.8185329500769	48.843170434768
185189	GGPPS	CO2	3	43.3232142006371	40.2022433184613	41.7627287595492	43.3232142006371	42.8308516924225	-0.577484296231892	-0.168088108194333	44.145155879403	44.967097558169	2.42028399388102	2.38242711985384	3	1.39735161538255	36.8185329500769	48.843170434768
185189	GGPPS	FE	1	36.0051081527788	29.5573010734312	32.781204613105	36.0051081527788	35.3137705623273	-0.997816170633634	-0.29043392788671	38.1920053067754	40.378902460772	5.44382447316246	5.4108006936704	3	3.14299352500142	21.7905608923951	48.8369802322596
185189	GGPPS	FE	2	40.378902460772	29.5573010734312	32.781204613105	36.0051081527788	35.3137705623273	-0.997816170633634	-0.29043392788671	38.1920053067754	40.378902460772	5.44382447316246	5.4108006936704	3	3.14299352500142	21.7905608923951	48.8369802322596
185189	GGPPS	FE	3	29.5573010734312	29.5573010734312	32.781204613105	36.0051081527788	35.3137705623273	-0.997816170633634	-0.29043392788671	38.1920053067754	40.378902460772	5.44382447316246	5.4108006936704	3	3.14299352500142	21.7905608923951	48.8369802322596
185189	GGPPS	DARK	1	93.4367429798221	90.1566511911936	91.7966970855078	93.4367429798221	95.0999889795746	2.34524383042228	0.682629123046863	97.571657873765	101.706572767708	5.95188730972602	5.7749607882572	3	3.43632374045663	80.3146812573959	109.885296701753
185189	GGPPS	DARK	2	90.1566511911936	90.1566511911936	91.7966970855078	93.4367429798221	95.0999889795746	2.34524383042228	0.682629123046863	97.571657873765	101.706572767708	5.95188730972602	5.7749607882572	3	3.43632374045663	80.3146812573959	109.885296701753
185189	GGPPS	DARK	3	101.706572767708	90.1566511911936	91.7966970855078	93.4367429798221	95.0999889795746	2.34524383042228	0.682629123046863	97.571657873765	101.706572767708	5.95188730972602	5.7749607882572	3	3.43632374045663	80.3146812573959	109.885296701753
185189	GGPPS	COLD	1	50.7514631641728	50.7514631641728	54.286116662769	57.8207701613653	56.7655548842582	0.201701109710647	0.058709056113183	59.7726007443009	61.7244313272365	5.56206949234568	5.48648408153186	3	3.21126231865719	42.9486083029463	70.5825014655701
185189	GGPPS	COLD	2	57.8207701613653	50.7514631641728	54.286116662769	57.8207701613653	56.7655548842582	0.201701109710647	0.058709056113183	59.7726007443009	61.7244313272365	5.56206949234568	5.48648408153186	3	3.21126231865719	42.9486083029463	70.5825014655701
185189	GGPPS	COLD	3	61.7244313272365	50.7514631641728	54.286116662769	57.8207701613653	56.7655548842582	0.201701109710647	0.058709056113183	59.7726007443009	61.7244313272365	5.56206949234568	5.48648408153186	3	3.21126231865719	42.9486083029463	70.5825014655701
185189	GGPPS	HEAT	1	44.2784823926059	44.2784823926059	44.7199601043424	45.1614378160789	47.7205811900337	-0.304065780523738	-0.0885042972568467	49.4416305887476	53.7218233614162	5.21594509841171	4.72167048440514	3	3.01142730664631	34.7634552686498	60.6777071114175
185189	GGPPS	HEAT	2	45.1614378160789	44.2784823926059	44.7199601043424	45.1614378160789	47.7205811900337	-0.304065780523738	-0.0885042972568467	49.4416305887476	53.7218233614162	5.21594509841171	4.72167048440514	3	3.01142730664631	34.7634552686498	60.6777071114175
185189	GGPPS	HEAT	3	53.7218233614162	44.2784823926059	44.7199601043424	45.1614378160789	47.7205811900337	-0.304065780523738	-0.0885042972568467	49.4416305887476	53.7218233614162	5.21594509841171	4.72167048440514	3	3.01142730664631	34.7634552686498	60.6777071114175
185189	GGPPS	RED	1	43.6445222702088	43.6445222702088	44.4143303512663	45.1841384323238	45.82603536801	-0.41000290993997	-0.119339372404868	46.9167919169106	48.6494454014974	2.56346204273818	2.5024615656443	3	1.48001550043228	39.4580426350035	52.1940281010165
185189	GGPPS	RED	2	45.1841384323238	43.6445222702088	44.4143303512663	45.1841384323238	45.82603536801	-0.41000290993997	-0.119339372404868	46.9167919169106	48.6494454014974	2.56346204273818	2.5024615656443	3	1.48001550043228	39.4580426350035	52.1940281010165
185189	GGPPS	RED	3	48.6494454014974	43.6445222702088	44.4143303512663	45.1841384323238	45.82603536801	-0.41000290993997	-0.119339372404868	46.9167919169106	48.6494454014974	2.56346204273818	2.5024615656443	3	1.48001550043228	39.4580426350035	52.1940281010165
185189	GGPPS	BLUE	1	65.0063170474426	51.5844773794754	57.9893501172857	64.3942228550959	60.3283390940046	0.400920958353236	0.116695892623881	64.7002699512692	65.0063170474426	7.57858846271413	6.7109198339836	3	4.37550008902539	41.5020816919405	79.1545964960688
185189	GGPPS	BLUE	2	64.3942228550959	51.5844773794754	57.9893501172857	64.3942228550959	60.3283390940046	0.400920958353236	0.116695892623881	64.7002699512692	65.0063170474426	7.57858846271413	6.7109198339836	3	4.37550008902539	41.5020816919405	79.1545964960688
185189	GGPPS	BLUE	3	51.5844773794754	51.5844773794754	57.9893501172857	64.3942228550959	60.3283390940046	0.400920958353236	0.116695892623881	64.7002699512692	65.0063170474426	7.57858846271413	6.7109198339836	3	4.37550008902539	41.5020816919405	79.1545964960688
185189	GGPPS	SI	1	62.9409411482564	57.9695960292987	59.8521050101086	61.7346139909186	60.8817170561579	0.431864138566268	0.125702510911967	62.3377775695875	62.9409411482564	2.59309524679278	2.48567255947886	3	1.49712423877015	54.4401113634394	67.3233227488764
185189	GGPPS	SI	2	57.9695960292987	57.9695960292987	59.8521050101086	61.7346139909186	60.8817170561579	0.431864138566268	0.125702510911967	62.3377775695875	62.9409411482564	2.59309524679278	2.48567255947886	3	1.49712423877015	54.4401113634394	67.3233227488764
185189	GGPPS	SI	3	61.7346139909186	57.9695960292987	59.8521050101086	61.7346139909186	60.8817170561579	0.431864138566268	0.125702510911967	62.3377775695875	62.9409411482564	2.59309524679278	2.48567255947886	3	1.49712423877015	54.4401113634394	67.3233227488764
212202	PSY2	CTRL	1	89.5956860929794	74.323108727769	81.556673213215	88.7902376986611	84.2363441731365	-0.0532797179700465	-0.0175144337162309	89.1929618958202	89.5956860929794	8.59455435292869	7.6362886826052	3	4.96206826922825	62.8862875893384	105.586400756935
212202	PSY2	CTRL	2	88.7902376986611	74.323108727769	81.556673213215	88.7902376986611	84.2363441731365	-0.0532797179700465	-0.0175144337162309	89.1929618958202	89.5956860929794	8.59455435292869	7.6362886826052	3	4.96206826922825	62.8862875893384	105.586400756935
212202	PSY2	CTRL	3	74.323108727769	74.323108727769	81.556673213215	88.7902376986611	84.2363441731365	-0.0532797179700465	-0.0175144337162309	89.1929618958202	89.5956860929794	8.59455435292869	7.6362886826052	3	4.96206826922825	62.8862875893384	105.586400756935
212202	PSY2	CO2	1	130.921779227884	130.921779227884	132.995066163378	135.068353098872	136.371102981496	1.26082614707379	0.414466457818517	139.095764858303	143.123176617733	6.20414317281297	6.10069869492452	3	3.58196373091455	120.959156956813	151.783049006179
212202	PSY2	CO2	2	135.068353098872	130.921779227884	132.995066163378	135.068353098872	136.371102981496	1.26082614707379	0.414466457818517	139.095764858303	143.123176617733	6.20414317281297	6.10069869492452	3	3.58196373091455	120.959156956813	151.783049006179
212202	PSY2	CO2	3	143.123176617733	130.921779227884	132.995066163378	135.068353098872	136.371102981496	1.26082614707379	0.414466457818517	139.095764858303	143.123176617733	6.20414317281297	6.10069869492452	3	3.58196373091455	120.959156956813	151.783049006179
212202	PSY2	FE	1	86.3243898823382	72.8162479278742	72.883962269238	72.9516766106018	77.3641048069381	-0.226501005715957	-0.0744567914849326	79.63803324647	86.3243898823382	7.76012994133185	6.754070977232	3	4.48031311057442	58.0868733715927	96.6413362422834
212202	PSY2	FE	2	72.8162479278742	72.8162479278742	72.883962269238	72.9516766106018	77.3641048069381	-0.226501005715957	-0.0744567914849326	79.63803324647	86.3243898823382	7.76012994133185	6.754070977232	3	4.48031311057442	58.0868733715927	96.6413362422834
212202	PSY2	FE	3	72.9516766106018	72.8162479278742	72.883962269238	72.9516766106018	77.3641048069381	-0.226501005715957	-0.0744567914849326	79.63803324647	86.3243898823382	7.76012994133185	6.754070977232	3	4.48031311057442	58.0868733715927	96.6413362422834
212202	PSY2	DARK	1	11.5870469777851	11.5870469777851	13.4201958105708	15.2533446433565	15.6834526015583	-1.78122013505472	-0.585533542181483	17.7316554134449	20.2099661835333	4.32751990740617	4.3114596028741	3	2.49849478346442	4.93329720122034	26.4336080018963
212202	PSY2	DARK	2	20.2099661835333	11.5870469777851	13.4201958105708	15.2533446433565	15.6834526015583	-1.78122013505472	-0.585533542181483	17.7316554134449	20.2099661835333	4.32751990740617	4.3114596028741	3	2.49849478346442	4.93329720122034	26.4336080018963
212202	PSY2	DARK	3	15.2533446433565	11.5870469777851	13.4201958105708	15.2533446433565	15.6834526015583	-1.78122013505472	-0.585533542181483	17.7316554134449	20.2099661835333	4.32751990740617	4.3114596028741	3	2.49849478346442	4.93329720122034	26.4336080018963
212202	PSY2	COLD	1	101.785041398083	101.785041398083	108.616346866114	115.447652334145	112.842027514994	0.66775356409233	0.219508022614667	118.370520573449	121.293388812753	10.0117863159627	9.754173707335	3	5.78030752459009	87.9713715655247	137.712683464463
212202	PSY2	COLD	2	115.447652334145	101.785041398083	108.616346866114	115.447652334145	112.842027514994	0.66775356409233	0.219508022614667	118.370520573449	121.293388812753	10.0117863159627	9.754173707335	3	5.78030752459009	87.9713715655247	137.712683464463
212202	PSY2	COLD	3	121.293388812753	101.785041398083	108.616346866114	115.447652334145	112.842027514994	0.66775356409233	0.219508022614667	118.370520573449	121.293388812753	10.0117863159627	9.754173707335	3	5.78030752459009	87.9713715655247	137.712683464463
212202	PSY2	HEAT	1	44.6578196140355	38.056233259357	38.7943249066317	39.5324165539064	40.748823142433	-1.14942378286791	-0.377845593481129	42.095118083971	44.6578196140355	3.46481880349139	3.30079317733925	3	2.00041406888903	32.1417360882984	49.3559101965676
212202	PSY2	HEAT	2	38.056233259357	38.056233259357	38.7943249066317	39.5324165539064	40.748823142433	-1.14942378286791	-0.377845593481129	42.095118083971	44.6578196140355	3.46481880349139	3.30079317733925	3	2.00041406888903	32.1417360882984	49.3559101965676
212202	PSY2	HEAT	3	39.5324165539064	38.056233259357	38.7943249066317	39.5324165539064	40.748823142433	-1.14942378286791	-0.377845593481129	42.095118083971	44.6578196140355	3.46481880349139	3.30079317733925	3	2.00041406888903	32.1417360882984	49.3559101965676
212202	PSY2	RED	1	127.323733485684	121.040617018443	122.781485410687	124.522353802931	124.295568102353	0.956450878617026	0.314410363917212	125.923043644307	127.323733485684	3.14769152724959	3.1415582336205	3	1.81732055058346	116.476268874555	132.11486733015
212202	PSY2	RED	2	124.522353802931	121.040617018443	122.781485410687	124.522353802931	124.295568102353	0.956450878617026	0.314410363917212	125.923043644307	127.323733485684	3.14769152724959	3.1415582336205	3	1.81732055058346	116.476268874555	132.11486733015
212202	PSY2	RED	3	121.040617018443	121.040617018443	122.781485410687	124.522353802931	124.295568102353	0.956450878617026	0.314410363917212	125.923043644307	127.323733485684	3.14769152724959	3.1415582336205	3	1.81732055058346	116.476268874555	132.11486733015
212202	PSY2	BLUE	1	128.372121009744	112.205664092625	119.460453461029	126.715242829433	122.431009310601	0.90945291219376	0.298960905866764	127.543681919588	128.372121009744	8.89407527212251	8.08322845855949	3	5.13499675255272	100.336901515975	144.525117105226
212202	PSY2	BLUE	2	126.715242829433	112.205664092625	119.460453461029	126.715242829433	122.431009310601	0.90945291219376	0.298960905866764	127.543681919588	128.372121009744	8.89407527212251	8.08322845855949	3	5.13499675255272	100.336901515975	144.525117105226
212202	PSY2	BLUE	3	112.205664092625	112.205664092625	119.460453461029	126.715242829433	122.431009310601	0.90945291219376	0.298960905866764	127.543681919588	128.372121009744	8.89407527212251	8.08322845855949	3	5.13499675255272	100.336901515975	144.525117105226
212202	PSY2	SI	1	77.7864702849846	55.7021551858477	55.8747362593712	56.0473173328947	63.1786476012423	-0.584058860368279	-0.191995389353384	66.9168938089396	77.7864702849846	12.6519226561294	11.0421575495684	3	7.30459095128262	31.7495294050029	94.6077657974817
212202	PSY2	SI	2	56.0473173328947	55.7021551858477	55.8747362593712	56.0473173328947	63.1786476012423	-0.584058860368279	-0.191995389353384	66.9168938089396	77.7864702849846	12.6519226561294	11.0421575495684	3	7.30459095128262	31.7495294050029	94.6077657974817
212202	PSY2	SI	3	55.7021551858477	55.7021551858477	55.8747362593712	56.0473173328947	63.1786476012423	-0.584058860368279	-0.191995389353384	66.9168938089396	77.7864702849846	12.6519226561294	11.0421575495684	3	7.30459095128262	31.7495294050029	94.6077657974817
215540	PSY1_1	CTRL	1	1.935687201538	1.59043522529488	1.76306121341644	1.935687201538	3.149135418163	-1.06922005682267	-0.33220299381782	3.92848551459706	5.92128382765612	2.40694927968297	2.16542430118062	3	1.38965281455074	-2.83005805776776	9.12832889409376
215540	PSY1_1	CTRL	2	5.92128382765612	1.59043522529488	1.76306121341644	1.935687201538	3.149135418163	-1.06922005682267	-0.33220299381782	3.92848551459706	5.92128382765612	2.40694927968297	2.16542430118062	3	1.38965281455074	-2.83005805776776	9.12832889409376
215540	PSY1_1	CTRL	3	1.59043522529488	1.59043522529488	1.76306121341644	1.935687201538	3.149135418163	-1.06922005682267	-0.33220299381782	3.92848551459706	5.92128382765612	2.40694927968297	2.16542430118062	3	1.38965281455074	-2.83005805776776	9.12832889409376
215540	PSY1_1	CO2	1	4.81676255527207	4.81676255527207	5.19728522919345	5.57780790311483	6.14738721079771	0.339392891887137	0.105448204086667	6.81269953856052	8.04759117400622	1.68904672277391	1.61541430936707	3	0.975171580067372	1.95156254984673	10.3432118717487
215540	PSY1_1	CO2	2	5.57780790311483	4.81676255527207	5.19728522919345	5.57780790311483	6.14738721079771	0.339392891887137	0.105448204086667	6.81269953856052	8.04759117400622	1.68904672277391	1.61541430936707	3	0.975171580067372	1.95156254984673	10.3432118717487
215540	PSY1_1	CO2	3	8.04759117400622	4.81676255527207	5.19728522919345	5.57780790311483	6.14738721079771	0.339392891887137	0.105448204086667	6.81269953856052	8.04759117400622	1.68904672277391	1.61541430936707	3	0.975171580067372	1.95156254984673	10.3432118717487
215540	PSY1_1	FE	1	3.05794736504245	3.05794736504245	3.7280321671587	4.39811696927496	4.84625953189647	-0.271891757696768	-0.0844758338799436	5.74041561532349	7.08271426137201	2.04946601820384	2.01238344816478	3	1.18325975730498	-0.244896292874474	9.93741535666742
215540	PSY1_1	FE	2	4.39811696927496	3.05794736504245	3.7280321671587	4.39811696927496	4.84625953189647	-0.271891757696768	-0.0844758338799436	5.74041561532349	7.08271426137201	2.04946601820384	2.01238344816478	3	1.18325975730498	-0.244896292874474	9.93741535666742
215540	PSY1_1	FE	3	7.08271426137201	3.05794736504245	3.7280321671587	4.39811696927496	4.84625953189647	-0.271891757696768	-0.0844758338799436	5.74041561532349	7.08271426137201	2.04946601820384	2.01238344816478	3	1.18325975730498	-0.244896292874474	9.93741535666742
215540	PSY1_1	DARK	1	0.694261238005047	0.694261238005047	1.44796770572535	2.20167417344565	2.15004215309497	-1.53860548789312	-0.478039432688451	2.87793261063992	3.5541910478342	1.43066384186904	1.42996490491458	3	0.825994154222953	-1.40392384932952	5.70400815551945
215540	PSY1_1	DARK	2	2.20167417344565	0.694261238005047	1.44796770572535	2.20167417344565	2.15004215309497	-1.53860548789312	-0.478039432688451	2.87793261063992	3.5541910478342	1.43066384186904	1.42996490491458	3	0.825994154222953	-1.40392384932952	5.70400815551945
215540	PSY1_1	DARK	3	3.5541910478342	0.694261238005047	1.44796770572535	2.20167417344565	2.15004215309497	-1.53860548789312	-0.478039432688451	2.87793261063992	3.5541910478342	1.43066384186904	1.42996490491458	3	0.825994154222953	-1.40392384932952	5.70400815551945
215540	PSY1_1	COLD	1	5.22368787364679	2.67188878212131	3.94778832788405	5.22368787364679	4.43757413598223	-0.463896826132837	-0.144131148195878	5.32041681291269	5.41714575217858	1.53218473570282	1.37262848502864	3	0.884607269606259	0.631416252654641	8.24373201930981
215540	PSY1_1	COLD	2	5.41714575217858	2.67188878212131	3.94778832788405	5.22368787364679	4.43757413598223	-0.463896826132837	-0.144131148195878	5.32041681291269	5.41714575217858	1.53218473570282	1.37262848502864	3	0.884607269606259	0.631416252654641	8.24373201930981
215540	PSY1_1	COLD	3	2.67188878212131	2.67188878212131	3.94778832788405	5.22368787364679	4.43757413598223	-0.463896826132837	-0.144131148195878	5.32041681291269	5.41714575217858	1.53218473570282	1.37262848502864	3	0.884607269606259	0.631416252654641	8.24373201930981
215540	PSY1_1	HEAT	1	5.05921600913565	5.05921600913565	6.94981243344271	8.84040885774977	7.58927081463494	1.01680628321299	0.315918214646946	8.85429821738458	8.86818757701939	2.19113575650474	1.90448578394187	3	1.26505281884902	2.14618785033693	13.0323537789329
215540	PSY1_1	HEAT	2	8.84040885774977	5.05921600913565	6.94981243344271	8.84040885774977	7.58927081463494	1.01680628321299	0.315918214646946	8.85429821738458	8.86818757701939	2.19113575650474	1.90448578394187	3	1.26505281884902	2.14618785033693	13.0323537789329
215540	PSY1_1	HEAT	3	8.86818757701939	5.05921600913565	6.94981243344271	8.84040885774977	7.58927081463494	1.01680628321299	0.315918214646946	8.85429821738458	8.86818757701939	2.19113575650474	1.90448578394187	3	1.26505281884902	2.14618785033693	13.0323537789329
215540	PSY1_1	RED	1	3.95277602290387	3.64191655206593	3.7973462874849	3.95277602290387	4.36590193095174	-0.497569246947039	-0.154593053518541	4.72789462039464	5.50301321788541	0.996957853575756	0.93054833290974	3	0.575593885132674	1.88932132985854	6.84248253204493
215540	PSY1_1	RED	2	3.64191655206593	3.64191655206593	3.7973462874849	3.95277602290387	4.36590193095174	-0.497569246947039	-0.154593053518541	4.72789462039464	5.50301321788541	0.996957853575756	0.93054833290974	3	0.575593885132674	1.88932132985854	6.84248253204493
215540	PSY1_1	RED	3	5.50301321788541	3.64191655206593	3.7973462874849	3.95277602290387	4.36590193095174	-0.497569246947039	-0.154593053518541	4.72789462039464	5.50301321788541	0.996957853575756	0.93054833290974	3	0.575593885132674	1.88932132985854	6.84248253204493
215540	PSY1_1	BLUE	1	9.03574034952606	8.68036548814249	8.85805291883428	9.03574034952606	9.00082151115592	1.67996892811299	0.521960567311549	9.16104952266264	9.28635869579922	0.304501947262022	0.302996603828365	3	0.175804281220494	8.24439674066092	9.75724628165092
215540	PSY1_1	BLUE	2	9.28635869579922	8.68036548814249	8.85805291883428	9.03574034952606	9.00082151115592	1.67996892811299	0.521960567311549	9.16104952266264	9.28635869579922	0.304501947262022	0.302996603828365	3	0.175804281220494	8.24439674066092	9.75724628165092
215540	PSY1_1	BLUE	3	8.68036548814249	8.68036548814249	8.85805291883428	9.03574034952606	9.00082151115592	1.67996892811299	0.521960567311549	9.16104952266264	9.28635869579922	0.304501947262022	0.302996603828365	3	0.175804281220494	8.24439674066092	9.75724628165092
215540	PSY1_1	SI	1	6.92857321402578	6.89483004534197	6.91170162968388	6.92857321402578	7.13847077138858	0.805015272279326	0.250115476055471	7.26029113441189	7.592009054798	0.393137865445032	0.348589504728015	3	0.226978252443324	6.16186217391955	8.11507936885761
215540	PSY1_1	SI	2	6.89483004534197	6.89483004534197	6.91170162968388	6.92857321402578	7.13847077138858	0.805015272279326	0.250115476055471	7.26029113441189	7.592009054798	0.393137865445032	0.348589504728015	3	0.226978252443324	6.16186217391955	8.11507936885761
215540	PSY1_1	SI	3	7.592009054798	6.89483004534197	6.91170162968388	6.92857321402578	7.13847077138858	0.805015272279326	0.250115476055471	7.26029113441189	7.592009054798	0.393137865445032	0.348589504728015	3	0.226978252443324	6.16186217391955	8.11507936885761
233859	PSY3_1	CTRL	1	9.90932680133749	6.9952421689467	8.4522844851421	9.90932680133749	9.60141563531546	0.727423066074681	0.20822040435806	10.9045023684998	11.8996779356622	2.466673774961	2.45221788335775	3	1.42413476797672	3.4738582883493	15.7289729822816
233859	PSY3_1	CTRL	2	6.9952421689467	6.9952421689467	8.4522844851421	9.90932680133749	9.60141563531546	0.727423066074681	0.20822040435806	10.9045023684998	11.8996779356622	2.466673774961	2.45221788335775	3	1.42413476797672	3.4738582883493	15.7289729822816
233859	PSY3_1	CTRL	3	11.8996779356622	6.9952421689467	8.4522844851421	9.90932680133749	9.60141563531546	0.727423066074681	0.20822040435806	10.9045023684998	11.8996779356622	2.466673774961	2.45221788335775	3	1.42413476797672	3.4738582883493	15.7289729822816
233859	PSY3_1	CO2	1	5.48716280587454	5.48716280587454	5.5957423925483	5.70432197922205	5.92698464184703	-0.369148788974302	-0.105666583441315	6.14689555983327	6.58946914044449	0.583912501838839	0.551153167284975	3	0.337122040119842	4.47646557566668	7.37750370802737
233859	PSY3_1	CO2	2	6.58946914044449	5.48716280587454	5.5957423925483	5.70432197922205	5.92698464184703	-0.369148788974302	-0.105666583441315	6.14689555983327	6.58946914044449	0.583912501838839	0.551153167284975	3	0.337122040119842	4.47646557566668	7.37750370802737
233859	PSY3_1	CO2	3	5.70432197922205	5.48716280587454	5.5957423925483	5.70432197922205	5.92698464184703	-0.369148788974302	-0.105666583441315	6.14689555983327	6.58946914044449	0.583912501838839	0.551153167284975	3	0.337122040119842	4.47646557566668	7.37750370802737
233859	PSY3_1	FE	1	6.967109070144	6.967109070144	6.99072942711516	7.01434978408632	7.54920535411371	0.114975577195929	0.0329110558786981	7.84025349609857	8.66615720811081	0.967597025819176	0.849524068983406	3	0.558642403323783	5.14556109249884	9.95284961572858
233859	PSY3_1	FE	2	7.01434978408632	6.967109070144	6.99072942711516	7.01434978408632	7.54920535411371	0.114975577195929	0.0329110558786981	7.84025349609857	8.66615720811081	0.967597025819176	0.849524068983406	3	0.558642403323783	5.14556109249884	9.95284961572858
233859	PSY3_1	FE	3	8.66615720811081	6.967109070144	6.99072942711516	7.01434978408632	7.54920535411371	0.114975577195929	0.0329110558786981	7.84025349609857	8.66615720811081	0.967597025819176	0.849524068983406	3	0.558642403323783	5.14556109249884	9.95284961572858
233859	PSY3_1	DARK	1	0	0	0.449873971915988	0.899747943831977	0.733415553009679	-1.91908174463327	-0.549325413916261	1.10012332951452	1.30049871519706	0.66601356985785	0.65024935759853	3	0.384523113841373	-0.921053872411669	2.38788497843103
233859	PSY3_1	DARK	2	1.30049871519706	0	0.449873971915988	0.899747943831977	0.733415553009679	-1.91908174463327	-0.549325413916261	1.10012332951452	1.30049871519706	0.66601356985785	0.65024935759853	3	0.384523113841373	-0.921053872411669	2.38788497843103
233859	PSY3_1	DARK	3	0.899747943831977	0	0.449873971915988	0.899747943831977	0.733415553009679	-1.91908174463327	-0.549325413916261	1.10012332951452	1.30049871519706	0.66601356985785	0.65024935759853	3	0.384523113841373	-0.921053872411669	2.38788497843103
233859	PSY3_1	COLD	1	5.20688373067091	3.19983364283097	3.85455686515231	4.50928008747364	4.30533248699184	-0.853103478790145	-0.244195653942482	4.85808190907228	5.20688373067091	1.01894969531439	1.00352504391997	3	0.588290880880451	1.77412112248485	6.83654385149883
233859	PSY3_1	COLD	2	3.19983364283097	3.19983364283097	3.85455686515231	4.50928008747364	4.30533248699184	-0.853103478790145	-0.244195653942482	4.85808190907228	5.20688373067091	1.01894969531439	1.00352504391997	3	0.588290880880451	1.77412112248485	6.83654385149883
233859	PSY3_1	COLD	3	4.50928008747364	3.19983364283097	3.85455686515231	4.50928008747364	4.30533248699184	-0.853103478790145	-0.244195653942482	4.85808190907228	5.20688373067091	1.01894969531439	1.00352504391997	3	0.588290880880451	1.77412112248485	6.83654385149883
233859	PSY3_1	HEAT	1	5.64477341760042	4.56240485164968	5.10358913462505	5.64477341760042	5.44313847932637	-0.513544502198129	-0.146998973349266	5.88350529316472	6.12223716872901	0.799225688151259	0.779916158539665	3	0.461433166197393	3.45775180719022	7.42852515146252
233859	PSY3_1	HEAT	2	6.12223716872901	4.56240485164968	5.10358913462505	5.64477341760042	5.44313847932637	-0.513544502198129	-0.146998973349266	5.88350529316472	6.12223716872901	0.799225688151259	0.779916158539665	3	0.461433166197393	3.45775180719022	7.42852515146252
233859	PSY3_1	HEAT	3	4.56240485164968	4.56240485164968	5.10358913462505	5.64477341760042	5.44313847932637	-0.513544502198129	-0.146998973349266	5.88350529316472	6.12223716872901	0.799225688151259	0.779916158539665	3	0.461433166197393	3.45775180719022	7.42852515146252
233859	PSY3_1	RED	1	11.5445387956516	11.5445387956516	11.6736168897681	11.8026949838846	12.4396382901465	1.57444266915948	0.450674586083739	12.8871880373939	13.9716810909032	1.3330519539364	1.2135711476258	3	0.769637904448936	9.1281536596506	15.7511229206423
233859	PSY3_1	RED	2	11.8026949838846	11.5445387956516	11.6736168897681	11.8026949838846	12.4396382901465	1.57444266915948	0.450674586083739	12.8871880373939	13.9716810909032	1.3330519539364	1.2135711476258	3	0.769637904448936	9.1281536596506	15.7511229206423
233859	PSY3_1	RED	3	13.9716810909032	11.5445387956516	11.6736168897681	11.8026949838846	12.4396382901465	1.57444266915948	0.450674586083739	12.8871880373939	13.9716810909032	1.3330519539364	1.2135711476258	3	0.769637904448936	9.1281536596506	15.7511229206423
233859	PSY3_1	BLUE	1	3.78057886152045	3.78057886152045	6.61901755298727	9.45745624445408	8.61846451455741	0.434077909823785	0.124252147232751	11.0374073410759	12.6173584376977	4.47773365237506	4.41838978808863	3	2.58522072955819	-2.50484251448102	19.7417715435958
233859	PSY3_1	BLUE	2	9.45745624445408	3.78057886152045	6.61901755298727	9.45745624445408	8.61846451455741	0.434077909823785	0.124252147232751	11.0374073410759	12.6173584376977	4.47773365237506	4.41838978808863	3	2.58522072955819	-2.50484251448102	19.7417715435958
233859	PSY3_1	BLUE	3	12.6173584376977	3.78057886152045	6.61901755298727	9.45745624445408	8.61846451455741	0.434077909823785	0.124252147232751	11.0374073410759	12.6173584376977	4.47773365237506	4.41838978808863	3	2.58522072955819	-2.50484251448102	19.7417715435958
233859	PSY3_1	SI	1	9.88216333772365	9.00781313997561	9.44498823884963	9.88216333772365	9.85787587604182	0.803959292341963	0.230128431096076	10.2829072440749	10.6836511504262	0.83818295730345	0.837919005225295	3	0.483925156029304	7.7757139824579	11.9400377696257
233859	PSY3_1	SI	2	9.00781313997561	9.00781313997561	9.44498823884963	9.88216333772365	9.85787587604182	0.803959292341963	0.230128431096076	10.2829072440749	10.6836511504262	0.83818295730345	0.837919005225295	3	0.483925156029304	7.7757139824579	11.9400377696257
233859	PSY3_1	SI	3	10.6836511504262	9.00781313997561	9.44498823884963	9.88216333772365	9.85787587604182	0.803959292341963	0.230128431096076	10.2829072440749	10.6836511504262	0.83818295730345	0.837919005225295	3	0.483925156029304	7.7757139824579	11.9400377696257
256804	PSY3_2	CTRL	1	3.17145096627598	3.17145096627598	3.54468137219146	3.91791177810693	4.20888626230032	0.0959217585073942	0.0248977465220038	4.72760391031249	5.53729604251805	1.20946489987656	1.18292253812104	3	0.698284885519136	1.20440889347862	7.21336363112202
256804	PSY3_2	CTRL	2	3.91791177810693	3.17145096627598	3.54468137219146	3.91791177810693	4.20888626230032	0.0959217585073942	0.0248977465220038	4.72760391031249	5.53729604251805	1.20946489987656	1.18292253812104	3	0.698284885519136	1.20440889347862	7.21336363112202
256804	PSY3_2	CTRL	3	5.53729604251805	3.17145096627598	3.54468137219146	3.91791177810693	4.20888626230032	0.0959217585073942	0.0248977465220038	4.72760391031249	5.53729604251805	1.20946489987656	1.18292253812104	3	0.698284885519136	1.20440889347862	7.21336363112202
256804	PSY3_2	CO2	1	8.45553874766872	6.85405585545277	7.65479730156074	8.45553874766872	8.39951343016393	2.09218987941159	0.543055236935381	9.17224221751951	9.88894568737029	1.51822040564611	1.51744491595876	3	0.876544959888962	4.62804486574955	12.1709819945783
256804	PSY3_2	CO2	2	6.85405585545277	6.85405585545277	7.65479730156074	8.45553874766872	8.39951343016393	2.09218987941159	0.543055236935381	9.17224221751951	9.88894568737029	1.51822040564611	1.51744491595876	3	0.876544959888962	4.62804486574955	12.1709819945783
256804	PSY3_2	CO2	3	9.88894568737029	6.85405585545277	7.65479730156074	8.45553874766872	8.39951343016393	2.09218987941159	0.543055236935381	9.17224221751951	9.88894568737029	1.51822040564611	1.51744491595876	3	0.876544959888962	4.62804486574955	12.1709819945783
256804	PSY3_2	FE	1	4.02603285973904	3.24266520717481	3.33090881290155	3.41915241862828	3.56261682851404	-0.21193838187347	-0.0550113779426023	3.72259263918366	4.02603285973904	0.410916959310395	0.391683826282115	3	0.237243017072439	2.54184251349332	4.58339114353477
256804	PSY3_2	FE	2	3.24266520717481	3.24266520717481	3.33090881290155	3.41915241862828	3.56261682851404	-0.21193838187347	-0.0550113779426023	3.72259263918366	4.02603285973904	0.410916959310395	0.391683826282115	3	0.237243017072439	2.54184251349332	4.58339114353477
256804	PSY3_2	FE	3	3.41915241862828	3.24266520717481	3.33090881290155	3.41915241862828	3.56261682851404	-0.21193838187347	-0.0550113779426023	3.72259263918366	4.02603285973904	0.410916959310395	0.391683826282115	3	0.237243017072439	2.54184251349332	4.58339114353477
256804	PSY3_2	DARK	1	0	0	0	0	0.311958496777945	-1.76043824589372	-0.456944763064619	0.467937745166917	0.935875490333834	0.540327966272212	0.467937745166917	3	0.311958496777945	-1.03029058095222	1.65420757450811
256804	PSY3_2	DARK	2	0	0	0	0	0.311958496777945	-1.76043824589372	-0.456944763064619	0.467937745166917	0.935875490333834	0.540327966272212	0.467937745166917	3	0.311958496777945	-1.03029058095222	1.65420757450811
256804	PSY3_2	DARK	3	0.935875490333834	0	0	0	0.311958496777945	-1.76043824589372	-0.456944763064619	0.467937745166917	0.935875490333834	0.540327966272212	0.467937745166917	3	0.311958496777945	-1.03029058095222	1.65420757450811
256804	PSY3_2	COLD	1	4.0118189214432	3.98678988995757	3.99930440570038	4.0118189214432	4.03166609481368	0.0115002729961365	0.00298504621315486	4.05410419724173	4.09638947304027	0.0574321327400772	0.0547997915413498	3	0.0331584572976179	3.8889967680078	4.17433542161956
256804	PSY3_2	COLD	2	4.09638947304027	3.98678988995757	3.99930440570038	4.0118189214432	4.03166609481368	0.0115002729961365	0.00298504621315486	4.05410419724173	4.09638947304027	0.0574321327400772	0.0547997915413498	3	0.0331584572976179	3.8889967680078	4.17433542161956
256804	PSY3_2	COLD	3	3.98678988995757	3.98678988995757	3.99930440570038	4.0118189214432	4.03166609481368	0.0115002729961365	0.00298504621315486	4.05410419724173	4.09638947304027	0.0574321327400772	0.0547997915413498	3	0.0331584572976179	3.8889967680078	4.17433542161956
256804	PSY3_2	HEAT	1	2.76302484685604	1.93339215581557	2.3482085013358	2.76302484685604	2.62681619011571	-0.657721055236116	-0.170720099071071	2.97352820726578	3.18403156767551	0.636348436984486	0.62531970592997	3	0.367395941391391	1.04603903998917	4.20759334024225
256804	PSY3_2	HEAT	2	3.18403156767551	1.93339215581557	2.3482085013358	2.76302484685604	2.62681619011571	-0.657721055236116	-0.170720099071071	2.97352820726578	3.18403156767551	0.636348436984486	0.62531970592997	3	0.367395941391391	1.04603903998917	4.20759334024225
256804	PSY3_2	HEAT	3	1.93339215581557	1.93339215581557	2.3482085013358	2.76302484685604	2.62681619011571	-0.657721055236116	-0.170720099071071	2.97352820726578	3.18403156767551	0.636348436984486	0.62531970592997	3	0.367395941391391	1.04603903998917	4.20759334024225
256804	PSY3_2	RED	1	5.3294315345986	4.71712037935923	5.02327595697891	5.3294315345986	5.56335509424054	0.741143306894159	0.192373435169123	5.98647245168119	6.64351336876379	0.984270115986169	0.96319649470228	3	0.568268616419919	3.11829258057043	8.00841760791065
256804	PSY3_2	RED	2	4.71712037935923	4.71712037935923	5.02327595697891	5.3294315345986	5.56335509424054	0.741143306894159	0.192373435169123	5.98647245168119	6.64351336876379	0.984270115986169	0.96319649470228	3	0.568268616419919	3.11829258057043	8.00841760791065
256804	PSY3_2	RED	3	6.64351336876379	4.71712037935923	5.02327595697891	5.3294315345986	5.56335509424054	0.741143306894159	0.192373435169123	5.98647245168119	6.64351336876379	0.984270115986169	0.96319649470228	3	0.568268616419919	3.11829258057043	8.00841760791065
256804	PSY3_2	BLUE	1	1.09875332113023	1.09875332113023	2.0003638289303	2.90197433673038	3.19847118034387	-0.385404624440378	-0.10003680913528	4.24833010995069	5.59468588317101	2.26258374083905	2.24796628102039	3	1.30630333183749	-2.42209841626754	8.81904077695529
256804	PSY3_2	BLUE	2	2.90197433673038	1.09875332113023	2.0003638289303	2.90197433673038	3.19847118034387	-0.385404624440378	-0.10003680913528	4.24833010995069	5.59468588317101	2.26258374083905	2.24796628102039	3	1.30630333183749	-2.42209841626754	8.81904077695529
256804	PSY3_2	BLUE	3	5.59468588317101	1.09875332113023	2.0003638289303	2.90197433673038	3.19847118034387	-0.385404624440378	-0.10003680913528	4.24833010995069	5.59468588317101	2.26258374083905	2.24796628102039	3	1.30630333183749	-2.42209841626754	8.81904077695529
256804	PSY3_2	SI	1	4.04928785702426	3.68799607179181	3.86864196440803	4.04928785702426	4.16443574900481	0.0747470896344076	0.0194015843739095	4.40265558761131	4.75602331819836	0.54324472159181	0.534013623203275	3	0.313642486246875	2.81494104938929	5.51393044862033
256804	PSY3_2	SI	2	3.68799607179181	3.68799607179181	3.86864196440803	4.04928785702426	4.16443574900481	0.0747470896344076	0.0194015843739095	4.40265558761131	4.75602331819836	0.54324472159181	0.534013623203275	3	0.313642486246875	2.81494104938929	5.51393044862033
256804	PSY3_2	SI	3	4.75602331819836	3.68799607179181	3.86864196440803	4.04928785702426	4.16443574900481	0.0747470896344076	0.0194015843739095	4.40265558761131	4.75602331819836	0.54324472159181	0.534013623203275	3	0.313642486246875	2.81494104938929	5.51393044862033
267764	PSY1_2	CTRL	1	5.53709929460721	5.53709929460721	6.67732682821699	7.81755436182676	7.48454737545675	-1.4279398774657	-0.417279729149416	8.45827141588152	9.09898846993628	1.80414352645792	1.78094458766453	3	1.0416227506572	3.0028064039724	11.9662883469411
267764	PSY1_2	CTRL	2	7.81755436182676	5.53709929460721	6.67732682821699	7.81755436182676	7.48454737545675	-1.4279398774657	-0.417279729149416	8.45827141588152	9.09898846993628	1.80414352645792	1.78094458766453	3	1.0416227506572	3.0028064039724	11.9662883469411
267764	PSY1_2	CTRL	3	9.09898846993628	5.53709929460721	6.67732682821699	7.81755436182676	7.48454737545675	-1.4279398774657	-0.417279729149416	8.45827141588152	9.09898846993628	1.80414352645792	1.78094458766453	3	1.0416227506572	3.0028064039724	11.9662883469411
267764	PSY1_2	CO2	1	13.7785136595913	9.6685718532096	9.9110390598957	10.1535062665818	11.2001972597942	-0.356609771723641	-0.104210290156597	11.9660099630865	13.7785136595913	2.24601356616897	2.05497090319085	3	1.2967365370312	5.62079025897106	16.7796042606174
267764	PSY1_2	CO2	2	10.1535062665818	9.6685718532096	9.9110390598957	10.1535062665818	11.2001972597942	-0.356609771723641	-0.104210290156597	11.9660099630865	13.7785136595913	2.24601356616897	2.05497090319085	3	1.2967365370312	5.62079025897106	16.7796042606174
267764	PSY1_2	CO2	3	9.6685718532096	9.6685718532096	9.9110390598957	10.1535062665818	11.2001972597942	-0.356609771723641	-0.104210290156597	11.9660099630865	13.7785136595913	2.24601356616897	2.05497090319085	3	1.2967365370312	5.62079025897106	16.7796042606174
267764	PSY1_2	FE	1	8.12255116123613	8.12255116123613	9.48815393052477	10.8537566998134	10.0997250560995	-0.673907966938465	-0.196932754910384	11.0883120035313	11.3228673072491	1.72827331414889	1.60015807300648	3	0.997819063157109	5.80645614021056	14.3929939719885
267764	PSY1_2	FE	2	11.3228673072491	8.12255116123613	9.48815393052477	10.8537566998134	10.0997250560995	-0.673907966938465	-0.196932754910384	11.0883120035313	11.3228673072491	1.72827331414889	1.60015807300648	3	0.997819063157109	5.80645614021056	14.3929939719885
267764	PSY1_2	FE	3	10.8537566998134	8.12255116123613	9.48815393052477	10.8537566998134	10.0997250560995	-0.673907966938465	-0.196932754910384	11.0883120035313	11.3228673072491	1.72827331414889	1.60015807300648	3	0.997819063157109	5.80645614021056	14.3929939719885
267764	PSY1_2	DARK	1	10.9227687949637	10.8930908333367	10.9079298141502	10.9227687949637	12.7826718008323	0.0996637390102086	0.0291242360245639	13.7274622845801	16.5321557741965	3.24718227779683	2.8195324704299	3	1.87476156219378	4.71622384762985	20.8491197540347
267764	PSY1_2	DARK	2	16.5321557741965	10.8930908333367	10.9079298141502	10.9227687949637	12.7826718008323	0.0996637390102086	0.0291242360245639	13.7274622845801	16.5321557741965	3.24718227779683	2.8195324704299	3	1.87476156219378	4.71622384762985	20.8491197540347
267764	PSY1_2	DARK	3	10.8930908333367	10.8930908333367	10.9079298141502	10.9227687949637	12.7826718008323	0.0996637390102086	0.0291242360245639	13.7274622845801	16.5321557741965	3.24718227779683	2.8195324704299	3	1.87476156219378	4.71622384762985	20.8491197540347
267764	PSY1_2	COLD	1	10.2729944755472	10.2729944755472	10.3228383710222	10.3726822664972	11.2525392500189	-0.341518051118168	-0.0998001121189701	11.7423116372547	13.1119410080122	1.61106039214477	1.4194732662325	3	0.930146151085525	7.25044337398478	15.254635126053
267764	PSY1_2	COLD	2	13.1119410080122	10.2729944755472	10.3228383710222	10.3726822664972	11.2525392500189	-0.341518051118168	-0.0998001121189701	11.7423116372547	13.1119410080122	1.61106039214477	1.4194732662325	3	0.930146151085525	7.25044337398478	15.254635126053
267764	PSY1_2	COLD	3	10.3726822664972	10.2729944755472	10.3228383710222	10.3726822664972	11.2525392500189	-0.341518051118168	-0.0998001121189701	11.7423116372547	13.1119410080122	1.61106039214477	1.4194732662325	3	0.930146151085525	7.25044337398478	15.254635126053
267764	PSY1_2	HEAT	1	19.698081718392	18.3122108785722	19.0051462984821	19.698081718392	19.3530002538058	1.99408083841335	0.582720270850584	19.8733949414226	20.0487081644533	0.918241046168601	0.86824864294055	3	0.530146715186406	17.0719630425413	21.6340374650703
267764	PSY1_2	HEAT	2	18.3122108785722	18.3122108785722	19.0051462984821	19.698081718392	19.3530002538058	1.99408083841335	0.582720270850584	19.8733949414226	20.0487081644533	0.918241046168601	0.86824864294055	3	0.530146715186406	17.0719630425413	21.6340374650703
267764	PSY1_2	HEAT	3	20.0487081644533	18.3122108785722	19.0051462984821	19.698081718392	19.3530002538058	1.99408083841335	0.582720270850584	19.8733949414226	20.0487081644533	0.918241046168601	0.86824864294055	3	0.530146715186406	17.0719630425413	21.6340374650703
267764	PSY1_2	RED	1	10.0507117338064	8.7284492936032	9.19715884357014	9.66586839353708	9.48167647364889	-0.852109378212878	-0.249007662127489	9.85829006367174	10.0507117338064	0.680102556756775	0.6611312201016	3	0.392657394220077	7.79220806455157	11.1711448827462
267764	PSY1_2	RED	2	8.7284492936032	8.7284492936032	9.19715884357014	9.66586839353708	9.48167647364889	-0.852109378212878	-0.249007662127489	9.85829006367174	10.0507117338064	0.680102556756775	0.6611312201016	3	0.392657394220077	7.79220806455157	11.1711448827462
267764	PSY1_2	RED	3	9.66586839353708	8.7284492936032	9.19715884357014	9.66586839353708	9.48167647364889	-0.852109378212878	-0.249007662127489	9.85829006367174	10.0507117338064	0.680102556756775	0.6611312201016	3	0.392657394220077	7.79220806455157	11.1711448827462
267764	PSY1_2	BLUE	1	10.6349814858201	10.6349814858201	13.61872385006	16.6024662142998	15.0027608791091	0.739780095778088	0.216182237689362	17.1866505757535	17.7708349372073	3.82745267632363	3.5679267256936	3	2.209780832986	5.49484134591381	24.5106804123043
267764	PSY1_2	BLUE	2	16.6024662142998	10.6349814858201	13.61872385006	16.6024662142998	15.0027608791091	0.739780095778088	0.216182237689362	17.1866505757535	17.7708349372073	3.82745267632363	3.5679267256936	3	2.209780832986	5.49484134591381	24.5106804123043
267764	PSY1_2	BLUE	3	17.7708349372073	10.6349814858201	13.61872385006	16.6024662142998	15.0027608791091	0.739780095778088	0.216182237689362	17.1866505757535	17.7708349372073	3.82745267632363	3.5679267256936	3	2.209780832986	5.49484134591381	24.5106804123043
267764	PSY1_2	SI	1	14.8645650852838	14.8645650852838	15.0894071159503	15.3142491466168	15.2759912528462	0.818560372257207	0.239203803898345	15.4817043366275	15.6491595266381	0.393693864795778	0.392297220677149	3	0.227299258818146	14.2980014764223	16.2539810292702
267764	PSY1_2	SI	2	15.3142491466168	14.8645650852838	15.0894071159503	15.3142491466168	15.2759912528462	0.818560372257207	0.239203803898345	15.4817043366275	15.6491595266381	0.393693864795778	0.392297220677149	3	0.227299258818146	14.2980014764223	16.2539810292702
267764	PSY1_2	SI	3	15.6491595266381	14.8645650852838	15.0894071159503	15.3142491466168	15.2759912528462	0.818560372257207	0.239203803898345	15.4817043366275	15.6491595266381	0.393693864795778	0.392297220677149	3	0.227299258818146	14.2980014764223	16.2539810292702
213515	PDS2_2	CTRL	1	4.93651445048314	3.23589433665561	3.93567892522011	4.63546351378462	4.26929076697446	-0.623551796795319	-0.170317864960308	4.78598898213388	4.93651445048314	0.907518073246239	0.850310056913765	3	0.523955803883166	2.01489089712848	6.52369063682044
213515	PDS2_2	CTRL	2	3.23589433665561	3.23589433665561	3.93567892522011	4.63546351378462	4.26929076697446	-0.623551796795319	-0.170317864960308	4.78598898213388	4.93651445048314	0.907518073246239	0.850310056913765	3	0.523955803883166	2.01489089712848	6.52369063682044
213515	PDS2_2	CTRL	3	4.63546351378462	3.23589433665561	3.93567892522011	4.63546351378462	4.26929076697446	-0.623551796795319	-0.170317864960308	4.78598898213388	4.93651445048314	0.907518073246239	0.850310056913765	3	0.523955803883166	2.01489089712848	6.52369063682044
213515	PDS2_2	CO2	1	3.76041391584246	3.76041391584246	5.06695084649735	6.37348777715224	6.19261680623342	-0.35152810138163	-0.0960169083123062	7.4087182514289	8.44394872570557	2.34700027905638	2.34176740493155	3	1.35504124290133	0.362344903540932	12.0228887089259
213515	PDS2_2	CO2	2	6.37348777715224	3.76041391584246	5.06695084649735	6.37348777715224	6.19261680623342	-0.35152810138163	-0.0960169083123062	7.4087182514289	8.44394872570557	2.34700027905638	2.34176740493155	3	1.35504124290133	0.362344903540932	12.0228887089259
213515	PDS2_2	CO2	3	8.44394872570557	3.76041391584246	5.06695084649735	6.37348777715224	6.19261680623342	-0.35152810138163	-0.0960169083123062	7.4087182514289	8.44394872570557	2.34700027905638	2.34176740493155	3	1.35504124290133	0.362344903540932	12.0228887089259
213515	PDS2_2	FE	1	6.20702889191967	5.80589842513828	5.90733183613849	6.00876524713869	6.00723085473221	-0.377747978082603	-0.103178644421774	6.10789706952918	6.20702889191967	0.200569635326753	0.200565233390694	3	0.115798932947166	5.50898825978502	6.50547344967941
213515	PDS2_2	FE	2	6.00876524713869	5.80589842513828	5.90733183613849	6.00876524713869	6.00723085473221	-0.377747978082603	-0.103178644421774	6.10789706952918	6.20702889191967	0.200569635326753	0.200565233390694	3	0.115798932947166	5.50898825978502	6.50547344967941
213515	PDS2_2	FE	3	5.80589842513828	5.80589842513828	5.90733183613849	6.00876524713869	6.00723085473221	-0.377747978082603	-0.103178644421774	6.10789706952918	6.20702889191967	0.200569635326753	0.200565233390694	3	0.115798932947166	5.50898825978502	6.50547344967941
213515	PDS2_2	DARK	1	0	0	0	0	0.100265207067347	-1.21319375865271	-0.331373547183806	0.150397810601021	0.300795621202041	0.173664432872059	0.150397810601021	3	0.100265207067347	-0.331141159819869	0.531671573954563
213515	PDS2_2	DARK	2	0.300795621202041	0	0	0	0.100265207067347	-1.21319375865271	-0.331373547183806	0.150397810601021	0.300795621202041	0.173664432872059	0.150397810601021	3	0.100265207067347	-0.331141159819869	0.531671573954563
213515	PDS2_2	DARK	3	0	0	0	0	0.100265207067347	-1.21319375865271	-0.331373547183806	0.150397810601021	0.300795621202041	0.173664432872059	0.150397810601021	3	0.100265207067347	-0.331141159819869	0.531671573954563
213515	PDS2_2	COLD	1	6.60142074394961	6.60142074394961	6.60268417818238	6.60394761241515	7.87833192318969	-0.113110669199491	-0.0308952163738416	8.51678751280972	10.4296274132043	2.20948706814336	1.91410333462734	3	1.27564795356357	2.3896617735901	13.3670020727893
213515	PDS2_2	COLD	2	6.60394761241515	6.60142074394961	6.60268417818238	6.60394761241515	7.87833192318969	-0.113110669199491	-0.0308952163738416	8.51678751280972	10.4296274132043	2.20948706814336	1.91410333462734	3	1.27564795356357	2.3896617735901	13.3670020727893
213515	PDS2_2	COLD	3	10.4296274132043	6.60142074394961	6.60268417818238	6.60394761241515	7.87833192318969	-0.113110669199491	-0.0308952163738416	8.51678751280972	10.4296274132043	2.20948706814336	1.91410333462734	3	1.27564795356357	2.3896617735901	13.3670020727893
213515	PDS2_2	HEAT	1	12.1343428568825	5.94066723943703	8.13466973483687	10.3286722302367	9.46789410885208	0.111707469279174	0.0305119442611331	11.2315075435596	12.1343428568825	3.18529569180405	3.09683780872273	3	1.83903132511163	1.55518095776577	17.3806072599384
213515	PDS2_2	HEAT	2	10.3286722302367	5.94066723943703	8.13466973483687	10.3286722302367	9.46789410885208	0.111707469279174	0.0305119442611331	11.2315075435596	12.1343428568825	3.18529569180405	3.09683780872273	3	1.83903132511163	1.55518095776577	17.3806072599384
213515	PDS2_2	HEAT	3	5.94066723943703	5.94066723943703	8.13466973483687	10.3286722302367	9.46789410885208	0.111707469279174	0.0305119442611331	11.2315075435596	12.1343428568825	3.18529569180405	3.09683780872273	3	1.83903132511163	1.55518095776577	17.3806072599384
213515	PDS2_2	RED	1	6.90042753053545	4.57220448422324	4.81857854813456	5.06495261204587	5.51252820893485	-0.447715752185311	-0.122289746278016	5.98269007129066	6.90042753053545	1.22694685074078	1.16411152315611	3	0.708378094556554	2.46462326669637	8.56043315117333
213515	PDS2_2	RED	2	4.57220448422324	4.57220448422324	4.81857854813456	5.06495261204587	5.51252820893485	-0.447715752185311	-0.122289746278016	5.98269007129066	6.90042753053545	1.22694685074078	1.16411152315611	3	0.708378094556554	2.46462326669637	8.56043315117333
213515	PDS2_2	RED	3	5.06495261204587	4.57220448422324	4.81857854813456	5.06495261204587	5.51252820893485	-0.447715752185311	-0.122289746278016	5.98269007129066	6.90042753053545	1.22694685074078	1.16411152315611	3	0.708378094556554	2.46462326669637	8.56043315117333
213515	PDS2_2	BLUE	1	16.6654088589473	8.97580898915058	10.7002308548779	12.4246527206052	12.688623522901	0.567228113857309	0.154933530452726	14.5450307897762	16.6654088589473	3.85159018818759	3.84479993489836	3	2.22371663195823	3.12074308621667	22.2565039595854
213515	PDS2_2	BLUE	2	12.4246527206052	8.97580898915058	10.7002308548779	12.4246527206052	12.688623522901	0.567228113857309	0.154933530452726	14.5450307897762	16.6654088589473	3.85159018818759	3.84479993489836	3	2.22371663195823	3.12074308621667	22.2565039595854
213515	PDS2_2	BLUE	3	8.97580898915058	8.97580898915058	10.7002308548779	12.4246527206052	12.688623522901	0.567228113857309	0.154933530452726	14.5450307897762	16.6654088589473	3.85159018818759	3.84479993489836	3	2.22371663195823	3.12074308621667	22.2565039595854
213515	PDS2_2	SI	1	29.7829783544671	18.8735231991404	24.0873327754142	29.3011423516879	25.9858813017651	2.44791247316058	0.668626452816194	29.5420603530775	29.7829783544671	6.16419255201947	5.45472757766335	3	3.55889822924513	10.6731781208031	41.2985844827272
213515	PDS2_2	SI	2	29.3011423516879	18.8735231991404	24.0873327754142	29.3011423516879	25.9858813017651	2.44791247316058	0.668626452816194	29.5420603530775	29.7829783544671	6.16419255201947	5.45472757766335	3	3.55889822924513	10.6731781208031	41.2985844827272
213515	PDS2_2	SI	3	18.8735231991404	18.8735231991404	24.0873327754142	29.3011423516879	25.9858813017651	2.44791247316058	0.668626452816194	29.5420603530775	29.7829783544671	6.16419255201947	5.45472757766335	3	3.55889822924513	10.6731781208031	41.2985844827272
231974	PDS1_2	CTRL	1	5.87717310955159	3.45736984243519	4.66727147599339	5.87717310955159	5.16827312836643	0.628401059271349	0.188179311259965	6.02372477133206	6.17027643311252	1.48891568932843	1.35645329533867	3	0.859625874034428	1.46960151488894	8.86694474184393
231974	PDS1_2	CTRL	2	3.45736984243519	3.45736984243519	4.66727147599339	5.87717310955159	5.16827312836643	0.628401059271349	0.188179311259965	6.02372477133206	6.17027643311252	1.48891568932843	1.35645329533867	3	0.859625874034428	1.46960151488894	8.86694474184393
231974	PDS1_2	CTRL	3	6.17027643311252	3.45736984243519	4.66727147599339	5.87717310955159	5.16827312836643	0.628401059271349	0.188179311259965	6.02372477133206	6.17027643311252	1.48891568932843	1.35645329533867	3	0.859625874034428	1.46960151488894	8.86694474184393
231974	PDS1_2	CO2	1	4.87491769373467	3.84896694245004	4.28646204193911	4.72395714142819	4.48261392587097	-0.189160253912315	-0.0566454269511483	4.79943741758143	4.87491769373467	0.553921155749624	0.512975375642315	3	0.319806528381874	3.106597493537	5.85863035820493
231974	PDS1_2	CO2	2	3.84896694245004	3.84896694245004	4.28646204193911	4.72395714142819	4.48261392587097	-0.189160253912315	-0.0566454269511483	4.79943741758143	4.87491769373467	0.553921155749624	0.512975375642315	3	0.319806528381874	3.106597493537	5.85863035820493
231974	PDS1_2	CO2	3	4.72395714142819	3.84896694245004	4.28646204193911	4.72395714142819	4.48261392587097	-0.189160253912315	-0.0566454269511483	4.79943741758143	4.87491769373467	0.553921155749624	0.512975375642315	3	0.319806528381874	3.106597493537	5.85863035820493
231974	PDS1_2	FE	1	3.97911531145232	2.67073055646051	2.99941805519902	3.32810555393753	3.32598380728345	-1.56829442899319	-0.469637282029698	3.65361043269492	3.97911531145232	0.654194958044154	0.654192377495905	3	0.377699635129289	1.70087344116904	4.95109417339786
231974	PDS1_2	FE	2	2.67073055646051	2.67073055646051	2.99941805519902	3.32810555393753	3.32598380728345	-1.56829442899319	-0.469637282029698	3.65361043269492	3.97911531145232	0.654194958044154	0.654192377495905	3	0.377699635129289	1.70087344116904	4.95109417339786
231974	PDS1_2	FE	3	3.32810555393753	2.67073055646051	2.99941805519902	3.32810555393753	3.32598380728345	-1.56829442899319	-0.469637282029698	3.65361043269492	3.97911531145232	0.654194958044154	0.654192377495905	3	0.377699635129289	1.70087344116904	4.95109417339786
231974	PDS1_2	DARK	1	4.56718206544842	2.56935895771441	3.56827051158141	4.56718206544842	4.14288306025071	-0.594246062743652	-0.17795134676525	4.92964511151886	5.2921081575893	1.41009327199078	1.36137459993745	3	0.814117730166357	0.640017186212998	7.64574893428842
231974	PDS1_2	DARK	2	5.2921081575893	2.56935895771441	3.56827051158141	4.56718206544842	4.14288306025071	-0.594246062743652	-0.17795134676525	4.92964511151886	5.2921081575893	1.41009327199078	1.36137459993745	3	0.814117730166357	0.640017186212998	7.64574893428842
231974	PDS1_2	DARK	3	2.56935895771441	2.56935895771441	3.56827051158141	4.56718206544842	4.14288306025071	-0.594246062743652	-0.17795134676525	4.92964511151886	5.2921081575893	1.41009327199078	1.36137459993745	3	0.814117730166357	0.640017186212998	7.64574893428842
231974	PDS1_2	COLD	1	4.79112264421489	4.21734585511823	4.50423424966656	4.79112264421489	4.86997250922611	0.27271554521384	0.0816666724396242	5.19628583628004	5.6014490283452	0.695412377257881	0.692051586613485	3	0.401496523207635	3.14247239766186	6.59747262079035
231974	PDS1_2	COLD	2	4.21734585511823	4.21734585511823	4.50423424966656	4.79112264421489	4.86997250922611	0.27271554521384	0.0816666724396242	5.19628583628004	5.6014490283452	0.695412377257881	0.692051586613485	3	0.401496523207635	3.14247239766186	6.59747262079035
231974	PDS1_2	COLD	3	5.6014490283452	4.21734585511823	4.50423424966656	4.79112264421489	4.86997250922611	0.27271554521384	0.0816666724396242	5.19628583628004	5.6014490283452	0.695412377257881	0.692051586613485	3	0.401496523207635	3.14247239766186	6.59747262079035
231974	PDS1_2	HEAT	1	6.11591198631353	4.05334212308708	4.80337075381749	5.55339938454789	5.24088449798283	0.714980873965869	0.214106272486163	5.83465568543071	6.11591198631353	1.06620719183284	1.03128493161323	3	0.615575009216606	2.59227900421145	7.88948999175421
231974	PDS1_2	HEAT	2	5.55339938454789	4.05334212308708	4.80337075381749	5.55339938454789	5.24088449798283	0.714980873965869	0.214106272486163	5.83465568543071	6.11591198631353	1.06620719183284	1.03128493161323	3	0.615575009216606	2.59227900421145	7.88948999175421
231974	PDS1_2	HEAT	3	4.05334212308708	4.05334212308708	4.80337075381749	5.55339938454789	5.24088449798283	0.714980873965869	0.214106272486163	5.83465568543071	6.11591198631353	1.06620719183284	1.03128493161323	3	0.615575009216606	2.59227900421145	7.88948999175421
231974	PDS1_2	RED	1	4.72281229683207	4.72281229683207	4.75529418414873	4.7877760714654	4.84710876694708	0.245453443146362	0.073502835802389	4.90925700200459	5.03073793254377	0.162310892570262	0.153962817855851	3	0.093710237517849	4.44390615768544	5.25031137620872
231974	PDS1_2	RED	2	5.03073793254377	4.72281229683207	4.75529418414873	4.7877760714654	4.84710876694708	0.245453443146362	0.073502835802389	4.90925700200459	5.03073793254377	0.162310892570262	0.153962817855851	3	0.093710237517849	4.44390615768544	5.25031137620872
231974	PDS1_2	RED	3	4.7877760714654	4.72281229683207	4.75529418414873	4.7877760714654	4.84710876694708	0.245453443146362	0.073502835802389	4.90925700200459	5.03073793254377	0.162310892570262	0.153962817855851	3	0.093710237517849	4.44390615768544	5.25031137620872
231974	PDS1_2	BLUE	1	4.33426993887699	2.84226017095146	3.1833446096392	3.52442904832695	3.5669863860518	-1.28092953392376	-0.383583754212348	3.92934949360197	4.33426993887699	0.74691474221759	0.746004883962765	3	0.431231427481025	1.71154730744681	5.42242546465679
231974	PDS1_2	BLUE	2	3.52442904832695	2.84226017095146	3.1833446096392	3.52442904832695	3.5669863860518	-1.28092953392376	-0.383583754212348	3.92934949360197	4.33426993887699	0.74691474221759	0.746004883962765	3	0.431231427481025	1.71154730744681	5.42242546465679
231974	PDS1_2	BLUE	3	2.84226017095146	2.84226017095146	3.1833446096392	3.52442904832695	3.5669863860518	-1.28092953392376	-0.383583754212348	3.92934949360197	4.33426993887699	0.74691474221759	0.746004883962765	3	0.431231427481025	1.71154730744681	5.42242546465679
231974	PDS1_2	SI	1	6.79843792300759	5.70560226497232	5.79067537904255	5.87574849311277	6.12659622703089	1.7710793579755	0.530362717970302	6.33709320806018	6.79843792300759	0.588018607764447	0.546417829017635	3	0.339492701481312	4.66587702827231	7.58731542578948
231974	PDS1_2	SI	2	5.70560226497232	5.70560226497232	5.79067537904255	5.87574849311277	6.12659622703089	1.7710793579755	0.530362717970302	6.33709320806018	6.79843792300759	0.588018607764447	0.546417829017635	3	0.339492701481312	4.66587702827231	7.58731542578948
231974	PDS1_2	SI	3	5.87574849311277	5.70560226497232	5.79067537904255	5.87574849311277	6.12659622703089	1.7710793579755	0.530362717970302	6.33709320806018	6.79843792300759	0.588018607764447	0.546417829017635	3	0.339492701481312	4.66587702827231	7.58731542578948
240069	PDS3	CTRL	1	23.5697163936363	16.4116844057404	19.9907003996884	23.5697163936363	21.7873642354236	-0.307223122167617	-0.0779317023437494	24.4752041502652	25.3806919068942	4.74271634201881	4.4845037505769	3	2.7382085567546	10.0058037140801	33.5689247567671
240069	PDS3	CTRL	2	25.3806919068942	16.4116844057404	19.9907003996884	23.5697163936363	21.7873642354236	-0.307223122167617	-0.0779317023437494	24.4752041502652	25.3806919068942	4.74271634201881	4.4845037505769	3	2.7382085567546	10.0058037140801	33.5689247567671
240069	PDS3	CTRL	3	16.4116844057404	16.4116844057404	19.9907003996884	23.5697163936363	21.7873642354236	-0.307223122167617	-0.0779317023437494	24.4752041502652	25.3806919068942	4.74271634201881	4.4845037505769	3	2.7382085567546	10.0058037140801	33.5689247567671
240069	PDS3	CO2	1	23.0059080261715	18.7345028085741	20.8702054173728	23.0059080261715	22.494746608515	-0.246429405030073	-0.0625104741663069	24.3748685084854	25.7438289907994	3.5325101384685	3.50466309111265	3	2.03949567935987	13.719504956405	31.269988260625
240069	PDS3	CO2	2	25.7438289907994	18.7345028085741	20.8702054173728	23.0059080261715	22.494746608515	-0.246429405030073	-0.0625104741663069	24.3748685084854	25.7438289907994	3.5325101384685	3.50466309111265	3	2.03949567935987	13.719504956405	31.269988260625
240069	PDS3	CO2	3	18.7345028085741	18.7345028085741	20.8702054173728	23.0059080261715	22.494746608515	-0.246429405030073	-0.0625104741663069	24.3748685084854	25.7438289907994	3.5325101384685	3.50466309111265	3	2.03949567935987	13.719504956405	31.269988260625
240069	PDS3	FE	1	25.6947260932735	25.0582128560881	25.3764694746808	25.6947260932735	25.5406296614806	0.0153392787820421	0.00389103560882926	25.7818380641769	25.8689500350803	0.426770402053056	0.405368589496099	3	0.246396006507497	24.4804732114818	26.6007861114795
240069	PDS3	FE	2	25.8689500350803	25.0582128560881	25.3764694746808	25.6947260932735	25.5406296614806	0.0153392787820421	0.00389103560882926	25.7818380641769	25.8689500350803	0.426770402053056	0.405368589496099	3	0.246396006507497	24.4804732114818	26.6007861114795
240069	PDS3	FE	3	25.0582128560881	25.0582128560881	25.3764694746808	25.6947260932735	25.5406296614806	0.0153392787820421	0.00389103560882926	25.7818380641769	25.8689500350803	0.426770402053056	0.405368589496099	3	0.246396006507497	24.4804732114818	26.6007861114795
240069	PDS3	DARK	1	6.44766698879446	6.44766698879446	7.78209411157554	9.11652123435662	8.25513485550354	-1.47020732485274	-0.372939897282577	9.15886878885808	9.20121634335955	1.56588581392823	1.37677467728254	3	0.904064596191678	4.36525885282957	12.1450108581775
240069	PDS3	DARK	2	9.20121634335955	6.44766698879446	7.78209411157554	9.11652123435662	8.25513485550354	-1.47020732485274	-0.372939897282577	9.15886878885808	9.20121634335955	1.56588581392823	1.37677467728254	3	0.904064596191678	4.36525885282957	12.1450108581775
240069	PDS3	DARK	3	9.11652123435662	6.44766698879446	7.78209411157554	9.11652123435662	8.25513485550354	-1.47020732485274	-0.372939897282577	9.15886878885808	9.20121634335955	1.56588581392823	1.37677467728254	3	0.904064596191678	4.36525885282957	12.1450108581775
240069	PDS3	COLD	1	19.8094187860934	19.8094187860934	19.9485008788261	20.0875829715589	22.2429158161991	-0.268072197580402	-0.0680004895499781	23.4596643312519	26.8317456909449	3.97647627215841	3.51116345242575	3	2.29581964615682	12.36480114865	32.1210304837481
240069	PDS3	COLD	2	26.8317456909449	19.8094187860934	19.9485008788261	20.0875829715589	22.2429158161991	-0.268072197580402	-0.0680004895499781	23.4596643312519	26.8317456909449	3.97647627215841	3.51116345242575	3	2.29581964615682	12.36480114865	32.1210304837481
240069	PDS3	COLD	3	20.0875829715589	19.8094187860934	19.9485008788261	20.0875829715589	22.2429158161991	-0.268072197580402	-0.0680004895499781	23.4596643312519	26.8317456909449	3.97647627215841	3.51116345242575	3	2.29581964615682	12.36480114865	32.1210304837481
240069	PDS3	HEAT	1	52.9020768847947	52.9020768847947	53.7271412649053	54.5522056450159	54.125824592533	2.47200249384831	0.627060102717423	54.7376984464022	54.9231912477885	1.07590725367582	1.01055718149691	3	0.621175342532809	51.4531228093312	56.7985263757349
240069	PDS3	HEAT	2	54.9231912477885	52.9020768847947	53.7271412649053	54.5522056450159	54.125824592533	2.47200249384831	0.627060102717423	54.7376984464022	54.9231912477885	1.07590725367582	1.01055718149691	3	0.621175342532809	51.4531228093312	56.7985263757349
240069	PDS3	HEAT	3	54.5522056450159	52.9020768847947	53.7271412649053	54.5522056450159	54.125824592533	2.47200249384831	0.627060102717423	54.7376984464022	54.9231912477885	1.07590725367582	1.01055718149691	3	0.621175342532809	51.4531228093312	56.7985263757349
240069	PDS3	RED	1	23.5894384120019	19.9048246075993	21.4704499041781	23.036075200757	22.1767794067861	-0.273756079903869	-0.0694422906171117	23.3127568063795	23.5894384120019	1.98692895395146	1.8423069022013	3	1.14715396642454	17.2409742617066	27.1125845518655
240069	PDS3	RED	2	23.036075200757	19.9048246075993	21.4704499041781	23.036075200757	22.1767794067861	-0.273756079903869	-0.0694422906171117	23.3127568063795	23.5894384120019	1.98692895395146	1.8423069022013	3	1.14715396642454	17.2409742617066	27.1125845518655
240069	PDS3	RED	3	19.9048246075993	19.9048246075993	21.4704499041781	23.036075200757	22.1767794067861	-0.273756079903869	-0.0694422906171117	23.3127568063795	23.5894384120019	1.98692895395146	1.8423069022013	3	1.14715396642454	17.2409742617066	27.1125845518655
240069	PDS3	BLUE	1	26.1071187662607	26.1071187662607	27.1052620020579	28.1034052378552	28.2744258131115	0.250286651343273	0.0634889219127716	29.3580793365368	30.6127534352185	2.25768066174102	2.2528173344789	3	1.30347253780039	22.6660361401912	33.8828154860318
240069	PDS3	BLUE	2	28.1034052378552	26.1071187662607	27.1052620020579	28.1034052378552	28.2744258131115	0.250286651343273	0.0634889219127716	29.3580793365368	30.6127534352185	2.25768066174102	2.2528173344789	3	1.30347253780039	22.6660361401912	33.8828154860318
240069	PDS3	BLUE	3	30.6127534352185	26.1071187662607	27.1052620020579	28.1034052378552	28.2744258131115	0.250286651343273	0.0634889219127716	29.3580793365368	30.6127534352185	2.25768066174102	2.2528173344789	3	1.30347253780039	22.6660361401912	33.8828154860318
240069	PDS3	SI	1	21.0302498588983	21.0302498588983	22.668822550196	24.3073952414936	23.3614855792579	-0.171940294438933	-0.0436152062793011	24.5271034394378	24.7468116373819	2.03082906226851	1.8582808892418	3	1.17249970577884	18.3166265195582	28.4063446389577
240069	PDS3	SI	2	24.3073952414936	21.0302498588983	22.668822550196	24.3073952414936	23.3614855792579	-0.171940294438933	-0.0436152062793011	24.5271034394378	24.7468116373819	2.03082906226851	1.8582808892418	3	1.17249970577884	18.3166265195582	28.4063446389577
240069	PDS3	SI	3	24.7468116373819	21.0302498588983	22.668822550196	24.3073952414936	23.3614855792579	-0.171940294438933	-0.0436152062793011	24.5271034394378	24.7468116373819	2.03082906226851	1.8582808892418	3	1.17249970577884	18.3166265195582	28.4063446389577
248643	PDS1_1	CTRL	1	4.08384377267242	3.76993004536242	3.92688690901742	4.08384377267242	3.99451680101432	-1.56871967698334	-0.49581518106894	4.10681017884027	4.12977658500812	0.195849084559901	0.17992326982285	3	0.113073521691201	3.50800070424729	4.48103289778135
248643	PDS1_1	CTRL	2	3.76993004536242	3.76993004536242	3.92688690901742	4.08384377267242	3.99451680101432	-1.56871967698334	-0.49581518106894	4.10681017884027	4.12977658500812	0.195849084559901	0.17992326982285	3	0.113073521691201	3.50800070424729	4.48103289778135
248643	PDS1_1	CTRL	3	4.12977658500812	3.76993004536242	3.92688690901742	4.08384377267242	3.99451680101432	-1.56871967698334	-0.49581518106894	4.10681017884027	4.12977658500812	0.195849084559901	0.17992326982285	3	0.113073521691201	3.50800070424729	4.48103289778135
248643	PDS1_1	CO2	1	6.3653551920897	6.11226742985733	6.23881131097352	6.3653551920897	6.38111118469971	-0.335135153179956	-0.105924021413452	6.51553306212091	6.66571093215211	0.277057965118173	0.27672175114739	3	0.159959490742107	5.69286104520885	7.06936132419058
248643	PDS1_1	CO2	2	6.66571093215211	6.11226742985733	6.23881131097352	6.3653551920897	6.38111118469971	-0.335135153179956	-0.105924021413452	6.51553306212091	6.66571093215211	0.277057965118173	0.27672175114739	3	0.159959490742107	5.69286104520885	7.06936132419058
248643	PDS1_1	CO2	3	6.11226742985733	6.11226742985733	6.23881131097352	6.3653551920897	6.38111118469971	-0.335135153179956	-0.105924021413452	6.51553306212091	6.66571093215211	0.277057965118173	0.27672175114739	3	0.159959490742107	5.69286104520885	7.06936132419058
248643	PDS1_1	FE	1	6.16796367511738	6.16796367511738	6.61713580287624	7.06630793063511	7.53136120411302	0.259406857038674	0.0819890638718116	8.21305996861084	9.35981200658656	1.64595864260164	1.59592416573459	3	0.950294665381048	3.4425732680449	11.6201491401811
248643	PDS1_1	FE	2	7.06630793063511	6.16796367511738	6.61713580287624	7.06630793063511	7.53136120411302	0.259406857038674	0.0819890638718116	8.21305996861084	9.35981200658656	1.64595864260164	1.59592416573459	3	0.950294665381048	3.4425732680449	11.6201491401811
248643	PDS1_1	FE	3	9.35981200658656	6.16796367511738	6.61713580287624	7.06630793063511	7.53136120411302	0.259406857038674	0.0819890638718116	8.21305996861084	9.35981200658656	1.64595864260164	1.59592416573459	3	0.950294665381048	3.4425732680449	11.6201491401811
248643	PDS1_1	DARK	1	8.11233737499231	5.68567993597257	5.92462783248356	6.16357572899455	6.65386434665314	-0.194154313828184	-0.0613651104645761	7.13795655199343	8.11233737499231	1.28547803483437	1.21332871950987	3	0.742171089448976	3.46055988269437	9.84716881061191
248643	PDS1_1	DARK	2	6.16357572899455	5.68567993597257	5.92462783248356	6.16357572899455	6.65386434665314	-0.194154313828184	-0.0613651104645761	7.13795655199343	8.11233737499231	1.28547803483437	1.21332871950987	3	0.742171089448976	3.46055988269437	9.84716881061191
248643	PDS1_1	DARK	3	5.68567993597257	5.68567993597257	5.92462783248356	6.16357572899455	6.65386434665314	-0.194154313828184	-0.0613651104645761	7.13795655199343	8.11233737499231	1.28547803483437	1.21332871950987	3	0.742171089448976	3.46055988269437	9.84716881061191
248643	PDS1_1	COLD	1	7.62975016696289	7.62975016696289	7.77103304189065	7.91231591681841	8.46380898454427	0.741371098242738	0.234320414735516	8.88083839333496	9.84936086985151	1.2082120554384	1.10980535144431	3	0.697561555445513	5.46244385383836	11.4651741152502
248643	PDS1_1	COLD	2	7.91231591681841	7.62975016696289	7.77103304189065	7.91231591681841	8.46380898454427	0.741371098242738	0.234320414735516	8.88083839333496	9.84936086985151	1.2082120554384	1.10980535144431	3	0.697561555445513	5.46244385383836	11.4651741152502
248643	PDS1_1	COLD	3	9.84936086985151	7.62975016696289	7.77103304189065	7.91231591681841	8.46380898454427	0.741371098242738	0.234320414735516	8.88083839333496	9.84936086985151	1.2082120554384	1.10980535144431	3	0.697561555445513	5.46244385383836	11.4651741152502
248643	PDS1_1	HEAT	1	9.30532345204433	8.07817047582777	8.69174696393605	9.30532345204433	9.35652687412697	1.20279972651726	0.380161205945759	9.99570507327656	10.6860866945088	1.30471188150473	1.30395810934051	3	0.753275756001661	6.11544288631233	12.5976108619416
248643	PDS1_1	HEAT	2	10.6860866945088	8.07817047582777	8.69174696393605	9.30532345204433	9.35652687412697	1.20279972651726	0.380161205945759	9.99570507327656	10.6860866945088	1.30471188150473	1.30395810934051	3	0.753275756001661	6.11544288631233	12.5976108619416
248643	PDS1_1	HEAT	3	8.07817047582777	8.07817047582777	8.69174696393605	9.30532345204433	9.35652687412697	1.20279972651726	0.380161205945759	9.99570507327656	10.6860866945088	1.30471188150473	1.30395810934051	3	0.753275756001661	6.11544288631233	12.5976108619416
248643	PDS1_1	RED	1	5.66653290017409	5.12346816305624	5.17351420454805	5.22356024603986	5.33785376975673	-0.874374753429697	-0.276358028177178	5.44504657310697	5.66653290017409	0.289010526361816	0.271532368558924	3	0.16686030519363	4.61991182212853	6.05579571738493
248643	PDS1_1	RED	2	5.22356024603986	5.12346816305624	5.17351420454805	5.22356024603986	5.33785376975673	-0.874374753429697	-0.276358028177178	5.44504657310697	5.66653290017409	0.289010526361816	0.271532368558924	3	0.16686030519363	4.61991182212853	6.05579571738493
248643	PDS1_1	RED	3	5.12346816305624	5.12346816305624	5.17351420454805	5.22356024603986	5.33785376975673	-0.874374753429697	-0.276358028177178	5.44504657310697	5.66653290017409	0.289010526361816	0.271532368558924	3	0.16686030519363	4.61991182212853	6.05579571738493
248643	PDS1_1	BLUE	1	6.82795454989754	4.32635634746299	4.73204371391421	5.13773108036542	5.43068065924198	-0.826394327830528	-0.261193162360001	5.98284281513148	6.82795454989754	1.27626916574401	1.25079910121728	3	0.736854346400723	2.26025229427316	8.60110902421081
248643	PDS1_1	BLUE	2	4.32635634746299	4.32635634746299	4.73204371391421	5.13773108036542	5.43068065924198	-0.826394327830528	-0.261193162360001	5.98284281513148	6.82795454989754	1.27626916574401	1.25079910121728	3	0.736854346400723	2.26025229427316	8.60110902421081
248643	PDS1_1	BLUE	3	5.13773108036542	4.32635634746299	4.73204371391421	5.13773108036542	5.43068065924198	-0.826394327830528	-0.261193162360001	5.98284281513148	6.82795454989754	1.27626916574401	1.25079910121728	3	0.736854346400723	2.26025229427316	8.60110902421081
248643	PDS1_1	SI	1	12.5470503596197	8.47977339346957	8.90002161840882	9.32026984334807	10.1156978654791	1.59520054345303	0.50418481893106	10.9336601014839	12.5470503596197	2.14714107213227	2.03363848307506	3	1.23965247598367	4.7819037557473	15.4494919752109
248643	PDS1_1	SI	2	9.32026984334807	8.47977339346957	8.90002161840882	9.32026984334807	10.1156978654791	1.59520054345303	0.50418481893106	10.9336601014839	12.5470503596197	2.14714107213227	2.03363848307506	3	1.23965247598367	4.7819037557473	15.4494919752109
248643	PDS1_1	SI	3	8.47977339346957	8.47977339346957	8.90002161840882	9.32026984334807	10.1156978654791	1.59520054345303	0.50418481893106	10.9336601014839	12.5470503596197	2.14714107213227	2.03363848307506	3	1.23965247598367	4.7819037557473	15.4494919752109
275171	PDS2_1	CTRL	1	4.51480216074338	4.51480216074338	5.39623881143942	6.27767546213545	5.72223388094119	-0.696978647368565	-0.192513424892852	6.32594974104009	6.37422401994473	1.04678026596256	0.929710929600675	3	0.60435886833587	3.12188754634756	8.32258021553481
275171	PDS2_1	CTRL	2	6.37422401994473	4.51480216074338	5.39623881143942	6.27767546213545	5.72223388094119	-0.696978647368565	-0.192513424892852	6.32594974104009	6.37422401994473	1.04678026596256	0.929710929600675	3	0.60435886833587	3.12188754634756	8.32258021553481
275171	PDS2_1	CTRL	3	6.27767546213545	4.51480216074338	5.39623881143942	6.27767546213545	5.72223388094119	-0.696978647368565	-0.192513424892852	6.32594974104009	6.37422401994473	1.04678026596256	0.929710929600675	3	0.60435886833587	3.12188754634756	8.32258021553481
275171	PDS2_1	CO2	1	5.92595881411154	5.92595881411154	7.46633520153039	9.00671158894925	8.84711063498053	-0.381873409129148	-0.105477776320005	10.307686545415	11.6086615018808	2.84471119936204	2.84135134388463	3	1.64239477671841	1.78045626560679	15.9137650043543
275171	PDS2_1	CO2	2	9.00671158894925	5.92595881411154	7.46633520153039	9.00671158894925	8.84711063498053	-0.381873409129148	-0.105477776320005	10.307686545415	11.6086615018808	2.84471119936204	2.84135134388463	3	1.64239477671841	1.78045626560679	15.9137650043543
275171	PDS2_1	CO2	3	11.6086615018808	5.92595881411154	7.46633520153039	9.00671158894925	8.84711063498053	-0.381873409129148	-0.105477776320005	10.307686545415	11.6086615018808	2.84471119936204	2.84135134388463	3	1.64239477671841	1.78045626560679	15.9137650043543
275171	PDS2_1	FE	1	9.87558211022086	9.87558211022086	10.1115564858869	10.347530861553	11.5544914123528	-0.108867485373613	-0.0300704369464904	12.3939460634187	14.4403612652845	2.51035206933531	2.28238957753182	3	1.44935244299148	5.31843116714647	17.7905516575591
275171	PDS2_1	FE	2	14.4403612652845	9.87558211022086	10.1115564858869	10.347530861553	11.5544914123528	-0.108867485373613	-0.0300704369464904	12.3939460634187	14.4403612652845	2.51035206933531	2.28238957753182	3	1.44935244299148	5.31843116714647	17.7905516575591
275171	PDS2_1	FE	3	10.347530861553	9.87558211022086	10.1115564858869	10.347530861553	11.5544914123528	-0.108867485373613	-0.0300704369464904	12.3939460634187	14.4403612652845	2.51035206933531	2.28238957753182	3	1.44935244299148	5.31843116714647	17.7905516575591
275171	PDS2_1	DARK	1	0.747367764865288	0.592522027694473	0.669944896279881	0.747367764865288	0.719920205250013	-1.20140021871196	-0.331840396609676	0.783619294027783	0.819870823190277	0.116133092182951	0.113674397747902	3	0.0670494720336504	0.431429611376167	1.00841079912386
275171	PDS2_1	DARK	2	0.592522027694473	0.592522027694473	0.669944896279881	0.747367764865288	0.719920205250013	-1.20140021871196	-0.331840396609676	0.783619294027783	0.819870823190277	0.116133092182951	0.113674397747902	3	0.0670494720336504	0.431429611376167	1.00841079912386
275171	PDS2_1	DARK	3	0.819870823190277	0.592522027694473	0.669944896279881	0.747367764865288	0.719920205250013	-1.20140021871196	-0.331840396609676	0.783619294027783	0.819870823190277	0.116133092182951	0.113674397747902	3	0.0670494720336504	0.431429611376167	1.00841079912386
275171	PDS2_1	COLD	1	9.664989219038	9.664989219038	10.2768649395877	10.8887406601373	11.0379774808866	-0.16095153803849	-0.0444566443269769	11.7244716118109	12.5602025634844	1.45336464762483	1.4476066722232	3	0.83910047053688	7.427619550797	14.6483354109761
275171	PDS2_1	COLD	2	12.5602025634844	9.664989219038	10.2768649395877	10.8887406601373	11.0379774808866	-0.16095153803849	-0.0444566443269769	11.7244716118109	12.5602025634844	1.45336464762483	1.4476066722232	3	0.83910047053688	7.427619550797	14.6483354109761
275171	PDS2_1	COLD	3	10.8887406601373	9.664989219038	10.2768649395877	10.8887406601373	11.0379774808866	-0.16095153803849	-0.0444566443269769	11.7244716118109	12.5602025634844	1.45336464762483	1.4476066722232	3	0.83910047053688	7.427619550797	14.6483354109761
275171	PDS2_1	HEAT	1	14.5232361297056	4.92725005630112	9.02682735308616	13.1264046498712	10.8589636119593	-0.179002876461223	-0.049442629187174	13.8248203897884	14.5232361297056	5.18427466725562	4.79799303670224	3	2.99314237469299	-2.01948859704228	23.7374158209609
275171	PDS2_1	HEAT	2	13.1264046498712	4.92725005630112	9.02682735308616	13.1264046498712	10.8589636119593	-0.179002876461223	-0.049442629187174	13.8248203897884	14.5232361297056	5.18427466725562	4.79799303670224	3	2.99314237469299	-2.01948859704228	23.7374158209609
275171	PDS2_1	HEAT	3	4.92725005630112	4.92725005630112	9.02682735308616	13.1264046498712	10.8589636119593	-0.179002876461223	-0.049442629187174	13.8248203897884	14.5232361297056	5.18427466725562	4.79799303670224	3	2.99314237469299	-2.01948859704228	23.7374158209609
275171	PDS2_1	RED	1	8.74667257180566	7.69075300304787	8.21871278742677	8.74667257180566	8.64026555765367	-0.402731181291035	-0.111238930079421	9.11502183495658	9.48337109810749	0.901033710900625	0.89630904752981	3	0.520212055537403	6.40197373684709	10.8785573784603
275171	PDS2_1	RED	2	9.48337109810749	7.69075300304787	8.21871278742677	8.74667257180566	8.64026555765367	-0.402731181291035	-0.111238930079421	9.11502183495658	9.48337109810749	0.901033710900625	0.89630904752981	3	0.520212055537403	6.40197373684709	10.8785573784603
275171	PDS2_1	RED	3	7.69075300304787	7.69075300304787	8.21871278742677	8.74667257180566	8.64026555765367	-0.402731181291035	-0.111238930079421	9.11502183495658	9.48337109810749	0.901033710900625	0.89630904752981	3	0.520212055537403	6.40197373684709	10.8785573784603
275171	PDS2_1	BLUE	1	28.3701730311752	14.7952330430688	15.3691273795064	15.943021715944	19.702809263396	0.712789763791338	0.19688063497227	22.1565973735596	28.3701730311752	7.52806420812508	6.7874699940532	3	4.3463298970378	1.0020610675146	38.4035574592774
275171	PDS2_1	BLUE	2	15.943021715944	14.7952330430688	15.3691273795064	15.943021715944	19.702809263396	0.712789763791338	0.19688063497227	22.1565973735596	28.3701730311752	7.52806420812508	6.7874699940532	3	4.3463298970378	1.0020610675146	38.4035574592774
275171	PDS2_1	BLUE	3	14.7952330430688	14.7952330430688	15.3691273795064	15.943021715944	19.702809263396	0.712789763791338	0.19688063497227	22.1565973735596	28.3701730311752	7.52806420812508	6.7874699940532	3	4.3463298970378	1.0020610675146	38.4035574592774
275171	PDS2_1	SI	1	43.1596206290701	26.2809967818908	33.3551880733284	40.429379364766	36.6233322585756	2.41901559258269	0.668159603390324	41.794499996918	43.1596206290701	9.06015903141592	8.43931192358965	3	5.2308852556888	14.11664953418	59.1300149829713
275171	PDS2_1	SI	2	40.429379364766	26.2809967818908	33.3551880733284	40.429379364766	36.6233322585756	2.41901559258269	0.668159603390324	41.794499996918	43.1596206290701	9.06015903141592	8.43931192358965	3	5.2308852556888	14.11664953418	59.1300149829713
275171	PDS2_1	SI	3	26.2809967818908	26.2809967818908	33.3551880733284	40.429379364766	36.6233322585756	2.41901559258269	0.668159603390324	41.794499996918	43.1596206290701	9.06015903141592	8.43931192358965	3	5.2308852556888	14.11664953418	59.1300149829713
161271	Z-ISO1_2	CTRL	1	0	0	0	0	0	-0.47094834858102	-0.148231084591321	0	0	0	0	3	0	0	0
161271	Z-ISO1_2	CTRL	2	0	0	0	0	0	-0.47094834858102	-0.148231084591321	0	0	0	0	3	0	0	0
161271	Z-ISO1_2	CTRL	3	0	0	0	0	0	-0.47094834858102	-0.148231084591321	0	0	0	0	3	0	0	0
161271	Z-ISO1_2	CO2	1	0	0	0	0	0.226305000782942	0.111675017786058	0.0351497336343979	0.339457501174413	0.678915002348826	0.39197175936297	0.339457501174413	3	0.226305000782942	-0.747406828591737	1.20001683015762
161271	Z-ISO1_2	CO2	2	0.678915002348826	0	0	0	0.226305000782942	0.111675017786058	0.0351497336343979	0.339457501174413	0.678915002348826	0.39197175936297	0.339457501174413	3	0.226305000782942	-0.747406828591737	1.20001683015762
161271	Z-ISO1_2	CO2	3	0	0	0	0	0.226305000782942	0.111675017786058	0.0351497336343979	0.339457501174413	0.678915002348826	0.39197175936297	0.339457501174413	3	0.226305000782942	-0.747406828591737	1.20001683015762
161271	Z-ISO1_2	FE	1	1.1697862142464	1.1697862142464	1.17375210134279	1.17771798843918	1.23407127840595	2.70617438434267	0.851768915408679	1.26621381048572	1.35470963253226	0.104551124456845	0.0924617091429298	3	0.0603626198492374	0.974351887336796	1.4937906694751
161271	Z-ISO1_2	FE	2	1.17771798843918	1.1697862142464	1.17375210134279	1.17771798843918	1.23407127840595	2.70617438434267	0.851768915408679	1.26621381048572	1.35470963253226	0.104551124456845	0.0924617091429298	3	0.0603626198492374	0.974351887336796	1.4937906694751
161271	Z-ISO1_2	FE	3	1.35470963253226	1.1697862142464	1.17375210134279	1.17771798843918	1.23407127840595	2.70617438434267	0.851768915408679	1.26621381048572	1.35470963253226	0.104551124456845	0.0924617091429298	3	0.0603626198492374	0.974351887336796	1.4937906694751
161271	Z-ISO1_2	DARK	1	0	0	0	0	0	-0.47094834858102	-0.148231084591321	0	0	0	0	3	0	0	0
161271	Z-ISO1_2	DARK	2	0	0	0	0	0	-0.47094834858102	-0.148231084591321	0	0	0	0	3	0	0	0
161271	Z-ISO1_2	DARK	3	0	0	0	0	0	-0.47094834858102	-0.148231084591321	0	0	0	0	3	0	0	0
161271	Z-ISO1_2	COLD	1	0	0	0	0	0.185973237361116	0.00784068935739487	0.00246785850484902	0.278959856041675	0.557919712083349	0.32211509595752	0.278959856041675	3	0.185973237361116	-0.614205020031035	0.986151494753268
161271	Z-ISO1_2	COLD	2	0.557919712083349	0	0	0	0.185973237361116	0.00784068935739487	0.00246785850484902	0.278959856041675	0.557919712083349	0.32211509595752	0.278959856041675	3	0.185973237361116	-0.614205020031035	0.986151494753268
161271	Z-ISO1_2	COLD	3	0	0	0	0	0.185973237361116	0.00784068935739487	0.00246785850484902	0.278959856041675	0.557919712083349	0.32211509595752	0.278959856041675	3	0.185973237361116	-0.614205020031035	0.986151494753268
161271	Z-ISO1_2	HEAT	1	0	0	0	0	0	-0.47094834858102	-0.148231084591321	0	0	0	0	3	0	0	0
161271	Z-ISO1_2	HEAT	2	0	0	0	0	0	-0.47094834858102	-0.148231084591321	0	0	0	0	3	0	0	0
161271	Z-ISO1_2	HEAT	3	0	0	0	0	0	-0.47094834858102	-0.148231084591321	0	0	0	0	3	0	0	0
161271	Z-ISO1_2	RED	1	0	0	0	0	0	-0.47094834858102	-0.148231084591321	0	0	0	0	3	0	0	0
161271	Z-ISO1_2	RED	2	0	0	0	0	0	-0.47094834858102	-0.148231084591321	0	0	0	0	3	0	0	0
161271	Z-ISO1_2	RED	3	0	0	0	0	0	-0.47094834858102	-0.148231084591321	0	0	0	0	3	0	0	0
161271	Z-ISO1_2	BLUE	1	0	0	0	0	0	-0.47094834858102	-0.148231084591321	0	0	0	0	3	0	0	0
161271	Z-ISO1_2	BLUE	2	0	0	0	0	0	-0.47094834858102	-0.148231084591321	0	0	0	0	3	0	0	0
161271	Z-ISO1_2	BLUE	3	0	0	0	0	0	-0.47094834858102	-0.148231084591321	0	0	0	0	3	0	0	0
161271	Z-ISO1_2	SI	1	0	0	0	0	0	-0.47094834858102	-0.148231084591321	0	0	0	0	3	0	0	0
161271	Z-ISO1_2	SI	2	0	0	0	0	0	-0.47094834858102	-0.148231084591321	0	0	0	0	3	0	0	0
161271	Z-ISO1_2	SI	3	0	0	0	0	0	-0.47094834858102	-0.148231084591321	0	0	0	0	3	0	0	0
223764	Z-ISO1_1	CTRL	1	20.6436058838386	17.6990425071776	19.1713241955081	20.6436058838386	19.7505013682636	-0.570587892533372	-0.158777231046658	20.7762307988067	20.9088557137747	1.78155885732596	1.60490660329855	3	1.02858348585431	15.3248638250774	24.1761389114499
223764	Z-ISO1_1	CTRL	2	20.9088557137747	17.6990425071776	19.1713241955081	20.6436058838386	19.7505013682636	-0.570587892533372	-0.158777231046658	20.7762307988067	20.9088557137747	1.78155885732596	1.60490660329855	3	1.02858348585431	15.3248638250774	24.1761389114499
223764	Z-ISO1_1	CTRL	3	17.6990425071776	17.6990425071776	19.1713241955081	20.6436058838386	19.7505013682636	-0.570587892533372	-0.158777231046658	20.7762307988067	20.9088557137747	1.78155885732596	1.60490660329855	3	1.02858348585431	15.3248638250774	24.1761389114499
223764	Z-ISO1_1	CO2	1	34.4590657015382	33.1522131017089	33.8056394016236	34.4590657015382	35.6721242855133	0.379147625096191	0.105505235667384	36.9320798774154	39.4050940532927	3.29822124709465	3.1264404757919	3	1.90422892485704	27.4788885039093	43.8653600671173
223764	Z-ISO1_1	CO2	2	33.1522131017089	33.1522131017089	33.8056394016236	34.4590657015382	35.6721242855133	0.379147625096191	0.105505235667384	36.9320798774154	39.4050940532927	3.29822124709465	3.1264404757919	3	1.90422892485704	27.4788885039093	43.8653600671173
223764	Z-ISO1_1	CO2	3	39.4050940532927	33.1522131017089	33.8056394016236	34.4590657015382	35.6721242855133	0.379147625096191	0.105505235667384	36.9320798774154	39.4050940532927	3.29822124709465	3.1264404757919	3	1.90422892485704	27.4788885039093	43.8653600671173
223764	Z-ISO1_1	FE	1	16.4073910569625	16.1861410640219	16.2967660604922	16.4073910569625	16.9825262313542	-0.735699471491211	-0.204722754363443	17.3807188150204	18.3540465730782	1.19291195218511	1.08395275452815	3	0.688728036713596	14.0191686641335	19.9458837985749
223764	Z-ISO1_1	FE	2	18.3540465730782	16.1861410640219	16.2967660604922	16.4073910569625	16.9825262313542	-0.735699471491211	-0.204722754363443	17.3807188150204	18.3540465730782	1.19291195218511	1.08395275452815	3	0.688728036713596	14.0191686641335	19.9458837985749
223764	Z-ISO1_1	FE	3	16.1861410640219	16.1861410640219	16.2967660604922	16.4073910569625	16.9825262313542	-0.735699471491211	-0.204722754363443	17.3807188150204	18.3540465730782	1.19291195218511	1.08395275452815	3	0.688728036713596	14.0191686641335	19.9458837985749
223764	Z-ISO1_1	DARK	1	4.82877224701923	2.29698474372468	3.56287849537196	4.82877224701923	4.02327550009509	-1.50872749541264	-0.419832907883806	4.8864208782803	4.94406950954137	1.4961227210138	1.32354238290834	3	0.86378685571803	0.306700627418205	7.73985037277198
223764	Z-ISO1_1	DARK	2	2.29698474372468	2.29698474372468	3.56287849537196	4.82877224701923	4.02327550009509	-1.50872749541264	-0.419832907883806	4.8864208782803	4.94406950954137	1.4961227210138	1.32354238290834	3	0.86378685571803	0.306700627418205	7.73985037277198
223764	Z-ISO1_1	DARK	3	4.94406950954137	2.29698474372468	3.56287849537196	4.82877224701923	4.02327550009509	-1.50872749541264	-0.419832907883806	4.8864208782803	4.94406950954137	1.4961227210138	1.32354238290834	3	0.86378685571803	0.306700627418205	7.73985037277198
223764	Z-ISO1_1	COLD	1	17.7119200304496	17.7119200304496	20.7389253115455	23.7659305926414	21.7903929595985	-0.44890698685725	-0.124917141256242	23.8296294241729	23.8933282557045	3.53263550575046	3.09070411262745	3	2.03956806019386	13.0148398778956	30.5659460413014
223764	Z-ISO1_1	COLD	2	23.7659305926414	17.7119200304496	20.7389253115455	23.7659305926414	21.7903929595985	-0.44890698685725	-0.124917141256242	23.8296294241729	23.8933282557045	3.53263550575046	3.09070411262745	3	2.03956806019386	13.0148398778956	30.5659460413014
223764	Z-ISO1_1	COLD	3	23.8933282557045	17.7119200304496	20.7389253115455	23.7659305926414	21.7903929595985	-0.44890698685725	-0.124917141256242	23.8296294241729	23.8933282557045	3.53263550575046	3.09070411262745	3	2.03956806019386	13.0148398778956	30.5659460413014
223764	Z-ISO1_1	HEAT	1	30.1054582272022	23.0804870737936	24.4738008457269	25.8671146176602	26.3510199728853	-0.176862517540832	-0.0492154516044728	27.9862864224312	30.1054582272022	3.53739709690154	3.5124855767043	3	2.0423171661267	17.5636384430361	35.1384015027346
223764	Z-ISO1_1	HEAT	2	25.8671146176602	23.0804870737936	24.4738008457269	25.8671146176602	26.3510199728853	-0.176862517540832	-0.0492154516044728	27.9862864224312	30.1054582272022	3.53739709690154	3.5124855767043	3	2.0423171661267	17.5636384430361	35.1384015027346
223764	Z-ISO1_1	HEAT	3	23.0804870737936	23.0804870737936	24.4738008457269	25.8671146176602	26.3510199728853	-0.176862517540832	-0.0492154516044728	27.9862864224312	30.1054582272022	3.53739709690154	3.5124855767043	3	2.0423171661267	17.5636384430361	35.1384015027346
223764	Z-ISO1_1	RED	1	80.6449965307796	50.1133171703955	56.0794933339787	62.0456694975619	64.267994399579	2.08491051409327	0.580167092116194	71.3453330141707	80.6449965307796	15.3866795351993	15.265839680192	3	8.88350357158181	26.0453635075734	102.490625291585
223764	Z-ISO1_1	RED	2	50.1133171703955	50.1133171703955	56.0794933339787	62.0456694975619	64.267994399579	2.08491051409327	0.580167092116194	71.3453330141707	80.6449965307796	15.3866795351993	15.265839680192	3	8.88350357158181	26.0453635075734	102.490625291585
223764	Z-ISO1_1	RED	3	62.0456694975619	50.1133171703955	56.0794933339787	62.0456694975619	64.267994399579	2.08491051409327	0.580167092116194	71.3453330141707	80.6449965307796	15.3866795351993	15.265839680192	3	8.88350357158181	26.0453635075734	102.490625291585
223764	Z-ISO1_1	BLUE	1	43.337544698295	42.6171241689298	42.9773344336124	43.337544698295	44.2420296132659	0.890348242947241	0.247756797037455	45.0544823354339	46.7714199725729	2.21993538804604	2.07714790182155	3	1.28168029387196	38.7274043981716	49.7566548283602
223764	Z-ISO1_1	BLUE	2	46.7714199725729	42.6171241689298	42.9773344336124	43.337544698295	44.2420296132659	0.890348242947241	0.247756797037455	45.0544823354339	46.7714199725729	2.21993538804604	2.07714790182155	3	1.28168029387196	38.7274043981716	49.7566548283602
223764	Z-ISO1_1	BLUE	3	42.6171241689298	42.6171241689298	42.9773344336124	43.337544698295	44.2420296132659	0.890348242947241	0.247756797037455	45.0544823354339	46.7714199725729	2.21993538804604	2.07714790182155	3	1.28168029387196	38.7274043981716	49.7566548283602
223764	Z-ISO1_1	SI	1	41.9606274321709	25.0562290747208	25.1657685622392	25.2753080497575	30.7640548522164	0.0863779816986029	0.0240363613335888	33.6179677409642	41.9606274321709	9.69713499199467	8.45219917872505	3	5.59864349799626	6.6750361226687	54.8530735817641
223764	Z-ISO1_1	SI	2	25.2753080497575	25.0562290747208	25.1657685622392	25.2753080497575	30.7640548522164	0.0863779816986029	0.0240363613335888	33.6179677409642	41.9606274321709	9.69713499199467	8.45219917872505	3	5.59864349799626	6.6750361226687	54.8530735817641
223764	Z-ISO1_1	SI	3	25.0562290747208	25.0562290747208	25.1657685622392	25.2753080497575	30.7640548522164	0.0863779816986029	0.0240363613335888	33.6179677409642	41.9606274321709	9.69713499199467	8.45219917872505	3	5.59864349799626	6.6750361226687	54.8530735817641
228833	ZDS1_1	CTRL	1	51.2376155032906	35.5718543493156	41.0580443579971	46.5442343666786	44.4512347397616	-0.877428868650829	-0.290305051730675	48.8909249349846	51.2376155032906	8.03986963277727	7.83288057698749	3	4.64182089673345	24.4790913874233	64.4233780920999
228833	ZDS1_1	CTRL	2	46.5442343666786	35.5718543493156	41.0580443579971	46.5442343666786	44.4512347397616	-0.877428868650829	-0.290305051730675	48.8909249349846	51.2376155032906	8.03986963277727	7.83288057698749	3	4.64182089673345	24.4790913874233	64.4233780920999
228833	ZDS1_1	CTRL	3	35.5718543493156	35.5718543493156	41.0580443579971	46.5442343666786	44.4512347397616	-0.877428868650829	-0.290305051730675	48.8909249349846	51.2376155032906	8.03986963277727	7.83288057698749	3	4.64182089673345	24.4790913874233	64.4233780920999
228833	ZDS1_1	CO2	1	69.2564507741883	69.2564507741883	83.32281865901	97.3891865438316	88.112477663936	1.50371185015518	0.497516279716854	97.5404911088098	97.6917956737881	16.330499245937	14.2176724497999	3	9.42841813564272	47.5452686353935	128.679686692478
228833	ZDS1_1	CO2	2	97.3891865438316	69.2564507741883	83.32281865901	97.3891865438316	88.112477663936	1.50371185015518	0.497516279716854	97.5404911088098	97.6917956737881	16.330499245937	14.2176724497999	3	9.42841813564272	47.5452686353935	128.679686692478
228833	ZDS1_1	CO2	3	97.6917956737881	69.2564507741883	83.32281865901	97.3891865438316	88.112477663936	1.50371185015518	0.497516279716854	97.5404911088098	97.6917956737881	16.330499245937	14.2176724497999	3	9.42841813564272	47.5452686353935	128.679686692478
228833	ZDS1_1	FE	1	61.5818489798679	47.6484077649279	52.1165095817501	56.5846113985723	55.271622714456	-0.287320464165665	-0.0950625004408054	59.0832301892201	61.5818489798679	7.058905756986	6.96672060747	3	4.07546113898007	37.7363287198356	72.8069167090765
228833	ZDS1_1	FE	2	56.5846113985723	47.6484077649279	52.1165095817501	56.5846113985723	55.271622714456	-0.287320464165665	-0.0950625004408054	59.0832301892201	61.5818489798679	7.058905756986	6.96672060747	3	4.07546113898007	37.7363287198356	72.8069167090765
228833	ZDS1_1	FE	3	47.6484077649279	47.6484077649279	52.1165095817501	56.5846113985723	55.271622714456	-0.287320464165665	-0.0950625004408054	59.0832301892201	61.5818489798679	7.058905756986	6.96672060747	3	4.07546113898007	37.7363287198356	72.8069167090765
228833	ZDS1_1	DARK	1	79.4915817492062	72.5130194732734	76.0023006112398	79.4915817492062	79.2426319480426	1.01997961100844	0.33746921752568	82.6074381854272	85.7232946216483	6.60865526234856	6.60513757418744	3	3.81550889469838	62.8258221868853	95.6594417092
228833	ZDS1_1	DARK	2	85.7232946216483	72.5130194732734	76.0023006112398	79.4915817492062	79.2426319480426	1.01997961100844	0.33746921752568	82.6074381854272	85.7232946216483	6.60865526234856	6.60513757418744	3	3.81550889469838	62.8258221868853	95.6594417092
228833	ZDS1_1	DARK	3	72.5130194732734	72.5130194732734	76.0023006112398	79.4915817492062	79.2426319480426	1.01997961100844	0.33746921752568	82.6074381854272	85.7232946216483	6.60865526234856	6.60513757418744	3	3.81550889469838	62.8258221868853	95.6594417092
228833	ZDS1_1	COLD	1	61.9003677338848	61.9003677338848	65.3231684274797	68.7459691210747	69.0817855874426	0.465840438910783	0.154127402856233	72.6724945142215	76.5990199073682	7.3550780725683	7.34932608674171	3	4.24645630510802	50.8107587745077	87.3528124003774
228833	ZDS1_1	COLD	2	68.7459691210747	61.9003677338848	65.3231684274797	68.7459691210747	69.0817855874426	0.465840438910783	0.154127402856233	72.6724945142215	76.5990199073682	7.3550780725683	7.34932608674171	3	4.24645630510802	50.8107587745077	87.3528124003774
228833	ZDS1_1	COLD	3	76.5990199073682	61.9003677338848	65.3231684274797	68.7459691210747	69.0817855874426	0.465840438910783	0.154127402856233	72.6724945142215	76.5990199073682	7.3550780725683	7.34932608674171	3	4.24645630510802	50.8107587745077	87.3528124003774
228833	ZDS1_1	HEAT	1	34.2579352240577	28.3520410477427	31.3049881359002	34.2579352240577	32.6922431750424	-1.51872562869671	-0.502483720283146	34.8623442386922	35.4667532533267	3.80701013084203	3.55735610279201	3	2.19797832384928	23.2351057400021	42.1493806100826
228833	ZDS1_1	HEAT	2	35.4667532533267	28.3520410477427	31.3049881359002	34.2579352240577	32.6922431750424	-1.51872562869671	-0.502483720283146	34.8623442386922	35.4667532533267	3.80701013084203	3.55735610279201	3	2.19797832384928	23.2351057400021	42.1493806100826
228833	ZDS1_1	HEAT	3	28.3520410477427	28.3520410477427	31.3049881359002	34.2579352240577	32.6922431750424	-1.51872562869671	-0.502483720283146	34.8623442386922	35.4667532533267	3.80701013084203	3.55735610279201	3	2.19797832384928	23.2351057400021	42.1493806100826
228833	ZDS1_1	RED	1	49.8817112162365	43.5032855097847	46.6924983630106	49.8817112162365	47.9324460497883	-0.687575043017226	-0.227490245150881	50.1470263197901	50.4123414233436	3.8449303532076	3.45452795677945	3	2.21987157443977	38.3811095603318	57.4837825392448
228833	ZDS1_1	RED	2	50.4123414233436	43.5032855097847	46.6924983630106	49.8817112162365	47.9324460497883	-0.687575043017226	-0.227490245150881	50.1470263197901	50.4123414233436	3.8449303532076	3.45452795677945	3	2.21987157443977	38.3811095603318	57.4837825392448
228833	ZDS1_1	RED	3	43.5032855097847	43.5032855097847	46.6924983630106	49.8817112162365	47.9324460497883	-0.687575043017226	-0.227490245150881	50.1470263197901	50.4123414233436	3.8449303532076	3.45452795677945	3	2.21987157443977	38.3811095603318	57.4837825392448
228833	ZDS1_1	BLUE	1	85.9828203907487	70.6176088799207	76.4331578535842	82.2487068272477	79.6163786993057	1.04036253069534	0.344213085622052	84.1157636089982	85.9828203907487	8.01369419949291	7.68260575541402	3	4.62670850328058	59.7092587279105	99.5234986707009
228833	ZDS1_1	BLUE	2	82.2487068272477	70.6176088799207	76.4331578535842	82.2487068272477	79.6163786993057	1.04036253069534	0.344213085622052	84.1157636089982	85.9828203907487	8.01369419949291	7.68260575541402	3	4.62670850328058	59.7092587279105	99.5234986707009
228833	ZDS1_1	BLUE	3	70.6176088799207	70.6176088799207	76.4331578535842	82.2487068272477	79.6163786993057	1.04036253069534	0.344213085622052	84.1157636089982	85.9828203907487	8.01369419949291	7.68260575541402	3	4.62670850328058	59.7092587279105	99.5234986707009
228833	ZDS1_1	SI	1	58.2029933584169	40.6869174316783	43.5873909839396	46.4878645362008	48.4592584420987	-0.658844426239311	-0.217984468115311	52.3454289473088	58.2029933584169	8.92289327611713	8.75803796336929	3	5.15163483491653	26.2935627569727	70.6249541272247
228833	ZDS1_1	SI	2	46.4878645362008	40.6869174316783	43.5873909839396	46.4878645362008	48.4592584420987	-0.658844426239311	-0.217984468115311	52.3454289473088	58.2029933584169	8.92289327611713	8.75803796336929	3	5.15163483491653	26.2935627569727	70.6249541272247
228833	ZDS1_1	SI	3	40.6869174316783	40.6869174316783	43.5873909839396	46.4878645362008	48.4592584420987	-0.658844426239311	-0.217984468115311	52.3454289473088	58.2029933584169	8.92289327611713	8.75803796336929	3	5.15163483491653	26.2935627569727	70.6249541272247
229199	ZDS1_2	CTRL	1	80.629736024558	62.6586792208128	71.6442076226854	80.629736024558	75.2407265753716	-0.0674597748735782	-0.0192602211193945	81.5317502526511	82.4337644807441	10.9336437838423	9.88754262996565	3	6.31254218182482	48.0800497250845	102.401403425659
229199	ZDS1_2	CTRL	2	82.4337644807441	62.6586792208128	71.6442076226854	80.629736024558	75.2407265753716	-0.0674597748735782	-0.0192602211193945	81.5317502526511	82.4337644807441	10.9336437838423	9.88754262996565	3	6.31254218182482	48.0800497250845	102.401403425659
229199	ZDS1_2	CTRL	3	62.6586792208128	62.6586792208128	71.6442076226854	80.629736024558	75.2407265753716	-0.0674597748735782	-0.0192602211193945	81.5317502526511	82.4337644807441	10.9336437838423	9.88754262996565	3	6.31254218182482	48.0800497250845	102.401403425659
229199	ZDS1_2	CO2	1	61.8436808136483	61.8436808136483	64.8068243017891	67.76996778993	66.9275565131517	-0.384570236708314	-0.109797398654543	69.4694943629034	71.1690209358769	4.71939982076578	4.6626700611143	3	2.72474675693259	55.2039174415597	78.6511955847437
229199	ZDS1_2	CO2	2	71.1690209358769	61.8436808136483	64.8068243017891	67.76996778993	66.9275565131517	-0.384570236708314	-0.109797398654543	69.4694943629034	71.1690209358769	4.71939982076578	4.6626700611143	3	2.72474675693259	55.2039174415597	78.6511955847437
229199	ZDS1_2	CO2	3	67.76996778993	61.8436808136483	64.8068243017891	67.76996778993	66.9275565131517	-0.384570236708314	-0.109797398654543	69.4694943629034	71.1690209358769	4.71939982076578	4.6626700611143	3	2.72474675693259	55.2039174415597	78.6511955847437
229199	ZDS1_2	FE	1	100.574722788081	73.8083179103786	84.5543580276713	95.3003981449639	89.8944796144745	0.491515725334247	0.140331057601928	97.9375604665225	100.574722788081	14.1784369338792	13.3832024388512	3	8.18592438046328	54.6732897333515	125.115669495598
229199	ZDS1_2	FE	2	95.3003981449639	73.8083179103786	84.5543580276713	95.3003981449639	89.8944796144745	0.491515725334247	0.140331057601928	97.9375604665225	100.574722788081	14.1784369338792	13.3832024388512	3	8.18592438046328	54.6732897333515	125.115669495598
229199	ZDS1_2	FE	3	73.8083179103786	73.8083179103786	84.5543580276713	95.3003981449639	89.8944796144745	0.491515725334247	0.140331057601928	97.9375604665225	100.574722788081	14.1784369338792	13.3832024388512	3	8.18592438046328	54.6732897333515	125.115669495598
229199	ZDS1_2	DARK	1	36.7541722066222	36.2565097366367	36.5053409716295	36.7541722066222	37.8899840398449	-1.49222447073117	-0.426040159782842	38.706721191449	40.6592701762759	2.41114625491271	2.2013802198196	3	1.39207593932941	31.9003646994707	43.8796033802192
229199	ZDS1_2	DARK	2	40.6592701762759	36.2565097366367	36.5053409716295	36.7541722066222	37.8899840398449	-1.49222447073117	-0.426040159782842	38.706721191449	40.6592701762759	2.41114625491271	2.2013802198196	3	1.39207593932941	31.9003646994707	43.8796033802192
229199	ZDS1_2	DARK	3	36.2565097366367	36.2565097366367	36.5053409716295	36.7541722066222	37.8899840398449	-1.49222447073117	-0.426040159782842	38.706721191449	40.6592701762759	2.41114625491271	2.2013802198196	3	1.39207593932941	31.9003646994707	43.8796033802192
229199	ZDS1_2	COLD	1	52.6555076177851	52.6555076177851	55.5810604913078	58.5066133648304	57.0621955194931	-0.760889878607962	-0.217239196794866	59.2655394703471	60.0244655758638	3.8910336070162	3.68447897903935	3	2.24648930043668	47.3963321986162	66.72805884037
229199	ZDS1_2	COLD	2	60.0244655758638	52.6555076177851	55.5810604913078	58.5066133648304	57.0621955194931	-0.760889878607962	-0.217239196794866	59.2655394703471	60.0244655758638	3.8910336070162	3.68447897903935	3	2.24648930043668	47.3963321986162	66.72805884037
229199	ZDS1_2	COLD	3	58.5066133648304	52.6555076177851	55.5810604913078	58.5066133648304	57.0621955194931	-0.760889878607962	-0.217239196794866	59.2655394703471	60.0244655758638	3.8910336070162	3.68447897903935	3	2.24648930043668	47.3963321986162	66.72805884037
229199	ZDS1_2	HEAT	1	55.5393798329421	44.7293069945755	50.1343434137588	55.5393798329421	53.8147149400094	-0.884766818289431	-0.252606899315816	58.3574189127263	61.1754579925105	8.35762061871712	8.2230754989675	3	4.8252745140011	33.053234380552	74.5761954994667
229199	ZDS1_2	HEAT	2	61.1754579925105	44.7293069945755	50.1343434137588	55.5393798329421	53.8147149400094	-0.884766818289431	-0.252606899315816	58.3574189127263	61.1754579925105	8.35762061871712	8.2230754989675	3	4.8252745140011	33.053234380552	74.5761954994667
229199	ZDS1_2	HEAT	3	44.7293069945755	44.7293069945755	50.1343434137588	55.5393798329421	53.8147149400094	-0.884766818289431	-0.252606899315816	58.3574189127263	61.1754579925105	8.35762061871712	8.2230754989675	3	4.8252745140011	33.053234380552	74.5761954994667
229199	ZDS1_2	RED	1	92.9367925776764	92.9367925776764	92.9432176941	92.9496428105237	95.4491892319257	0.703403190520714	0.200826359277145	96.7053875590504	100.461132307577	4.34047478132264	3.76216986495031	3	2.50597428340741	84.6668521407409	106.231526323111
229199	ZDS1_2	RED	2	100.461132307577	92.9367925776764	92.9432176941	92.9496428105237	95.4491892319257	0.703403190520714	0.200826359277145	96.7053875590504	100.461132307577	4.34047478132264	3.76216986495031	3	2.50597428340741	84.6668521407409	106.231526323111
229199	ZDS1_2	RED	3	92.9496428105237	92.9367925776764	92.9432176941	92.9496428105237	95.4491892319257	0.703403190520714	0.200826359277145	96.7053875590504	100.461132307577	4.34047478132264	3.76216986495031	3	2.50597428340741	84.6668521407409	106.231526323111
229199	ZDS1_2	BLUE	1	138.592254969455	117.975411867642	125.269617666983	132.563823466325	129.710496767807	2.01031968259883	0.573959840217158	135.57803921789	138.592254969455	10.6004556415066	10.3084215509065	3	6.12017591815652	103.377505147004	156.04348838861
229199	ZDS1_2	BLUE	2	132.563823466325	117.975411867642	125.269617666983	132.563823466325	129.710496767807	2.01031968259883	0.573959840217158	135.57803921789	138.592254969455	10.6004556415066	10.3084215509065	3	6.12017591815652	103.377505147004	156.04348838861
229199	ZDS1_2	BLUE	3	117.975411867642	117.975411867642	125.269617666983	132.563823466325	129.710496767807	2.01031968259883	0.573959840217158	135.57803921789	138.592254969455	10.6004556415066	10.3084215509065	3	6.12017591815652	103.377505147004	156.04348838861
229199	ZDS1_2	SI	1	103.766730786454	69.231905674849	78.7569541800685	88.282002685288	87.093546382197	0.384672580756666	0.10982661857123	96.024366735871	103.766730786454	17.298059361112	17.2674125558025	3	9.98703922859612	44.1227847831629	130.064307981231
229199	ZDS1_2	SI	2	88.282002685288	69.231905674849	78.7569541800685	88.282002685288	87.093546382197	0.384672580756666	0.10982661857123	96.024366735871	103.766730786454	17.298059361112	17.2674125558025	3	9.98703922859612	44.1227847831629	130.064307981231
229199	ZDS1_2	SI	3	69.231905674849	69.231905674849	78.7569541800685	88.282002685288	87.093546382197	0.384672580756666	0.10982661857123	96.024366735871	103.766730786454	17.298059361112	17.2674125558025	3	9.98703922859612	44.1227847831629	130.064307981231
139968	LCYB1_2	CTRL	1	14.2541854757701	14.2541854757701	14.5800489186419	14.9059123615137	15.5135280497864	-0.102149734906371	-0.0278393277632358	16.1431993367945	17.3804863120753	1.64934436921067	1.5631504181526	3	0.952249415550174	11.4163295025671	19.6107265970057
139968	LCYB1_2	CTRL	2	17.3804863120753	14.2541854757701	14.5800489186419	14.9059123615137	15.5135280497864	-0.102149734906371	-0.0278393277632358	16.1431993367945	17.3804863120753	1.64934436921067	1.5631504181526	3	0.952249415550174	11.4163295025671	19.6107265970057
139968	LCYB1_2	CTRL	3	14.9059123615137	14.2541854757701	14.5800489186419	14.9059123615137	15.5135280497864	-0.102149734906371	-0.0278393277632358	16.1431993367945	17.3804863120753	1.64934436921067	1.5631504181526	3	0.952249415550174	11.4163295025671	19.6107265970057
139968	LCYB1_2	CO2	1	42.8405155362353	37.6797826303598	40.2601490832975	42.8405155362353	41.8171136520892	2.32668343911267	0.634101526764808	43.8857791629539	44.9310427896724	3.73238623897151	3.6256300796563	3	2.15489419978986	32.5453522410421	51.0888750631363
139968	LCYB1_2	CO2	2	37.6797826303598	37.6797826303598	40.2601490832975	42.8405155362353	41.8171136520892	2.32668343911267	0.634101526764808	43.8857791629539	44.9310427896724	3.73238623897151	3.6256300796563	3	2.15489419978986	32.5453522410421	51.0888750631363
139968	LCYB1_2	CO2	3	44.9310427896724	37.6797826303598	40.2601490832975	42.8405155362353	41.8171136520892	2.32668343911267	0.634101526764808	43.8857791629539	44.9310427896724	3.73238623897151	3.6256300796563	3	2.15489419978986	32.5453522410421	51.0888750631363
139968	LCYB1_2	FE	1	13.160094910272	11.0411061416174	12.1006005259447	13.160094910272	13.6552442514921	-0.273740840555639	-0.0746038253491033	14.9623133064294	16.7645317025868	2.89366198623344	2.8617127804847	3	1.67065652669567	6.46698938643121	20.8434991165529
139968	LCYB1_2	FE	2	11.0411061416174	11.0411061416174	12.1006005259447	13.160094910272	13.6552442514921	-0.273740840555639	-0.0746038253491033	14.9623133064294	16.7645317025868	2.89366198623344	2.8617127804847	3	1.67065652669567	6.46698938643121	20.8434991165529
139968	LCYB1_2	FE	3	16.7645317025868	11.0411061416174	12.1006005259447	13.160094910272	13.6552442514921	-0.273740840555639	-0.0746038253491033	14.9623133064294	16.7645317025868	2.89366198623344	2.8617127804847	3	1.67065652669567	6.46698938643121	20.8434991165529
139968	LCYB1_2	DARK	1	1.3943079863268	1.3943079863268	1.46193974542058	1.52957150451436	2.08005040486455	-1.34257667288143	-0.365898473235192	2.42292161413343	3.3162717237525	1.0727331526493	0.96098186871285	3	0.61934277445071	-0.5847664742764	4.74486728400551
139968	LCYB1_2	DARK	2	3.3162717237525	1.3943079863268	1.46193974542058	1.52957150451436	2.08005040486455	-1.34257667288143	-0.365898473235192	2.42292161413343	3.3162717237525	1.0727331526493	0.96098186871285	3	0.61934277445071	-0.5847664742764	4.74486728400551
139968	LCYB1_2	DARK	3	1.52957150451436	1.3943079863268	1.46193974542058	1.52957150451436	2.08005040486455	-1.34257667288143	-0.365898473235192	2.42292161413343	3.3162717237525	1.0727331526493	0.96098186871285	3	0.61934277445071	-0.5847664742764	4.74486728400551
139968	LCYB1_2	COLD	1	24.2602212340148	19.6666698509381	21.9069323596797	24.1471948684213	22.6913619844581	0.560640556946613	0.152793898452167	24.2037080512181	24.2602212340148	2.62006977326234	2.29677569153835	3	1.51269798888862	16.1827478532799	29.1999761156362
139968	LCYB1_2	COLD	2	19.6666698509381	19.6666698509381	21.9069323596797	24.1471948684213	22.6913619844581	0.560640556946613	0.152793898452167	24.2037080512181	24.2602212340148	2.62006977326234	2.29677569153835	3	1.51269798888862	16.1827478532799	29.1999761156362
139968	LCYB1_2	COLD	3	24.1471948684213	19.6666698509381	21.9069323596797	24.1471948684213	22.6913619844581	0.560640556946613	0.152793898452167	24.2037080512181	24.2602212340148	2.62006977326234	2.29677569153835	3	1.51269798888862	16.1827478532799	29.1999761156362
139968	LCYB1_2	HEAT	1	7.62044411376057	5.51001345185611	6.56522878280834	7.62044411376057	7.82396952089643	-0.812191899153891	-0.22135031978218	8.98094755541658	10.3414509970726	2.42214040299984	2.41571877260824	3	1.39842341368703	1.80703920265037	13.8408998391425
139968	LCYB1_2	HEAT	2	5.51001345185611	5.51001345185611	6.56522878280834	7.62044411376057	7.82396952089643	-0.812191899153891	-0.22135031978218	8.98094755541658	10.3414509970726	2.42214040299984	2.41571877260824	3	1.39842341368703	1.80703920265037	13.8408998391425
139968	LCYB1_2	HEAT	3	10.3414509970726	5.51001345185611	6.56522878280834	7.62044411376057	7.82396952089643	-0.812191899153891	-0.22135031978218	8.98094755541658	10.3414509970726	2.42214040299984	2.41571877260824	3	1.39842341368703	1.80703920265037	13.8408998391425
139968	LCYB1_2	RED	1	21.0590547581352	17.838129980549	18.1606333040107	18.4831366274724	19.1267737887189	0.231491892865999	0.0630895291694631	19.7710956928038	21.0590547581352	1.70419796450419	1.6104623887931	3	0.983919153558909	14.8933113568058	23.3602362206319
139968	LCYB1_2	RED	2	18.4831366274724	17.838129980549	18.1606333040107	18.4831366274724	19.1267737887189	0.231491892865999	0.0630895291694631	19.7710956928038	21.0590547581352	1.70419796450419	1.6104623887931	3	0.983919153558909	14.8933113568058	23.3602362206319
139968	LCYB1_2	RED	3	17.838129980549	17.838129980549	18.1606333040107	18.4831366274724	19.1267737887189	0.231491892865999	0.0630895291694631	19.7710956928038	21.0590547581352	1.70419796450419	1.6104623887931	3	0.983919153558909	14.8933113568058	23.3602362206319
139968	LCYB1_2	BLUE	1	13.5155694299356	13.5155694299356	13.7917677967805	14.0679661636254	16.5437461417769	-0.00702095983617455	-0.00191345383589035	18.0578344976976	22.0477028317698	4.7745617570449	4.2660667009171	3	2.75659451569237	4.68307722402077	28.4044150595331
139968	LCYB1_2	BLUE	2	14.0679661636254	13.5155694299356	13.7917677967805	14.0679661636254	16.5437461417769	-0.00702095983617455	-0.00191345383589035	18.0578344976976	22.0477028317698	4.7745617570449	4.2660667009171	3	2.75659451569237	4.68307722402077	28.4044150595331
139968	LCYB1_2	BLUE	3	22.0477028317698	13.5155694299356	13.7917677967805	14.0679661636254	16.5437461417769	-0.00702095983617455	-0.00191345383589035	18.0578344976976	22.0477028317698	4.7745617570449	4.2660667009171	3	2.75659451569237	4.68307722402077	28.4044150595331
139968	LCYB1_2	SI	1	11.454325686907	9.3426990512986	9.76220136672595	10.1817036821533	10.3262428067863	-0.581135781591772	-0.158379554420836	10.8180146845301	11.454325686907	1.06320761423391	1.0558133178042	3	0.613843202282409	7.68508867684774	12.9673969367249
139968	LCYB1_2	SI	2	10.1817036821533	9.3426990512986	9.76220136672595	10.1817036821533	10.3262428067863	-0.581135781591772	-0.158379554420836	10.8180146845301	11.454325686907	1.06320761423391	1.0558133178042	3	0.613843202282409	7.68508867684774	12.9673969367249
139968	LCYB1_2	SI	3	9.3426990512986	9.3426990512986	9.76220136672595	10.1817036821533	10.3262428067863	-0.581135781591772	-0.158379554420836	10.8180146845301	11.454325686907	1.06320761423391	1.0558133178042	3	0.613843202282409	7.68508867684774	12.9673969367249
139970	LCYB1_1	CTRL	1	22.4144439913829	12.496959067568	17.4557015294754	22.4144439913829	22.1857462446177	-0.0416324869427645	-0.0145301025067043	27.0301398331426	31.6458356749023	9.57648661176218	9.57443830366715	3	5.52898712319174	-1.60356529373285	45.9750577829683
139970	LCYB1_1	CTRL	2	31.6458356749023	12.496959067568	17.4557015294754	22.4144439913829	22.1857462446177	-0.0416324869427645	-0.0145301025067043	27.0301398331426	31.6458356749023	9.57648661176218	9.57443830366715	3	5.52898712319174	-1.60356529373285	45.9750577829683
139970	LCYB1_1	CTRL	3	12.496959067568	12.496959067568	17.4557015294754	22.4144439913829	22.1857462446177	-0.0416324869427645	-0.0145301025067043	27.0301398331426	31.6458356749023	9.57648661176218	9.57443830366715	3	5.52898712319174	-1.60356529373285	45.9750577829683
139970	LCYB1_1	CO2	1	12.8057338755716	9.98439883107078	11.3950663533212	12.8057338755716	13.2587047441966	-0.597860593975851	-0.208658582590344	14.8958577007595	16.9859815259475	3.52270166408773	3.50079134743836	3	2.03383275403579	4.50782869319065	22.0095807952026
139970	LCYB1_1	CO2	2	16.9859815259475	9.98439883107078	11.3950663533212	12.8057338755716	13.2587047441966	-0.597860593975851	-0.208658582590344	14.8958577007595	16.9859815259475	3.52270166408773	3.50079134743836	3	2.03383275403579	4.50782869319065	22.0095807952026
139970	LCYB1_1	CO2	3	9.98439883107078	9.98439883107078	11.3950663533212	12.8057338755716	13.2587047441966	-0.597860593975851	-0.208658582590344	14.8958577007595	16.9859815259475	3.52270166408773	3.50079134743836	3	2.03383275403579	4.50782869319065	22.0095807952026
139970	LCYB1_1	FE	1	20.0534779585097	20.0534779585097	20.3832064403123	20.7129349221149	20.5005083183584	-0.146636670196461	-0.0511774819535894	20.7240234982827	20.7351120744505	0.387298416587586	0.340817057970401	3	0.223606845073559	19.538405716012	21.4626109207048
139970	LCYB1_1	FE	2	20.7351120744505	20.0534779585097	20.3832064403123	20.7129349221149	20.5005083183584	-0.146636670196461	-0.0511774819535894	20.7240234982827	20.7351120744505	0.387298416587586	0.340817057970401	3	0.223606845073559	19.538405716012	21.4626109207048
139970	LCYB1_1	FE	3	20.7129349221149	20.0534779585097	20.3832064403123	20.7129349221149	20.5005083183584	-0.146636670196461	-0.0511774819535894	20.7240234982827	20.7351120744505	0.387298416587586	0.340817057970401	3	0.223606845073559	19.538405716012	21.4626109207048
139970	LCYB1_1	DARK	1	0.861348562981808	0.861348562981808	1.37558331902873	1.88981807507566	1.82757202100912	-1.31011417939523	-0.45724132090091	2.31068375002278	2.73154942496989	0.936652947724173	0.935100430994041	3	0.540776831505808	-0.499202889254609	4.15434693127285
139970	LCYB1_1	DARK	2	2.73154942496989	0.861348562981808	1.37558331902873	1.88981807507566	1.82757202100912	-1.31011417939523	-0.45724132090091	2.31068375002278	2.73154942496989	0.936652947724173	0.935100430994041	3	0.540776831505808	-0.499202889254609	4.15434693127285
139970	LCYB1_1	DARK	3	1.88981807507566	0.861348562981808	1.37558331902873	1.88981807507566	1.82757202100912	-1.31011417939523	-0.45724132090091	2.31068375002278	2.73154942496989	0.936652947724173	0.935100430994041	3	0.540776831505808	-0.499202889254609	4.15434693127285
139970	LCYB1_1	COLD	1	12.1516291269197	6.20389486795384	6.8904391213679	7.57698337478196	8.6441691232185	-0.885384115981693	-0.309006809530931	9.86430625085083	12.1516291269197	3.11416919419427	2.97386712948293	3	1.7979664225701	0.908143987149379	16.3801942592876
139970	LCYB1_1	COLD	2	6.20389486795384	6.20389486795384	6.8904391213679	7.57698337478196	8.6441691232185	-0.885384115981693	-0.309006809530931	9.86430625085083	12.1516291269197	3.11416919419427	2.97386712948293	3	1.7979664225701	0.908143987149379	16.3801942592876
139970	LCYB1_1	COLD	3	7.57698337478196	6.20389486795384	6.8904391213679	7.57698337478196	8.6441691232185	-0.885384115981693	-0.309006809530931	9.86430625085083	12.1516291269197	3.11416919419427	2.97386712948293	3	1.7979664225701	0.908143987149379	16.3801942592876
139970	LCYB1_1	HEAT	1	10.4613561407266	9.07698483703451	9.50735776245605	9.93773068787759	9.82535722187957	-0.81178638260751	-0.283320556109218	10.1995434143021	10.4613561407266	0.698993435961198	0.692185651846046	3	0.403564048413979	8.08896126734242	11.5617531764167
139970	LCYB1_1	HEAT	2	9.07698483703451	9.07698483703451	9.50735776245605	9.93773068787759	9.82535722187957	-0.81178638260751	-0.283320556109218	10.1995434143021	10.4613561407266	0.698993435961198	0.692185651846046	3	0.403564048413979	8.08896126734242	11.5617531764167
139970	LCYB1_1	HEAT	3	9.93773068787759	9.07698483703451	9.50735776245605	9.93773068787759	9.82535722187957	-0.81178638260751	-0.283320556109218	10.1995434143021	10.4613561407266	0.698993435961198	0.692185651846046	3	0.403564048413979	8.08896126734242	11.5617531764167
139970	LCYB1_1	RED	1	53.672514582985	40.1772474168501	44.882935650501	49.5886238841518	47.8127952946623	1.55514344170929	0.54275867909909	51.6305692335684	53.672514582985	6.92067441480784	6.74763358306745	3	3.99565323636306	30.6208869900925	65.0047035992321
139970	LCYB1_1	RED	2	40.1772474168501	40.1772474168501	44.882935650501	49.5886238841518	47.8127952946623	1.55514344170929	0.54275867909909	51.6305692335684	53.672514582985	6.92067441480784	6.74763358306745	3	3.99565323636306	30.6208869900925	65.0047035992321
139970	LCYB1_1	RED	3	49.5886238841518	40.1772474168501	44.882935650501	49.5886238841518	47.8127952946623	1.55514344170929	0.54275867909909	51.6305692335684	53.672514582985	6.92067441480784	6.74763358306745	3	3.99565323636306	30.6208869900925	65.0047035992321
139970	LCYB1_1	BLUE	1	36.2001373612769	36.2001373612769	42.1855441201825	48.1709508790881	45.9320228912525	1.43795585233163	0.501859184228368	50.7979656562404	53.4249804333926	8.82798978339849	8.61242153605785	3	5.09684227784838	24.0020805513657	67.8619652311394
139970	LCYB1_1	BLUE	2	48.1709508790881	36.2001373612769	42.1855441201825	48.1709508790881	45.9320228912525	1.43795585233163	0.501859184228368	50.7979656562404	53.4249804333926	8.82798978339849	8.61242153605785	3	5.09684227784838	24.0020805513657	67.8619652311394
139970	LCYB1_1	BLUE	3	53.4249804333926	36.2001373612769	42.1855441201825	48.1709508790881	45.9320228912525	1.43795585233163	0.501859184228368	50.7979656562404	53.4249804333926	8.82798978339849	8.61242153605785	3	5.09684227784838	24.0020805513657	67.8619652311394
139970	LCYB1_1	SI	1	39.8354355363331	33.2441368558949	33.6298378528385	34.0155388497822	35.6983704140034	0.800315135058588	0.279316990264239	36.9254871930576	39.8354355363331	3.60350470082127	3.2956493402191	3	2.08048440904524	26.7467684922237	44.6499723357831
139970	LCYB1_1	SI	2	34.0155388497822	33.2441368558949	33.6298378528385	34.0155388497822	35.6983704140034	0.800315135058588	0.279316990264239	36.9254871930576	39.8354355363331	3.60350470082127	3.2956493402191	3	2.08048440904524	26.7467684922237	44.6499723357831
139970	LCYB1_1	SI	3	33.2441368558949	33.2441368558949	33.6298378528385	34.0155388497822	35.6983704140034	0.800315135058588	0.279316990264239	36.9254871930576	39.8354355363331	3.60350470082127	3.2956493402191	3	2.08048440904524	26.7467684922237	44.6499723357831
246826	LCYB2	CTRL	1	27.3767966884188	20.6943250089425	21.5562233580706	22.4181217071986	23.4964144681866	0.578282360549352	0.170078612568802	24.8974591978087	27.3767966884188	3.46927851224863	3.34123583973815	3	2.00298888294053	14.8782488833447	32.1145800530285
246826	LCYB2	CTRL	2	22.4181217071986	20.6943250089425	21.5562233580706	22.4181217071986	23.4964144681866	0.578282360549352	0.170078612568802	24.8974591978087	27.3767966884188	3.46927851224863	3.34123583973815	3	2.00298888294053	14.8782488833447	32.1145800530285
246826	LCYB2	CTRL	3	20.6943250089425	20.6943250089425	21.5562233580706	22.4181217071986	23.4964144681866	0.578282360549352	0.170078612568802	24.8974591978087	27.3767966884188	3.46927851224863	3.34123583973815	3	2.00298888294053	14.8782488833447	32.1145800530285
246826	LCYB2	CO2	1	21.6051668538033	21.6051668538033	21.8469049439847	22.088643034166	22.273918571821	0.478234266056516	0.140653469658807	22.6082944308299	23.1279458274937	0.778112600668058	0.7613894868452	3	0.449243519455543	20.3409797165134	24.2068574271286
246826	LCYB2	CO2	2	22.088643034166	21.6051668538033	21.8469049439847	22.088643034166	22.273918571821	0.478234266056516	0.140653469658807	22.6082944308299	23.1279458274937	0.778112600668058	0.7613894868452	3	0.449243519455543	20.3409797165134	24.2068574271286
246826	LCYB2	CO2	3	23.1279458274937	21.6051668538033	21.8469049439847	22.088643034166	22.273918571821	0.478234266056516	0.140653469658807	22.6082944308299	23.1279458274937	0.778112600668058	0.7613894868452	3	0.449243519455543	20.3409797165134	24.2068574271286
246826	LCYB2	FE	1	13.5925862922997	10.6989873597644	10.9305157575679	11.1620441553715	11.8178726024785	-0.377480242492934	-0.111020705965065	12.3773152238356	13.5925862922997	1.55428823247764	1.44679946626765	3	0.897368729419234	7.95680658925106	15.678938615706
246826	LCYB2	FE	2	10.6989873597644	10.6989873597644	10.9305157575679	11.1620441553715	11.8178726024785	-0.377480242492934	-0.111020705965065	12.3773152238356	13.5925862922997	1.55428823247764	1.44679946626765	3	0.897368729419234	7.95680658925106	15.678938615706
246826	LCYB2	FE	3	11.1620441553715	10.6989873597644	10.9305157575679	11.1620441553715	11.8178726024785	-0.377480242492934	-0.111020705965065	12.3773152238356	13.5925862922997	1.55428823247764	1.44679946626765	3	0.897368729419234	7.95680658925106	15.678938615706
246826	LCYB2	DARK	1	2.74933969134862	0.287243475026171	1.07778278645745	1.86832209788873	1.63496842142117	-1.21084104374117	-0.356120433217473	2.30883089461868	2.74933969134862	1.2475255100991	1.23104810816122	3	0.720259189076642	-1.46405674458657	4.73399358742892
246826	LCYB2	DARK	2	1.86832209788873	0.287243475026171	1.07778278645745	1.86832209788873	1.63496842142117	-1.21084104374117	-0.356120433217473	2.30883089461868	2.74933969134862	1.2475255100991	1.23104810816122	3	0.720259189076642	-1.46405674458657	4.73399358742892
246826	LCYB2	DARK	3	0.287243475026171	0.287243475026171	1.07778278645745	1.86832209788873	1.63496842142117	-1.21084104374117	-0.356120433217473	2.30883089461868	2.74933969134862	1.2475255100991	1.23104810816122	3	0.720259189076642	-1.46405674458657	4.73399358742892
246826	LCYB2	COLD	1	9.05025382920994	9.05025382920994	9.05981139693762	9.06936896466529	9.73314559813458	-0.54809264695371	-0.161199516555362	10.0745914825969	11.0798140005285	1.16628820906563	1.01478008565928	3	0.67335681145673	6.83592507522489	12.6303661210443
246826	LCYB2	COLD	2	11.0798140005285	9.05025382920994	9.05981139693762	9.06936896466529	9.73314559813458	-0.54809264695371	-0.161199516555362	10.0745914825969	11.0798140005285	1.16628820906563	1.01478008565928	3	0.67335681145673	6.83592507522489	12.6303661210443
246826	LCYB2	COLD	3	9.06936896466529	9.05025382920994	9.05981139693762	9.06936896466529	9.73314559813458	-0.54809264695371	-0.161199516555362	10.0745914825969	11.0798140005285	1.16628820906563	1.01478008565928	3	0.67335681145673	6.83592507522489	12.6303661210443
246826	LCYB2	HEAT	1	6.04229267236101	5.51863632110784	5.78046449673442	6.04229267236101	5.90359155227657	-0.861500312520908	-0.25337583830493	6.09606916786094	6.14984566336087	0.337690404026208	0.315604671126516	3	0.194965645667285	5.06472208473886	6.74246101981428
246826	LCYB2	HEAT	2	5.51863632110784	5.51863632110784	5.78046449673442	6.04229267236101	5.90359155227657	-0.861500312520908	-0.25337583830493	6.09606916786094	6.14984566336087	0.337690404026208	0.315604671126516	3	0.194965645667285	5.06472208473886	6.74246101981428
246826	LCYB2	HEAT	3	6.14984566336087	5.51863632110784	5.78046449673442	6.04229267236101	5.90359155227657	-0.861500312520908	-0.25337583830493	6.09606916786094	6.14984566336087	0.337690404026208	0.315604671126516	3	0.194965645667285	5.06472208473886	6.74246101981428
246826	LCYB2	RED	1	52.3642302517749	37.2530493448191	38.5892818919156	39.9255144390121	43.180931345202	2.18924760829566	0.643879566782527	46.1448723453935	52.3642302517749	8.06444365877255	7.5555904534779	3	4.6560087172569	23.1477427281593	63.2141199622447
246826	LCYB2	RED	2	37.2530493448191	37.2530493448191	38.5892818919156	39.9255144390121	43.180931345202	2.18924760829566	0.643879566782527	46.1448723453935	52.3642302517749	8.06444365877255	7.5555904534779	3	4.6560087172569	23.1477427281593	63.2141199622447
246826	LCYB2	RED	3	39.9255144390121	37.2530493448191	38.5892818919156	39.9255144390121	43.180931345202	2.18924760829566	0.643879566782527	46.1448723453935	52.3642302517749	8.06444365877255	7.5555904534779	3	4.6560087172569	23.1477427281593	63.2141199622447
246826	LCYB2	BLUE	1	13.0456594517255	13.0456594517255	17.0525750233852	21.0594905950449	21.7675618873278	0.436794436632251	0.128465602322042	26.1285131051289	31.197535615213	9.0966299133175	9.07593808174375	3	5.25194172917226	-0.829719530180341	44.3648433048359
246826	LCYB2	BLUE	2	21.0594905950449	13.0456594517255	17.0525750233852	21.0594905950449	21.7675618873278	0.436794436632251	0.128465602322042	26.1285131051289	31.197535615213	9.0966299133175	9.07593808174375	3	5.25194172917226	-0.829719530180341	44.3648433048359
246826	LCYB2	BLUE	3	31.197535615213	13.0456594517255	17.0525750233852	21.0594905950449	21.7675618873278	0.436794436632251	0.128465602322042	26.1285131051289	31.197535615213	9.0966299133175	9.07593808174375	3	5.25194172917226	-0.829719530180341	44.3648433048359
246826	LCYB2	SI	1	8.26958098626981	7.7553033117021	7.9621217763061	8.1689402409101	8.06460817962734	-0.684644425825056	-0.201360757289349	8.21926061358996	8.26958098626981	0.272551400470307	0.257138837283856	3	0.157357624429541	7.38755296732868	8.74166339192599
246826	LCYB2	SI	2	7.7553033117021	7.7553033117021	7.9621217763061	8.1689402409101	8.06460817962734	-0.684644425825056	-0.201360757289349	8.21926061358996	8.26958098626981	0.272551400470307	0.257138837283856	3	0.157357624429541	7.38755296732868	8.74166339192599
246826	LCYB2	SI	3	8.1689402409101	7.7553033117021	7.9621217763061	8.1689402409101	8.06460817962734	-0.684644425825056	-0.201360757289349	8.21926061358996	8.26958098626981	0.272551400470307	0.257138837283856	3	0.157357624429541	7.38755296732868	8.74166339192599
228160	BCMO1_1	CTRL	1	3.59160578917041	3.59160578917041	4.67694442994786	5.76228307072532	5.44299465273228	-0.448743786422804	-0.131436679511093	6.36868908451321	6.97509509830111	1.7141933370098	1.69174465456535	3	0.989689984565674	1.18470233903508	9.70128696642948
228160	BCMO1_1	CTRL	2	5.76228307072532	3.59160578917041	4.67694442994786	5.76228307072532	5.44299465273228	-0.448743786422804	-0.131436679511093	6.36868908451321	6.97509509830111	1.7141933370098	1.69174465456535	3	0.989689984565674	1.18470233903508	9.70128696642948
228160	BCMO1_1	CTRL	3	6.97509509830111	3.59160578917041	4.67694442994786	5.76228307072532	5.44299465273228	-0.448743786422804	-0.131436679511093	6.36868908451321	6.97509509830111	1.7141933370098	1.69174465456535	3	0.989689984565674	1.18470233903508	9.70128696642948
228160	BCMO1_1	CO2	1	4.70081349038701	4.70081349038701	5.11962300051348	5.53843251063995	5.80799476453345	-0.377053691761505	-0.1104387107788	6.36158540160667	7.1847382925734	1.26371217540715	1.2419624010932	3	0.729604564649528	2.66875969280649	8.94722983626041
228160	BCMO1_1	CO2	2	7.1847382925734	4.70081349038701	5.11962300051348	5.53843251063995	5.80799476453345	-0.377053691761505	-0.1104387107788	6.36158540160667	7.1847382925734	1.26371217540715	1.2419624010932	3	0.729604564649528	2.66875969280649	8.94722983626041
228160	BCMO1_1	CO2	3	5.53843251063995	4.70081349038701	5.11962300051348	5.53843251063995	5.80799476453345	-0.377053691761505	-0.1104387107788	6.36158540160667	7.1847382925734	1.26371217540715	1.2419624010932	3	0.729604564649528	2.66875969280649	8.94722983626041
228160	BCMO1_1	FE	1	3.31592942621027	3.31592942621027	3.70602966937439	4.0961299125385	4.32536044379161	-0.668259615720163	-0.195732682210024	4.83007595258228	5.56402199262607	1.1414420809386	1.1240462832079	3	0.659011892694265	1.48986112475327	7.16085976282995
228160	BCMO1_1	FE	2	5.56402199262607	3.31592942621027	3.70602966937439	4.0961299125385	4.32536044379161	-0.668259615720163	-0.195732682210024	4.83007595258228	5.56402199262607	1.1414420809386	1.1240462832079	3	0.659011892694265	1.48986112475327	7.16085976282995
228160	BCMO1_1	FE	3	4.0961299125385	3.31592942621027	3.70602966937439	4.0961299125385	4.32536044379161	-0.668259615720163	-0.195732682210024	4.83007595258228	5.56402199262607	1.1414420809386	1.1240462832079	3	0.659011892694265	1.48986112475327	7.16085976282995
228160	BCMO1_1	DARK	1	19.6740150511624	19.6740150511624	21.1421869395246	22.6103588278868	21.7079995197238	2.74588465581806	0.804267317789976	22.7249917540045	22.8396246801222	1.76520829408658	1.5828048144799	3	1.01914348376665	17.3229790272889	26.0930200121587
228160	BCMO1_1	DARK	2	22.8396246801222	19.6740150511624	21.1421869395246	22.6103588278868	21.7079995197238	2.74588465581806	0.804267317789976	22.7249917540045	22.8396246801222	1.76520829408658	1.5828048144799	3	1.01914348376665	17.3229790272889	26.0930200121587
228160	BCMO1_1	DARK	3	22.6103588278868	19.6740150511624	21.1421869395246	22.6103588278868	21.7079995197238	2.74588465581806	0.804267317789976	22.7249917540045	22.8396246801222	1.76520829408658	1.5828048144799	3	1.01914348376665	17.3229790272889	26.0930200121587
228160	BCMO1_1	COLD	1	5.94760052385296	5.27168231889779	5.60964142137538	5.94760052385296	5.92883298164953	-0.353319717596386	-0.103487049607661	6.25740831302539	6.56721610219783	0.647970764308234	0.647766891650019	3	0.374106095200366	4.31918436991976	7.5384815933793
228160	BCMO1_1	COLD	2	5.27168231889779	5.27168231889779	5.60964142137538	5.94760052385296	5.92883298164953	-0.353319717596386	-0.103487049607661	6.25740831302539	6.56721610219783	0.647970764308234	0.647766891650019	3	0.374106095200366	4.31918436991976	7.5384815933793
228160	BCMO1_1	COLD	3	6.56721610219783	5.27168231889779	5.60964142137538	5.94760052385296	5.92883298164953	-0.353319717596386	-0.103487049607661	6.25740831302539	6.56721610219783	0.647970764308234	0.647766891650019	3	0.374106095200366	4.31918436991976	7.5384815933793
228160	BCMO1_1	HEAT	1	8.53383067857701	5.09061610250223	5.94722019027063	6.80382427803903	6.80942368637276	-0.18036187747973	-0.0528278429776106	7.66882747830802	8.53383067857701	1.7216141174066	1.72160728803739	3	0.993974374125363	2.53269713224125	11.0861502405043
228160	BCMO1_1	HEAT	2	5.09061610250223	5.09061610250223	5.94722019027063	6.80382427803903	6.80942368637276	-0.18036187747973	-0.0528278429776106	7.66882747830802	8.53383067857701	1.7216141174066	1.72160728803739	3	0.993974374125363	2.53269713224125	11.0861502405043
228160	BCMO1_1	HEAT	3	6.80382427803903	5.09061610250223	5.94722019027063	6.80382427803903	6.80942368637276	-0.18036187747973	-0.0528278429776106	7.66882747830802	8.53383067857701	1.7216141174066	1.72160728803739	3	0.993974374125363	2.53269713224125	11.0861502405043
228160	BCMO1_1	RED	1	5.66737475619848	5.66737475619848	5.9965770683619	6.32577938052533	6.26132646031505	-0.288014288394818	-0.084359144045502	6.55830231237334	6.79082524422134	0.564491704059878	0.561725244011431	3	0.325909437294281	4.8590513302897	7.6636015903404
228160	BCMO1_1	RED	2	6.32577938052533	5.66737475619848	5.9965770683619	6.32577938052533	6.26132646031505	-0.288014288394818	-0.084359144045502	6.55830231237334	6.79082524422134	0.564491704059878	0.561725244011431	3	0.325909437294281	4.8590513302897	7.6636015903404
228160	BCMO1_1	RED	3	6.79082524422134	5.66737475619848	5.9965770683619	6.32577938052533	6.26132646031505	-0.288014288394818	-0.084359144045502	6.55830231237334	6.79082524422134	0.564491704059878	0.561725244011431	3	0.325909437294281	4.8590513302897	7.6636015903404
228160	BCMO1_1	BLUE	1	7.52543571805016	5.38306850558988	5.85136719267427	6.31966587975867	6.40939003446624	-0.258932950325061	-0.0758412444616466	6.92255079890441	7.52543571805016	1.07399820121344	1.07118360623014	3	0.620073150579752	3.74143060047992	9.07734946845255
228160	BCMO1_1	BLUE	2	6.31966587975867	5.38306850558988	5.85136719267427	6.31966587975867	6.40939003446624	-0.258932950325061	-0.0758412444616466	6.92255079890441	7.52543571805016	1.07399820121344	1.07118360623014	3	0.620073150579752	3.74143060047992	9.07734946845255
228160	BCMO1_1	BLUE	3	5.38306850558988	5.38306850558988	5.85136719267427	6.31966587975867	6.40939003446624	-0.258932950325061	-0.0758412444616466	6.92255079890441	7.52543571805016	1.07399820121344	1.07118360623014	3	0.620073150579752	3.74143060047992	9.07734946845255
228160	BCMO1_1	SI	1	7.18325516393255	6.56759972946454	6.69248729182654	6.81737485418854	6.85607658252854	-0.171198728117591	-0.0501439641976401	7.00031500906054	7.18325516393255	0.30964701085248	0.307827717234005	3	0.178774785069443	6.08687076553913	7.62528239951795
228160	BCMO1_1	SI	2	6.56759972946454	6.56759972946454	6.69248729182654	6.81737485418854	6.85607658252854	-0.171198728117591	-0.0501439641976401	7.00031500906054	7.18325516393255	0.30964701085248	0.307827717234005	3	0.178774785069443	6.08687076553913	7.62528239951795
228160	BCMO1_1	SI	3	6.81737485418854	6.56759972946454	6.69248729182654	6.81737485418854	6.85607658252854	-0.171198728117591	-0.0501439641976401	7.00031500906054	7.18325516393255	0.30964701085248	0.307827717234005	3	0.178774785069443	6.08687076553913	7.62528239951795
246831	BCMO1_2	CTRL	1	2.88631471350755	1.69793491875201	1.83709555758705	1.9762561964221	2.18683527622722	-0.845155963800197	-0.272643279378955	2.43128545496482	2.88631471350755	0.621545891937581	0.59418989737777	3	0.358849688023868	0.64282968648158	3.73084086597286
246831	BCMO1_2	CTRL	2	1.69793491875201	1.69793491875201	1.83709555758705	1.9762561964221	2.18683527622722	-0.845155963800197	-0.272643279378955	2.43128545496482	2.88631471350755	0.621545891937581	0.59418989737777	3	0.358849688023868	0.64282968648158	3.73084086597286
246831	BCMO1_2	CTRL	3	1.9762561964221	1.69793491875201	1.83709555758705	1.9762561964221	2.18683527622722	-0.845155963800197	-0.272643279378955	2.43128545496482	2.88631471350755	0.621545891937581	0.59418989737777	3	0.358849688023868	0.64282968648158	3.73084086597286
246831	BCMO1_2	CO2	1	1.53906499943065	1.53906499943065	2.09270791032557	2.64635082122048	2.35512349681311	-0.723166964924352	-0.233290210683661	2.76315274550435	2.87995466978821	0.71631438131522	0.67044483517878	3	0.413564300876743	0.575699928718869	4.13454706490736
246831	BCMO1_2	CO2	2	2.64635082122048	1.53906499943065	2.09270791032557	2.64635082122048	2.35512349681311	-0.723166964924352	-0.233290210683661	2.76315274550435	2.87995466978821	0.71631438131522	0.67044483517878	3	0.413564300876743	0.575699928718869	4.13454706490736
246831	BCMO1_2	CO2	3	2.87995466978821	1.53906499943065	2.09270791032557	2.64635082122048	2.35512349681311	-0.723166964924352	-0.233290210683661	2.76315274550435	2.87995466978821	0.71631438131522	0.67044483517878	3	0.413564300876743	0.575699928718869	4.13454706490736
246831	BCMO1_2	FE	1	3.25694537609206	3.25694537609206	3.70297003716736	4.14899469824267	4.10816129252034	0.547577505159937	0.176645889179628	4.53376925073448	4.91854380322629	0.831551476777535	0.830799213567115	3	0.480096468962541	2.04247290979559	6.17384967524509
246831	BCMO1_2	FE	2	4.91854380322629	3.25694537609206	3.70297003716736	4.14899469824267	4.10816129252034	0.547577505159937	0.176645889179628	4.53376925073448	4.91854380322629	0.831551476777535	0.830799213567115	3	0.480096468962541	2.04247290979559	6.17384967524509
246831	BCMO1_2	FE	3	4.14899469824267	3.25694537609206	3.70297003716736	4.14899469824267	4.10816129252034	0.547577505159937	0.176645889179628	4.53376925073448	4.91854380322629	0.831551476777535	0.830799213567115	3	0.480096468962541	2.04247290979559	6.17384967524509
246831	BCMO1_2	DARK	1	6.21130239848599	5.74512657479165	5.97821448663882	6.21130239848599	6.38294854599002	2.19652844623114	0.708589591129236	6.70185953158921	7.19241666469243	0.738755000691017	0.72364504495039	3	0.426520398514141	4.54777938902933	8.21811770295072
246831	BCMO1_2	DARK	2	5.74512657479165	5.74512657479165	5.97821448663882	6.21130239848599	6.38294854599002	2.19652844623114	0.708589591129236	6.70185953158921	7.19241666469243	0.738755000691017	0.72364504495039	3	0.426520398514141	4.54777938902933	8.21811770295072
246831	BCMO1_2	DARK	3	7.19241666469243	5.74512657479165	5.97821448663882	6.21130239848599	6.38294854599002	2.19652844623114	0.708589591129236	6.70185953158921	7.19241666469243	0.738755000691017	0.72364504495039	3	0.426520398514141	4.54777938902933	8.21811770295072
246831	BCMO1_2	COLD	1	2.92090203607628	2.79607094686783	2.85848649147206	2.92090203607628	2.94910437573165	-0.292601281132559	-0.0943917764950235	3.02562109016356	3.13034014425084	0.168909748242362	0.167134598691505	3	0.0975200886164795	2.52950930024054	3.36869945122276
246831	BCMO1_2	COLD	2	2.79607094686783	2.79607094686783	2.85848649147206	2.92090203607628	2.94910437573165	-0.292601281132559	-0.0943917764950235	3.02562109016356	3.13034014425084	0.168909748242362	0.167134598691505	3	0.0975200886164795	2.52950930024054	3.36869945122276
246831	BCMO1_2	COLD	3	3.13034014425084	2.79607094686783	2.85848649147206	2.92090203607628	2.94910437573165	-0.292601281132559	-0.0943917764950235	3.02562109016356	3.13034014425084	0.168909748242362	0.167134598691505	3	0.0975200886164795	2.52950930024054	3.36869945122276
246831	BCMO1_2	HEAT	1	3.98146431311027	2.98593068232053	3.4836974977154	3.98146431311027	4.6709797979275	0.955554164396036	0.308257211880413	5.51350435573099	7.04554439835171	2.11581889198938	2.02980685801559	3	1.22156860684657	-0.58500570289712	9.92696529875213
246831	BCMO1_2	HEAT	2	7.04554439835171	2.98593068232053	3.4836974977154	3.98146431311027	4.6709797979275	0.955554164396036	0.308257211880413	5.51350435573099	7.04554439835171	2.11581889198938	2.02980685801559	3	1.22156860684657	-0.58500570289712	9.92696529875213
246831	BCMO1_2	HEAT	3	2.98593068232053	2.98593068232053	3.4836974977154	3.98146431311027	4.6709797979275	0.955554164396036	0.308257211880413	5.51350435573099	7.04554439835171	2.11581889198938	2.02980685801559	3	1.22156860684657	-0.58500570289712	9.92696529875213
246831	BCMO1_2	RED	1	3.19258759467848	2.51925572205878	2.80071100477686	3.08216628749494	2.93133653474407	-0.30548085836449	-0.0985466666264717	3.13737694108671	3.19258759467848	0.361117935593838	0.33666593630985	3	0.208491537324304	2.03426985254599	3.82840321694215
246831	BCMO1_2	RED	2	3.08216628749494	2.51925572205878	2.80071100477686	3.08216628749494	2.93133653474407	-0.30548085836449	-0.0985466666264717	3.13737694108671	3.19258759467848	0.361117935593838	0.33666593630985	3	0.208491537324304	2.03426985254599	3.82840321694215
246831	BCMO1_2	RED	3	2.51925572205878	2.51925572205878	2.80071100477686	3.08216628749494	2.93133653474407	-0.30548085836449	-0.0985466666264717	3.13737694108671	3.19258759467848	0.361117935593838	0.33666593630985	3	0.208491537324304	2.03426985254599	3.82840321694215
246831	BCMO1_2	BLUE	1	2.17536788319506	2.17536788319506	2.29319153361501	2.41101518403497	2.48375606283996	-0.629923611956353	-0.203210350134402	2.63795015266241	2.86488512128985	0.350466734504801	0.344758619047395	3	0.202342063508356	1.61314843094259	3.35436369473733
246831	BCMO1_2	BLUE	2	2.86488512128985	2.17536788319506	2.29319153361501	2.41101518403497	2.48375606283996	-0.629923611956353	-0.203210350134402	2.63795015266241	2.86488512128985	0.350466734504801	0.344758619047395	3	0.202342063508356	1.61314843094259	3.35436369473733
246831	BCMO1_2	BLUE	3	2.41101518403497	2.17536788319506	2.29319153361501	2.41101518403497	2.48375606283996	-0.629923611956353	-0.203210350134402	2.63795015266241	2.86488512128985	0.350466734504801	0.344758619047395	3	0.202342063508356	1.61314843094259	3.35436369473733
246831	BCMO1_2	SI	1	1.82686504037976	1.82686504037976	1.91128672792573	1.99570841547171	2.10658011614972	-0.90333143560916	-0.291410408870764	2.2464376540347	2.49716689259768	0.348633824779121	0.33515092610896	3	0.201283832584834	1.24052568442415	2.97263454787529
246831	BCMO1_2	SI	2	1.99570841547171	1.82686504037976	1.91128672792573	1.99570841547171	2.10658011614972	-0.90333143560916	-0.291410408870764	2.2464376540347	2.49716689259768	0.348633824779121	0.33515092610896	3	0.201283832584834	1.24052568442415	2.97263454787529
246831	BCMO1_2	SI	3	2.49716689259768	1.82686504037976	1.91128672792573	1.99570841547171	2.10658011614972	-0.90333143560916	-0.291410408870764	2.2464376540347	2.49716689259768	0.348633824779121	0.33515092610896	3	0.201283832584834	1.24052568442415	2.97263454787529
169705	CHYB1_1	CTRL	1	60.6033471803187	42.9361836317647	51.4407047031312	59.9452257744977	54.4949188621937	-0.19469548138803	-0.0627419270046826	60.2742864774082	60.6033471803187	10.0155654379356	8.83358177427699	3	5.78248940167844	29.6148750533146	79.3749626710728
169705	CHYB1_1	CTRL	2	59.9452257744977	42.9361836317647	51.4407047031312	59.9452257744977	54.4949188621937	-0.19469548138803	-0.0627419270046826	60.2742864774082	60.6033471803187	10.0155654379356	8.83358177427699	3	5.78248940167844	29.6148750533146	79.3749626710728
169705	CHYB1_1	CTRL	3	42.9361836317647	42.9361836317647	51.4407047031312	59.9452257744977	54.4949188621937	-0.19469548138803	-0.0627419270046826	60.2742864774082	60.6033471803187	10.0155654379356	8.83358177427699	3	5.78248940167844	29.6148750533146	79.3749626710728
169705	CHYB1_1	CO2	1	121.714988996689	121.714988996689	124.495629362926	127.276269729163	127.011692461905	1.58462091431667	0.510654736449691	129.660044194513	132.043818659863	5.16949527521576	5.16441483158701	3	2.98460948872032	114.169954298026	139.853430625784
169705	CHYB1_1	CO2	2	132.043818659863	121.714988996689	124.495629362926	127.276269729163	127.011692461905	1.58462091431667	0.510654736449691	129.660044194513	132.043818659863	5.16949527521576	5.16441483158701	3	2.98460948872032	114.169954298026	139.853430625784
169705	CHYB1_1	CO2	3	127.276269729163	121.714988996689	124.495629362926	127.276269729163	127.011692461905	1.58462091431667	0.510654736449691	129.660044194513	132.043818659863	5.16949527521576	5.16441483158701	3	2.98460948872032	114.169954298026	139.853430625784
169705	CHYB1_1	FE	1	31.9404870634373	29.876326785134	30.9084069242857	31.9404870634373	31.3246248143534	-0.763216142831047	-0.245951529952893	32.048773828963	32.1570605944888	1.25892867536988	1.1403669046774	3	0.726842809615337	28.1972726154632	34.4519770132436
169705	CHYB1_1	FE	2	32.1570605944888	29.876326785134	30.9084069242857	31.9404870634373	31.3246248143534	-0.763216142831047	-0.245951529952893	32.048773828963	32.1570605944888	1.25892867536988	1.1403669046774	3	0.726842809615337	28.1972726154632	34.4519770132436
169705	CHYB1_1	FE	3	29.876326785134	29.876326785134	30.9084069242857	31.9404870634373	31.3246248143534	-0.763216142831047	-0.245951529952893	32.048773828963	32.1570605944888	1.25892867536988	1.1403669046774	3	0.726842809615337	28.1972726154632	34.4519770132436
169705	CHYB1_1	DARK	1	0.390471314723959	0	0.19523565736198	0.390471314723959	0.5429174905948	-1.51849514671058	-0.489345263550309	0.8143762358922	1.23828115706044	0.633059976136517	0.61914057853022	3	0.365497347635596	-1.02969066992569	2.11552565111529
169705	CHYB1_1	DARK	2	1.23828115706044	0	0.19523565736198	0.390471314723959	0.5429174905948	-1.51849514671058	-0.489345263550309	0.8143762358922	1.23828115706044	0.633059976136517	0.61914057853022	3	0.365497347635596	-1.02969066992569	2.11552565111529
169705	CHYB1_1	DARK	3	0	0	0.19523565736198	0.390471314723959	0.5429174905948	-1.51849514671058	-0.489345263550309	0.8143762358922	1.23828115706044	0.633059976136517	0.61914057853022	3	0.365497347635596	-1.02969066992569	2.11552565111529
169705	CHYB1_1	COLD	1	59.8605982323416	59.8605982323416	63.2101773912009	66.5597565500602	65.0390528473645	0.0640219097342398	0.0206314905646958	67.628280154876	68.6968037596917	4.61021006505533	4.41810276367505	3	2.66170602208041	53.5866561656696	76.4914495290594
169705	CHYB1_1	COLD	2	66.5597565500602	59.8605982323416	63.2101773912009	66.5597565500602	65.0390528473645	0.0640219097342398	0.0206314905646958	67.628280154876	68.6968037596917	4.61021006505533	4.41810276367505	3	2.66170602208041	53.5866561656696	76.4914495290594
169705	CHYB1_1	COLD	3	68.6968037596917	59.8605982323416	63.2101773912009	66.5597565500602	65.0390528473645	0.0640219097342398	0.0206314905646958	67.628280154876	68.6968037596917	4.61021006505533	4.41810276367505	3	2.66170602208041	53.5866561656696	76.4914495290594
169705	CHYB1_1	HEAT	1	27.6640004129776	17.8592152574883	21.3598207834565	24.8604263094247	23.4612139932969	-0.956157652850507	-0.308128227899405	26.2622133612011	27.6640004129776	5.04993062482334	4.90239257774465	3	2.91557880563069	10.9164908864503	36.0059371001434
169705	CHYB1_1	HEAT	2	24.8604263094247	17.8592152574883	21.3598207834565	24.8604263094247	23.4612139932969	-0.956157652850507	-0.308128227899405	26.2622133612011	27.6640004129776	5.04993062482334	4.90239257774465	3	2.91557880563069	10.9164908864503	36.0059371001434
169705	CHYB1_1	HEAT	3	17.8592152574883	17.8592152574883	21.3598207834565	24.8604263094247	23.4612139932969	-0.956157652850507	-0.308128227899405	26.2622133612011	27.6640004129776	5.04993062482334	4.90239257774465	3	2.91557880563069	10.9164908864503	36.0059371001434
169705	CHYB1_1	RED	1	102.57358970209	88.0186962563137	91.2312542972477	94.4438123381816	95.0120327655284	0.799457477936755	0.257630543690365	98.5087010201358	102.57358970209	7.29406516594252	7.27744672288814	3	4.21123048704359	76.8925704148462	113.131495116211
169705	CHYB1_1	RED	2	94.4438123381816	88.0186962563137	91.2312542972477	94.4438123381816	95.0120327655284	0.799457477936755	0.257630543690365	98.5087010201358	102.57358970209	7.29406516594252	7.27744672288814	3	4.21123048704359	76.8925704148462	113.131495116211
169705	CHYB1_1	RED	3	88.0186962563137	88.0186962563137	91.2312542972477	94.4438123381816	95.0120327655284	0.799457477936755	0.257630543690365	98.5087010201358	102.57358970209	7.29406516594252	7.27744672288814	3	4.21123048704359	76.8925704148462	113.131495116211
169705	CHYB1_1	BLUE	1	112.438032698289	109.655178285712	111.046605492001	112.438032698289	113.893200022244	1.26273747237449	0.406925634601136	116.012210890511	119.586389082732	5.12302361201294	4.96560539850999	3	2.95777906146048	101.166903869456	126.619496175033
169705	CHYB1_1	BLUE	2	119.586389082732	109.655178285712	111.046605492001	112.438032698289	113.893200022244	1.26273747237449	0.406925634601136	116.012210890511	119.586389082732	5.12302361201294	4.96560539850999	3	2.95777906146048	101.166903869456	126.619496175033
169705	CHYB1_1	BLUE	3	109.655178285712	109.655178285712	111.046605492001	112.438032698289	113.893200022244	1.26273747237449	0.406925634601136	116.012210890511	119.586389082732	5.12302361201294	4.96560539850999	3	2.95777906146048	101.166903869456	126.619496175033
169705	CHYB1_1	SI	1	62.6342072048474	41.8622687946168	45.3158988938615	48.7695289931061	51.0886683308568	-0.278273350582003	-0.0896754568986001	55.7018680989767	62.6342072048474	10.578381812949	10.3859692051153	3	6.10743158729675	24.8105111400163	77.3668255216972
169705	CHYB1_1	SI	2	48.7695289931061	41.8622687946168	45.3158988938615	48.7695289931061	51.0886683308568	-0.278273350582003	-0.0896754568986001	55.7018680989767	62.6342072048474	10.578381812949	10.3859692051153	3	6.10743158729675	24.8105111400163	77.3668255216972
169705	CHYB1_1	SI	3	41.8622687946168	41.8622687946168	45.3158988938615	48.7695289931061	51.0886683308568	-0.278273350582003	-0.0896754568986001	55.7018680989767	62.6342072048474	10.578381812949	10.3859692051153	3	6.10743158729675	24.8105111400163	77.3668255216972
170430	CHYB2	CTRL	1	68.9079340646853	68.9079340646853	69.6519617683539	70.3959894720225	71.6175129871107	0.16639246071355	0.0530139905116565	72.9723024483234	75.5486154246243	3.48478865994702	3.32034067996949	3	2.01194367088937	62.9608180594564	80.274207914765
170430	CHYB2	CTRL	2	75.5486154246243	68.9079340646853	69.6519617683539	70.3959894720225	71.6175129871107	0.16639246071355	0.0530139905116565	72.9723024483234	75.5486154246243	3.48478865994702	3.32034067996949	3	2.01194367088937	62.9608180594564	80.274207914765
170430	CHYB2	CTRL	3	70.3959894720225	68.9079340646853	69.6519617683539	70.3959894720225	71.6175129871107	0.16639246071355	0.0530139905116565	72.9723024483234	75.5486154246243	3.48478865994702	3.32034067996949	3	2.01194367088937	62.9608180594564	80.274207914765
170430	CHYB2	CO2	1	87.4694396906815	85.945117820279	86.4630552370731	86.9809926538672	86.7985167216092	0.651508293127195	0.207575838003687	87.2252161722743	87.4694396906815	0.778371627525636	0.762160935201251	3	0.449393068681493	84.8649344079163	88.7320990353021
170430	CHYB2	CO2	2	86.9809926538672	85.945117820279	86.4630552370731	86.9809926538672	86.7985167216092	0.651508293127195	0.207575838003687	87.2252161722743	87.4694396906815	0.778371627525636	0.762160935201251	3	0.449393068681493	84.8649344079163	88.7320990353021
170430	CHYB2	CO2	3	85.945117820279	85.945117820279	86.4630552370731	86.9809926538672	86.7985167216092	0.651508293127195	0.207575838003687	87.2252161722743	87.4694396906815	0.778371627525636	0.762160935201251	3	0.449393068681493	84.8649344079163	88.7320990353021
170430	CHYB2	FE	1	71.6322028841472	65.4672646514723	68.5497337678098	71.6322028841472	71.5986831338135	0.165790744244978	0.0528222787536911	74.6643923749841	77.6965818658211	6.11472751335158	6.11465860717439	3	3.53033957585474	56.4088579208196	86.7885083468075
170430	CHYB2	FE	2	65.4672646514723	65.4672646514723	68.5497337678098	71.6322028841472	71.5986831338135	0.165790744244978	0.0528222787536911	74.6643923749841	77.6965818658211	6.11472751335158	6.11465860717439	3	3.53033957585474	56.4088579208196	86.7885083468075
170430	CHYB2	FE	3	77.6965818658211	65.4672646514723	68.5497337678098	71.6322028841472	71.5986831338135	0.165790744244978	0.0528222787536911	74.6643923749841	77.6965818658211	6.11472751335158	6.11465860717439	3	3.53033957585474	56.4088579208196	86.7885083468075
170430	CHYB2	DARK	1	12.4667537600985	7.54289254814295	7.61037083442124	7.67784912069953	9.22916514298033	-1.82725537882551	-0.582178416618251	10.072301440399	12.4667537600985	2.80464585275734	2.46193060597778	3	1.61926303807102	2.26203861204166	16.196291673919
170430	CHYB2	DARK	2	7.54289254814295	7.54289254814295	7.61037083442124	7.67784912069953	9.22916514298033	-1.82725537882551	-0.582178416618251	10.072301440399	12.4667537600985	2.80464585275734	2.46193060597778	3	1.61926303807102	2.26203861204166	16.196291673919
170430	CHYB2	DARK	3	7.67784912069953	7.54289254814295	7.61037083442124	7.67784912069953	9.22916514298033	-1.82725537882551	-0.582178416618251	10.072301440399	12.4667537600985	2.80464585275734	2.46193060597778	3	1.61926303807102	2.26203861204166	16.196291673919
170430	CHYB2	COLD	1	63.8711070962298	63.8711070962298	65.6076491126747	67.3441911291196	67.5474316036439	0.0363311714297026	0.0115754065370029	69.385593857351	71.4269965855824	3.7820426374766	3.7779447446763	3	2.18356333483376	58.1523168604406	76.9425463468472
170430	CHYB2	COLD	2	67.3441911291196	63.8711070962298	65.6076491126747	67.3441911291196	67.5474316036439	0.0363311714297026	0.0115754065370029	69.385593857351	71.4269965855824	3.7820426374766	3.7779447446763	3	2.18356333483376	58.1523168604406	76.9425463468472
170430	CHYB2	COLD	3	71.4269965855824	63.8711070962298	65.6076491126747	67.3441911291196	67.5474316036439	0.0363311714297026	0.0115754065370029	69.385593857351	71.4269965855824	3.7820426374766	3.7779447446763	3	2.18356333483376	58.1523168604406	76.9425463468472
170430	CHYB2	HEAT	1	39.5798230222335	32.4437678339533	34.0123848661068	35.5810018982603	35.8681975848157	-0.975993062859684	-0.310959323228954	37.5804124602469	39.5798230222335	3.5766858870087	3.5680275941401	3	2.06500055967121	26.9832172898122	44.7531778798192
170430	CHYB2	HEAT	2	35.5810018982603	32.4437678339533	34.0123848661068	35.5810018982603	35.8681975848157	-0.975993062859684	-0.310959323228954	37.5804124602469	39.5798230222335	3.5766858870087	3.5680275941401	3	2.06500055967121	26.9832172898122	44.7531778798192
170430	CHYB2	HEAT	3	32.4437678339533	32.4437678339533	34.0123848661068	35.5810018982603	35.8681975848157	-0.975993062859684	-0.310959323228954	37.5804124602469	39.5798230222335	3.5766858870087	3.5680275941401	3	2.06500055967121	26.9832172898122	44.7531778798192
170430	CHYB2	RED	1	112.954880710712	104.096281276586	104.695716079606	105.295150882627	107.448770956642	1.31139649604069	0.417821583381749	109.12501579667	112.954880710712	4.80596041920588	4.429299717063	3	2.7747225417432	95.5101034381129	119.38743847517
170430	CHYB2	RED	2	104.096281276586	104.096281276586	104.695716079606	105.295150882627	107.448770956642	1.31139649604069	0.417821583381749	109.12501579667	112.954880710712	4.80596041920588	4.429299717063	3	2.7747225417432	95.5101034381129	119.38743847517
170430	CHYB2	RED	3	105.295150882627	104.096281276586	104.695716079606	105.295150882627	107.448770956642	1.31139649604069	0.417821583381749	109.12501579667	112.954880710712	4.80596041920588	4.429299717063	3	2.7747225417432	95.5101034381129	119.38743847517
170430	CHYB2	BLUE	1	100.919216903411	100.919216903411	104.196874832693	107.474532761976	105.577373268178	1.25159513749461	0.398768384451036	107.906451450562	108.338370139148	4.05713806673086	3.70957661786851	3	2.34238975496654	95.4988835948344	115.655862941522
170430	CHYB2	BLUE	2	107.474532761976	100.919216903411	104.196874832693	107.474532761976	105.577373268178	1.25159513749461	0.398768384451036	107.906451450562	108.338370139148	4.05713806673086	3.70957661786851	3	2.34238975496654	95.4988835948344	115.655862941522
170430	CHYB2	BLUE	3	108.338370139148	100.919216903411	104.196874832693	107.474532761976	105.577373268178	1.25159513749461	0.398768384451036	107.906451450562	108.338370139148	4.05713806673086	3.70957661786851	3	2.34238975496654	95.4988835948344	115.655862941522
170430	CHYB2	SI	1	58.9735565649205	30.6000872456651	33.5264910613789	36.4528948770928	42.0088462292261	-0.779765861365534	-0.248439741791617	47.7132257210067	58.9735565649205	14.980483532688	14.1867346596277	3	8.64898620018817	4.79526214542109	79.2224303130312
170430	CHYB2	SI	2	36.4528948770928	30.6000872456651	33.5264910613789	36.4528948770928	42.0088462292261	-0.779765861365534	-0.248439741791617	47.7132257210067	58.9735565649205	14.980483532688	14.1867346596277	3	8.64898620018817	4.79526214542109	79.2224303130312
170430	CHYB2	SI	3	30.6000872456651	30.6000872456651	33.5264910613789	36.4528948770928	42.0088462292261	-0.779765861365534	-0.248439741791617	47.7132257210067	58.9735565649205	14.980483532688	14.1867346596277	3	8.64898620018817	4.79526214542109	79.2224303130312
213815	CHYB1_2	CTRL	1	44.0902749338407	23.6518619444555	33.5615867801324	43.4713116158093	37.0711494980352	0.0926999538022147	0.0301210108516121	43.780793274825	44.0902749338407	11.6255639747718	10.2192064946926	3	6.71202249031569	8.1916476079386	65.9506513881317
213815	CHYB1_2	CTRL	2	43.4713116158093	23.6518619444555	33.5615867801324	43.4713116158093	37.0711494980352	0.0926999538022147	0.0301210108516121	43.780793274825	44.0902749338407	11.6255639747718	10.2192064946926	3	6.71202249031569	8.1916476079386	65.9506513881317
213815	CHYB1_2	CTRL	3	23.6518619444555	23.6518619444555	33.5615867801324	43.4713116158093	37.0711494980352	0.0926999538022147	0.0301210108516121	43.780793274825	44.0902749338407	11.6255639747718	10.2192064946926	3	6.71202249031569	8.1916476079386	65.9506513881317
213815	CHYB1_2	CO2	1	53.8208415603477	53.8208415603477	54.7242536433613	55.6276657263749	55.0963226456182	0.808766775143052	0.262792717917463	55.7340631882534	55.8404606501319	1.10971141251058	1.0098095448921	3	0.640692182735785	52.3396466766409	57.8529986145954
213815	CHYB1_2	CO2	2	55.8404606501319	53.8208415603477	54.7242536433613	55.6276657263749	55.0963226456182	0.808766775143052	0.262792717917463	55.7340631882534	55.8404606501319	1.10971141251058	1.0098095448921	3	0.640692182735785	52.3396466766409	57.8529986145954
213815	CHYB1_2	CO2	3	55.6276657263749	53.8208415603477	54.7242536433613	55.6276657263749	55.0963226456182	0.808766775143052	0.262792717917463	55.7340631882534	55.8404606501319	1.10971141251058	1.0098095448921	3	0.640692182735785	52.3396466766409	57.8529986145954
213815	CHYB1_2	FE	1	18.5027696453736	14.5708663463927	16.5368179958832	18.5027696453736	18.3102523943953	-0.652594188146559	-0.212047534185415	20.1799454183966	21.8571211914197	3.64694044174196	3.6431274225135	3	2.10556204575825	9.25075011055673	27.3697546782339
213815	CHYB1_2	FE	2	21.8571211914197	14.5708663463927	16.5368179958832	18.5027696453736	18.3102523943953	-0.652594188146559	-0.212047534185415	20.1799454183966	21.8571211914197	3.64694044174196	3.6431274225135	3	2.10556204575825	9.25075011055673	27.3697546782339
213815	CHYB1_2	FE	3	14.5708663463927	14.5708663463927	16.5368179958832	18.5027696453736	18.3102523943953	-0.652594188146559	-0.212047534185415	20.1799454183966	21.8571211914197	3.64694044174196	3.6431274225135	3	2.10556204575825	9.25075011055673	27.3697546782339
213815	CHYB1_2	DARK	1	0	0	0	0	0	-1.37998604855491	-0.448399088011226	0	0	0	0	3	0	0	0
213815	CHYB1_2	DARK	2	0	0	0	0	0	-1.37998604855491	-0.448399088011226	0	0	0	0	3	0	0	0
213815	CHYB1_2	DARK	3	0	0	0	0	0	-1.37998604855491	-0.448399088011226	0	0	0	0	3	0	0	0
213815	CHYB1_2	COLD	1	24.337428036973	24.337428036973	25.8176461664658	27.2978642959586	26.6244570270206	-0.32230465170127	-0.104726502152659	27.7679715220444	28.2380787481302	2.03565149399564	1.9503253555786	3	1.17528393803465	21.5676183828051	31.6812956712361
213815	CHYB1_2	COLD	2	27.2978642959586	24.337428036973	25.8176461664658	27.2978642959586	26.6244570270206	-0.32230465170127	-0.104726502152659	27.7679715220444	28.2380787481302	2.03565149399564	1.9503253555786	3	1.17528393803465	21.5676183828051	31.6812956712361
213815	CHYB1_2	COLD	3	28.2380787481302	24.337428036973	25.8176461664658	27.2978642959586	26.6244570270206	-0.32230465170127	-0.104726502152659	27.7679715220444	28.2380787481302	2.03565149399564	1.9503253555786	3	1.17528393803465	21.5676183828051	31.6812956712361
213815	CHYB1_2	HEAT	1	11.4284340546146	6.78525197230306	8.98764062189683	11.1900292714906	9.80123843280275	-0.990622706948299	-0.32188319499605	11.3092316630526	11.4284340546146	2.61463954639874	2.32159104115577	3	1.50956284594715	3.30611373295987	16.2963631326456
213815	CHYB1_2	HEAT	2	11.1900292714906	6.78525197230306	8.98764062189683	11.1900292714906	9.80123843280275	-0.990622706948299	-0.32188319499605	11.3092316630526	11.4284340546146	2.61463954639874	2.32159104115577	3	1.50956284594715	3.30611373295987	16.2963631326456
213815	CHYB1_2	HEAT	3	6.78525197230306	6.78525197230306	8.98764062189683	11.1900292714906	9.80123843280275	-0.990622706948299	-0.32188319499605	11.3092316630526	11.4284340546146	2.61463954639874	2.32159104115577	3	1.50956284594715	3.30611373295987	16.2963631326456
213815	CHYB1_2	RED	1	68.8901733325871	61.2278443284376	63.6602828120422	66.0927212956469	65.4035796522239	1.21823217672522	0.395840376503476	67.491447314117	68.8901733325871	3.87737135124849	3.83116450207475	3	2.23860139339146	55.7716552561272	75.0355040483206
213815	CHYB1_2	RED	2	66.0927212956469	61.2278443284376	63.6602828120422	66.0927212956469	65.4035796522239	1.21823217672522	0.395840376503476	67.491447314117	68.8901733325871	3.87737135124849	3.83116450207475	3	2.23860139339146	55.7716552561272	75.0355040483206
213815	CHYB1_2	RED	3	61.2278443284376	61.2278443284376	63.6602828120422	66.0927212956469	65.4035796522239	1.21823217672522	0.395840376503476	67.491447314117	68.8901733325871	3.87737135124849	3.83116450207475	3	2.23860139339146	55.7716552561272	75.0355040483206
213815	CHYB1_2	BLUE	1	75.7976162605014	75.5979598193459	75.6977880399237	75.7976162605014	77.4704126036327	1.69759837445436	0.551600911988774	78.406638995776	81.0156617310507	3.07189830645766	2.7088509558524	3	1.77356131415649	69.8393941738992	85.1014310333661
213815	CHYB1_2	BLUE	2	81.0156617310507	75.5979598193459	75.6977880399237	75.7976162605014	77.4704126036327	1.69759837445436	0.551600911988774	78.406638995776	81.0156617310507	3.07189830645766	2.7088509558524	3	1.77356131415649	69.8393941738992	85.1014310333661
213815	CHYB1_2	BLUE	3	75.5979598193459	75.5979598193459	75.6977880399237	75.7976162605014	77.4704126036327	1.69759837445436	0.551600911988774	78.406638995776	81.0156617310507	3.07189830645766	2.7088509558524	3	1.77356131415649	69.8393941738992	85.1014310333661
213815	CHYB1_2	SI	1	27.6758816310607	20.3864589491957	20.4543826547279	20.52230636026	22.8615489801721	-0.471789684773808	-0.153298697915975	24.0990939956604	27.6758816310607	4.16988762256635	3.6447113409325	3	2.40748574137917	12.5029738831941	33.2201240771501
213815	CHYB1_2	SI	2	20.52230636026	20.3864589491957	20.4543826547279	20.52230636026	22.8615489801721	-0.471789684773808	-0.153298697915975	24.0990939956604	27.6758816310607	4.16988762256635	3.6447113409325	3	2.40748574137917	12.5029738831941	33.2201240771501
213815	CHYB1_2	SI	3	20.3864589491957	20.3864589491957	20.4543826547279	20.52230636026	22.8615489801721	-0.471789684773808	-0.153298697915975	24.0990939956604	27.6758816310607	4.16988762256635	3.6447113409325	3	2.40748574137917	12.5029738831941	33.2201240771501
