# Supplementary material for: Plastid-localized xanthorhodopsin increases diatom biomass and ecosystem productivity in iron-limited surface oceans
Source: Nat Microbiol. 2023 Oct 16;8(11):2050–66. doi: 10.1038/s41564-023-01498-5 (PMC10627834; doi:10.1038/s41564-023-01498-5)
Supplement: Supplementary file 11 — Statistical source data for Extended Data Fig. 3a–e. [file 41564_2023_1498_MOESM11_ESM.zip]

Archive with 10 entries (10 files):
- Strauss_ExtData3a_SourceData.csv
- __MACOSX/._Strauss_ExtData3a_SourceData.csv
- Strauss_ExtData3b_SourceData.csv
- __MACOSX/._Strauss_ExtData3b_SourceData.csv
- Strauss_ExtData3c_SourceData.csv
- __MACOSX/._Strauss_ExtData3c_SourceData.csv
- Strauss_ExtData3d_SourceData.csv
- __MACOSX/._Strauss_ExtData3d_SourceData.csv
- Strauss_ExtData3e_SourceData.csv
- __MACOSX/._Strauss_ExtData3e_SourceData.csv
