# Supplementary material for: Plastid-localized xanthorhodopsin increases diatom biomass and ecosystem productivity in iron-limited surface oceans
Source: Nat Microbiol. 2023 Oct 16;8(11):2050–66. doi: 10.1038/s41564-023-01498-5 (PMC10627834; doi:10.1038/s41564-023-01498-5)
Supplement: Supplementary file 11 — Statistical source data for Extended Data Fig. 3a–e. [file 41564_2023_1498_MOESM11_ESM.zip › Strauss_ExtData3a_SourceData.csv]

Time	replicate	value	note	min	q1	median	mean	q3	max	sd	iqr	n	se	CI_lower	CI_upper	current.nA
0	rep1	0.02203317	reference	0.02203317	0.02692943	0.03182569	0.03182569	0.03672195	0.04161821	0.0138487145938098	0.00979252	2	0.00979252	-0.0926000740030854	0.156251454003085	22.03317
0	rep2	0.04161821	reference	0.02203317	0.02692943	0.03182569	0.03182569	0.03672195	0.04161821	0.0138487145938098	0.00979252	2	0.00979252	-0.0926000740030854	0.156251454003085	41.61821
0.006348	rep1	0.02142114	reference	0.02142114	0.0257053675	0.029989595	0.029989595	0.0342738225	0.03855805	0.0121176252695836	0.008568455	2	0.008568455	-0.0788829485026997	0.1388621385027	21.42114
0.006348	rep2	0.03855805	reference	0.02142114	0.0257053675	0.029989595	0.029989595	0.0342738225	0.03855805	0.0121176252695836	0.008568455	2	0.008568455	-0.0788829485026997	0.1388621385027	38.55805
0.012696	rep1	0.02142114	reference	0.02142114	0.025858375	0.03029561	0.03029561	0.034732845	0.03917008	0.0125503958328732	0.00887447	2	0.00887447	-0.0824652227450402	0.14305644274504	21.42114
0.012696	rep2	0.03917008	reference	0.02142114	0.025858375	0.03029561	0.03029561	0.034732845	0.03917008	0.0125503958328732	0.00887447	2	0.00887447	-0.0824652227450402	0.14305644274504	39.17008
0.019044	rep1	0.01958504	reference	0.01958504	0.0247873175	0.029989595	0.029989595	0.0351918725	0.04039415	0.0147142627914568	0.010404555	2	0.010404555	-0.10221281101879	0.16219200101879	19.58504
0.019044	rep2	0.04039415	reference	0.01958504	0.0247873175	0.029989595	0.029989595	0.0351918725	0.04039415	0.0147142627914568	0.010404555	2	0.010404555	-0.10221281101879	0.16219200101879	40.39415
0.025392	rep1	0.02019707	reference	0.02019707	0.02509333	0.02998959	0.02998959	0.03488585	0.03978211	0.0138487145938098	0.00979252	2	0.00979252	-0.0944361740030854	0.154415354003085	20.19707
0.025392	rep2	0.03978211	reference	0.02019707	0.02509333	0.02998959	0.02998959	0.03488585	0.03978211	0.0138487145938098	0.00979252	2	0.00979252	-0.0944361740030854	0.154415354003085	39.78211
0.03174	rep1	0.02080911	reference	0.02080911	0.02570537	0.03060163	0.03060163	0.03549789	0.04039415	0.0138487145938098	0.00979252	2	0.00979252	-0.0938241340030854	0.155027394003085	20.80911
0.03174	rep2	0.04039415	reference	0.02080911	0.02570537	0.03060163	0.03060163	0.03549789	0.04039415	0.0138487145938098	0.00979252	2	0.00979252	-0.0938241340030854	0.155027394003085	40.39415
0.038088	rep1	0.02142114	reference	0.02142114	0.0257053675	0.029989595	0.029989595	0.0342738225	0.03855805	0.0121176252695836	0.008568455	2	0.008568455	-0.0788829485026997	0.1388621385027	21.42114
0.038088	rep2	0.03855805	reference	0.02142114	0.0257053675	0.029989595	0.029989595	0.0342738225	0.03855805	0.0121176252695836	0.008568455	2	0.008568455	-0.0788829485026997	0.1388621385027	38.55805
0.044436	rep1	0.02080911	reference	0.02080911	0.0253993525	0.029989595	0.029989595	0.0345798375	0.03917008	0.0129831663961628	0.009180485	2	0.009180485	-0.0866595269873807	0.146638716987381	20.80911
0.044436	rep2	0.03917008	reference	0.02080911	0.0253993525	0.029989595	0.029989595	0.0345798375	0.03917008	0.0129831663961628	0.009180485	2	0.009180485	-0.0866595269873807	0.146638716987381	39.17008
0.050784	rep1	0.02142114	reference	0.02142114	0.0260113825	0.030601625	0.030601625	0.0351918675	0.03978211	0.0129831663961628	0.009180485	2	0.009180485	-0.0860474969873807	0.147250746987381	21.42114
0.050784	rep2	0.03978211	reference	0.02142114	0.0260113825	0.030601625	0.030601625	0.0351918675	0.03978211	0.0129831663961628	0.009180485	2	0.009180485	-0.0860474969873807	0.147250746987381	39.78211
0.057132	rep1	0.02142114	reference	0.02142114	0.0260113825	0.030601625	0.030601625	0.0351918675	0.03978211	0.0129831663961628	0.009180485	2	0.009180485	-0.0860474969873807	0.147250746987381	21.42114
0.057132	rep2	0.03978211	reference	0.02142114	0.0260113825	0.030601625	0.030601625	0.0351918675	0.03978211	0.0129831663961628	0.009180485	2	0.009180485	-0.0860474969873807	0.147250746987381	39.78211
0.06348	rep1	0.02080911	reference	0.02080911	0.02555236	0.03029561	0.03029561	0.03503886	0.03978211	0.0134159369594524	0.0094865	2	0.0094865	-0.0902418012297212	0.150833021229721	20.80911
0.06348	rep2	0.03978211	reference	0.02080911	0.02555236	0.03029561	0.03029561	0.03503886	0.03978211	0.0134159369594524	0.0094865	2	0.0094865	-0.0902418012297212	0.150833021229721	39.78211
0.069828	rep1	0.02080911	reference	0.02080911	0.026011385	0.03121366	0.03121366	0.036415935	0.04161821	0.014714255720389	0.01040455	2	0.01040455	-0.100988682487766	0.163416002487766	20.80911
0.069828	rep2	0.04161821	reference	0.02080911	0.026011385	0.03121366	0.03121366	0.036415935	0.04161821	0.014714255720389	0.01040455	2	0.01040455	-0.100988682487766	0.163416002487766	41.61821
0.076176	rep1	0.02142114	reference	0.02142114	0.026776425	0.03213171	0.03213171	0.037486995	0.04284228	0.0151470333547464	0.01071057	2	0.01071057	-0.103958985261131	0.168222405261131	21.42114
0.076176	rep2	0.04284228	reference	0.02142114	0.026776425	0.03213171	0.03213171	0.037486995	0.04284228	0.0151470333547464	0.01071057	2	0.01071057	-0.103958985261131	0.168222405261131	42.84228
0.082524	rep1	0.02142114	reference	0.02142114	0.0261643925	0.030907645	0.030907645	0.0356508975	0.04039415	0.0134159440305202	0.009486505	2	0.009486505	-0.0896298297607449	0.151445119760745	21.42114
0.082524	rep2	0.04039415	reference	0.02142114	0.0261643925	0.030907645	0.030907645	0.0356508975	0.04039415	0.0134159440305202	0.009486505	2	0.009486505	-0.0896298297607449	0.151445119760745	40.39415
0.088872	rep1	0.01958504	reference	0.01958504	0.0246343075	0.029683575	0.029683575	0.0347328425	0.03978211	0.0142814851570994	0.010098535	2	0.010098535	-0.0986304782454259	0.157997628245426	19.58504
0.088872	rep2	0.03978211	reference	0.01958504	0.0246343075	0.029683575	0.029683575	0.0347328425	0.03978211	0.0142814851570994	0.010098535	2	0.010098535	-0.0986304782454259	0.157997628245426	39.78211
0.09522	rep1	0.02080911	reference	0.02080911	0.026011385	0.03121366	0.03121366	0.036415935	0.04161821	0.014714255720389	0.01040455	2	0.01040455	-0.100988682487766	0.163416002487766	20.80911
0.09522	rep2	0.04161821	reference	0.02080911	0.026011385	0.03121366	0.03121366	0.036415935	0.04161821	0.014714255720389	0.01040455	2	0.01040455	-0.100988682487766	0.163416002487766	41.61821
0.101568	rep1	0.02080911	reference	0.02080911	0.0263174025	0.031825695	0.031825695	0.0373339875	0.04284228	0.015579803918036	0.011016585	2	0.011016585	-0.108153289503471	0.171804679503471	20.80911
0.101568	rep2	0.04284228	reference	0.02080911	0.0263174025	0.031825695	0.031825695	0.0373339875	0.04284228	0.015579803918036	0.011016585	2	0.011016585	-0.108153289503471	0.171804679503471	42.84228
0.107916	rep1	0.02019707	reference	0.02019707	0.0253993475	0.030601625	0.030601625	0.0358039025	0.04100618	0.0147142627914568	0.010404555	2	0.010404555	-0.10160078101879	0.16280403101879	20.19707
0.107916	rep2	0.04100618	reference	0.02019707	0.0253993475	0.030601625	0.030601625	0.0358039025	0.04100618	0.0147142627914568	0.010404555	2	0.010404555	-0.10160078101879	0.16280403101879	41.00618
0.114264	rep1	0.02019707	reference	0.02019707	0.0246343075	0.029071545	0.029071545	0.0335087825	0.03794602	0.012550402903941	0.008874475	2	0.008874475	-0.0836893512760639	0.141832441276064	20.19707
0.114264	rep2	0.03794602	reference	0.02019707	0.0246343075	0.029071545	0.029071545	0.0335087825	0.03794602	0.012550402903941	0.008874475	2	0.008874475	-0.0836893512760639	0.141832441276064	37.94602
0.120612	rep1	0.02019707	reference	0.02019707	0.024787315	0.02937756	0.02937756	0.033967805	0.03855805	0.0129831734672306	0.00918049	2	0.00918049	-0.0872716255184044	0.146026745518404	20.19707
0.120612	rep2	0.03855805	reference	0.02019707	0.024787315	0.02937756	0.02937756	0.033967805	0.03855805	0.0129831734672306	0.00918049	2	0.00918049	-0.0872716255184044	0.146026745518404	38.55805
0.12696	rep1	0.02080911	reference	0.02080911	0.0261643925	0.031519675	0.031519675	0.0368749575	0.04223024	0.0151470262836786	0.010710565	2	0.010710565	-0.104570956730107	0.167610306730107	20.80911
0.12696	rep2	0.04223024	reference	0.02080911	0.0261643925	0.031519675	0.031519675	0.0368749575	0.04223024	0.0151470262836786	0.010710565	2	0.010710565	-0.104570956730107	0.167610306730107	42.23024
0.133308	rep1	0.02019707	reference	0.02019707	0.0257053625	0.031213655	0.031213655	0.0367219475	0.04223024	0.015579803918036	0.011016585	2	0.011016585	-0.108765329503471	0.171192639503471	20.19707
0.133308	rep2	0.04223024	reference	0.02019707	0.0257053625	0.031213655	0.031213655	0.0367219475	0.04223024	0.015579803918036	0.011016585	2	0.011016585	-0.108765329503471	0.171192639503471	42.23024
0.139656	rep1	0.02080911	reference	0.02080911	0.025246345	0.02968358	0.02968358	0.034120815	0.03855805	0.0125503958328732	0.00887447	2	0.00887447	-0.0830772527450403	0.14244441274504	20.80911
0.139656	rep2	0.03855805	reference	0.02080911	0.025246345	0.02968358	0.02968358	0.034120815	0.03855805	0.0125503958328732	0.00887447	2	0.00887447	-0.0830772527450403	0.14244441274504	38.55805
0.146004	rep1	0.02203317	reference	0.02203317	0.026470405	0.03090764	0.03090764	0.035344875	0.03978211	0.0125503958328732	0.00887447	2	0.00887447	-0.0818531927450402	0.14366847274504	22.03317
0.146004	rep2	0.03978211	reference	0.02203317	0.026470405	0.03090764	0.03090764	0.035344875	0.03978211	0.0125503958328732	0.00887447	2	0.00887447	-0.0818531927450402	0.14366847274504	39.78211
0.152352	rep1	0.01958504	reference	0.01958504	0.02539935	0.03121366	0.03121366	0.03702797	0.04284228	0.016445352115683	0.01162862	2	0.01162862	-0.116541966519176	0.178969286519176	19.58504
0.152352	rep2	0.04284228	reference	0.01958504	0.02539935	0.03121366	0.03121366	0.03702797	0.04284228	0.016445352115683	0.01162862	2	0.01162862	-0.116541966519176	0.178969286519176	42.84228
0.1587	rep1	0.02019707	reference	0.02019707	0.025552355	0.03090764	0.03090764	0.036262925	0.04161821	0.0151470333547464	0.01071057	2	0.01071057	-0.105183055261131	0.166998335261131	20.19707
0.1587	rep2	0.04161821	reference	0.02019707	0.025552355	0.03090764	0.03090764	0.036262925	0.04161821	0.0151470333547464	0.01071057	2	0.01071057	-0.105183055261131	0.166998335261131	41.61821
0.165048	rep1	0.02019707	reference	0.02019707	0.0249403225	0.029683575	0.029683575	0.0344268275	0.03917008	0.0134159440305202	0.00948650500000001	2	0.009486505	-0.0908538997607449	0.150221049760745	20.19707
0.165048	rep2	0.03917008	reference	0.02019707	0.0249403225	0.029683575	0.029683575	0.0344268275	0.03917008	0.0134159440305202	0.00948650500000001	2	0.009486505	-0.0908538997607449	0.150221049760745	39.17008
0.171396	rep1	0.02019707	reference	0.02019707	0.02509333	0.02998959	0.02998959	0.03488585	0.03978211	0.0138487145938098	0.00979252	2	0.00979252	-0.0944361740030854	0.154415354003085	20.19707
0.171396	rep2	0.03978211	reference	0.02019707	0.02509333	0.02998959	0.02998959	0.03488585	0.03978211	0.0138487145938098	0.00979252	2	0.00979252	-0.0944361740030854	0.154415354003085	39.78211
0.177744	rep1	0.02080911	reference	0.02080911	0.0263174025	0.031825695	0.031825695	0.0373339875	0.04284228	0.015579803918036	0.011016585	2	0.011016585	-0.108153289503471	0.171804679503471	20.80911
0.177744	rep2	0.04284228	reference	0.02080911	0.0263174025	0.031825695	0.031825695	0.0373339875	0.04284228	0.015579803918036	0.011016585	2	0.011016585	-0.108153289503471	0.171804679503471	42.84228
0.184092	rep1	0.02142114	reference	0.02142114	0.0264704075	0.031519675	0.031519675	0.0365689425	0.04161821	0.0142814851570994	0.010098535	2	0.010098535	-0.0967943782454259	0.159833728245426	21.42114
0.184092	rep2	0.04161821	reference	0.02142114	0.0264704075	0.031519675	0.031519675	0.0365689425	0.04161821	0.0142814851570994	0.010098535	2	0.010098535	-0.0967943782454259	0.159833728245426	41.61821
0.19044	rep1	0.02080911	reference	0.02080911	0.02570537	0.03060163	0.03060163	0.03549789	0.04039415	0.0138487145938098	0.00979252	2	0.00979252	-0.0938241340030854	0.155027394003085	20.80911
0.19044	rep2	0.04039415	reference	0.02080911	0.02570537	0.03060163	0.03060163	0.03549789	0.04039415	0.0138487145938098	0.00979252	2	0.00979252	-0.0938241340030854	0.155027394003085	40.39415
0.196788	rep1	0.02080911	reference	0.02080911	0.0253993525	0.029989595	0.029989595	0.0345798375	0.03917008	0.0129831663961628	0.009180485	2	0.009180485	-0.0866595269873807	0.146638716987381	20.80911
0.196788	rep2	0.03917008	reference	0.02080911	0.0253993525	0.029989595	0.029989595	0.0345798375	0.03917008	0.0129831663961628	0.009180485	2	0.009180485	-0.0866595269873807	0.146638716987381	39.17008
0.203136	rep1	0.02142114	reference	0.02142114	0.0263174	0.03121366	0.03121366	0.03610992	0.04100618	0.0138487145938098	0.00979252	2	0.00979252	-0.0932121040030854	0.155639424003085	21.42114
0.203136	rep2	0.04100618	reference	0.02142114	0.0263174	0.03121366	0.03121366	0.03610992	0.04100618	0.0138487145938098	0.00979252	2	0.00979252	-0.0932121040030854	0.155639424003085	41.00618
0.209484	rep1	0.02080911	reference	0.02080911	0.0263174025	0.031825695	0.031825695	0.0373339875	0.04284228	0.015579803918036	0.011016585	2	0.011016585	-0.108153289503471	0.171804679503471	20.80911
0.209484	rep2	0.04284228	reference	0.02080911	0.0263174025	0.031825695	0.031825695	0.0373339875	0.04284228	0.015579803918036	0.011016585	2	0.011016585	-0.108153289503471	0.171804679503471	42.84228
0.215832	rep1	0.02080911	reference	0.02080911	0.02570537	0.03060163	0.03060163	0.03549789	0.04039415	0.0138487145938098	0.00979252	2	0.00979252	-0.0938241340030854	0.155027394003085	20.80911
0.215832	rep2	0.04039415	reference	0.02080911	0.02570537	0.03060163	0.03060163	0.03549789	0.04039415	0.0138487145938098	0.00979252	2	0.00979252	-0.0938241340030854	0.155027394003085	40.39415
0.22218	rep1	0.02080911	reference	0.02080911	0.0258583775	0.030907645	0.030907645	0.0359569125	0.04100618	0.0142814851570994	0.010098535	2	0.010098535	-0.0974064082454259	0.159221698245426	20.80911
0.22218	rep2	0.04100618	reference	0.02080911	0.0258583775	0.030907645	0.030907645	0.0359569125	0.04100618	0.0142814851570994	0.010098535	2	0.010098535	-0.0974064082454259	0.159221698245426	41.00618
0.228528	rep1	0.02080911	reference	0.02080911	0.0258583775	0.030907645	0.030907645	0.0359569125	0.04100618	0.0142814851570994	0.010098535	2	0.010098535	-0.0974064082454259	0.159221698245426	20.80911
0.228528	rep2	0.04100618	reference	0.02080911	0.0258583775	0.030907645	0.030907645	0.0359569125	0.04100618	0.0142814851570994	0.010098535	2	0.010098535	-0.0974064082454259	0.159221698245426	41.00618
0.234876	rep1	0.02019707	reference	0.02019707	0.025552355	0.03090764	0.03090764	0.036262925	0.04161821	0.0151470333547464	0.01071057	2	0.01071057	-0.105183055261131	0.166998335261131	20.19707
0.234876	rep2	0.04161821	reference	0.02019707	0.025552355	0.03090764	0.03090764	0.036262925	0.04161821	0.0151470333547464	0.01071057	2	0.01071057	-0.105183055261131	0.166998335261131	41.61821
0.241224	rep1	0.02019707	reference	0.02019707	0.0249403225	0.029683575	0.029683575	0.0344268275	0.03917008	0.0134159440305202	0.00948650500000001	2	0.009486505	-0.0908538997607449	0.150221049760745	20.19707
0.241224	rep2	0.03917008	reference	0.02019707	0.0249403225	0.029683575	0.029683575	0.0344268275	0.03917008	0.0134159440305202	0.00948650500000001	2	0.009486505	-0.0908538997607449	0.150221049760745	39.17008
0.247572	rep1	0.02080911	reference	0.02080911	0.02555236	0.03029561	0.03029561	0.03503886	0.03978211	0.0134159369594524	0.0094865	2	0.0094865	-0.0902418012297212	0.150833021229721	20.80911
0.247572	rep2	0.03978211	reference	0.02080911	0.02555236	0.03029561	0.03029561	0.03503886	0.03978211	0.0134159369594524	0.0094865	2	0.0094865	-0.0902418012297212	0.150833021229721	39.78211
0.25392	rep1	0.02019707	reference	0.02019707	0.025552355	0.03090764	0.03090764	0.036262925	0.04161821	0.0151470333547464	0.01071057	2	0.01071057	-0.105183055261131	0.166998335261131	20.19707
0.25392	rep2	0.04161821	reference	0.02019707	0.025552355	0.03090764	0.03090764	0.036262925	0.04161821	0.0151470333547464	0.01071057	2	0.01071057	-0.105183055261131	0.166998335261131	41.61821
0.260268	rep1	0.02019707	reference	0.02019707	0.025552355	0.03090764	0.03090764	0.036262925	0.04161821	0.0151470333547464	0.01071057	2	0.01071057	-0.105183055261131	0.166998335261131	20.19707
0.260268	rep2	0.04161821	reference	0.02019707	0.025552355	0.03090764	0.03090764	0.036262925	0.04161821	0.0151470333547464	0.01071057	2	0.01071057	-0.105183055261131	0.166998335261131	41.61821
0.266616	rep1	0.02080911	reference	0.02080911	0.0253993525	0.029989595	0.029989595	0.0345798375	0.03917008	0.0129831663961628	0.009180485	2	0.009180485	-0.0866595269873807	0.146638716987381	20.80911
0.266616	rep2	0.03917008	reference	0.02080911	0.0253993525	0.029989595	0.029989595	0.0345798375	0.03917008	0.0129831663961628	0.009180485	2	0.009180485	-0.0866595269873807	0.146638716987381	39.17008
0.272964	rep1	0.02019707	reference	0.02019707	0.025552355	0.03090764	0.03090764	0.036262925	0.04161821	0.0151470333547464	0.01071057	2	0.01071057	-0.105183055261131	0.166998335261131	20.19707
0.272964	rep2	0.04161821	reference	0.02019707	0.025552355	0.03090764	0.03090764	0.036262925	0.04161821	0.0151470333547464	0.01071057	2	0.01071057	-0.105183055261131	0.166998335261131	41.61821
0.279312	rep1	0.02142114	reference	0.02142114	0.0261643925	0.030907645	0.030907645	0.0356508975	0.04039415	0.0134159440305202	0.009486505	2	0.009486505	-0.0896298297607449	0.151445119760745	21.42114
0.279312	rep2	0.04039415	reference	0.02142114	0.0261643925	0.030907645	0.030907645	0.0356508975	0.04039415	0.0134159440305202	0.009486505	2	0.009486505	-0.0896298297607449	0.151445119760745	40.39415
0.28566	rep1	0.02142114	reference	0.02142114	0.026623415	0.03182569	0.03182569	0.037027965	0.04223024	0.014714255720389	0.01040455	2	0.01040455	-0.100376652487766	0.164028032487766	21.42114
0.28566	rep2	0.04223024	reference	0.02142114	0.026623415	0.03182569	0.03182569	0.037027965	0.04223024	0.014714255720389	0.01040455	2	0.01040455	-0.100376652487766	0.164028032487766	42.23024
0.292008	rep1	0.02080911	reference	0.02080911	0.026011385	0.03121366	0.03121366	0.036415935	0.04161821	0.014714255720389	0.01040455	2	0.01040455	-0.100988682487766	0.163416002487766	20.80911
0.292008	rep2	0.04161821	reference	0.02080911	0.026011385	0.03121366	0.03121366	0.036415935	0.04161821	0.014714255720389	0.01040455	2	0.01040455	-0.100988682487766	0.163416002487766	41.61821
0.298356	rep1	0.01958504	reference	0.01958504	0.024940325	0.03029561	0.03029561	0.035650895	0.04100618	0.0151470333547464	0.01071057	2	0.01071057	-0.105795085261131	0.166386305261131	19.58504
0.298356	rep2	0.04100618	reference	0.01958504	0.024940325	0.03029561	0.03029561	0.035650895	0.04100618	0.0151470333547464	0.01071057	2	0.01071057	-0.105795085261131	0.166386305261131	41.00618
0.304704	rep1	0.02019707	reference	0.02019707	0.02509333	0.02998959	0.02998959	0.03488585	0.03978211	0.0138487145938098	0.00979252	2	0.00979252	-0.0944361740030854	0.154415354003085	20.19707
0.304704	rep2	0.03978211	reference	0.02019707	0.02509333	0.02998959	0.02998959	0.03488585	0.03978211	0.0138487145938098	0.00979252	2	0.00979252	-0.0944361740030854	0.154415354003085	39.78211
0.311052	rep1	0.02142114	reference	0.02142114	0.026776425	0.03213171	0.03213171	0.037486995	0.04284228	0.0151470333547464	0.01071057	2	0.01071057	-0.103958985261131	0.168222405261131	21.42114
0.311052	rep2	0.04284228	reference	0.02142114	0.026776425	0.03213171	0.03213171	0.037486995	0.04284228	0.0151470333547464	0.01071057	2	0.01071057	-0.103958985261131	0.168222405261131	42.84228
0.3174	rep1	0.02080911	reference	0.02080911	0.02570537	0.03060163	0.03060163	0.03549789	0.04039415	0.0138487145938098	0.00979252	2	0.00979252	-0.0938241340030854	0.155027394003085	20.80911
0.3174	rep2	0.04039415	reference	0.02080911	0.02570537	0.03060163	0.03060163	0.03549789	0.04039415	0.0138487145938098	0.00979252	2	0.00979252	-0.0938241340030854	0.155027394003085	40.39415
0.323748	rep1	0.02080911	reference	0.02080911	0.02555236	0.03029561	0.03029561	0.03503886	0.03978211	0.0134159369594524	0.0094865	2	0.0094865	-0.0902418012297212	0.150833021229721	20.80911
0.323748	rep2	0.03978211	reference	0.02080911	0.02555236	0.03029561	0.03029561	0.03503886	0.03978211	0.0134159369594524	0.0094865	2	0.0094865	-0.0902418012297212	0.150833021229721	39.78211
0.330096	rep1	0.02019707	reference	0.02019707	0.02509333	0.02998959	0.02998959	0.03488585	0.03978211	0.0138487145938098	0.00979252	2	0.00979252	-0.0944361740030854	0.154415354003085	20.19707
0.330096	rep2	0.03978211	reference	0.02019707	0.02509333	0.02998959	0.02998959	0.03488585	0.03978211	0.0138487145938098	0.00979252	2	0.00979252	-0.0944361740030854	0.154415354003085	39.78211
0.336444	rep1	0.02142114	reference	0.02142114	0.026776425	0.03213171	0.03213171	0.037486995	0.04284228	0.0151470333547464	0.01071057	2	0.01071057	-0.103958985261131	0.168222405261131	21.42114
0.336444	rep2	0.04284228	reference	0.02142114	0.026776425	0.03213171	0.03213171	0.037486995	0.04284228	0.0151470333547464	0.01071057	2	0.01071057	-0.103958985261131	0.168222405261131	42.84228
0.342792	rep1	0.02080911	reference	0.02080911	0.02570537	0.03060163	0.03060163	0.03549789	0.04039415	0.0138487145938098	0.00979252	2	0.00979252	-0.0938241340030854	0.155027394003085	20.80911
0.342792	rep2	0.04039415	reference	0.02080911	0.02570537	0.03060163	0.03060163	0.03549789	0.04039415	0.0138487145938098	0.00979252	2	0.00979252	-0.0938241340030854	0.155027394003085	40.39415
0.34914	rep1	0.02080911	reference	0.02080911	0.0253993525	0.029989595	0.029989595	0.0345798375	0.03917008	0.0129831663961628	0.009180485	2	0.009180485	-0.0866595269873807	0.146638716987381	20.80911
0.34914	rep2	0.03917008	reference	0.02080911	0.0253993525	0.029989595	0.029989595	0.0345798375	0.03917008	0.0129831663961628	0.009180485	2	0.009180485	-0.0866595269873807	0.146638716987381	39.17008
0.355488	rep1	0.02019707	reference	0.02019707	0.02524634	0.03029561	0.03029561	0.03534488	0.04039415	0.0142814922281672	0.01009854	2	0.01009854	-0.0980185067764495	0.15860972677645	20.19707
0.355488	rep2	0.04039415	reference	0.02019707	0.02524634	0.03029561	0.03029561	0.03534488	0.04039415	0.0142814922281672	0.01009854	2	0.01009854	-0.0980185067764495	0.15860972677645	40.39415
0.361836	rep1	0.02019707	reference	0.02019707	0.02601138	0.03182569	0.03182569	0.03764	0.04345431	0.016445352115683	0.01162862	2	0.01162862	-0.115929936519176	0.179581316519176	20.19707
0.361836	rep2	0.04345431	reference	0.02019707	0.02601138	0.03182569	0.03182569	0.03764	0.04345431	0.016445352115683	0.01162862	2	0.01162862	-0.115929936519176	0.179581316519176	43.45431
0.368184	rep1	0.02142114	reference	0.02142114	0.0261643925	0.030907645	0.030907645	0.0356508975	0.04039415	0.0134159440305202	0.009486505	2	0.009486505	-0.0896298297607449	0.151445119760745	21.42114
0.368184	rep2	0.04039415	reference	0.02142114	0.0261643925	0.030907645	0.030907645	0.0356508975	0.04039415	0.0134159440305202	0.009486505	2	0.009486505	-0.0896298297607449	0.151445119760745	40.39415
0.374532	rep1	0.02142114	reference	0.02142114	0.02555236	0.02968358	0.02968358	0.0338148	0.03794602	0.011684854706294	0.00826244	2	0.00826244	-0.0753006742603592	0.134667834260359	21.42114
0.374532	rep2	0.03794602	reference	0.02142114	0.02555236	0.02968358	0.02968358	0.0338148	0.03794602	0.011684854706294	0.00826244	2	0.00826244	-0.0753006742603592	0.134667834260359	37.94602
0.38088	rep1	0.02019707	reference	0.02019707	0.024787315	0.02937756	0.02937756	0.033967805	0.03855805	0.0129831734672306	0.00918049	2	0.00918049	-0.0872716255184044	0.146026745518404	20.19707
0.38088	rep2	0.03855805	reference	0.02019707	0.024787315	0.02937756	0.02937756	0.033967805	0.03855805	0.0129831734672306	0.00918049	2	0.00918049	-0.0872716255184044	0.146026745518404	38.55805
0.387228	rep1	0.02080911	reference	0.02080911	0.02647041	0.03213171	0.03213171	0.03779301	0.04345431	0.0160125744813256	0.0113226	2	0.0113226	-0.111735563745812	0.175998983745812	20.80911
0.387228	rep2	0.04345431	reference	0.02080911	0.02647041	0.03213171	0.03213171	0.03779301	0.04345431	0.0160125744813256	0.0113226	2	0.0113226	-0.111735563745812	0.175998983745812	43.45431
0.393576	rep1	0.02080911	reference	0.02080911	0.0258583775	0.030907645	0.030907645	0.0359569125	0.04100618	0.0142814851570994	0.010098535	2	0.010098535	-0.0974064082454259	0.159221698245426	20.80911
0.393576	rep2	0.04100618	reference	0.02080911	0.0258583775	0.030907645	0.030907645	0.0359569125	0.04100618	0.0142814851570994	0.010098535	2	0.010098535	-0.0974064082454259	0.159221698245426	41.00618
0.399924	rep1	0.01958504	reference	0.01958504	0.0243282925	0.029071545	0.029071545	0.0338147975	0.03855805	0.0134159440305202	0.009486505	2	0.009486505	-0.0914659297607449	0.149609019760745	19.58504
0.399924	rep2	0.03855805	reference	0.01958504	0.0243282925	0.029071545	0.029071545	0.0338147975	0.03855805	0.0134159440305202	0.009486505	2	0.009486505	-0.0914659297607449	0.149609019760745	38.55805
0.406272	rep1	0.02203317	reference	0.02203317	0.02616439	0.03029561	0.03029561	0.03442683	0.03855805	0.011684854706294	0.00826244	2	0.00826244	-0.0746886442603592	0.135279864260359	22.03317
0.406272	rep2	0.03855805	reference	0.02203317	0.02616439	0.03029561	0.03029561	0.03442683	0.03855805	0.011684854706294	0.00826244	2	0.00826244	-0.0746886442603592	0.135279864260359	38.55805
0.41262	rep1	0.02142114	reference	0.02142114	0.0264704075	0.031519675	0.031519675	0.0365689425	0.04161821	0.0142814851570994	0.010098535	2	0.010098535	-0.0967943782454259	0.159833728245426	21.42114
0.41262	rep2	0.04161821	reference	0.02142114	0.0264704075	0.031519675	0.031519675	0.0365689425	0.04161821	0.0142814851570994	0.010098535	2	0.010098535	-0.0967943782454259	0.159833728245426	41.61821
0.418968	rep1	0.02019707	reference	0.02019707	0.025552355	0.03090764	0.03090764	0.036262925	0.04161821	0.0151470333547464	0.01071057	2	0.01071057	-0.105183055261131	0.166998335261131	20.19707
0.418968	rep2	0.04161821	reference	0.02019707	0.025552355	0.03090764	0.03090764	0.036262925	0.04161821	0.0151470333547464	0.01071057	2	0.01071057	-0.105183055261131	0.166998335261131	41.61821
0.425316	rep1	0.01958504	reference	0.01958504	0.0246343075	0.029683575	0.029683575	0.0347328425	0.03978211	0.0142814851570994	0.010098535	2	0.010098535	-0.0986304782454259	0.157997628245426	19.58504
0.425316	rep2	0.03978211	reference	0.01958504	0.0246343075	0.029683575	0.029683575	0.0347328425	0.03978211	0.0142814851570994	0.010098535	2	0.010098535	-0.0986304782454259	0.157997628245426	39.78211
0.431664	rep1	0.02080911	reference	0.02080911	0.02570537	0.03060163	0.03060163	0.03549789	0.04039415	0.0138487145938098	0.00979252	2	0.00979252	-0.0938241340030854	0.155027394003085	20.80911
0.431664	rep2	0.04039415	reference	0.02080911	0.02570537	0.03060163	0.03060163	0.03549789	0.04039415	0.0138487145938098	0.00979252	2	0.00979252	-0.0938241340030854	0.155027394003085	40.39415
0.438012	rep1	0.02019707	reference	0.02019707	0.0258583725	0.031519675	0.031519675	0.0371809775	0.04284228	0.0160125815523934	0.011322605	2	0.011322605	-0.112347662276835	0.175387012276835	20.19707
0.438012	rep2	0.04284228	reference	0.02019707	0.0258583725	0.031519675	0.031519675	0.0371809775	0.04284228	0.0160125815523934	0.011322605	2	0.011322605	-0.112347662276835	0.175387012276835	42.84228
0.44436	rep1	0.01958504	reference	0.01958504	0.02524634	0.03090764	0.03090764	0.03656894	0.04223024	0.0160125744813256	0.0113226	2	0.0113226	-0.112959633745812	0.174774913745812	19.58504
0.44436	rep2	0.04223024	reference	0.01958504	0.02524634	0.03090764	0.03090764	0.03656894	0.04223024	0.0160125744813256	0.0113226	2	0.0113226	-0.112959633745812	0.174774913745812	42.23024
0.450708	rep1	0.02080911	reference	0.02080911	0.02570537	0.03060163	0.03060163	0.03549789	0.04039415	0.0138487145938098	0.00979252	2	0.00979252	-0.0938241340030854	0.155027394003085	20.80911
0.450708	rep2	0.04039415	reference	0.02080911	0.02570537	0.03060163	0.03060163	0.03549789	0.04039415	0.0138487145938098	0.00979252	2	0.00979252	-0.0938241340030854	0.155027394003085	40.39415
0.457056	rep1	0.02080911	reference	0.02080911	0.025246345	0.02968358	0.02968358	0.034120815	0.03855805	0.0125503958328732	0.00887447	2	0.00887447	-0.0830772527450403	0.14244441274504	20.80911
0.457056	rep2	0.03855805	reference	0.02080911	0.025246345	0.02968358	0.02968358	0.034120815	0.03855805	0.0125503958328732	0.00887447	2	0.00887447	-0.0830772527450403	0.14244441274504	38.55805
0.463404	rep1	0.02142114	reference	0.02142114	0.0264704075	0.031519675	0.031519675	0.0365689425	0.04161821	0.0142814851570994	0.010098535	2	0.010098535	-0.0967943782454259	0.159833728245426	21.42114
0.463404	rep2	0.04161821	reference	0.02142114	0.0264704075	0.031519675	0.031519675	0.0365689425	0.04161821	0.0142814851570994	0.010098535	2	0.010098535	-0.0967943782454259	0.159833728245426	41.61821
0.469752	rep1	0.02019707	reference	0.02019707	0.0261643875	0.032131705	0.032131705	0.0380990225	0.04406634	0.0168781226789726	0.011934635	2	0.011934635	-0.119512210761516	0.183775620761516	20.19707
0.469752	rep2	0.04406634	reference	0.02019707	0.0261643875	0.032131705	0.032131705	0.0380990225	0.04406634	0.0168781226789726	0.011934635	2	0.011934635	-0.119512210761516	0.183775620761516	44.06634
0.4761	rep1	0.01897301	reference	0.01897301	0.02463431	0.03029561	0.03029561	0.03595691	0.04161821	0.0160125744813256	0.0113226	2	0.0113226	-0.113571663745812	0.174162883745812	18.97301
0.4761	rep2	0.04161821	reference	0.01897301	0.02463431	0.03029561	0.03029561	0.03595691	0.04161821	0.0160125744813256	0.0113226	2	0.0113226	-0.113571663745812	0.174162883745812	41.61821
0.482448	rep1	0.02019707	reference	0.02019707	0.0249403225	0.029683575	0.029683575	0.0344268275	0.03917008	0.0134159440305202	0.00948650500000001	2	0.009486505	-0.0908538997607449	0.150221049760745	20.19707
0.482448	rep2	0.03917008	reference	0.02019707	0.0249403225	0.029683575	0.029683575	0.0344268275	0.03917008	0.0134159440305202	0.00948650500000001	2	0.009486505	-0.0908538997607449	0.150221049760745	39.17008
0.488796	rep1	0.02019707	reference	0.02019707	0.0257053625	0.031213655	0.031213655	0.0367219475	0.04223024	0.015579803918036	0.011016585	2	0.011016585	-0.108765329503471	0.171192639503471	20.19707
0.488796	rep2	0.04223024	reference	0.02019707	0.0257053625	0.031213655	0.031213655	0.0367219475	0.04223024	0.015579803918036	0.011016585	2	0.011016585	-0.108765329503471	0.171192639503471	42.23024
0.495144	rep1	0.02019707	reference	0.02019707	0.0253993475	0.030601625	0.030601625	0.0358039025	0.04100618	0.0147142627914568	0.010404555	2	0.010404555	-0.10160078101879	0.16280403101879	20.19707
0.495144	rep2	0.04100618	reference	0.02019707	0.0253993475	0.030601625	0.030601625	0.0358039025	0.04100618	0.0147142627914568	0.010404555	2	0.010404555	-0.10160078101879	0.16280403101879	41.00618
0.501492	rep1	0.02019707	reference	0.02019707	0.02509333	0.02998959	0.02998959	0.03488585	0.03978211	0.0138487145938098	0.00979252	2	0.00979252	-0.0944361740030854	0.154415354003085	20.19707
0.501492	rep2	0.03978211	reference	0.02019707	0.02509333	0.02998959	0.02998959	0.03488585	0.03978211	0.0138487145938098	0.00979252	2	0.00979252	-0.0944361740030854	0.154415354003085	39.78211
0.50784	rep1	0.02019707	reference	0.02019707	0.0257053625	0.031213655	0.031213655	0.0367219475	0.04223024	0.015579803918036	0.011016585	2	0.011016585	-0.108765329503471	0.171192639503471	20.19707
0.50784	rep2	0.04223024	reference	0.02019707	0.0257053625	0.031213655	0.031213655	0.0367219475	0.04223024	0.015579803918036	0.011016585	2	0.011016585	-0.108765329503471	0.171192639503471	42.23024
0.514188	rep1	0.02142114	reference	0.02142114	0.0264704075	0.031519675	0.031519675	0.0365689425	0.04161821	0.0142814851570994	0.010098535	2	0.010098535	-0.0967943782454259	0.159833728245426	21.42114
0.514188	rep2	0.04161821	reference	0.02142114	0.0264704075	0.031519675	0.031519675	0.0365689425	0.04161821	0.0142814851570994	0.010098535	2	0.010098535	-0.0967943782454259	0.159833728245426	41.61821
0.520536	rep1	0.02019707	reference	0.02019707	0.025552355	0.03090764	0.03090764	0.036262925	0.04161821	0.0151470333547464	0.01071057	2	0.01071057	-0.105183055261131	0.166998335261131	20.19707
0.520536	rep2	0.04161821	reference	0.02019707	0.025552355	0.03090764	0.03090764	0.036262925	0.04161821	0.0151470333547464	0.01071057	2	0.01071057	-0.105183055261131	0.166998335261131	41.61821
0.526884	rep1	0.02019707	reference	0.02019707	0.024787315	0.02937756	0.02937756	0.033967805	0.03855805	0.0129831734672306	0.00918049	2	0.00918049	-0.0872716255184044	0.146026745518404	20.19707
0.526884	rep2	0.03855805	reference	0.02019707	0.024787315	0.02937756	0.02937756	0.033967805	0.03855805	0.0129831734672306	0.00918049	2	0.00918049	-0.0872716255184044	0.146026745518404	38.55805
0.533232	rep1	0.01958504	reference	0.01958504	0.0246343075	0.029683575	0.029683575	0.0347328425	0.03978211	0.0142814851570994	0.010098535	2	0.010098535	-0.0986304782454259	0.157997628245426	19.58504
0.533232	rep2	0.03978211	reference	0.01958504	0.0246343075	0.029683575	0.029683575	0.0347328425	0.03978211	0.0142814851570994	0.010098535	2	0.010098535	-0.0986304782454259	0.157997628245426	39.78211
0.53958	rep1	0.02080911	reference	0.02080911	0.02555236	0.03029561	0.03029561	0.03503886	0.03978211	0.0134159369594524	0.0094865	2	0.0094865	-0.0902418012297212	0.150833021229721	20.80911
0.53958	rep2	0.03978211	reference	0.02080911	0.02555236	0.03029561	0.03029561	0.03503886	0.03978211	0.0134159369594524	0.0094865	2	0.0094865	-0.0902418012297212	0.150833021229721	39.78211
0.545928	rep1	0.02019707	reference	0.02019707	0.0257053625	0.031213655	0.031213655	0.0367219475	0.04223024	0.015579803918036	0.011016585	2	0.011016585	-0.108765329503471	0.171192639503471	20.19707
0.545928	rep2	0.04223024	reference	0.02019707	0.0257053625	0.031213655	0.031213655	0.0367219475	0.04223024	0.015579803918036	0.011016585	2	0.011016585	-0.108765329503471	0.171192639503471	42.23024
0.552276	rep1	0.01958504	reference	0.01958504	0.0244813	0.02937756	0.02937756	0.03427382	0.03917008	0.0138487145938098	0.00979252	2	0.00979252	-0.0950482040030854	0.153803324003085	19.58504
0.552276	rep2	0.03917008	reference	0.01958504	0.0244813	0.02937756	0.02937756	0.03427382	0.03917008	0.0138487145938098	0.00979252	2	0.00979252	-0.0950482040030854	0.153803324003085	39.17008
0.558624	rep1	0.02019707	reference	0.02019707	0.0249403225	0.029683575	0.029683575	0.0344268275	0.03917008	0.0134159440305202	0.00948650500000001	2	0.009486505	-0.0908538997607449	0.150221049760745	20.19707
0.558624	rep2	0.03917008	reference	0.02019707	0.0249403225	0.029683575	0.029683575	0.0344268275	0.03917008	0.0134159440305202	0.00948650500000001	2	0.009486505	-0.0908538997607449	0.150221049760745	39.17008
0.564972	rep1	0.01897301	reference	0.01897301	0.0244813025	0.029989595	0.029989595	0.0354978875	0.04100618	0.015579803918036	0.011016585	2	0.011016585	-0.109989389503471	0.169968579503471	18.97301
0.564972	rep2	0.04100618	reference	0.01897301	0.0244813025	0.029989595	0.029989595	0.0354978875	0.04100618	0.015579803918036	0.011016585	2	0.011016585	-0.109989389503471	0.169968579503471	41.00618
0.57132	rep1	0.02080911	reference	0.02080911	0.0261643925	0.031519675	0.031519675	0.0368749575	0.04223024	0.0151470262836786	0.010710565	2	0.010710565	-0.104570956730107	0.167610306730107	20.80911
0.57132	rep2	0.04223024	reference	0.02080911	0.0261643925	0.031519675	0.031519675	0.0368749575	0.04223024	0.0151470262836786	0.010710565	2	0.010710565	-0.104570956730107	0.167610306730107	42.23024
0.577668	rep1	0.01958504	reference	0.01958504	0.0246343075	0.029683575	0.029683575	0.0347328425	0.03978211	0.0142814851570994	0.010098535	2	0.010098535	-0.0986304782454259	0.157997628245426	19.58504
0.577668	rep2	0.03978211	reference	0.01958504	0.0246343075	0.029683575	0.029683575	0.0347328425	0.03978211	0.0142814851570994	0.010098535	2	0.010098535	-0.0986304782454259	0.157997628245426	39.78211
0.584016	rep1	0.01958504	reference	0.01958504	0.0247873175	0.029989595	0.029989595	0.0351918725	0.04039415	0.0147142627914568	0.010404555	2	0.010404555	-0.10221281101879	0.16219200101879	19.58504
0.584016	rep2	0.04039415	reference	0.01958504	0.0247873175	0.029989595	0.029989595	0.0351918725	0.04039415	0.0147142627914568	0.010404555	2	0.010404555	-0.10221281101879	0.16219200101879	40.39415
0.590364	rep1	0.02019707	reference	0.02019707	0.02524634	0.03029561	0.03029561	0.03534488	0.04039415	0.0142814922281672	0.01009854	2	0.01009854	-0.0980185067764495	0.15860972677645	20.19707
0.590364	rep2	0.04039415	reference	0.02019707	0.02524634	0.03029561	0.03029561	0.03534488	0.04039415	0.0142814922281672	0.01009854	2	0.01009854	-0.0980185067764495	0.15860972677645	40.39415
0.596712	rep1	0.02142114	reference	0.02142114	0.0263174	0.03121366	0.03121366	0.03610992	0.04100618	0.0138487145938098	0.00979252	2	0.00979252	-0.0932121040030854	0.155639424003085	21.42114
0.596712	rep2	0.04100618	reference	0.02142114	0.0263174	0.03121366	0.03121366	0.03610992	0.04100618	0.0138487145938098	0.00979252	2	0.00979252	-0.0932121040030854	0.155639424003085	41.00618
0.60306	rep1	0.02142114	reference	0.02142114	0.0260113825	0.030601625	0.030601625	0.0351918675	0.03978211	0.0129831663961628	0.009180485	2	0.009180485	-0.0860474969873807	0.147250746987381	21.42114
0.60306	rep2	0.03978211	reference	0.02142114	0.0260113825	0.030601625	0.030601625	0.0351918675	0.03978211	0.0129831663961628	0.009180485	2	0.009180485	-0.0860474969873807	0.147250746987381	39.78211
0.609408	rep1	0.02019707	reference	0.02019707	0.02524634	0.03029561	0.03029561	0.03534488	0.04039415	0.0142814922281672	0.01009854	2	0.01009854	-0.0980185067764495	0.15860972677645	20.19707
0.609408	rep2	0.04039415	reference	0.02019707	0.02524634	0.03029561	0.03029561	0.03534488	0.04039415	0.0142814922281672	0.01009854	2	0.01009854	-0.0980185067764495	0.15860972677645	40.39415
0.615756	rep1	0.02080911	reference	0.02080911	0.0258583775	0.030907645	0.030907645	0.0359569125	0.04100618	0.0142814851570994	0.010098535	2	0.010098535	-0.0974064082454259	0.159221698245426	20.80911
0.615756	rep2	0.04100618	reference	0.02080911	0.0258583775	0.030907645	0.030907645	0.0359569125	0.04100618	0.0142814851570994	0.010098535	2	0.010098535	-0.0974064082454259	0.159221698245426	41.00618
0.622104	rep1	0.02080911	reference	0.02080911	0.026011385	0.03121366	0.03121366	0.036415935	0.04161821	0.014714255720389	0.01040455	2	0.01040455	-0.100988682487766	0.163416002487766	20.80911
0.622104	rep2	0.04161821	reference	0.02080911	0.026011385	0.03121366	0.03121366	0.036415935	0.04161821	0.014714255720389	0.01040455	2	0.01040455	-0.100988682487766	0.163416002487766	41.61821
0.628452	rep1	0.02019707	reference	0.02019707	0.0253993475	0.030601625	0.030601625	0.0358039025	0.04100618	0.0147142627914568	0.010404555	2	0.010404555	-0.10160078101879	0.16280403101879	20.19707
0.628452	rep2	0.04100618	reference	0.02019707	0.0253993475	0.030601625	0.030601625	0.0358039025	0.04100618	0.0147142627914568	0.010404555	2	0.010404555	-0.10160078101879	0.16280403101879	41.00618
0.6348	rep1	0.02080911	reference	0.02080911	0.0253993525	0.029989595	0.029989595	0.0345798375	0.03917008	0.0129831663961628	0.009180485	2	0.009180485	-0.0866595269873807	0.146638716987381	20.80911
0.6348	rep2	0.03917008	reference	0.02080911	0.0253993525	0.029989595	0.029989595	0.0345798375	0.03917008	0.0129831663961628	0.009180485	2	0.009180485	-0.0866595269873807	0.146638716987381	39.17008
0.641148	rep1	0.01958504	reference	0.01958504	0.024940325	0.03029561	0.03029561	0.035650895	0.04100618	0.0151470333547464	0.01071057	2	0.01071057	-0.105795085261131	0.166386305261131	19.58504
0.641148	rep2	0.04100618	reference	0.01958504	0.024940325	0.03029561	0.03029561	0.035650895	0.04100618	0.0151470333547464	0.01071057	2	0.01071057	-0.105795085261131	0.166386305261131	41.00618
0.647496	rep1	0.02080911	reference	0.02080911	0.0258583775	0.030907645	0.030907645	0.0359569125	0.04100618	0.0142814851570994	0.010098535	2	0.010098535	-0.0974064082454259	0.159221698245426	20.80911
0.647496	rep2	0.04100618	reference	0.02080911	0.0258583775	0.030907645	0.030907645	0.0359569125	0.04100618	0.0142814851570994	0.010098535	2	0.010098535	-0.0974064082454259	0.159221698245426	41.00618
0.653844	rep1	0.02080911	reference	0.02080911	0.026011385	0.03121366	0.03121366	0.036415935	0.04161821	0.014714255720389	0.01040455	2	0.01040455	-0.100988682487766	0.163416002487766	20.80911
0.653844	rep2	0.04161821	reference	0.02080911	0.026011385	0.03121366	0.03121366	0.036415935	0.04161821	0.014714255720389	0.01040455	2	0.01040455	-0.100988682487766	0.163416002487766	41.61821
0.660192	rep1	0.02019707	reference	0.02019707	0.024787315	0.02937756	0.02937756	0.033967805	0.03855805	0.0129831734672306	0.00918049	2	0.00918049	-0.0872716255184044	0.146026745518404	20.19707
0.660192	rep2	0.03855805	reference	0.02019707	0.024787315	0.02937756	0.02937756	0.033967805	0.03855805	0.0129831734672306	0.00918049	2	0.00918049	-0.0872716255184044	0.146026745518404	38.55805
0.66654	rep1	0.02080911	reference	0.02080911	0.025246345	0.02968358	0.02968358	0.034120815	0.03855805	0.0125503958328732	0.00887447	2	0.00887447	-0.0830772527450403	0.14244441274504	20.80911
0.66654	rep2	0.03855805	reference	0.02080911	0.025246345	0.02968358	0.02968358	0.034120815	0.03855805	0.0125503958328732	0.00887447	2	0.00887447	-0.0830772527450403	0.14244441274504	38.55805
0.672888	rep1	0.02080911	reference	0.02080911	0.026011385	0.03121366	0.03121366	0.036415935	0.04161821	0.014714255720389	0.01040455	2	0.01040455	-0.100988682487766	0.163416002487766	20.80911
0.672888	rep2	0.04161821	reference	0.02080911	0.026011385	0.03121366	0.03121366	0.036415935	0.04161821	0.014714255720389	0.01040455	2	0.01040455	-0.100988682487766	0.163416002487766	41.61821
0.679236	rep1	0.02080911	reference	0.02080911	0.0258583775	0.030907645	0.030907645	0.0359569125	0.04100618	0.0142814851570994	0.010098535	2	0.010098535	-0.0974064082454259	0.159221698245426	20.80911
0.679236	rep2	0.04100618	reference	0.02080911	0.0258583775	0.030907645	0.030907645	0.0359569125	0.04100618	0.0142814851570994	0.010098535	2	0.010098535	-0.0974064082454259	0.159221698245426	41.00618
0.685584	rep1	0.02019707	reference	0.02019707	0.0246343075	0.029071545	0.029071545	0.0335087825	0.03794602	0.012550402903941	0.008874475	2	0.008874475	-0.0836893512760639	0.141832441276064	20.19707
0.685584	rep2	0.03794602	reference	0.02019707	0.0246343075	0.029071545	0.029071545	0.0335087825	0.03794602	0.012550402903941	0.008874475	2	0.008874475	-0.0836893512760639	0.141832441276064	37.94602
0.691932	rep1	0.02142114	reference	0.02142114	0.0261643925	0.030907645	0.030907645	0.0356508975	0.04039415	0.0134159440305202	0.009486505	2	0.009486505	-0.0896298297607449	0.151445119760745	21.42114
0.691932	rep2	0.04039415	reference	0.02142114	0.0261643925	0.030907645	0.030907645	0.0356508975	0.04039415	0.0134159440305202	0.009486505	2	0.009486505	-0.0896298297607449	0.151445119760745	40.39415
0.69828	rep1	0.02019707	reference	0.02019707	0.025552355	0.03090764	0.03090764	0.036262925	0.04161821	0.0151470333547464	0.01071057	2	0.01071057	-0.105183055261131	0.166998335261131	20.19707
0.69828	rep2	0.04161821	reference	0.02019707	0.025552355	0.03090764	0.03090764	0.036262925	0.04161821	0.0151470333547464	0.01071057	2	0.01071057	-0.105183055261131	0.166998335261131	41.61821
0.704628	rep1	0.02080911	reference	0.02080911	0.0261643925	0.031519675	0.031519675	0.0368749575	0.04223024	0.0151470262836786	0.010710565	2	0.010710565	-0.104570956730107	0.167610306730107	20.80911
0.704628	rep2	0.04223024	reference	0.02080911	0.0261643925	0.031519675	0.031519675	0.0368749575	0.04223024	0.0151470262836786	0.010710565	2	0.010710565	-0.104570956730107	0.167610306730107	42.23024
0.710976	rep1	0.01958504	reference	0.01958504	0.0244813	0.02937756	0.02937756	0.03427382	0.03917008	0.0138487145938098	0.00979252	2	0.00979252	-0.0950482040030854	0.153803324003085	19.58504
0.710976	rep2	0.03917008	reference	0.01958504	0.0244813	0.02937756	0.02937756	0.03427382	0.03917008	0.0138487145938098	0.00979252	2	0.00979252	-0.0950482040030854	0.153803324003085	39.17008
0.717324	rep1	0.02019707	reference	0.02019707	0.024787315	0.02937756	0.02937756	0.033967805	0.03855805	0.0129831734672306	0.00918049	2	0.00918049	-0.0872716255184044	0.146026745518404	20.19707
0.717324	rep2	0.03855805	reference	0.02019707	0.024787315	0.02937756	0.02937756	0.033967805	0.03855805	0.0129831734672306	0.00918049	2	0.00918049	-0.0872716255184044	0.146026745518404	38.55805
0.723672	rep1	0.02019707	reference	0.02019707	0.0257053625	0.031213655	0.031213655	0.0367219475	0.04223024	0.015579803918036	0.011016585	2	0.011016585	-0.108765329503471	0.171192639503471	20.19707
0.723672	rep2	0.04223024	reference	0.02019707	0.0257053625	0.031213655	0.031213655	0.0367219475	0.04223024	0.015579803918036	0.011016585	2	0.011016585	-0.108765329503471	0.171192639503471	42.23024
0.73002	rep1	0.01958504	reference	0.01958504	0.025705365	0.03182569	0.03182569	0.037946015	0.04406634	0.0173108932422622	0.01224065	2	0.01224065	-0.123706515003857	0.187357895003857	19.58504
0.73002	rep2	0.04406634	reference	0.01958504	0.025705365	0.03182569	0.03182569	0.037946015	0.04406634	0.0173108932422622	0.01224065	2	0.01224065	-0.123706515003857	0.187357895003857	44.06634
0.736368	rep1	0.02080911	reference	0.02080911	0.026011385	0.03121366	0.03121366	0.036415935	0.04161821	0.014714255720389	0.01040455	2	0.01040455	-0.100988682487766	0.163416002487766	20.80911
0.736368	rep2	0.04161821	reference	0.02080911	0.026011385	0.03121366	0.03121366	0.036415935	0.04161821	0.014714255720389	0.01040455	2	0.01040455	-0.100988682487766	0.163416002487766	41.61821
0.742716	rep1	0.02142114	reference	0.02142114	0.0261643925	0.030907645	0.030907645	0.0356508975	0.04039415	0.0134159440305202	0.009486505	2	0.009486505	-0.0896298297607449	0.151445119760745	21.42114
0.742716	rep2	0.04039415	reference	0.02142114	0.0261643925	0.030907645	0.030907645	0.0356508975	0.04039415	0.0134159440305202	0.009486505	2	0.009486505	-0.0896298297607449	0.151445119760745	40.39415
0.749064	rep1	0.02080911	reference	0.02080911	0.02570537	0.03060163	0.03060163	0.03549789	0.04039415	0.0138487145938098	0.00979252	2	0.00979252	-0.0938241340030854	0.155027394003085	20.80911
0.749064	rep2	0.04039415	reference	0.02080911	0.02570537	0.03060163	0.03060163	0.03549789	0.04039415	0.0138487145938098	0.00979252	2	0.00979252	-0.0938241340030854	0.155027394003085	40.39415
0.755412	rep1	0.02080911	reference	0.02080911	0.0258583775	0.030907645	0.030907645	0.0359569125	0.04100618	0.0142814851570994	0.010098535	2	0.010098535	-0.0974064082454259	0.159221698245426	20.80911
0.755412	rep2	0.04100618	reference	0.02080911	0.0258583775	0.030907645	0.030907645	0.0359569125	0.04100618	0.0142814851570994	0.010098535	2	0.010098535	-0.0974064082454259	0.159221698245426	41.00618
0.76176	rep1	0.01958504	reference	0.01958504	0.0243282925	0.029071545	0.029071545	0.0338147975	0.03855805	0.0134159440305202	0.009486505	2	0.009486505	-0.0914659297607449	0.149609019760745	19.58504
0.76176	rep2	0.03855805	reference	0.01958504	0.0243282925	0.029071545	0.029071545	0.0338147975	0.03855805	0.0134159440305202	0.009486505	2	0.009486505	-0.0914659297607449	0.149609019760745	38.55805
0.768108	rep1	0.02019707	reference	0.02019707	0.02524634	0.03029561	0.03029561	0.03534488	0.04039415	0.0142814922281672	0.01009854	2	0.01009854	-0.0980185067764495	0.15860972677645	20.19707
0.768108	rep2	0.04039415	reference	0.02019707	0.02524634	0.03029561	0.03029561	0.03534488	0.04039415	0.0142814922281672	0.01009854	2	0.01009854	-0.0980185067764495	0.15860972677645	40.39415
0.774456	rep1	0.02142114	reference	0.02142114	0.0263174	0.03121366	0.03121366	0.03610992	0.04100618	0.0138487145938098	0.00979252	2	0.00979252	-0.0932121040030854	0.155639424003085	21.42114
0.774456	rep2	0.04100618	reference	0.02142114	0.0263174	0.03121366	0.03121366	0.03610992	0.04100618	0.0138487145938098	0.00979252	2	0.00979252	-0.0932121040030854	0.155639424003085	41.00618
0.780804	rep1	0.02019707	reference	0.02019707	0.025552355	0.03090764	0.03090764	0.036262925	0.04161821	0.0151470333547464	0.01071057	2	0.01071057	-0.105183055261131	0.166998335261131	20.19707
0.780804	rep2	0.04161821	reference	0.02019707	0.025552355	0.03090764	0.03090764	0.036262925	0.04161821	0.0151470333547464	0.01071057	2	0.01071057	-0.105183055261131	0.166998335261131	41.61821
0.787152	rep1	0.02019707	reference	0.02019707	0.02524634	0.03029561	0.03029561	0.03534488	0.04039415	0.0142814922281672	0.01009854	2	0.01009854	-0.0980185067764495	0.15860972677645	20.19707
0.787152	rep2	0.04039415	reference	0.02019707	0.02524634	0.03029561	0.03029561	0.03534488	0.04039415	0.0142814922281672	0.01009854	2	0.01009854	-0.0980185067764495	0.15860972677645	40.39415
0.7935	rep1	0.01958504	reference	0.01958504	0.0247873175	0.029989595	0.029989595	0.0351918725	0.04039415	0.0147142627914568	0.010404555	2	0.010404555	-0.10221281101879	0.16219200101879	19.58504
0.7935	rep2	0.04039415	reference	0.01958504	0.0247873175	0.029989595	0.029989595	0.0351918725	0.04039415	0.0147142627914568	0.010404555	2	0.010404555	-0.10221281101879	0.16219200101879	40.39415
0.799848	rep1	0.02142114	reference	0.02142114	0.0263174	0.03121366	0.03121366	0.03610992	0.04100618	0.0138487145938098	0.00979252	2	0.00979252	-0.0932121040030854	0.155639424003085	21.42114
0.799848	rep2	0.04100618	reference	0.02142114	0.0263174	0.03121366	0.03121366	0.03610992	0.04100618	0.0138487145938098	0.00979252	2	0.00979252	-0.0932121040030854	0.155639424003085	41.00618
0.806196	rep1	0.02080911	reference	0.02080911	0.026011385	0.03121366	0.03121366	0.036415935	0.04161821	0.014714255720389	0.01040455	2	0.01040455	-0.100988682487766	0.163416002487766	20.80911
0.806196	rep2	0.04161821	reference	0.02080911	0.026011385	0.03121366	0.03121366	0.036415935	0.04161821	0.014714255720389	0.01040455	2	0.01040455	-0.100988682487766	0.163416002487766	41.61821
0.812544	rep1	0.02142114	reference	0.02142114	0.0263174	0.03121366	0.03121366	0.03610992	0.04100618	0.0138487145938098	0.00979252	2	0.00979252	-0.0932121040030854	0.155639424003085	21.42114
0.812544	rep2	0.04100618	reference	0.02142114	0.0263174	0.03121366	0.03121366	0.03610992	0.04100618	0.0138487145938098	0.00979252	2	0.00979252	-0.0932121040030854	0.155639424003085	41.00618
0.818892	rep1	0.02080911	reference	0.02080911	0.02555236	0.03029561	0.03029561	0.03503886	0.03978211	0.0134159369594524	0.0094865	2	0.0094865	-0.0902418012297212	0.150833021229721	20.80911
0.818892	rep2	0.03978211	reference	0.02080911	0.02555236	0.03029561	0.03029561	0.03503886	0.03978211	0.0134159369594524	0.0094865	2	0.0094865	-0.0902418012297212	0.150833021229721	39.78211
0.82524	rep1	0.02142114	reference	0.02142114	0.0263174	0.03121366	0.03121366	0.03610992	0.04100618	0.0138487145938098	0.00979252	2	0.00979252	-0.0932121040030854	0.155639424003085	21.42114
0.82524	rep2	0.04100618	reference	0.02142114	0.0263174	0.03121366	0.03121366	0.03610992	0.04100618	0.0138487145938098	0.00979252	2	0.00979252	-0.0932121040030854	0.155639424003085	41.00618
0.831588	rep1	0.02142114	reference	0.02142114	0.0263174	0.03121366	0.03121366	0.03610992	0.04100618	0.0138487145938098	0.00979252	2	0.00979252	-0.0932121040030854	0.155639424003085	21.42114
0.831588	rep2	0.04100618	reference	0.02142114	0.0263174	0.03121366	0.03121366	0.03610992	0.04100618	0.0138487145938098	0.00979252	2	0.00979252	-0.0932121040030854	0.155639424003085	41.00618
0.837936	rep1	0.02080911	reference	0.02080911	0.0258583775	0.030907645	0.030907645	0.0359569125	0.04100618	0.0142814851570994	0.010098535	2	0.010098535	-0.0974064082454259	0.159221698245426	20.80911
0.837936	rep2	0.04100618	reference	0.02080911	0.0258583775	0.030907645	0.030907645	0.0359569125	0.04100618	0.0142814851570994	0.010098535	2	0.010098535	-0.0974064082454259	0.159221698245426	41.00618
0.844284	rep1	0.02080911	reference	0.02080911	0.02570537	0.03060163	0.03060163	0.03549789	0.04039415	0.0138487145938098	0.00979252	2	0.00979252	-0.0938241340030854	0.155027394003085	20.80911
0.844284	rep2	0.04039415	reference	0.02080911	0.02570537	0.03060163	0.03060163	0.03549789	0.04039415	0.0138487145938098	0.00979252	2	0.00979252	-0.0938241340030854	0.155027394003085	40.39415
0.850632	rep1	0.02080911	reference	0.02080911	0.026011385	0.03121366	0.03121366	0.036415935	0.04161821	0.014714255720389	0.01040455	2	0.01040455	-0.100988682487766	0.163416002487766	20.80911
0.850632	rep2	0.04161821	reference	0.02080911	0.026011385	0.03121366	0.03121366	0.036415935	0.04161821	0.014714255720389	0.01040455	2	0.01040455	-0.100988682487766	0.163416002487766	41.61821
0.85698	rep1	0.02080911	reference	0.02080911	0.0258583775	0.030907645	0.030907645	0.0359569125	0.04100618	0.0142814851570994	0.010098535	2	0.010098535	-0.0974064082454259	0.159221698245426	20.80911
0.85698	rep2	0.04100618	reference	0.02080911	0.0258583775	0.030907645	0.030907645	0.0359569125	0.04100618	0.0142814851570994	0.010098535	2	0.010098535	-0.0974064082454259	0.159221698245426	41.00618
0.863328	rep1	0.02080911	reference	0.02080911	0.0258583775	0.030907645	0.030907645	0.0359569125	0.04100618	0.0142814851570994	0.010098535	2	0.010098535	-0.0974064082454259	0.159221698245426	20.80911
0.863328	rep2	0.04100618	reference	0.02080911	0.0258583775	0.030907645	0.030907645	0.0359569125	0.04100618	0.0142814851570994	0.010098535	2	0.010098535	-0.0974064082454259	0.159221698245426	41.00618
0.869676	rep1	0.02080911	reference	0.02080911	0.02555236	0.03029561	0.03029561	0.03503886	0.03978211	0.0134159369594524	0.0094865	2	0.0094865	-0.0902418012297212	0.150833021229721	20.80911
0.869676	rep2	0.03978211	reference	0.02080911	0.02555236	0.03029561	0.03029561	0.03503886	0.03978211	0.0134159369594524	0.0094865	2	0.0094865	-0.0902418012297212	0.150833021229721	39.78211
0.876024	rep1	0.02019707	reference	0.02019707	0.025552355	0.03090764	0.03090764	0.036262925	0.04161821	0.0151470333547464	0.01071057	2	0.01071057	-0.105183055261131	0.166998335261131	20.19707
0.876024	rep2	0.04161821	reference	0.02019707	0.025552355	0.03090764	0.03090764	0.036262925	0.04161821	0.0151470333547464	0.01071057	2	0.01071057	-0.105183055261131	0.166998335261131	41.61821
0.882372	rep1	0.02203317	reference	0.02203317	0.0270824375	0.032131705	0.032131705	0.0371809725	0.04223024	0.0142814851570994	0.010098535	2	0.010098535	-0.0961823482454259	0.160445758245426	22.03317
0.882372	rep2	0.04223024	reference	0.02203317	0.0270824375	0.032131705	0.032131705	0.0371809725	0.04223024	0.0142814851570994	0.010098535	2	0.010098535	-0.0961823482454259	0.160445758245426	42.23024
0.88872	rep1	0.02080911	reference	0.02080911	0.026011385	0.03121366	0.03121366	0.036415935	0.04161821	0.014714255720389	0.01040455	2	0.01040455	-0.100988682487766	0.163416002487766	20.80911
0.88872	rep2	0.04161821	reference	0.02080911	0.026011385	0.03121366	0.03121366	0.036415935	0.04161821	0.014714255720389	0.01040455	2	0.01040455	-0.100988682487766	0.163416002487766	41.61821
0.895068	rep1	0.01958504	reference	0.01958504	0.0246343075	0.029683575	0.029683575	0.0347328425	0.03978211	0.0142814851570994	0.010098535	2	0.010098535	-0.0986304782454259	0.157997628245426	19.58504
0.895068	rep2	0.03978211	reference	0.01958504	0.0246343075	0.029683575	0.029683575	0.0347328425	0.03978211	0.0142814851570994	0.010098535	2	0.010098535	-0.0986304782454259	0.157997628245426	39.78211
0.901416	rep1	0.02019707	reference	0.02019707	0.02524634	0.03029561	0.03029561	0.03534488	0.04039415	0.0142814922281672	0.01009854	2	0.01009854	-0.0980185067764495	0.15860972677645	20.19707
0.901416	rep2	0.04039415	reference	0.02019707	0.02524634	0.03029561	0.03029561	0.03534488	0.04039415	0.0142814922281672	0.01009854	2	0.01009854	-0.0980185067764495	0.15860972677645	40.39415
0.907764	rep1	0.02019707	reference	0.02019707	0.0263173975	0.032437725	0.032437725	0.0385580525	0.04467838	0.01731090031333	0.012240655	2	0.012240655	-0.12309454353488	0.18796999353488	20.19707
0.907764	rep2	0.04467838	reference	0.02019707	0.0263173975	0.032437725	0.032437725	0.0385580525	0.04467838	0.01731090031333	0.012240655	2	0.012240655	-0.12309454353488	0.18796999353488	44.67838
0.914112	rep1	0.02080911	reference	0.02080911	0.026011385	0.03121366	0.03121366	0.036415935	0.04161821	0.014714255720389	0.01040455	2	0.01040455	-0.100988682487766	0.163416002487766	20.80911
0.914112	rep2	0.04161821	reference	0.02080911	0.026011385	0.03121366	0.03121366	0.036415935	0.04161821	0.014714255720389	0.01040455	2	0.01040455	-0.100988682487766	0.163416002487766	41.61821
0.92046	rep1	0.02080911	reference	0.02080911	0.0249403275	0.029071545	0.029071545	0.0332027625	0.03733398	0.0116848476352261	0.00826243500000001	2	0.008262435	-0.0759126457293356	0.134055735729336	20.80911
0.92046	rep2	0.03733398	reference	0.02080911	0.0249403275	0.029071545	0.029071545	0.0332027625	0.03733398	0.0116848476352261	0.00826243500000001	2	0.008262435	-0.0759126457293356	0.134055735729336	37.33398
0.926808	rep1	0.02080911	reference	0.02080911	0.02555236	0.03029561	0.03029561	0.03503886	0.03978211	0.0134159369594524	0.0094865	2	0.0094865	-0.0902418012297212	0.150833021229721	20.80911
0.926808	rep2	0.03978211	reference	0.02080911	0.02555236	0.03029561	0.03029561	0.03503886	0.03978211	0.0134159369594524	0.0094865	2	0.0094865	-0.0902418012297212	0.150833021229721	39.78211
0.933156	rep1	0.02080911	reference	0.02080911	0.0261643925	0.031519675	0.031519675	0.0368749575	0.04223024	0.0151470262836786	0.010710565	2	0.010710565	-0.104570956730107	0.167610306730107	20.80911
0.933156	rep2	0.04223024	reference	0.02080911	0.0261643925	0.031519675	0.031519675	0.0368749575	0.04223024	0.0151470262836786	0.010710565	2	0.010710565	-0.104570956730107	0.167610306730107	42.23024
0.939504	rep1	0.02142114	reference	0.02142114	0.026623415	0.03182569	0.03182569	0.037027965	0.04223024	0.014714255720389	0.01040455	2	0.01040455	-0.100376652487766	0.164028032487766	21.42114
0.939504	rep2	0.04223024	reference	0.02142114	0.026623415	0.03182569	0.03182569	0.037027965	0.04223024	0.014714255720389	0.01040455	2	0.01040455	-0.100376652487766	0.164028032487766	42.23024
0.945852	rep1	0.02080911	reference	0.02080911	0.02555236	0.03029561	0.03029561	0.03503886	0.03978211	0.0134159369594524	0.0094865	2	0.0094865	-0.0902418012297212	0.150833021229721	20.80911
0.945852	rep2	0.03978211	reference	0.02080911	0.02555236	0.03029561	0.03029561	0.03503886	0.03978211	0.0134159369594524	0.0094865	2	0.0094865	-0.0902418012297212	0.150833021229721	39.78211
0.9522	rep1	0.02080911	reference	0.02080911	0.02555236	0.03029561	0.03029561	0.03503886	0.03978211	0.0134159369594524	0.0094865	2	0.0094865	-0.0902418012297212	0.150833021229721	20.80911
0.9522	rep2	0.03978211	reference	0.02080911	0.02555236	0.03029561	0.03029561	0.03503886	0.03978211	0.0134159369594524	0.0094865	2	0.0094865	-0.0902418012297212	0.150833021229721	39.78211
0.958548	rep1	0.02142114	reference	0.02142114	0.0264704075	0.031519675	0.031519675	0.0365689425	0.04161821	0.0142814851570994	0.010098535	2	0.010098535	-0.0967943782454259	0.159833728245426	21.42114
0.958548	rep2	0.04161821	reference	0.02142114	0.0264704075	0.031519675	0.031519675	0.0365689425	0.04161821	0.0142814851570994	0.010098535	2	0.010098535	-0.0967943782454259	0.159833728245426	41.61821
0.964896	rep1	0.02080911	reference	0.02080911	0.026011385	0.03121366	0.03121366	0.036415935	0.04161821	0.014714255720389	0.01040455	2	0.01040455	-0.100988682487766	0.163416002487766	20.80911
0.964896	rep2	0.04161821	reference	0.02080911	0.026011385	0.03121366	0.03121366	0.036415935	0.04161821	0.014714255720389	0.01040455	2	0.01040455	-0.100988682487766	0.163416002487766	41.61821
0.971244	rep1	0.02019707	reference	0.02019707	0.0249403225	0.029683575	0.029683575	0.0344268275	0.03917008	0.0134159440305202	0.00948650500000001	2	0.009486505	-0.0908538997607449	0.150221049760745	20.19707
0.971244	rep2	0.03917008	reference	0.02019707	0.0249403225	0.029683575	0.029683575	0.0344268275	0.03917008	0.0134159440305202	0.00948650500000001	2	0.009486505	-0.0908538997607449	0.150221049760745	39.17008
0.977592	rep1	0.02019707	reference	0.02019707	0.024787315	0.02937756	0.02937756	0.033967805	0.03855805	0.0129831734672306	0.00918049	2	0.00918049	-0.0872716255184044	0.146026745518404	20.19707
0.977592	rep2	0.03855805	reference	0.02019707	0.024787315	0.02937756	0.02937756	0.033967805	0.03855805	0.0129831734672306	0.00918049	2	0.00918049	-0.0872716255184044	0.146026745518404	38.55805
0.98394	rep1	0.02080911	reference	0.02080911	0.0263174025	0.031825695	0.031825695	0.0373339875	0.04284228	0.015579803918036	0.011016585	2	0.011016585	-0.108153289503471	0.171804679503471	20.80911
0.98394	rep2	0.04284228	reference	0.02080911	0.0263174025	0.031825695	0.031825695	0.0373339875	0.04284228	0.015579803918036	0.011016585	2	0.011016585	-0.108153289503471	0.171804679503471	42.84228
0.990288	rep1	0.02019707	reference	0.02019707	0.025552355	0.03090764	0.03090764	0.036262925	0.04161821	0.0151470333547464	0.01071057	2	0.01071057	-0.105183055261131	0.166998335261131	20.19707
0.990288	rep2	0.04161821	reference	0.02019707	0.025552355	0.03090764	0.03090764	0.036262925	0.04161821	0.0151470333547464	0.01071057	2	0.01071057	-0.105183055261131	0.166998335261131	41.61821
0.996636	rep1	0.02080911	reference	0.02080911	0.02555236	0.03029561	0.03029561	0.03503886	0.03978211	0.0134159369594524	0.0094865	2	0.0094865	-0.0902418012297212	0.150833021229721	20.80911
0.996636	rep2	0.03978211	reference	0.02080911	0.02555236	0.03029561	0.03029561	0.03503886	0.03978211	0.0134159369594524	0.0094865	2	0.0094865	-0.0902418012297212	0.150833021229721	39.78211
1.002984	rep1	0.02142114	reference	0.02142114	0.025858375	0.03029561	0.03029561	0.034732845	0.03917008	0.0125503958328732	0.00887447	2	0.00887447	-0.0824652227450402	0.14305644274504	21.42114
1.002984	rep2	0.03917008	reference	0.02142114	0.025858375	0.03029561	0.03029561	0.034732845	0.03917008	0.0125503958328732	0.00887447	2	0.00887447	-0.0824652227450402	0.14305644274504	39.17008
1.009332	rep1	0.02142114	reference	0.02142114	0.0261643925	0.030907645	0.030907645	0.0356508975	0.04039415	0.0134159440305202	0.009486505	2	0.009486505	-0.0896298297607449	0.151445119760745	21.42114
1.009332	rep2	0.04039415	reference	0.02142114	0.0261643925	0.030907645	0.030907645	0.0356508975	0.04039415	0.0134159440305202	0.009486505	2	0.009486505	-0.0896298297607449	0.151445119760745	40.39415
1.01568	rep1	0.02080911	reference	0.02080911	0.0261643925	0.031519675	0.031519675	0.0368749575	0.04223024	0.0151470262836786	0.010710565	2	0.010710565	-0.104570956730107	0.167610306730107	20.80911
1.01568	rep2	0.04223024	reference	0.02080911	0.0261643925	0.031519675	0.031519675	0.0368749575	0.04223024	0.0151470262836786	0.010710565	2	0.010710565	-0.104570956730107	0.167610306730107	42.23024
1.022028	rep1	0.02080911	reference	0.02080911	0.02570537	0.03060163	0.03060163	0.03549789	0.04039415	0.0138487145938098	0.00979252	2	0.00979252	-0.0938241340030854	0.155027394003085	20.80911
1.022028	rep2	0.04039415	reference	0.02080911	0.02570537	0.03060163	0.03060163	0.03549789	0.04039415	0.0138487145938098	0.00979252	2	0.00979252	-0.0938241340030854	0.155027394003085	40.39415
1.028376	rep1	0.02080911	reference	0.02080911	0.0253993525	0.029989595	0.029989595	0.0345798375	0.03917008	0.0129831663961628	0.009180485	2	0.009180485	-0.0866595269873807	0.146638716987381	20.80911
1.028376	rep2	0.03917008	reference	0.02080911	0.0253993525	0.029989595	0.029989595	0.0345798375	0.03917008	0.0129831663961628	0.009180485	2	0.009180485	-0.0866595269873807	0.146638716987381	39.17008
1.034724	rep1	0.02080911	reference	0.02080911	0.026011385	0.03121366	0.03121366	0.036415935	0.04161821	0.014714255720389	0.01040455	2	0.01040455	-0.100988682487766	0.163416002487766	20.80911
1.034724	rep2	0.04161821	reference	0.02080911	0.026011385	0.03121366	0.03121366	0.036415935	0.04161821	0.014714255720389	0.01040455	2	0.01040455	-0.100988682487766	0.163416002487766	41.61821
1.041072	rep1	0.02019707	reference	0.02019707	0.025552355	0.03090764	0.03090764	0.036262925	0.04161821	0.0151470333547464	0.01071057	2	0.01071057	-0.105183055261131	0.166998335261131	20.19707
1.041072	rep2	0.04161821	reference	0.02019707	0.025552355	0.03090764	0.03090764	0.036262925	0.04161821	0.0151470333547464	0.01071057	2	0.01071057	-0.105183055261131	0.166998335261131	41.61821
1.04742	rep1	0.02019707	reference	0.02019707	0.02509333	0.02998959	0.02998959	0.03488585	0.03978211	0.0138487145938098	0.00979252	2	0.00979252	-0.0944361740030854	0.154415354003085	20.19707
1.04742	rep2	0.03978211	reference	0.02019707	0.02509333	0.02998959	0.02998959	0.03488585	0.03978211	0.0138487145938098	0.00979252	2	0.00979252	-0.0944361740030854	0.154415354003085	39.78211
1.053768	rep1	0.02080911	reference	0.02080911	0.02570537	0.03060163	0.03060163	0.03549789	0.04039415	0.0138487145938098	0.00979252	2	0.00979252	-0.0938241340030854	0.155027394003085	20.80911
1.053768	rep2	0.04039415	reference	0.02080911	0.02570537	0.03060163	0.03060163	0.03549789	0.04039415	0.0138487145938098	0.00979252	2	0.00979252	-0.0938241340030854	0.155027394003085	40.39415
1.060116	rep1	0.02080911	reference	0.02080911	0.0258583775	0.030907645	0.030907645	0.0359569125	0.04100618	0.0142814851570994	0.010098535	2	0.010098535	-0.0974064082454259	0.159221698245426	20.80911
1.060116	rep2	0.04100618	reference	0.02080911	0.0258583775	0.030907645	0.030907645	0.0359569125	0.04100618	0.0142814851570994	0.010098535	2	0.010098535	-0.0974064082454259	0.159221698245426	41.00618
1.066464	rep1	0.01958504	reference	0.01958504	0.024940325	0.03029561	0.03029561	0.035650895	0.04100618	0.0151470333547464	0.01071057	2	0.01071057	-0.105795085261131	0.166386305261131	19.58504
1.066464	rep2	0.04100618	reference	0.01958504	0.024940325	0.03029561	0.03029561	0.035650895	0.04100618	0.0151470333547464	0.01071057	2	0.01071057	-0.105795085261131	0.166386305261131	41.00618
1.072812	rep1	0.01958504	reference	0.01958504	0.024940325	0.03029561	0.03029561	0.035650895	0.04100618	0.0151470333547464	0.01071057	2	0.01071057	-0.105795085261131	0.166386305261131	19.58504
1.072812	rep2	0.04100618	reference	0.01958504	0.024940325	0.03029561	0.03029561	0.035650895	0.04100618	0.0151470333547464	0.01071057	2	0.01071057	-0.105795085261131	0.166386305261131	41.00618
1.07916	rep1	0.02080911	reference	0.02080911	0.02570537	0.03060163	0.03060163	0.03549789	0.04039415	0.0138487145938098	0.00979252	2	0.00979252	-0.0938241340030854	0.155027394003085	20.80911
1.07916	rep2	0.04039415	reference	0.02080911	0.02570537	0.03060163	0.03060163	0.03549789	0.04039415	0.0138487145938098	0.00979252	2	0.00979252	-0.0938241340030854	0.155027394003085	40.39415
1.085508	rep1	0.02080911	reference	0.02080911	0.02570537	0.03060163	0.03060163	0.03549789	0.04039415	0.0138487145938098	0.00979252	2	0.00979252	-0.0938241340030854	0.155027394003085	20.80911
1.085508	rep2	0.04039415	reference	0.02080911	0.02570537	0.03060163	0.03060163	0.03549789	0.04039415	0.0138487145938098	0.00979252	2	0.00979252	-0.0938241340030854	0.155027394003085	40.39415
1.091856	rep1	0.02142114	reference	0.02142114	0.0264704075	0.031519675	0.031519675	0.0365689425	0.04161821	0.0142814851570994	0.010098535	2	0.010098535	-0.0967943782454259	0.159833728245426	21.42114
1.091856	rep2	0.04161821	reference	0.02142114	0.0264704075	0.031519675	0.031519675	0.0365689425	0.04161821	0.0142814851570994	0.010098535	2	0.010098535	-0.0967943782454259	0.159833728245426	41.61821
1.098204	rep1	0.02080911	reference	0.02080911	0.02570537	0.03060163	0.03060163	0.03549789	0.04039415	0.0138487145938098	0.00979252	2	0.00979252	-0.0938241340030854	0.155027394003085	20.80911
1.098204	rep2	0.04039415	reference	0.02080911	0.02570537	0.03060163	0.03060163	0.03549789	0.04039415	0.0138487145938098	0.00979252	2	0.00979252	-0.0938241340030854	0.155027394003085	40.39415
1.104552	rep1	0.02019707	reference	0.02019707	0.0249403225	0.029683575	0.029683575	0.0344268275	0.03917008	0.0134159440305202	0.00948650500000001	2	0.009486505	-0.0908538997607449	0.150221049760745	20.19707
1.104552	rep2	0.03917008	reference	0.02019707	0.0249403225	0.029683575	0.029683575	0.0344268275	0.03917008	0.0134159440305202	0.00948650500000001	2	0.009486505	-0.0908538997607449	0.150221049760745	39.17008
1.1109	rep1	0.02080911	reference	0.02080911	0.0258583775	0.030907645	0.030907645	0.0359569125	0.04100618	0.0142814851570994	0.010098535	2	0.010098535	-0.0974064082454259	0.159221698245426	20.80911
1.1109	rep2	0.04100618	reference	0.02080911	0.0258583775	0.030907645	0.030907645	0.0359569125	0.04100618	0.0142814851570994	0.010098535	2	0.010098535	-0.0974064082454259	0.159221698245426	41.00618
1.117248	rep1	0.02142114	reference	0.02142114	0.0264704075	0.031519675	0.031519675	0.0365689425	0.04161821	0.0142814851570994	0.010098535	2	0.010098535	-0.0967943782454259	0.159833728245426	21.42114
1.117248	rep2	0.04161821	reference	0.02142114	0.0264704075	0.031519675	0.031519675	0.0365689425	0.04161821	0.0142814851570994	0.010098535	2	0.010098535	-0.0967943782454259	0.159833728245426	41.61821
1.123596	rep1	0.02019707	reference	0.02019707	0.0253993475	0.030601625	0.030601625	0.0358039025	0.04100618	0.0147142627914568	0.010404555	2	0.010404555	-0.10160078101879	0.16280403101879	20.19707
1.123596	rep2	0.04100618	reference	0.02019707	0.0253993475	0.030601625	0.030601625	0.0358039025	0.04100618	0.0147142627914568	0.010404555	2	0.010404555	-0.10160078101879	0.16280403101879	41.00618
1.129944	rep1	0.02019707	reference	0.02019707	0.0253993475	0.030601625	0.030601625	0.0358039025	0.04100618	0.0147142627914568	0.010404555	2	0.010404555	-0.10160078101879	0.16280403101879	20.19707
1.129944	rep2	0.04100618	reference	0.02019707	0.0253993475	0.030601625	0.030601625	0.0358039025	0.04100618	0.0147142627914568	0.010404555	2	0.010404555	-0.10160078101879	0.16280403101879	41.00618
1.136292	rep1	0.02080911	reference	0.02080911	0.0258583775	0.030907645	0.030907645	0.0359569125	0.04100618	0.0142814851570994	0.010098535	2	0.010098535	-0.0974064082454259	0.159221698245426	20.80911
1.136292	rep2	0.04100618	reference	0.02080911	0.0258583775	0.030907645	0.030907645	0.0359569125	0.04100618	0.0142814851570994	0.010098535	2	0.010098535	-0.0974064082454259	0.159221698245426	41.00618
1.14264	rep1	0.02080911	reference	0.02080911	0.026011385	0.03121366	0.03121366	0.036415935	0.04161821	0.014714255720389	0.01040455	2	0.01040455	-0.100988682487766	0.163416002487766	20.80911
1.14264	rep2	0.04161821	reference	0.02080911	0.026011385	0.03121366	0.03121366	0.036415935	0.04161821	0.014714255720389	0.01040455	2	0.01040455	-0.100988682487766	0.163416002487766	41.61821
1.148988	rep1	0.02019707	reference	0.02019707	0.02524634	0.03029561	0.03029561	0.03534488	0.04039415	0.0142814922281672	0.01009854	2	0.01009854	-0.0980185067764495	0.15860972677645	20.19707
1.148988	rep2	0.04039415	reference	0.02019707	0.02524634	0.03029561	0.03029561	0.03534488	0.04039415	0.0142814922281672	0.01009854	2	0.01009854	-0.0980185067764495	0.15860972677645	40.39415
1.155336	rep1	0.02080911	reference	0.02080911	0.025246345	0.02968358	0.02968358	0.034120815	0.03855805	0.0125503958328732	0.00887447	2	0.00887447	-0.0830772527450403	0.14244441274504	20.80911
1.155336	rep2	0.03855805	reference	0.02080911	0.025246345	0.02968358	0.02968358	0.034120815	0.03855805	0.0125503958328732	0.00887447	2	0.00887447	-0.0830772527450403	0.14244441274504	38.55805
1.161684	rep1	0.01958504	reference	0.01958504	0.024940325	0.03029561	0.03029561	0.035650895	0.04100618	0.0151470333547464	0.01071057	2	0.01071057	-0.105795085261131	0.166386305261131	19.58504
1.161684	rep2	0.04100618	reference	0.01958504	0.024940325	0.03029561	0.03029561	0.035650895	0.04100618	0.0151470333547464	0.01071057	2	0.01071057	-0.105795085261131	0.166386305261131	41.00618
1.168032	rep1	0.02019707	reference	0.02019707	0.0258583725	0.031519675	0.031519675	0.0371809775	0.04284228	0.0160125815523934	0.011322605	2	0.011322605	-0.112347662276835	0.175387012276835	20.19707
1.168032	rep2	0.04284228	reference	0.02019707	0.0258583725	0.031519675	0.031519675	0.0371809775	0.04284228	0.0160125815523934	0.011322605	2	0.011322605	-0.112347662276835	0.175387012276835	42.84228
1.17438	rep1	0.01958504	reference	0.01958504	0.0250933325	0.030601625	0.030601625	0.0361099175	0.04161821	0.015579803918036	0.011016585	2	0.011016585	-0.109377359503471	0.170580609503471	19.58504
1.17438	rep2	0.04161821	reference	0.01958504	0.0250933325	0.030601625	0.030601625	0.0361099175	0.04161821	0.015579803918036	0.011016585	2	0.011016585	-0.109377359503471	0.170580609503471	41.61821
1.180728	rep1	0.02080911	reference	0.02080911	0.0250933375	0.029377565	0.029377565	0.0336617925	0.03794602	0.0121176252695836	0.008568455	2	0.008568455	-0.0794949785026997	0.1382501085027	20.80911
1.180728	rep2	0.03794602	reference	0.02080911	0.0250933375	0.029377565	0.029377565	0.0336617925	0.03794602	0.0121176252695836	0.008568455	2	0.008568455	-0.0794949785026997	0.1382501085027	37.94602
1.187076	rep1	0.02080911	reference	0.02080911	0.02570537	0.03060163	0.03060163	0.03549789	0.04039415	0.0138487145938098	0.00979252	2	0.00979252	-0.0938241340030854	0.155027394003085	20.80911
1.187076	rep2	0.04039415	reference	0.02080911	0.02570537	0.03060163	0.03060163	0.03549789	0.04039415	0.0138487145938098	0.00979252	2	0.00979252	-0.0938241340030854	0.155027394003085	40.39415
1.193424	rep1	0.02080911	reference	0.02080911	0.0263174025	0.031825695	0.031825695	0.0373339875	0.04284228	0.015579803918036	0.011016585	2	0.011016585	-0.108153289503471	0.171804679503471	20.80911
1.193424	rep2	0.04284228	reference	0.02080911	0.0263174025	0.031825695	0.031825695	0.0373339875	0.04284228	0.015579803918036	0.011016585	2	0.011016585	-0.108153289503471	0.171804679503471	42.84228
1.199772	rep1	0.02080911	reference	0.02080911	0.0263174025	0.031825695	0.031825695	0.0373339875	0.04284228	0.015579803918036	0.011016585	2	0.011016585	-0.108153289503471	0.171804679503471	20.80911
1.199772	rep2	0.04284228	reference	0.02080911	0.0263174025	0.031825695	0.031825695	0.0373339875	0.04284228	0.015579803918036	0.011016585	2	0.011016585	-0.108153289503471	0.171804679503471	42.84228
1.20612	rep1	0.02019707	reference	0.02019707	0.0249403225	0.029683575	0.029683575	0.0344268275	0.03917008	0.0134159440305202	0.00948650500000001	2	0.009486505	-0.0908538997607449	0.150221049760745	20.19707
1.20612	rep2	0.03917008	reference	0.02019707	0.0249403225	0.029683575	0.029683575	0.0344268275	0.03917008	0.0134159440305202	0.00948650500000001	2	0.009486505	-0.0908538997607449	0.150221049760745	39.17008
1.212468	rep1	0.02203317	reference	0.02203317	0.0263173975	0.030601625	0.030601625	0.0348858525	0.03917008	0.0121176252695836	0.008568455	2	0.008568455	-0.0782709185026997	0.1394741685027	22.03317
1.212468	rep2	0.03917008	reference	0.02203317	0.0263173975	0.030601625	0.030601625	0.0348858525	0.03917008	0.0121176252695836	0.008568455	2	0.008568455	-0.0782709185026997	0.1394741685027	39.17008
1.218816	rep1	0.02080911	reference	0.02080911	0.0261643925	0.031519675	0.031519675	0.0368749575	0.04223024	0.0151470262836786	0.010710565	2	0.010710565	-0.104570956730107	0.167610306730107	20.80911
1.218816	rep2	0.04223024	reference	0.02080911	0.0261643925	0.031519675	0.031519675	0.0368749575	0.04223024	0.0151470262836786	0.010710565	2	0.010710565	-0.104570956730107	0.167610306730107	42.23024
1.225164	rep1	0.02142114	reference	0.02142114	0.0263174	0.03121366	0.03121366	0.03610992	0.04100618	0.0138487145938098	0.00979252	2	0.00979252	-0.0932121040030854	0.155639424003085	21.42114
1.225164	rep2	0.04100618	reference	0.02142114	0.0263174	0.03121366	0.03121366	0.03610992	0.04100618	0.0138487145938098	0.00979252	2	0.00979252	-0.0932121040030854	0.155639424003085	41.00618
1.231512	rep1	0.02080911	reference	0.02080911	0.02570537	0.03060163	0.03060163	0.03549789	0.04039415	0.0138487145938098	0.00979252	2	0.00979252	-0.0938241340030854	0.155027394003085	20.80911
1.231512	rep2	0.04039415	reference	0.02080911	0.02570537	0.03060163	0.03060163	0.03549789	0.04039415	0.0138487145938098	0.00979252	2	0.00979252	-0.0938241340030854	0.155027394003085	40.39415
1.23786	rep1	0.0226452	reference	0.0226452	0.0266234125	0.030601625	0.030601625	0.0345798375	0.03855805	0.0112520841430044	0.007956425	2	0.007956425	-0.0704943400180187	0.131697590018019	22.6452
1.23786	rep2	0.03855805	reference	0.0226452	0.0266234125	0.030601625	0.030601625	0.0345798375	0.03855805	0.0112520841430044	0.007956425	2	0.007956425	-0.0704943400180187	0.131697590018019	38.55805
1.244208	rep1	0.02142114	reference	0.02142114	0.026623415	0.03182569	0.03182569	0.037027965	0.04223024	0.014714255720389	0.01040455	2	0.01040455	-0.100376652487766	0.164028032487766	21.42114
1.244208	rep2	0.04223024	reference	0.02142114	0.026623415	0.03182569	0.03182569	0.037027965	0.04223024	0.014714255720389	0.01040455	2	0.01040455	-0.100376652487766	0.164028032487766	42.23024
1.250556	rep1	0.02019707	reference	0.02019707	0.0257053625	0.031213655	0.031213655	0.0367219475	0.04223024	0.015579803918036	0.011016585	2	0.011016585	-0.108765329503471	0.171192639503471	20.19707
1.250556	rep2	0.04223024	reference	0.02019707	0.0257053625	0.031213655	0.031213655	0.0367219475	0.04223024	0.015579803918036	0.011016585	2	0.011016585	-0.108765329503471	0.171192639503471	42.23024
1.256904	rep1	0.02019707	reference	0.02019707	0.024787315	0.02937756	0.02937756	0.033967805	0.03855805	0.0129831734672306	0.00918049	2	0.00918049	-0.0872716255184044	0.146026745518404	20.19707
1.256904	rep2	0.03855805	reference	0.02019707	0.024787315	0.02937756	0.02937756	0.033967805	0.03855805	0.0129831734672306	0.00918049	2	0.00918049	-0.0872716255184044	0.146026745518404	38.55805
1.263252	rep1	0.02203317	reference	0.02203317	0.02616439	0.03029561	0.03029561	0.03442683	0.03855805	0.011684854706294	0.00826244	2	0.00826244	-0.0746886442603592	0.135279864260359	22.03317
1.263252	rep2	0.03855805	reference	0.02203317	0.02616439	0.03029561	0.03029561	0.03442683	0.03855805	0.011684854706294	0.00826244	2	0.00826244	-0.0746886442603592	0.135279864260359	38.55805
1.2696	rep1	0.02080911	reference	0.02080911	0.0261643925	0.031519675	0.031519675	0.0368749575	0.04223024	0.0151470262836786	0.010710565	2	0.010710565	-0.104570956730107	0.167610306730107	20.80911
1.2696	rep2	0.04223024	reference	0.02080911	0.0261643925	0.031519675	0.031519675	0.0368749575	0.04223024	0.0151470262836786	0.010710565	2	0.010710565	-0.104570956730107	0.167610306730107	42.23024
1.275948	rep1	0.02080911	reference	0.02080911	0.0263174025	0.031825695	0.031825695	0.0373339875	0.04284228	0.015579803918036	0.011016585	2	0.011016585	-0.108153289503471	0.171804679503471	20.80911
1.275948	rep2	0.04284228	reference	0.02080911	0.0263174025	0.031825695	0.031825695	0.0373339875	0.04284228	0.015579803918036	0.011016585	2	0.011016585	-0.108153289503471	0.171804679503471	42.84228
1.282296	rep1	0.02080911	reference	0.02080911	0.02555236	0.03029561	0.03029561	0.03503886	0.03978211	0.0134159369594524	0.0094865	2	0.0094865	-0.0902418012297212	0.150833021229721	20.80911
1.282296	rep2	0.03978211	reference	0.02080911	0.02555236	0.03029561	0.03029561	0.03503886	0.03978211	0.0134159369594524	0.0094865	2	0.0094865	-0.0902418012297212	0.150833021229721	39.78211
1.288644	rep1	0.02142114	reference	0.02142114	0.0261643925	0.030907645	0.030907645	0.0356508975	0.04039415	0.0134159440305202	0.009486505	2	0.009486505	-0.0896298297607449	0.151445119760745	21.42114
1.288644	rep2	0.04039415	reference	0.02142114	0.0261643925	0.030907645	0.030907645	0.0356508975	0.04039415	0.0134159440305202	0.009486505	2	0.009486505	-0.0896298297607449	0.151445119760745	40.39415
1.294992	rep1	0.02080911	reference	0.02080911	0.026011385	0.03121366	0.03121366	0.036415935	0.04161821	0.014714255720389	0.01040455	2	0.01040455	-0.100988682487766	0.163416002487766	20.80911
1.294992	rep2	0.04161821	reference	0.02080911	0.026011385	0.03121366	0.03121366	0.036415935	0.04161821	0.014714255720389	0.01040455	2	0.01040455	-0.100988682487766	0.163416002487766	41.61821
1.30134	rep1	0.02080911	reference	0.02080911	0.026011385	0.03121366	0.03121366	0.036415935	0.04161821	0.014714255720389	0.01040455	2	0.01040455	-0.100988682487766	0.163416002487766	20.80911
1.30134	rep2	0.04161821	reference	0.02080911	0.026011385	0.03121366	0.03121366	0.036415935	0.04161821	0.014714255720389	0.01040455	2	0.01040455	-0.100988682487766	0.163416002487766	41.61821
1.307688	rep1	0.01958504	reference	0.01958504	0.0246343075	0.029683575	0.029683575	0.0347328425	0.03978211	0.0142814851570994	0.010098535	2	0.010098535	-0.0986304782454259	0.157997628245426	19.58504
1.307688	rep2	0.03978211	reference	0.01958504	0.0246343075	0.029683575	0.029683575	0.0347328425	0.03978211	0.0142814851570994	0.010098535	2	0.010098535	-0.0986304782454259	0.157997628245426	39.78211
1.314036	rep1	0.02080911	reference	0.02080911	0.0258583775	0.030907645	0.030907645	0.0359569125	0.04100618	0.0142814851570994	0.010098535	2	0.010098535	-0.0974064082454259	0.159221698245426	20.80911
1.314036	rep2	0.04100618	reference	0.02080911	0.0258583775	0.030907645	0.030907645	0.0359569125	0.04100618	0.0142814851570994	0.010098535	2	0.010098535	-0.0974064082454259	0.159221698245426	41.00618
1.320384	rep1	0.02142114	reference	0.02142114	0.026623415	0.03182569	0.03182569	0.037027965	0.04223024	0.014714255720389	0.01040455	2	0.01040455	-0.100376652487766	0.164028032487766	21.42114
1.320384	rep2	0.04223024	reference	0.02142114	0.026623415	0.03182569	0.03182569	0.037027965	0.04223024	0.014714255720389	0.01040455	2	0.01040455	-0.100376652487766	0.164028032487766	42.23024
1.326732	rep1	0.02080911	reference	0.02080911	0.0258583775	0.030907645	0.030907645	0.0359569125	0.04100618	0.0142814851570994	0.010098535	2	0.010098535	-0.0974064082454259	0.159221698245426	20.80911
1.326732	rep2	0.04100618	reference	0.02080911	0.0258583775	0.030907645	0.030907645	0.0359569125	0.04100618	0.0142814851570994	0.010098535	2	0.010098535	-0.0974064082454259	0.159221698245426	41.00618
1.33308	rep1	0.02019707	reference	0.02019707	0.02509333	0.02998959	0.02998959	0.03488585	0.03978211	0.0138487145938098	0.00979252	2	0.00979252	-0.0944361740030854	0.154415354003085	20.19707
1.33308	rep2	0.03978211	reference	0.02019707	0.02509333	0.02998959	0.02998959	0.03488585	0.03978211	0.0138487145938098	0.00979252	2	0.00979252	-0.0944361740030854	0.154415354003085	39.78211
1.339428	rep1	0.02080911	reference	0.02080911	0.02570537	0.03060163	0.03060163	0.03549789	0.04039415	0.0138487145938098	0.00979252	2	0.00979252	-0.0938241340030854	0.155027394003085	20.80911
1.339428	rep2	0.04039415	reference	0.02080911	0.02570537	0.03060163	0.03060163	0.03549789	0.04039415	0.0138487145938098	0.00979252	2	0.00979252	-0.0938241340030854	0.155027394003085	40.39415
1.345776	rep1	0.02142114	reference	0.02142114	0.0264704075	0.031519675	0.031519675	0.0365689425	0.04161821	0.0142814851570994	0.010098535	2	0.010098535	-0.0967943782454259	0.159833728245426	21.42114
1.345776	rep2	0.04161821	reference	0.02142114	0.0264704075	0.031519675	0.031519675	0.0365689425	0.04161821	0.0142814851570994	0.010098535	2	0.010098535	-0.0967943782454259	0.159833728245426	41.61821
1.352124	rep1	0.02080911	reference	0.02080911	0.0258583775	0.030907645	0.030907645	0.0359569125	0.04100618	0.0142814851570994	0.010098535	2	0.010098535	-0.0974064082454259	0.159221698245426	20.80911
1.352124	rep2	0.04100618	reference	0.02080911	0.0258583775	0.030907645	0.030907645	0.0359569125	0.04100618	0.0142814851570994	0.010098535	2	0.010098535	-0.0974064082454259	0.159221698245426	41.00618
1.358472	rep1	0.02142114	reference	0.02142114	0.0261643925	0.030907645	0.030907645	0.0356508975	0.04039415	0.0134159440305202	0.009486505	2	0.009486505	-0.0896298297607449	0.151445119760745	21.42114
1.358472	rep2	0.04039415	reference	0.02142114	0.0261643925	0.030907645	0.030907645	0.0356508975	0.04039415	0.0134159440305202	0.009486505	2	0.009486505	-0.0896298297607449	0.151445119760745	40.39415
1.36482	rep1	0.02142114	reference	0.02142114	0.0263174	0.03121366	0.03121366	0.03610992	0.04100618	0.0138487145938098	0.00979252	2	0.00979252	-0.0932121040030854	0.155639424003085	21.42114
1.36482	rep2	0.04100618	reference	0.02142114	0.0263174	0.03121366	0.03121366	0.03610992	0.04100618	0.0138487145938098	0.00979252	2	0.00979252	-0.0932121040030854	0.155639424003085	41.00618
1.371168	rep1	0.02080911	reference	0.02080911	0.02570537	0.03060163	0.03060163	0.03549789	0.04039415	0.0138487145938098	0.00979252	2	0.00979252	-0.0938241340030854	0.155027394003085	20.80911
1.371168	rep2	0.04039415	reference	0.02080911	0.02570537	0.03060163	0.03060163	0.03549789	0.04039415	0.0138487145938098	0.00979252	2	0.00979252	-0.0938241340030854	0.155027394003085	40.39415
1.377516	rep1	0.02080911	reference	0.02080911	0.026011385	0.03121366	0.03121366	0.036415935	0.04161821	0.014714255720389	0.01040455	2	0.01040455	-0.100988682487766	0.163416002487766	20.80911
1.377516	rep2	0.04161821	reference	0.02080911	0.026011385	0.03121366	0.03121366	0.036415935	0.04161821	0.014714255720389	0.01040455	2	0.01040455	-0.100988682487766	0.163416002487766	41.61821
1.383864	rep1	0.02080911	reference	0.02080911	0.026011385	0.03121366	0.03121366	0.036415935	0.04161821	0.014714255720389	0.01040455	2	0.01040455	-0.100988682487766	0.163416002487766	20.80911
1.383864	rep2	0.04161821	reference	0.02080911	0.026011385	0.03121366	0.03121366	0.036415935	0.04161821	0.014714255720389	0.01040455	2	0.01040455	-0.100988682487766	0.163416002487766	41.61821
1.390212	rep1	0.02080911	reference	0.02080911	0.026011385	0.03121366	0.03121366	0.036415935	0.04161821	0.014714255720389	0.01040455	2	0.01040455	-0.100988682487766	0.163416002487766	20.80911
1.390212	rep2	0.04161821	reference	0.02080911	0.026011385	0.03121366	0.03121366	0.036415935	0.04161821	0.014714255720389	0.01040455	2	0.01040455	-0.100988682487766	0.163416002487766	41.61821
1.39656	rep1	0.02080911	reference	0.02080911	0.02647041	0.03213171	0.03213171	0.03779301	0.04345431	0.0160125744813256	0.0113226	2	0.0113226	-0.111735563745812	0.175998983745812	20.80911
1.39656	rep2	0.04345431	reference	0.02080911	0.02647041	0.03213171	0.03213171	0.03779301	0.04345431	0.0160125744813256	0.0113226	2	0.0113226	-0.111735563745812	0.175998983745812	43.45431
1.402908	rep1	0.02203317	reference	0.02203317	0.02692943	0.03182569	0.03182569	0.03672195	0.04161821	0.0138487145938098	0.00979252	2	0.00979252	-0.0926000740030854	0.156251454003085	22.03317
1.402908	rep2	0.04161821	reference	0.02203317	0.02692943	0.03182569	0.03182569	0.03672195	0.04161821	0.0138487145938098	0.00979252	2	0.00979252	-0.0926000740030854	0.156251454003085	41.61821
1.409256	rep1	0.02142114	reference	0.02142114	0.0263174	0.03121366	0.03121366	0.03610992	0.04100618	0.0138487145938098	0.00979252	2	0.00979252	-0.0932121040030854	0.155639424003085	21.42114
1.409256	rep2	0.04100618	reference	0.02142114	0.0263174	0.03121366	0.03121366	0.03610992	0.04100618	0.0138487145938098	0.00979252	2	0.00979252	-0.0932121040030854	0.155639424003085	41.00618
1.415604	rep1	0.02080911	reference	0.02080911	0.02555236	0.03029561	0.03029561	0.03503886	0.03978211	0.0134159369594524	0.0094865	2	0.0094865	-0.0902418012297212	0.150833021229721	20.80911
1.415604	rep2	0.03978211	reference	0.02080911	0.02555236	0.03029561	0.03029561	0.03503886	0.03978211	0.0134159369594524	0.0094865	2	0.0094865	-0.0902418012297212	0.150833021229721	39.78211
1.421952	rep1	0.02142114	reference	0.02142114	0.0264704075	0.031519675	0.031519675	0.0365689425	0.04161821	0.0142814851570994	0.010098535	2	0.010098535	-0.0967943782454259	0.159833728245426	21.42114
1.421952	rep2	0.04161821	reference	0.02142114	0.0264704075	0.031519675	0.031519675	0.0365689425	0.04161821	0.0142814851570994	0.010098535	2	0.010098535	-0.0967943782454259	0.159833728245426	41.61821
1.4283	rep1	0.02142114	reference	0.02142114	0.026776425	0.03213171	0.03213171	0.037486995	0.04284228	0.0151470333547464	0.01071057	2	0.01071057	-0.103958985261131	0.168222405261131	21.42114
1.4283	rep2	0.04284228	reference	0.02142114	0.026776425	0.03213171	0.03213171	0.037486995	0.04284228	0.0151470333547464	0.01071057	2	0.01071057	-0.103958985261131	0.168222405261131	42.84228
1.434648	rep1	0.02203317	reference	0.02203317	0.026623415	0.03121366	0.03121366	0.035803905	0.04039415	0.0129831734672306	0.00918049	2	0.00918049	-0.0854355255184044	0.147862845518404	22.03317
1.434648	rep2	0.04039415	reference	0.02203317	0.026623415	0.03121366	0.03121366	0.035803905	0.04039415	0.0129831734672306	0.00918049	2	0.00918049	-0.0854355255184044	0.147862845518404	40.39415
1.440996	rep1	0.02019707	reference	0.02019707	0.0246343075	0.029071545	0.029071545	0.0335087825	0.03794602	0.012550402903941	0.008874475	2	0.008874475	-0.0836893512760639	0.141832441276064	20.19707
1.440996	rep2	0.03794602	reference	0.02019707	0.0246343075	0.029071545	0.029071545	0.0335087825	0.03794602	0.012550402903941	0.008874475	2	0.008874475	-0.0836893512760639	0.141832441276064	37.94602
1.447344	rep1	0.02019707	reference	0.02019707	0.02524634	0.03029561	0.03029561	0.03534488	0.04039415	0.0142814922281672	0.01009854	2	0.01009854	-0.0980185067764495	0.15860972677645	20.19707
1.447344	rep2	0.04039415	reference	0.02019707	0.02524634	0.03029561	0.03029561	0.03534488	0.04039415	0.0142814922281672	0.01009854	2	0.01009854	-0.0980185067764495	0.15860972677645	40.39415
1.453692	rep1	0.02203317	reference	0.02203317	0.0272354475	0.032437725	0.032437725	0.0376400025	0.04284228	0.0147142627914568	0.010404555	2	0.010404555	-0.0997646810187901	0.16464013101879	22.03317
1.453692	rep2	0.04284228	reference	0.02203317	0.0272354475	0.032437725	0.032437725	0.0376400025	0.04284228	0.0147142627914568	0.010404555	2	0.010404555	-0.0997646810187901	0.16464013101879	42.84228
1.46004	rep1	0.02019707	reference	0.02019707	0.025552355	0.03090764	0.03090764	0.036262925	0.04161821	0.0151470333547464	0.01071057	2	0.01071057	-0.105183055261131	0.166998335261131	20.19707
1.46004	rep2	0.04161821	reference	0.02019707	0.025552355	0.03090764	0.03090764	0.036262925	0.04161821	0.0151470333547464	0.01071057	2	0.01071057	-0.105183055261131	0.166998335261131	41.61821
1.466388	rep1	0.02019707	reference	0.02019707	0.024787315	0.02937756	0.02937756	0.033967805	0.03855805	0.0129831734672306	0.00918049	2	0.00918049	-0.0872716255184044	0.146026745518404	20.19707
1.466388	rep2	0.03855805	reference	0.02019707	0.024787315	0.02937756	0.02937756	0.033967805	0.03855805	0.0129831734672306	0.00918049	2	0.00918049	-0.0872716255184044	0.146026745518404	38.55805
1.472736	rep1	0.01958504	reference	0.01958504	0.0246343075	0.029683575	0.029683575	0.0347328425	0.03978211	0.0142814851570994	0.010098535	2	0.010098535	-0.0986304782454259	0.157997628245426	19.58504
1.472736	rep2	0.03978211	reference	0.01958504	0.0246343075	0.029683575	0.029683575	0.0347328425	0.03978211	0.0142814851570994	0.010098535	2	0.010098535	-0.0986304782454259	0.157997628245426	39.78211
1.479084	rep1	0.02080911	reference	0.02080911	0.0261643925	0.031519675	0.031519675	0.0368749575	0.04223024	0.0151470262836786	0.010710565	2	0.010710565	-0.104570956730107	0.167610306730107	20.80911
1.479084	rep2	0.04223024	reference	0.02080911	0.0261643925	0.031519675	0.031519675	0.0368749575	0.04223024	0.0151470262836786	0.010710565	2	0.010710565	-0.104570956730107	0.167610306730107	42.23024
1.485432	rep1	0.02019707	reference	0.02019707	0.025552355	0.03090764	0.03090764	0.036262925	0.04161821	0.0151470333547464	0.01071057	2	0.01071057	-0.105183055261131	0.166998335261131	20.19707
1.485432	rep2	0.04161821	reference	0.02019707	0.025552355	0.03090764	0.03090764	0.036262925	0.04161821	0.0151470333547464	0.01071057	2	0.01071057	-0.105183055261131	0.166998335261131	41.61821
1.49178	rep1	0.02080911	reference	0.02080911	0.02555236	0.03029561	0.03029561	0.03503886	0.03978211	0.0134159369594524	0.0094865	2	0.0094865	-0.0902418012297212	0.150833021229721	20.80911
1.49178	rep2	0.03978211	reference	0.02080911	0.02555236	0.03029561	0.03029561	0.03503886	0.03978211	0.0134159369594524	0.0094865	2	0.0094865	-0.0902418012297212	0.150833021229721	39.78211
1.498128	rep1	0.02019707	reference	0.02019707	0.02524634	0.03029561	0.03029561	0.03534488	0.04039415	0.0142814922281672	0.01009854	2	0.01009854	-0.0980185067764495	0.15860972677645	20.19707
1.498128	rep2	0.04039415	reference	0.02019707	0.02524634	0.03029561	0.03029561	0.03534488	0.04039415	0.0142814922281672	0.01009854	2	0.01009854	-0.0980185067764495	0.15860972677645	40.39415
1.504476	rep1	0.02019707	reference	0.02019707	0.0258583725	0.031519675	0.031519675	0.0371809775	0.04284228	0.0160125815523934	0.011322605	2	0.011322605	-0.112347662276835	0.175387012276835	20.19707
1.504476	rep2	0.04284228	reference	0.02019707	0.0258583725	0.031519675	0.031519675	0.0371809775	0.04284228	0.0160125815523934	0.011322605	2	0.011322605	-0.112347662276835	0.175387012276835	42.84228
1.510824	rep1	0.02080911	reference	0.02080911	0.0263174025	0.031825695	0.031825695	0.0373339875	0.04284228	0.015579803918036	0.011016585	2	0.011016585	-0.108153289503471	0.171804679503471	20.80911
1.510824	rep2	0.04284228	reference	0.02080911	0.0263174025	0.031825695	0.031825695	0.0373339875	0.04284228	0.015579803918036	0.011016585	2	0.011016585	-0.108153289503471	0.171804679503471	42.84228
1.517172	rep1	0.02080911	reference	0.02080911	0.02555236	0.03029561	0.03029561	0.03503886	0.03978211	0.0134159369594524	0.0094865	2	0.0094865	-0.0902418012297212	0.150833021229721	20.80911
1.517172	rep2	0.03978211	reference	0.02080911	0.02555236	0.03029561	0.03029561	0.03503886	0.03978211	0.0134159369594524	0.0094865	2	0.0094865	-0.0902418012297212	0.150833021229721	39.78211
1.52352	rep1	0.02080911	reference	0.02080911	0.0253993525	0.029989595	0.029989595	0.0345798375	0.03917008	0.0129831663961628	0.009180485	2	0.009180485	-0.0866595269873807	0.146638716987381	20.80911
1.52352	rep2	0.03917008	reference	0.02080911	0.0253993525	0.029989595	0.029989595	0.0345798375	0.03917008	0.0129831663961628	0.009180485	2	0.009180485	-0.0866595269873807	0.146638716987381	39.17008
1.529868	rep1	0.02142114	reference	0.02142114	0.0263174	0.03121366	0.03121366	0.03610992	0.04100618	0.0138487145938098	0.00979252	2	0.00979252	-0.0932121040030854	0.155639424003085	21.42114
1.529868	rep2	0.04100618	reference	0.02142114	0.0263174	0.03121366	0.03121366	0.03610992	0.04100618	0.0138487145938098	0.00979252	2	0.00979252	-0.0932121040030854	0.155639424003085	41.00618
1.536216	rep1	0.02080911	reference	0.02080911	0.026011385	0.03121366	0.03121366	0.036415935	0.04161821	0.014714255720389	0.01040455	2	0.01040455	-0.100988682487766	0.163416002487766	20.80911
1.536216	rep2	0.04161821	reference	0.02080911	0.026011385	0.03121366	0.03121366	0.036415935	0.04161821	0.014714255720389	0.01040455	2	0.01040455	-0.100988682487766	0.163416002487766	41.61821
1.542564	rep1	0.02080911	reference	0.02080911	0.02570537	0.03060163	0.03060163	0.03549789	0.04039415	0.0138487145938098	0.00979252	2	0.00979252	-0.0938241340030854	0.155027394003085	20.80911
1.542564	rep2	0.04039415	reference	0.02080911	0.02570537	0.03060163	0.03060163	0.03549789	0.04039415	0.0138487145938098	0.00979252	2	0.00979252	-0.0938241340030854	0.155027394003085	40.39415
1.548912	rep1	0.02142114	reference	0.02142114	0.025858375	0.03029561	0.03029561	0.034732845	0.03917008	0.0125503958328732	0.00887447	2	0.00887447	-0.0824652227450402	0.14305644274504	21.42114
1.548912	rep2	0.03917008	reference	0.02142114	0.025858375	0.03029561	0.03029561	0.034732845	0.03917008	0.0125503958328732	0.00887447	2	0.00887447	-0.0824652227450402	0.14305644274504	39.17008
1.55526	rep1	0.02080911	reference	0.02080911	0.0261643925	0.031519675	0.031519675	0.0368749575	0.04223024	0.0151470262836786	0.010710565	2	0.010710565	-0.104570956730107	0.167610306730107	20.80911
1.55526	rep2	0.04223024	reference	0.02080911	0.0261643925	0.031519675	0.031519675	0.0368749575	0.04223024	0.0151470262836786	0.010710565	2	0.010710565	-0.104570956730107	0.167610306730107	42.23024
1.561608	rep1	0.02080911	reference	0.02080911	0.0261643925	0.031519675	0.031519675	0.0368749575	0.04223024	0.0151470262836786	0.010710565	2	0.010710565	-0.104570956730107	0.167610306730107	20.80911
1.561608	rep2	0.04223024	reference	0.02080911	0.0261643925	0.031519675	0.031519675	0.0368749575	0.04223024	0.0151470262836786	0.010710565	2	0.010710565	-0.104570956730107	0.167610306730107	42.23024
1.567956	rep1	0.02019707	reference	0.02019707	0.02509333	0.02998959	0.02998959	0.03488585	0.03978211	0.0138487145938098	0.00979252	2	0.00979252	-0.0944361740030854	0.154415354003085	20.19707
1.567956	rep2	0.03978211	reference	0.02019707	0.02509333	0.02998959	0.02998959	0.03488585	0.03978211	0.0138487145938098	0.00979252	2	0.00979252	-0.0944361740030854	0.154415354003085	39.78211
1.574304	rep1	0.02142114	reference	0.02142114	0.0261643925	0.030907645	0.030907645	0.0356508975	0.04039415	0.0134159440305202	0.009486505	2	0.009486505	-0.0896298297607449	0.151445119760745	21.42114
1.574304	rep2	0.04039415	reference	0.02142114	0.0261643925	0.030907645	0.030907645	0.0356508975	0.04039415	0.0134159440305202	0.009486505	2	0.009486505	-0.0896298297607449	0.151445119760745	40.39415
1.580652	rep1	0.02080911	reference	0.02080911	0.026011385	0.03121366	0.03121366	0.036415935	0.04161821	0.014714255720389	0.01040455	2	0.01040455	-0.100988682487766	0.163416002487766	20.80911
1.580652	rep2	0.04161821	reference	0.02080911	0.026011385	0.03121366	0.03121366	0.036415935	0.04161821	0.014714255720389	0.01040455	2	0.01040455	-0.100988682487766	0.163416002487766	41.61821
1.587	rep1	0.02080911	reference	0.02080911	0.0258583775	0.030907645	0.030907645	0.0359569125	0.04100618	0.0142814851570994	0.010098535	2	0.010098535	-0.0974064082454259	0.159221698245426	20.80911
1.587	rep2	0.04100618	reference	0.02080911	0.0258583775	0.030907645	0.030907645	0.0359569125	0.04100618	0.0142814851570994	0.010098535	2	0.010098535	-0.0974064082454259	0.159221698245426	41.00618
1.593348	rep1	0.02142114	reference	0.02142114	0.025858375	0.03029561	0.03029561	0.034732845	0.03917008	0.0125503958328732	0.00887447	2	0.00887447	-0.0824652227450402	0.14305644274504	21.42114
1.593348	rep2	0.03917008	reference	0.02142114	0.025858375	0.03029561	0.03029561	0.034732845	0.03917008	0.0125503958328732	0.00887447	2	0.00887447	-0.0824652227450402	0.14305644274504	39.17008
1.599696	rep1	0.02019707	reference	0.02019707	0.02509333	0.02998959	0.02998959	0.03488585	0.03978211	0.0138487145938098	0.00979252	2	0.00979252	-0.0944361740030854	0.154415354003085	20.19707
1.599696	rep2	0.03978211	reference	0.02019707	0.02509333	0.02998959	0.02998959	0.03488585	0.03978211	0.0138487145938098	0.00979252	2	0.00979252	-0.0944361740030854	0.154415354003085	39.78211
1.606044	rep1	0.02080911	reference	0.02080911	0.026011385	0.03121366	0.03121366	0.036415935	0.04161821	0.014714255720389	0.01040455	2	0.01040455	-0.100988682487766	0.163416002487766	20.80911
1.606044	rep2	0.04161821	reference	0.02080911	0.026011385	0.03121366	0.03121366	0.036415935	0.04161821	0.014714255720389	0.01040455	2	0.01040455	-0.100988682487766	0.163416002487766	41.61821
1.612392	rep1	0.02080911	reference	0.02080911	0.0258583775	0.030907645	0.030907645	0.0359569125	0.04100618	0.0142814851570994	0.010098535	2	0.010098535	-0.0974064082454259	0.159221698245426	20.80911
1.612392	rep2	0.04100618	reference	0.02080911	0.0258583775	0.030907645	0.030907645	0.0359569125	0.04100618	0.0142814851570994	0.010098535	2	0.010098535	-0.0974064082454259	0.159221698245426	41.00618
1.61874	rep1	0.02019707	reference	0.02019707	0.0249403225	0.029683575	0.029683575	0.0344268275	0.03917008	0.0134159440305202	0.00948650500000001	2	0.009486505	-0.0908538997607449	0.150221049760745	20.19707
1.61874	rep2	0.03917008	reference	0.02019707	0.0249403225	0.029683575	0.029683575	0.0344268275	0.03917008	0.0134159440305202	0.00948650500000001	2	0.009486505	-0.0908538997607449	0.150221049760745	39.17008
1.625088	rep1	0.02203317	reference	0.02203317	0.026470405	0.03090764	0.03090764	0.035344875	0.03978211	0.0125503958328732	0.00887447	2	0.00887447	-0.0818531927450402	0.14366847274504	22.03317
1.625088	rep2	0.03978211	reference	0.02203317	0.026470405	0.03090764	0.03090764	0.035344875	0.03978211	0.0125503958328732	0.00887447	2	0.00887447	-0.0818531927450402	0.14366847274504	39.78211
1.631436	rep1	0.02203317	reference	0.02203317	0.026623415	0.03121366	0.03121366	0.035803905	0.04039415	0.0129831734672306	0.00918049	2	0.00918049	-0.0854355255184044	0.147862845518404	22.03317
1.631436	rep2	0.04039415	reference	0.02203317	0.026623415	0.03121366	0.03121366	0.035803905	0.04039415	0.0129831734672306	0.00918049	2	0.00918049	-0.0854355255184044	0.147862845518404	40.39415
1.637784	rep1	0.02080911	reference	0.02080911	0.0258583775	0.030907645	0.030907645	0.0359569125	0.04100618	0.0142814851570994	0.010098535	2	0.010098535	-0.0974064082454259	0.159221698245426	20.80911
1.637784	rep2	0.04100618	reference	0.02080911	0.0258583775	0.030907645	0.030907645	0.0359569125	0.04100618	0.0142814851570994	0.010098535	2	0.010098535	-0.0974064082454259	0.159221698245426	41.00618
1.644132	rep1	0.02019707	reference	0.02019707	0.02509333	0.02998959	0.02998959	0.03488585	0.03978211	0.0138487145938098	0.00979252	2	0.00979252	-0.0944361740030854	0.154415354003085	20.19707
1.644132	rep2	0.03978211	reference	0.02019707	0.02509333	0.02998959	0.02998959	0.03488585	0.03978211	0.0138487145938098	0.00979252	2	0.00979252	-0.0944361740030854	0.154415354003085	39.78211
1.65048	rep1	0.02019707	reference	0.02019707	0.0253993475	0.030601625	0.030601625	0.0358039025	0.04100618	0.0147142627914568	0.010404555	2	0.010404555	-0.10160078101879	0.16280403101879	20.19707
1.65048	rep2	0.04100618	reference	0.02019707	0.0253993475	0.030601625	0.030601625	0.0358039025	0.04100618	0.0147142627914568	0.010404555	2	0.010404555	-0.10160078101879	0.16280403101879	41.00618
1.656828	rep1	0.02142114	reference	0.02142114	0.0261643925	0.030907645	0.030907645	0.0356508975	0.04039415	0.0134159440305202	0.009486505	2	0.009486505	-0.0896298297607449	0.151445119760745	21.42114
1.656828	rep2	0.04039415	reference	0.02142114	0.0261643925	0.030907645	0.030907645	0.0356508975	0.04039415	0.0134159440305202	0.009486505	2	0.009486505	-0.0896298297607449	0.151445119760745	40.39415
1.663176	rep1	0.02019707	reference	0.02019707	0.025552355	0.03090764	0.03090764	0.036262925	0.04161821	0.0151470333547464	0.01071057	2	0.01071057	-0.105183055261131	0.166998335261131	20.19707
1.663176	rep2	0.04161821	reference	0.02019707	0.025552355	0.03090764	0.03090764	0.036262925	0.04161821	0.0151470333547464	0.01071057	2	0.01071057	-0.105183055261131	0.166998335261131	41.61821
1.669524	rep1	0.02019707	reference	0.02019707	0.02524634	0.03029561	0.03029561	0.03534488	0.04039415	0.0142814922281672	0.01009854	2	0.01009854	-0.0980185067764495	0.15860972677645	20.19707
1.669524	rep2	0.04039415	reference	0.02019707	0.02524634	0.03029561	0.03029561	0.03534488	0.04039415	0.0142814922281672	0.01009854	2	0.01009854	-0.0980185067764495	0.15860972677645	40.39415
1.675872	rep1	0.02019707	reference	0.02019707	0.0249403225	0.029683575	0.029683575	0.0344268275	0.03917008	0.0134159440305202	0.00948650500000001	2	0.009486505	-0.0908538997607449	0.150221049760745	20.19707
1.675872	rep2	0.03917008	reference	0.02019707	0.0249403225	0.029683575	0.029683575	0.0344268275	0.03917008	0.0134159440305202	0.00948650500000001	2	0.009486505	-0.0908538997607449	0.150221049760745	39.17008
1.68222	rep1	0.02080911	reference	0.02080911	0.0261643925	0.031519675	0.031519675	0.0368749575	0.04223024	0.0151470262836786	0.010710565	2	0.010710565	-0.104570956730107	0.167610306730107	20.80911
1.68222	rep2	0.04223024	reference	0.02080911	0.0261643925	0.031519675	0.031519675	0.0368749575	0.04223024	0.0151470262836786	0.010710565	2	0.010710565	-0.104570956730107	0.167610306730107	42.23024
1.688568	rep1	0.02142114	reference	0.02142114	0.02708244	0.03274374	0.03274374	0.03840504	0.04406634	0.0160125744813256	0.0113226	2	0.0113226	-0.111123533745812	0.176611013745812	21.42114
1.688568	rep2	0.04406634	reference	0.02142114	0.02708244	0.03274374	0.03274374	0.03840504	0.04406634	0.0160125744813256	0.0113226	2	0.0113226	-0.111123533745812	0.176611013745812	44.06634
1.694916	rep1	0.02142114	reference	0.02142114	0.0263174	0.03121366	0.03121366	0.03610992	0.04100618	0.0138487145938098	0.00979252	2	0.00979252	-0.0932121040030854	0.155639424003085	21.42114
1.694916	rep2	0.04100618	reference	0.02142114	0.0263174	0.03121366	0.03121366	0.03610992	0.04100618	0.0138487145938098	0.00979252	2	0.00979252	-0.0932121040030854	0.155639424003085	41.00618
1.701264	rep1	0.02019707	reference	0.02019707	0.024787315	0.02937756	0.02937756	0.033967805	0.03855805	0.0129831734672306	0.00918049	2	0.00918049	-0.0872716255184044	0.146026745518404	20.19707
1.701264	rep2	0.03855805	reference	0.02019707	0.024787315	0.02937756	0.02937756	0.033967805	0.03855805	0.0129831734672306	0.00918049	2	0.00918049	-0.0872716255184044	0.146026745518404	38.55805
1.707612	rep1	0.02019707	reference	0.02019707	0.02509333	0.02998959	0.02998959	0.03488585	0.03978211	0.0138487145938098	0.00979252	2	0.00979252	-0.0944361740030854	0.154415354003085	20.19707
1.707612	rep2	0.03978211	reference	0.02019707	0.02509333	0.02998959	0.02998959	0.03488585	0.03978211	0.0138487145938098	0.00979252	2	0.00979252	-0.0944361740030854	0.154415354003085	39.78211
1.71396	rep1	0.02019707	reference	0.02019707	0.0258583725	0.031519675	0.031519675	0.0371809775	0.04284228	0.0160125815523934	0.011322605	2	0.011322605	-0.112347662276835	0.175387012276835	20.19707
1.71396	rep2	0.04284228	reference	0.02019707	0.0258583725	0.031519675	0.031519675	0.0371809775	0.04284228	0.0160125815523934	0.011322605	2	0.011322605	-0.112347662276835	0.175387012276835	42.84228
1.720308	rep1	0.02142114	reference	0.02142114	0.0264704075	0.031519675	0.031519675	0.0365689425	0.04161821	0.0142814851570994	0.010098535	2	0.010098535	-0.0967943782454259	0.159833728245426	21.42114
1.720308	rep2	0.04161821	reference	0.02142114	0.0264704075	0.031519675	0.031519675	0.0365689425	0.04161821	0.0142814851570994	0.010098535	2	0.010098535	-0.0967943782454259	0.159833728245426	41.61821
1.726656	rep1	0.02080911	reference	0.02080911	0.025246345	0.02968358	0.02968358	0.034120815	0.03855805	0.0125503958328732	0.00887447	2	0.00887447	-0.0830772527450403	0.14244441274504	20.80911
1.726656	rep2	0.03855805	reference	0.02080911	0.025246345	0.02968358	0.02968358	0.034120815	0.03855805	0.0125503958328732	0.00887447	2	0.00887447	-0.0830772527450403	0.14244441274504	38.55805
1.733004	rep1	0.02080911	reference	0.02080911	0.0258583775	0.030907645	0.030907645	0.0359569125	0.04100618	0.0142814851570994	0.010098535	2	0.010098535	-0.0974064082454259	0.159221698245426	20.80911
1.733004	rep2	0.04100618	reference	0.02080911	0.0258583775	0.030907645	0.030907645	0.0359569125	0.04100618	0.0142814851570994	0.010098535	2	0.010098535	-0.0974064082454259	0.159221698245426	41.00618
1.739352	rep1	0.02203317	reference	0.02203317	0.02692943	0.03182569	0.03182569	0.03672195	0.04161821	0.0138487145938098	0.00979252	2	0.00979252	-0.0926000740030854	0.156251454003085	22.03317
1.739352	rep2	0.04161821	reference	0.02203317	0.02692943	0.03182569	0.03182569	0.03672195	0.04161821	0.0138487145938098	0.00979252	2	0.00979252	-0.0926000740030854	0.156251454003085	41.61821
1.7457	rep1	0.02142114	reference	0.02142114	0.0263174	0.03121366	0.03121366	0.03610992	0.04100618	0.0138487145938098	0.00979252	2	0.00979252	-0.0932121040030854	0.155639424003085	21.42114
1.7457	rep2	0.04100618	reference	0.02142114	0.0263174	0.03121366	0.03121366	0.03610992	0.04100618	0.0138487145938098	0.00979252	2	0.00979252	-0.0932121040030854	0.155639424003085	41.00618
1.752048	rep1	0.02080911	reference	0.02080911	0.025246345	0.02968358	0.02968358	0.034120815	0.03855805	0.0125503958328732	0.00887447	2	0.00887447	-0.0830772527450403	0.14244441274504	20.80911
1.752048	rep2	0.03855805	reference	0.02080911	0.025246345	0.02968358	0.02968358	0.034120815	0.03855805	0.0125503958328732	0.00887447	2	0.00887447	-0.0830772527450403	0.14244441274504	38.55805
1.758396	rep1	0.02142114	reference	0.02142114	0.0261643925	0.030907645	0.030907645	0.0356508975	0.04039415	0.0134159440305202	0.009486505	2	0.009486505	-0.0896298297607449	0.151445119760745	21.42114
1.758396	rep2	0.04039415	reference	0.02142114	0.0261643925	0.030907645	0.030907645	0.0356508975	0.04039415	0.0134159440305202	0.009486505	2	0.009486505	-0.0896298297607449	0.151445119760745	40.39415
1.764744	rep1	0.02080911	reference	0.02080911	0.0261643925	0.031519675	0.031519675	0.0368749575	0.04223024	0.0151470262836786	0.010710565	2	0.010710565	-0.104570956730107	0.167610306730107	20.80911
1.764744	rep2	0.04223024	reference	0.02080911	0.0261643925	0.031519675	0.031519675	0.0368749575	0.04223024	0.0151470262836786	0.010710565	2	0.010710565	-0.104570956730107	0.167610306730107	42.23024
1.771092	rep1	0.02080911	reference	0.02080911	0.0261643925	0.031519675	0.031519675	0.0368749575	0.04223024	0.0151470262836786	0.010710565	2	0.010710565	-0.104570956730107	0.167610306730107	20.80911
1.771092	rep2	0.04223024	reference	0.02080911	0.0261643925	0.031519675	0.031519675	0.0368749575	0.04223024	0.0151470262836786	0.010710565	2	0.010710565	-0.104570956730107	0.167610306730107	42.23024
1.77744	rep1	0.02019707	reference	0.02019707	0.0249403225	0.029683575	0.029683575	0.0344268275	0.03917008	0.0134159440305202	0.00948650500000001	2	0.009486505	-0.0908538997607449	0.150221049760745	20.19707
1.77744	rep2	0.03917008	reference	0.02019707	0.0249403225	0.029683575	0.029683575	0.0344268275	0.03917008	0.0134159440305202	0.00948650500000001	2	0.009486505	-0.0908538997607449	0.150221049760745	39.17008
1.783788	rep1	0.02080911	reference	0.02080911	0.0250933375	0.029377565	0.029377565	0.0336617925	0.03794602	0.0121176252695836	0.008568455	2	0.008568455	-0.0794949785026997	0.1382501085027	20.80911
1.783788	rep2	0.03794602	reference	0.02080911	0.0250933375	0.029377565	0.029377565	0.0336617925	0.03794602	0.0121176252695836	0.008568455	2	0.008568455	-0.0794949785026997	0.1382501085027	37.94602
1.790136	rep1	0.02080911	reference	0.02080911	0.0261643925	0.031519675	0.031519675	0.0368749575	0.04223024	0.0151470262836786	0.010710565	2	0.010710565	-0.104570956730107	0.167610306730107	20.80911
1.790136	rep2	0.04223024	reference	0.02080911	0.0261643925	0.031519675	0.031519675	0.0368749575	0.04223024	0.0151470262836786	0.010710565	2	0.010710565	-0.104570956730107	0.167610306730107	42.23024
1.796484	rep1	0.02142114	reference	0.02142114	0.026776425	0.03213171	0.03213171	0.037486995	0.04284228	0.0151470333547464	0.01071057	2	0.01071057	-0.103958985261131	0.168222405261131	21.42114
1.796484	rep2	0.04284228	reference	0.02142114	0.026776425	0.03213171	0.03213171	0.037486995	0.04284228	0.0151470333547464	0.01071057	2	0.01071057	-0.103958985261131	0.168222405261131	42.84228
1.802832	rep1	0.02080911	reference	0.02080911	0.02555236	0.03029561	0.03029561	0.03503886	0.03978211	0.0134159369594524	0.0094865	2	0.0094865	-0.0902418012297212	0.150833021229721	20.80911
1.802832	rep2	0.03978211	reference	0.02080911	0.02555236	0.03029561	0.03029561	0.03503886	0.03978211	0.0134159369594524	0.0094865	2	0.0094865	-0.0902418012297212	0.150833021229721	39.78211
1.80918	rep1	0.02142114	reference	0.02142114	0.02539935	0.02937756	0.02937756	0.03335577	0.03733398	0.0112520770719365	0.00795642	2	0.00795642	-0.071718341486995	0.130473461486995	21.42114
1.80918	rep2	0.03733398	reference	0.02142114	0.02539935	0.02937756	0.02937756	0.03335577	0.03733398	0.0112520770719365	0.00795642	2	0.00795642	-0.071718341486995	0.130473461486995	37.33398
1.815528	rep1	0.02080911	reference	0.02080911	0.026011385	0.03121366	0.03121366	0.036415935	0.04161821	0.014714255720389	0.01040455	2	0.01040455	-0.100988682487766	0.163416002487766	20.80911
1.815528	rep2	0.04161821	reference	0.02080911	0.026011385	0.03121366	0.03121366	0.036415935	0.04161821	0.014714255720389	0.01040455	2	0.01040455	-0.100988682487766	0.163416002487766	41.61821
1.821876	rep1	0.02019707	reference	0.02019707	0.025552355	0.03090764	0.03090764	0.036262925	0.04161821	0.0151470333547464	0.01071057	2	0.01071057	-0.105183055261131	0.166998335261131	20.19707
1.821876	rep2	0.04161821	reference	0.02019707	0.025552355	0.03090764	0.03090764	0.036262925	0.04161821	0.0151470333547464	0.01071057	2	0.01071057	-0.105183055261131	0.166998335261131	41.61821
1.828224	rep1	0.02080911	reference	0.02080911	0.02555236	0.03029561	0.03029561	0.03503886	0.03978211	0.0134159369594524	0.0094865	2	0.0094865	-0.0902418012297212	0.150833021229721	20.80911
1.828224	rep2	0.03978211	reference	0.02080911	0.02555236	0.03029561	0.03029561	0.03503886	0.03978211	0.0134159369594524	0.0094865	2	0.0094865	-0.0902418012297212	0.150833021229721	39.78211
1.834572	rep1	0.02019707	reference	0.02019707	0.02509333	0.02998959	0.02998959	0.03488585	0.03978211	0.0138487145938098	0.00979252	2	0.00979252	-0.0944361740030854	0.154415354003085	20.19707
1.834572	rep2	0.03978211	reference	0.02019707	0.02509333	0.02998959	0.02998959	0.03488585	0.03978211	0.0138487145938098	0.00979252	2	0.00979252	-0.0944361740030854	0.154415354003085	39.78211
1.84092	rep1	0.02142114	reference	0.02142114	0.0264704075	0.031519675	0.031519675	0.0365689425	0.04161821	0.0142814851570994	0.010098535	2	0.010098535	-0.0967943782454259	0.159833728245426	21.42114
1.84092	rep2	0.04161821	reference	0.02142114	0.0264704075	0.031519675	0.031519675	0.0365689425	0.04161821	0.0142814851570994	0.010098535	2	0.010098535	-0.0967943782454259	0.159833728245426	41.61821
1.847268	rep1	0.01897301	reference	0.01897301	0.02463431	0.03029561	0.03029561	0.03595691	0.04161821	0.0160125744813256	0.0113226	2	0.0113226	-0.113571663745812	0.174162883745812	18.97301
1.847268	rep2	0.04161821	reference	0.01897301	0.02463431	0.03029561	0.03029561	0.03595691	0.04161821	0.0160125744813256	0.0113226	2	0.0113226	-0.113571663745812	0.174162883745812	41.61821
1.853616	rep1	0.02080911	reference	0.02080911	0.0253993525	0.029989595	0.029989595	0.0345798375	0.03917008	0.0129831663961628	0.009180485	2	0.009180485	-0.0866595269873807	0.146638716987381	20.80911
1.853616	rep2	0.03917008	reference	0.02080911	0.0253993525	0.029989595	0.029989595	0.0345798375	0.03917008	0.0129831663961628	0.009180485	2	0.009180485	-0.0866595269873807	0.146638716987381	39.17008
1.859964	rep1	0.02080911	reference	0.02080911	0.0258583775	0.030907645	0.030907645	0.0359569125	0.04100618	0.0142814851570994	0.010098535	2	0.010098535	-0.0974064082454259	0.159221698245426	20.80911
1.859964	rep2	0.04100618	reference	0.02080911	0.0258583775	0.030907645	0.030907645	0.0359569125	0.04100618	0.0142814851570994	0.010098535	2	0.010098535	-0.0974064082454259	0.159221698245426	41.00618
1.866312	rep1	0.02142114	reference	0.02142114	0.0264704075	0.031519675	0.031519675	0.0365689425	0.04161821	0.0142814851570994	0.010098535	2	0.010098535	-0.0967943782454259	0.159833728245426	21.42114
1.866312	rep2	0.04161821	reference	0.02142114	0.0264704075	0.031519675	0.031519675	0.0365689425	0.04161821	0.0142814851570994	0.010098535	2	0.010098535	-0.0967943782454259	0.159833728245426	41.61821
1.87266	rep1	0.02019707	reference	0.02019707	0.025552355	0.03090764	0.03090764	0.036262925	0.04161821	0.0151470333547464	0.01071057	2	0.01071057	-0.105183055261131	0.166998335261131	20.19707
1.87266	rep2	0.04161821	reference	0.02019707	0.025552355	0.03090764	0.03090764	0.036262925	0.04161821	0.0151470333547464	0.01071057	2	0.01071057	-0.105183055261131	0.166998335261131	41.61821
1.879008	rep1	0.02080911	reference	0.02080911	0.02555236	0.03029561	0.03029561	0.03503886	0.03978211	0.0134159369594524	0.0094865	2	0.0094865	-0.0902418012297212	0.150833021229721	20.80911
1.879008	rep2	0.03978211	reference	0.02080911	0.02555236	0.03029561	0.03029561	0.03503886	0.03978211	0.0134159369594524	0.0094865	2	0.0094865	-0.0902418012297212	0.150833021229721	39.78211
1.885356	rep1	0.02080911	reference	0.02080911	0.02555236	0.03029561	0.03029561	0.03503886	0.03978211	0.0134159369594524	0.0094865	2	0.0094865	-0.0902418012297212	0.150833021229721	20.80911
1.885356	rep2	0.03978211	reference	0.02080911	0.02555236	0.03029561	0.03029561	0.03503886	0.03978211	0.0134159369594524	0.0094865	2	0.0094865	-0.0902418012297212	0.150833021229721	39.78211
1.891704	rep1	0.02080911	reference	0.02080911	0.02570537	0.03060163	0.03060163	0.03549789	0.04039415	0.0138487145938098	0.00979252	2	0.00979252	-0.0938241340030854	0.155027394003085	20.80911
1.891704	rep2	0.04039415	reference	0.02080911	0.02570537	0.03060163	0.03060163	0.03549789	0.04039415	0.0138487145938098	0.00979252	2	0.00979252	-0.0938241340030854	0.155027394003085	40.39415
1.898052	rep1	0.02019707	reference	0.02019707	0.025552355	0.03090764	0.03090764	0.036262925	0.04161821	0.0151470333547464	0.01071057	2	0.01071057	-0.105183055261131	0.166998335261131	20.19707
1.898052	rep2	0.04161821	reference	0.02019707	0.025552355	0.03090764	0.03090764	0.036262925	0.04161821	0.0151470333547464	0.01071057	2	0.01071057	-0.105183055261131	0.166998335261131	41.61821
1.9044	rep1	0.02080911	reference	0.02080911	0.0258583775	0.030907645	0.030907645	0.0359569125	0.04100618	0.0142814851570994	0.010098535	2	0.010098535	-0.0974064082454259	0.159221698245426	20.80911
1.9044	rep2	0.04100618	reference	0.02080911	0.0258583775	0.030907645	0.030907645	0.0359569125	0.04100618	0.0142814851570994	0.010098535	2	0.010098535	-0.0974064082454259	0.159221698245426	41.00618
1.910748	rep1	0.02142114	reference	0.02142114	0.0260113825	0.030601625	0.030601625	0.0351918675	0.03978211	0.0129831663961628	0.009180485	2	0.009180485	-0.0860474969873807	0.147250746987381	21.42114
1.910748	rep2	0.03978211	reference	0.02142114	0.0260113825	0.030601625	0.030601625	0.0351918675	0.03978211	0.0129831663961628	0.009180485	2	0.009180485	-0.0860474969873807	0.147250746987381	39.78211
1.917096	rep1	0.02080911	reference	0.02080911	0.0258583775	0.030907645	0.030907645	0.0359569125	0.04100618	0.0142814851570994	0.010098535	2	0.010098535	-0.0974064082454259	0.159221698245426	20.80911
1.917096	rep2	0.04100618	reference	0.02080911	0.0258583775	0.030907645	0.030907645	0.0359569125	0.04100618	0.0142814851570994	0.010098535	2	0.010098535	-0.0974064082454259	0.159221698245426	41.00618
1.923444	rep1	0.02142114	reference	0.02142114	0.0263174	0.03121366	0.03121366	0.03610992	0.04100618	0.0138487145938098	0.00979252	2	0.00979252	-0.0932121040030854	0.155639424003085	21.42114
1.923444	rep2	0.04100618	reference	0.02142114	0.0263174	0.03121366	0.03121366	0.03610992	0.04100618	0.0138487145938098	0.00979252	2	0.00979252	-0.0932121040030854	0.155639424003085	41.00618
1.929792	rep1	0.02080911	reference	0.02080911	0.02555236	0.03029561	0.03029561	0.03503886	0.03978211	0.0134159369594524	0.0094865	2	0.0094865	-0.0902418012297212	0.150833021229721	20.80911
1.929792	rep2	0.03978211	reference	0.02080911	0.02555236	0.03029561	0.03029561	0.03503886	0.03978211	0.0134159369594524	0.0094865	2	0.0094865	-0.0902418012297212	0.150833021229721	39.78211
1.93614	rep1	0.02019707	reference	0.02019707	0.02524634	0.03029561	0.03029561	0.03534488	0.04039415	0.0142814922281672	0.01009854	2	0.01009854	-0.0980185067764495	0.15860972677645	20.19707
1.93614	rep2	0.04039415	reference	0.02019707	0.02524634	0.03029561	0.03029561	0.03534488	0.04039415	0.0142814922281672	0.01009854	2	0.01009854	-0.0980185067764495	0.15860972677645	40.39415
1.942488	rep1	0.02080911	reference	0.02080911	0.026011385	0.03121366	0.03121366	0.036415935	0.04161821	0.014714255720389	0.01040455	2	0.01040455	-0.100988682487766	0.163416002487766	20.80911
1.942488	rep2	0.04161821	reference	0.02080911	0.026011385	0.03121366	0.03121366	0.036415935	0.04161821	0.014714255720389	0.01040455	2	0.01040455	-0.100988682487766	0.163416002487766	41.61821
1.948836	rep1	0.02142114	reference	0.02142114	0.0264704075	0.031519675	0.031519675	0.0365689425	0.04161821	0.0142814851570994	0.010098535	2	0.010098535	-0.0967943782454259	0.159833728245426	21.42114
1.948836	rep2	0.04161821	reference	0.02142114	0.0264704075	0.031519675	0.031519675	0.0365689425	0.04161821	0.0142814851570994	0.010098535	2	0.010098535	-0.0967943782454259	0.159833728245426	41.61821
1.955184	rep1	0.02080911	reference	0.02080911	0.0258583775	0.030907645	0.030907645	0.0359569125	0.04100618	0.0142814851570994	0.010098535	2	0.010098535	-0.0974064082454259	0.159221698245426	20.80911
1.955184	rep2	0.04100618	reference	0.02080911	0.0258583775	0.030907645	0.030907645	0.0359569125	0.04100618	0.0142814851570994	0.010098535	2	0.010098535	-0.0974064082454259	0.159221698245426	41.00618
1.961532	rep1	0.02142114	reference	0.02142114	0.0260113825	0.030601625	0.030601625	0.0351918675	0.03978211	0.0129831663961628	0.009180485	2	0.009180485	-0.0860474969873807	0.147250746987381	21.42114
1.961532	rep2	0.03978211	reference	0.02142114	0.0260113825	0.030601625	0.030601625	0.0351918675	0.03978211	0.0129831663961628	0.009180485	2	0.009180485	-0.0860474969873807	0.147250746987381	39.78211
1.96788	rep1	0.02019707	reference	0.02019707	0.02524634	0.03029561	0.03029561	0.03534488	0.04039415	0.0142814922281672	0.01009854	2	0.01009854	-0.0980185067764495	0.15860972677645	20.19707
1.96788	rep2	0.04039415	reference	0.02019707	0.02524634	0.03029561	0.03029561	0.03534488	0.04039415	0.0142814922281672	0.01009854	2	0.01009854	-0.0980185067764495	0.15860972677645	40.39415
1.974228	rep1	0.02080911	reference	0.02080911	0.02647041	0.03213171	0.03213171	0.03779301	0.04345431	0.0160125744813256	0.0113226	2	0.0113226	-0.111735563745812	0.175998983745812	20.80911
1.974228	rep2	0.04345431	reference	0.02080911	0.02647041	0.03213171	0.03213171	0.03779301	0.04345431	0.0160125744813256	0.0113226	2	0.0113226	-0.111735563745812	0.175998983745812	43.45431
1.980576	rep1	0.02080911	reference	0.02080911	0.0258583775	0.030907645	0.030907645	0.0359569125	0.04100618	0.0142814851570994	0.010098535	2	0.010098535	-0.0974064082454259	0.159221698245426	20.80911
1.980576	rep2	0.04100618	reference	0.02080911	0.0258583775	0.030907645	0.030907645	0.0359569125	0.04100618	0.0142814851570994	0.010098535	2	0.010098535	-0.0974064082454259	0.159221698245426	41.00618
1.986924	rep1	0.02142114	reference	0.02142114	0.025858375	0.03029561	0.03029561	0.034732845	0.03917008	0.0125503958328732	0.00887447	2	0.00887447	-0.0824652227450402	0.14305644274504	21.42114
1.986924	rep2	0.03917008	reference	0.02142114	0.025858375	0.03029561	0.03029561	0.034732845	0.03917008	0.0125503958328732	0.00887447	2	0.00887447	-0.0824652227450402	0.14305644274504	39.17008
1.993272	rep1	0.02019707	reference	0.02019707	0.0253993475	0.030601625	0.030601625	0.0358039025	0.04100618	0.0147142627914568	0.010404555	2	0.010404555	-0.10160078101879	0.16280403101879	20.19707
1.993272	rep2	0.04100618	reference	0.02019707	0.0253993475	0.030601625	0.030601625	0.0358039025	0.04100618	0.0147142627914568	0.010404555	2	0.010404555	-0.10160078101879	0.16280403101879	41.00618
1.99962	rep1	0.02019707	reference	0.02019707	0.025552355	0.03090764	0.03090764	0.036262925	0.04161821	0.0151470333547464	0.01071057	2	0.01071057	-0.105183055261131	0.166998335261131	20.19707
1.99962	rep2	0.04161821	reference	0.02019707	0.025552355	0.03090764	0.03090764	0.036262925	0.04161821	0.0151470333547464	0.01071057	2	0.01071057	-0.105183055261131	0.166998335261131	41.61821
2.005968	rep1	0.02142114	reference	0.02142114	0.0264704075	0.031519675	0.031519675	0.0365689425	0.04161821	0.0142814851570994	0.010098535	2	0.010098535	-0.0967943782454259	0.159833728245426	21.42114
2.005968	rep2	0.04161821	reference	0.02142114	0.0264704075	0.031519675	0.031519675	0.0365689425	0.04161821	0.0142814851570994	0.010098535	2	0.010098535	-0.0967943782454259	0.159833728245426	41.61821
2.012316	rep1	0.01652488	reference	0.01652488	0.0223391875	0.028153495	0.028153495	0.0339678025	0.03978211	0.0164453450446152	0.011628615	2	0.011628615	-0.119602067988152	0.175909057988152	16.52488
2.012316	rep2	0.03978211	reference	0.01652488	0.0223391875	0.028153495	0.028153495	0.0339678025	0.03978211	0.0164453450446152	0.011628615	2	0.011628615	-0.119602067988152	0.175909057988152	39.78211
2.018664	rep1	0.02080911	reference	0.02080911	0.02570537	0.03060163	0.03060163	0.03549789	0.04039415	0.0138487145938098	0.00979252	2	0.00979252	-0.0938241340030854	0.155027394003085	20.80911
2.018664	rep2	0.04039415	reference	0.02080911	0.02570537	0.03060163	0.03060163	0.03549789	0.04039415	0.0138487145938098	0.00979252	2	0.00979252	-0.0938241340030854	0.155027394003085	40.39415
2.025012	rep1	0.0226452	532nm_light_pulse	0.0226452	0.02769447	0.03274374	0.03274374	0.03779301	0.04284228	0.0142814922281672	0.01009854	2	0.01009854	-0.0955703767764496	0.16105785677645	22.6452
2.025012	rep2	0.04284228	reference	0.0226452	0.02769447	0.03274374	0.03274374	0.03779301	0.04284228	0.0142814922281672	0.01009854	2	0.01009854	-0.0955703767764496	0.16105785677645	42.84228
2.03136	rep1	0.0226452	532nm_light_pulse	0.0226452	0.02769447	0.03274374	0.03274374	0.03779301	0.04284228	0.0142814922281672	0.01009854	2	0.01009854	-0.0955703767764496	0.16105785677645	22.6452
2.03136	rep2	0.04284228	reference	0.0226452	0.02769447	0.03274374	0.03274374	0.03779301	0.04284228	0.0142814922281672	0.01009854	2	0.01009854	-0.0955703767764496	0.16105785677645	42.84228
2.037708	rep1	0.02203317	532nm_light_pulse	0.02203317	0.026623415	0.03121366	0.03121366	0.035803905	0.04039415	0.0129831734672306	0.00918049	2	0.00918049	-0.0854355255184044	0.147862845518404	22.03317
2.037708	rep2	0.04039415	reference	0.02203317	0.026623415	0.03121366	0.03121366	0.035803905	0.04039415	0.0129831734672306	0.00918049	2	0.00918049	-0.0854355255184044	0.147862845518404	40.39415
2.044056	rep1	0.02142114	532nm_light_pulse	0.02142114	0.025858375	0.03029561	0.03029561	0.034732845	0.03917008	0.0125503958328732	0.00887447	2	0.00887447	-0.0824652227450402	0.14305644274504	21.42114
2.044056	rep2	0.03917008	reference	0.02142114	0.025858375	0.03029561	0.03029561	0.034732845	0.03917008	0.0125503958328732	0.00887447	2	0.00887447	-0.0824652227450402	0.14305644274504	39.17008
2.050404	rep1	0.02203317	532nm_light_pulse	0.02203317	0.0270824375	0.032131705	0.032131705	0.0371809725	0.04223024	0.0142814851570994	0.010098535	2	0.010098535	-0.0961823482454259	0.160445758245426	22.03317
2.050404	rep2	0.04223024	reference	0.02203317	0.0270824375	0.032131705	0.032131705	0.0371809725	0.04223024	0.0142814851570994	0.010098535	2	0.010098535	-0.0961823482454259	0.160445758245426	42.23024
2.056752	rep1	0.02203317	532nm_light_pulse	0.02203317	0.0272354475	0.032437725	0.032437725	0.0376400025	0.04284228	0.0147142627914568	0.010404555	2	0.010404555	-0.0997646810187901	0.16464013101879	22.03317
2.056752	rep2	0.04284228	reference	0.02203317	0.0272354475	0.032437725	0.032437725	0.0376400025	0.04284228	0.0147142627914568	0.010404555	2	0.010404555	-0.0997646810187901	0.16464013101879	42.84228
2.0631	rep1	0.0226452	532nm_light_pulse	0.0226452	0.0273884525	0.032131705	0.032131705	0.0368749575	0.04161821	0.0134159440305202	0.009486505	2	0.009486505	-0.0884057697607449	0.152669179760745	22.6452
2.0631	rep2	0.04161821	reference	0.0226452	0.0273884525	0.032131705	0.032131705	0.0368749575	0.04161821	0.0134159440305202	0.009486505	2	0.009486505	-0.0884057697607449	0.152669179760745	41.61821
2.069448	rep1	0.02142114	532nm_light_pulse	0.02142114	0.0260113825	0.030601625	0.030601625	0.0351918675	0.03978211	0.0129831663961628	0.009180485	2	0.009180485	-0.0860474969873807	0.147250746987381	21.42114
2.069448	rep2	0.03978211	reference	0.02142114	0.0260113825	0.030601625	0.030601625	0.0351918675	0.03978211	0.0129831663961628	0.009180485	2	0.009180485	-0.0860474969873807	0.147250746987381	39.78211
2.075796	rep1	0.02325724	532nm_light_pulse	0.02325724	0.0278474825	0.032437725	0.032437725	0.0370279675	0.04161821	0.0129831663961628	0.009180485	2	0.009180485	-0.0842113969873807	0.149086846987381	23.25724
2.075796	rep2	0.04161821	reference	0.02325724	0.0278474825	0.032437725	0.032437725	0.0370279675	0.04161821	0.0129831663961628	0.009180485	2	0.009180485	-0.0842113969873807	0.149086846987381	41.61821
2.082144	rep1	0.02203317	532nm_light_pulse	0.02203317	0.02692943	0.03182569	0.03182569	0.03672195	0.04161821	0.0138487145938098	0.00979252	2	0.00979252	-0.0926000740030854	0.156251454003085	22.03317
2.082144	rep2	0.04161821	reference	0.02203317	0.02692943	0.03182569	0.03182569	0.03672195	0.04161821	0.0138487145938098	0.00979252	2	0.00979252	-0.0926000740030854	0.156251454003085	41.61821
2.088492	rep1	0.02325724	532nm_light_pulse	0.02325724	0.0273884575	0.031519675	0.031519675	0.0356508925	0.03978211	0.0116848476352261	0.00826243500000001	2	0.008262435	-0.0734645157293356	0.136503865729336	23.25724
2.088492	rep2	0.03978211	reference	0.02325724	0.0273884575	0.031519675	0.031519675	0.0356508925	0.03978211	0.0116848476352261	0.00826243500000001	2	0.008262435	-0.0734645157293356	0.136503865729336	39.78211
2.09484	rep1	0.0226452	532nm_light_pulse	0.0226452	0.027235445	0.03182569	0.03182569	0.036415935	0.04100618	0.0129831734672306	0.00918049	2	0.00918049	-0.0848234955184044	0.148474875518404	22.6452
2.09484	rep2	0.04100618	reference	0.0226452	0.027235445	0.03182569	0.03182569	0.036415935	0.04100618	0.0129831734672306	0.00918049	2	0.00918049	-0.0848234955184044	0.148474875518404	41.00618
2.101188	rep1	0.02325724	532nm_light_pulse	0.02325724	0.02800049	0.03274374	0.03274374	0.03748699	0.04223024	0.0134159369594524	0.0094865	2	0.0094865	-0.0877936712297212	0.153281151229721	23.25724
2.101188	rep2	0.04223024	reference	0.02325724	0.02800049	0.03274374	0.03274374	0.03748699	0.04223024	0.0134159369594524	0.0094865	2	0.0094865	-0.0877936712297212	0.153281151229721	42.23024
2.107536	rep1	0.0226452	532nm_light_pulse	0.0226452	0.0273884525	0.032131705	0.032131705	0.0368749575	0.04161821	0.0134159440305202	0.009486505	2	0.009486505	-0.0884057697607449	0.152669179760745	22.6452
2.107536	rep2	0.04161821	reference	0.0226452	0.0273884525	0.032131705	0.032131705	0.0368749575	0.04161821	0.0134159440305202	0.009486505	2	0.009486505	-0.0884057697607449	0.152669179760745	41.61821
2.113884	rep1	0.0226452	532nm_light_pulse	0.0226452	0.0270824375	0.031519675	0.031519675	0.0359569125	0.04039415	0.012550402903941	0.008874475	2	0.008874475	-0.0812412212760639	0.144280571276064	22.6452
2.113884	rep2	0.04039415	reference	0.0226452	0.0270824375	0.031519675	0.031519675	0.0359569125	0.04039415	0.012550402903941	0.008874475	2	0.008874475	-0.0812412212760639	0.144280571276064	40.39415
2.120232	rep1	0.02386927	532nm_light_pulse	0.02386927	0.028306505	0.03274374	0.03274374	0.037180975	0.04161821	0.0125503958328732	0.00887447	2	0.00887447	-0.0800170927450402	0.14550457274504	23.86927
2.120232	rep2	0.04161821	reference	0.02386927	0.028306505	0.03274374	0.03274374	0.037180975	0.04161821	0.0125503958328732	0.00887447	2	0.00887447	-0.0800170927450402	0.14550457274504	41.61821
2.12658	rep1	0.02142114	532nm_light_pulse	0.02142114	0.026776425	0.03213171	0.03213171	0.037486995	0.04284228	0.0151470333547464	0.01071057	2	0.01071057	-0.103958985261131	0.168222405261131	21.42114
2.12658	rep2	0.04284228	reference	0.02142114	0.026776425	0.03213171	0.03213171	0.037486995	0.04284228	0.0151470333547464	0.01071057	2	0.01071057	-0.103958985261131	0.168222405261131	42.84228
2.132928	rep1	0.02203317	532nm_light_pulse	0.02203317	0.0267764225	0.031519675	0.031519675	0.0362629275	0.04100618	0.0134159440305202	0.009486505	2	0.009486505	-0.0890177997607449	0.152057149760745	22.03317
2.132928	rep2	0.04100618	reference	0.02203317	0.0267764225	0.031519675	0.031519675	0.0362629275	0.04100618	0.0134159440305202	0.009486505	2	0.009486505	-0.0890177997607449	0.152057149760745	41.00618
2.139276	rep1	0.0226452	532nm_light_pulse	0.0226452	0.027235445	0.03182569	0.03182569	0.036415935	0.04100618	0.0129831734672306	0.00918049	2	0.00918049	-0.0848234955184044	0.148474875518404	22.6452
2.139276	rep2	0.04100618	reference	0.0226452	0.027235445	0.03182569	0.03182569	0.036415935	0.04100618	0.0129831734672306	0.00918049	2	0.00918049	-0.0848234955184044	0.148474875518404	41.00618
2.145624	rep1	0.02325724	532nm_light_pulse	0.02325724	0.02800049	0.03274374	0.03274374	0.03748699	0.04223024	0.0134159369594524	0.0094865	2	0.0094865	-0.0877936712297212	0.153281151229721	23.25724
2.145624	rep2	0.04223024	reference	0.02325724	0.02800049	0.03274374	0.03274374	0.03748699	0.04223024	0.0134159369594524	0.0094865	2	0.0094865	-0.0877936712297212	0.153281151229721	42.23024
2.151972	rep1	0.0226452	532nm_light_pulse	0.0226452	0.0273884525	0.032131705	0.032131705	0.0368749575	0.04161821	0.0134159440305202	0.009486505	2	0.009486505	-0.0884057697607449	0.152669179760745	22.6452
2.151972	rep2	0.04161821	reference	0.0226452	0.0273884525	0.032131705	0.032131705	0.0368749575	0.04161821	0.0134159440305202	0.009486505	2	0.009486505	-0.0884057697607449	0.152669179760745	41.61821
2.15832	rep1	0.0226452	532nm_light_pulse	0.0226452	0.02754146	0.03243772	0.03243772	0.03733398	0.04223024	0.0138487145938098	0.00979252	2	0.00979252	-0.0919880440030854	0.156863484003085	22.6452
2.15832	rep2	0.04223024	reference	0.0226452	0.02754146	0.03243772	0.03243772	0.03733398	0.04223024	0.0138487145938098	0.00979252	2	0.00979252	-0.0919880440030854	0.156863484003085	42.23024
2.164668	rep1	0.02142114	532nm_light_pulse	0.02142114	0.0261643925	0.030907645	0.030907645	0.0356508975	0.04039415	0.0134159440305202	0.009486505	2	0.009486505	-0.0896298297607449	0.151445119760745	21.42114
2.164668	rep2	0.04039415	reference	0.02142114	0.0261643925	0.030907645	0.030907645	0.0356508975	0.04039415	0.0134159440305202	0.009486505	2	0.009486505	-0.0896298297607449	0.151445119760745	40.39415
2.171016	rep1	0.02203317	532nm_light_pulse	0.02203317	0.026470405	0.03090764	0.03090764	0.035344875	0.03978211	0.0125503958328732	0.00887447	2	0.00887447	-0.0818531927450402	0.14366847274504	22.03317
2.171016	rep2	0.03978211	reference	0.02203317	0.026470405	0.03090764	0.03090764	0.035344875	0.03978211	0.0125503958328732	0.00887447	2	0.00887447	-0.0818531927450402	0.14366847274504	39.78211
2.177364	rep1	0.0226452	532nm_light_pulse	0.0226452	0.027235445	0.03182569	0.03182569	0.036415935	0.04100618	0.0129831734672306	0.00918049	2	0.00918049	-0.0848234955184044	0.148474875518404	22.6452
2.177364	rep2	0.04100618	reference	0.0226452	0.027235445	0.03182569	0.03182569	0.036415935	0.04100618	0.0129831734672306	0.00918049	2	0.00918049	-0.0848234955184044	0.148474875518404	41.00618
2.183712	rep1	0.0226452	532nm_light_pulse	0.0226452	0.027235445	0.03182569	0.03182569	0.036415935	0.04100618	0.0129831734672306	0.00918049	2	0.00918049	-0.0848234955184044	0.148474875518404	22.6452
2.183712	rep2	0.04100618	reference	0.0226452	0.027235445	0.03182569	0.03182569	0.036415935	0.04100618	0.0129831734672306	0.00918049	2	0.00918049	-0.0848234955184044	0.148474875518404	41.00618
2.19006	rep1	0.0226452	532nm_light_pulse	0.0226452	0.02677642	0.03090764	0.03090764	0.03503886	0.03917008	0.011684854706294	0.00826244	2	0.00826244	-0.0740766142603592	0.135891894260359	22.6452
2.19006	rep2	0.03917008	reference	0.0226452	0.02677642	0.03090764	0.03090764	0.03503886	0.03917008	0.011684854706294	0.00826244	2	0.00826244	-0.0740766142603592	0.135891894260359	39.17008
2.196408	rep1	0.02325724	532nm_light_pulse	0.02325724	0.02723545	0.03121366	0.03121366	0.03519187	0.03917008	0.0112520770719365	0.00795642	2	0.00795642	-0.0698822414869951	0.132309561486995	23.25724
2.196408	rep2	0.03917008	reference	0.02325724	0.02723545	0.03121366	0.03121366	0.03519187	0.03917008	0.0112520770719365	0.00795642	2	0.00795642	-0.0698822414869951	0.132309561486995	39.17008
2.202756	rep1	0.02325724	532nm_light_pulse	0.02325724	0.02800049	0.03274374	0.03274374	0.03748699	0.04223024	0.0134159369594524	0.0094865	2	0.0094865	-0.0877936712297212	0.153281151229721	23.25724
2.202756	rep2	0.04223024	reference	0.02325724	0.02800049	0.03274374	0.03274374	0.03748699	0.04223024	0.0134159369594524	0.0094865	2	0.0094865	-0.0877936712297212	0.153281151229721	42.23024
2.209104	rep1	0.02203317	532nm_light_pulse	0.02203317	0.0270824375	0.032131705	0.032131705	0.0371809725	0.04223024	0.0142814851570994	0.010098535	2	0.010098535	-0.0961823482454259	0.160445758245426	22.03317
2.209104	rep2	0.04223024	reference	0.02203317	0.0270824375	0.032131705	0.032131705	0.0371809725	0.04223024	0.0142814851570994	0.010098535	2	0.010098535	-0.0961823482454259	0.160445758245426	42.23024
2.215452	rep1	0.02386927	532nm_light_pulse	0.02386927	0.02784748	0.03182569	0.03182569	0.0358039	0.03978211	0.0112520770719365	0.00795642	2	0.00795642	-0.0692702114869951	0.132921591486995	23.86927
2.215452	rep2	0.03978211	reference	0.02386927	0.02784748	0.03182569	0.03182569	0.0358039	0.03978211	0.0112520770719365	0.00795642	2	0.00795642	-0.0692702114869951	0.132921591486995	39.78211
2.2218	rep1	0.02386927	532nm_light_pulse	0.02386927	0.0273884575	0.030907645	0.030907645	0.0344268325	0.03794602	0.00995376538206773	0.007038375	2	0.007038375	-0.0585233887599735	0.120338678759974	23.86927
2.2218	rep2	0.03794602	reference	0.02386927	0.0273884575	0.030907645	0.030907645	0.0344268325	0.03794602	0.00995376538206773	0.007038375	2	0.007038375	-0.0585233887599735	0.120338678759974	37.94602
2.228148	rep1	0.0226452	532nm_light_pulse	0.0226452	0.027235445	0.03182569	0.03182569	0.036415935	0.04100618	0.0129831734672306	0.00918049	2	0.00918049	-0.0848234955184044	0.148474875518404	22.6452
2.228148	rep2	0.04100618	reference	0.0226452	0.027235445	0.03182569	0.03182569	0.036415935	0.04100618	0.0129831734672306	0.00918049	2	0.00918049	-0.0848234955184044	0.148474875518404	41.00618
2.234496	rep1	0.02325724	532nm_light_pulse	0.02325724	0.0278474825	0.032437725	0.032437725	0.0370279675	0.04161821	0.0129831663961628	0.009180485	2	0.009180485	-0.0842113969873807	0.149086846987381	23.25724
2.234496	rep2	0.04161821	reference	0.02325724	0.0278474825	0.032437725	0.032437725	0.0370279675	0.04161821	0.0129831663961628	0.009180485	2	0.009180485	-0.0842113969873807	0.149086846987381	41.61821
2.240844	rep1	0.0226452	532nm_light_pulse	0.0226452	0.0269294275	0.031213655	0.031213655	0.0354978825	0.03978211	0.0121176252695836	0.008568455	2	0.008568455	-0.0776588885026997	0.1400861985027	22.6452
2.240844	rep2	0.03978211	reference	0.0226452	0.0269294275	0.031213655	0.031213655	0.0354978825	0.03978211	0.0121176252695836	0.008568455	2	0.008568455	-0.0776588885026997	0.1400861985027	39.78211
2.247192	rep1	0.02203317	532nm_light_pulse	0.02203317	0.025705365	0.02937756	0.02937756	0.033049755	0.03672195	0.0103865359453573	0.00734439	2	0.00734439	-0.0639417630023141	0.122696883002314	22.03317
2.247192	rep2	0.03672195	reference	0.02203317	0.025705365	0.02937756	0.02937756	0.033049755	0.03672195	0.0103865359453573	0.00734439	2	0.00734439	-0.0639417630023141	0.122696883002314	36.72195
2.25354	rep1	0.02142114	532nm_light_pulse	0.02142114	0.0260113825	0.030601625	0.030601625	0.0351918675	0.03978211	0.0129831663961628	0.009180485	2	0.009180485	-0.0860474969873807	0.147250746987381	21.42114
2.25354	rep2	0.03978211	reference	0.02142114	0.0260113825	0.030601625	0.030601625	0.0351918675	0.03978211	0.0129831663961628	0.009180485	2	0.009180485	-0.0860474969873807	0.147250746987381	39.78211
2.259888	rep1	0.0226452	532nm_light_pulse	0.0226452	0.02769447	0.03274374	0.03274374	0.03779301	0.04284228	0.0142814922281672	0.01009854	2	0.01009854	-0.0955703767764496	0.16105785677645	22.6452
2.259888	rep2	0.04284228	reference	0.0226452	0.02769447	0.03274374	0.03274374	0.03779301	0.04284228	0.0142814922281672	0.01009854	2	0.01009854	-0.0955703767764496	0.16105785677645	42.84228
2.266236	rep1	0.02386927	532nm_light_pulse	0.02386927	0.028306505	0.03274374	0.03274374	0.037180975	0.04161821	0.0125503958328732	0.00887447	2	0.00887447	-0.0800170927450402	0.14550457274504	23.86927
2.266236	rep2	0.04161821	reference	0.02386927	0.028306505	0.03274374	0.03274374	0.037180975	0.04161821	0.0125503958328732	0.00887447	2	0.00887447	-0.0800170927450402	0.14550457274504	41.61821
2.272584	rep1	0.02142114	532nm_light_pulse	0.02142114	0.0257053675	0.029989595	0.029989595	0.0342738225	0.03855805	0.0121176252695836	0.008568455	2	0.008568455	-0.0788829485026997	0.1388621385027	21.42114
2.272584	rep2	0.03855805	reference	0.02142114	0.0257053675	0.029989595	0.029989595	0.0342738225	0.03855805	0.0121176252695836	0.008568455	2	0.008568455	-0.0788829485026997	0.1388621385027	38.55805
2.278932	rep1	0.02203317	532nm_light_pulse	0.02203317	0.0263173975	0.030601625	0.030601625	0.0348858525	0.03917008	0.0121176252695836	0.008568455	2	0.008568455	-0.0782709185026997	0.1394741685027	22.03317
2.278932	rep2	0.03917008	reference	0.02203317	0.0263173975	0.030601625	0.030601625	0.0348858525	0.03917008	0.0121176252695836	0.008568455	2	0.008568455	-0.0782709185026997	0.1394741685027	39.17008
2.28528	rep1	0.02386927	532nm_light_pulse	0.02386927	0.0284595125	0.033049755	0.033049755	0.0376399975	0.04223024	0.0129831663961628	0.009180485	2	0.009180485	-0.0835993669873807	0.149698876987381	23.86927
2.28528	rep2	0.04223024	reference	0.02386927	0.0284595125	0.033049755	0.033049755	0.0376399975	0.04223024	0.0129831663961628	0.009180485	2	0.009180485	-0.0835993669873807	0.149698876987381	42.23024
2.291628	rep1	0.0244813	532nm_light_pulse	0.0244813	0.028918535	0.03335577	0.03335577	0.037793005	0.04223024	0.0125503958328732	0.00887447	2	0.00887447	-0.0794050627450402	0.14611660274504	24.4813
2.291628	rep2	0.04223024	reference	0.0244813	0.028918535	0.03335577	0.03335577	0.037793005	0.04223024	0.0125503958328732	0.00887447	2	0.00887447	-0.0794050627450402	0.14611660274504	42.23024
2.297976	rep1	0.02325724	532nm_light_pulse	0.02325724	0.0275414675	0.031825695	0.031825695	0.0361099225	0.04039415	0.0121176252695836	0.008568455	2	0.008568455	-0.0770468485026997	0.1406982385027	23.25724
2.297976	rep2	0.04039415	reference	0.02325724	0.0275414675	0.031825695	0.031825695	0.0361099225	0.04039415	0.0121176252695836	0.008568455	2	0.008568455	-0.0770468485026997	0.1406982385027	40.39415
2.304324	rep1	0.02325724	532nm_light_pulse	0.02325724	0.02723545	0.03121366	0.03121366	0.03519187	0.03917008	0.0112520770719365	0.00795642	2	0.00795642	-0.0698822414869951	0.132309561486995	23.25724
2.304324	rep2	0.03917008	reference	0.02325724	0.02723545	0.03121366	0.03121366	0.03519187	0.03917008	0.0112520770719365	0.00795642	2	0.00795642	-0.0698822414869951	0.132309561486995	39.17008
2.310672	rep1	0.02386927	532nm_light_pulse	0.02386927	0.0284595125	0.033049755	0.033049755	0.0376399975	0.04223024	0.0129831663961628	0.009180485	2	0.009180485	-0.0835993669873807	0.149698876987381	23.86927
2.310672	rep2	0.04223024	reference	0.02386927	0.0284595125	0.033049755	0.033049755	0.0376399975	0.04223024	0.0129831663961628	0.009180485	2	0.009180485	-0.0835993669873807	0.149698876987381	42.23024
2.31702	rep1	0.0226452	532nm_light_pulse	0.0226452	0.0278474775	0.033049755	0.033049755	0.0382520325	0.04345431	0.0147142627914568	0.010404555	2	0.010404555	-0.0991526510187901	0.16525216101879	22.6452
2.31702	rep2	0.04345431	reference	0.0226452	0.0278474775	0.033049755	0.033049755	0.0382520325	0.04345431	0.0147142627914568	0.010404555	2	0.010404555	-0.0991526510187901	0.16525216101879	43.45431
2.323368	rep1	0.02203317	532nm_light_pulse	0.02203317	0.0263173975	0.030601625	0.030601625	0.0348858525	0.03917008	0.0121176252695836	0.008568455	2	0.008568455	-0.0782709185026997	0.1394741685027	22.03317
2.323368	rep2	0.03917008	reference	0.02203317	0.0263173975	0.030601625	0.030601625	0.0348858525	0.03917008	0.0121176252695836	0.008568455	2	0.008568455	-0.0782709185026997	0.1394741685027	39.17008
2.329716	rep1	0.02325724	532nm_light_pulse	0.02325724	0.02723545	0.03121366	0.03121366	0.03519187	0.03917008	0.0112520770719365	0.00795642	2	0.00795642	-0.0698822414869951	0.132309561486995	23.25724
2.329716	rep2	0.03917008	reference	0.02325724	0.02723545	0.03121366	0.03121366	0.03519187	0.03917008	0.0112520770719365	0.00795642	2	0.00795642	-0.0698822414869951	0.132309561486995	39.17008
2.336064	rep1	0.0244813	532nm_light_pulse	0.0244813	0.02861252	0.03274374	0.03274374	0.03687496	0.04100618	0.011684854706294	0.00826244	2	0.00826244	-0.0722405142603592	0.137727994260359	24.4813
2.336064	rep2	0.04100618	reference	0.0244813	0.02861252	0.03274374	0.03274374	0.03687496	0.04100618	0.011684854706294	0.00826244	2	0.00826244	-0.0722405142603592	0.137727994260359	41.00618
2.342412	rep1	0.02386927	532nm_light_pulse	0.02386927	0.028306505	0.03274374	0.03274374	0.037180975	0.04161821	0.0125503958328732	0.00887447	2	0.00887447	-0.0800170927450402	0.14550457274504	23.86927
2.342412	rep2	0.04161821	reference	0.02386927	0.028306505	0.03274374	0.03274374	0.037180975	0.04161821	0.0125503958328732	0.00887447	2	0.00887447	-0.0800170927450402	0.14550457274504	41.61821
2.34876	rep1	0.02203317	532nm_light_pulse	0.02203317	0.026623415	0.03121366	0.03121366	0.035803905	0.04039415	0.0129831734672306	0.00918049	2	0.00918049	-0.0854355255184044	0.147862845518404	22.03317
2.34876	rep2	0.04039415	reference	0.02203317	0.026623415	0.03121366	0.03121366	0.035803905	0.04039415	0.0129831734672306	0.00918049	2	0.00918049	-0.0854355255184044	0.147862845518404	40.39415
2.355108	rep1	0.0226452	532nm_light_pulse	0.0226452	0.02677642	0.03090764	0.03090764	0.03503886	0.03917008	0.011684854706294	0.00826244	2	0.00826244	-0.0740766142603592	0.135891894260359	22.6452
2.355108	rep2	0.03917008	reference	0.0226452	0.02677642	0.03090764	0.03090764	0.03503886	0.03917008	0.011684854706294	0.00826244	2	0.00826244	-0.0740766142603592	0.135891894260359	39.17008
2.361456	rep1	0.02325724	532nm_light_pulse	0.02325724	0.0281535	0.03304976	0.03304976	0.03794602	0.04284228	0.0138487145938098	0.00979252	2	0.00979252	-0.0913760040030854	0.157475524003085	23.25724
2.361456	rep2	0.04284228	reference	0.02325724	0.0281535	0.03304976	0.03304976	0.03794602	0.04284228	0.0138487145938098	0.00979252	2	0.00979252	-0.0913760040030854	0.157475524003085	42.84228
2.367804	rep1	0.02325724	532nm_light_pulse	0.02325724	0.0278474825	0.032437725	0.032437725	0.0370279675	0.04161821	0.0129831663961628	0.009180485	2	0.009180485	-0.0842113969873807	0.149086846987381	23.25724
2.367804	rep2	0.04161821	reference	0.02325724	0.0278474825	0.032437725	0.032437725	0.0370279675	0.04161821	0.0129831663961628	0.009180485	2	0.009180485	-0.0842113969873807	0.149086846987381	41.61821
2.374152	rep1	0.02325724	532nm_light_pulse	0.02325724	0.0273884575	0.031519675	0.031519675	0.0356508925	0.03978211	0.0116848476352261	0.00826243500000001	2	0.008262435	-0.0734645157293356	0.136503865729336	23.25724
2.374152	rep2	0.03978211	reference	0.02325724	0.0273884575	0.031519675	0.031519675	0.0356508925	0.03978211	0.0116848476352261	0.00826243500000001	2	0.008262435	-0.0734645157293356	0.136503865729336	39.78211
2.3805	rep1	0.0226452	532nm_light_pulse	0.0226452	0.0270824375	0.031519675	0.031519675	0.0359569125	0.04039415	0.012550402903941	0.008874475	2	0.008874475	-0.0812412212760639	0.144280571276064	22.6452
2.3805	rep2	0.04039415	reference	0.0226452	0.0270824375	0.031519675	0.031519675	0.0359569125	0.04039415	0.012550402903941	0.008874475	2	0.008874475	-0.0812412212760639	0.144280571276064	40.39415
2.386848	rep1	0.02325724	532nm_light_pulse	0.02325724	0.0275414675	0.031825695	0.031825695	0.0361099225	0.04039415	0.0121176252695836	0.008568455	2	0.008568455	-0.0770468485026997	0.1406982385027	23.25724
2.386848	rep2	0.04039415	reference	0.02325724	0.0275414675	0.031825695	0.031825695	0.0361099225	0.04039415	0.0121176252695836	0.008568455	2	0.008568455	-0.0770468485026997	0.1406982385027	40.39415
2.393196	rep1	0.02325724	532nm_light_pulse	0.02325724	0.02800049	0.03274374	0.03274374	0.03748699	0.04223024	0.0134159369594524	0.0094865	2	0.0094865	-0.0877936712297212	0.153281151229721	23.25724
2.393196	rep2	0.04223024	reference	0.02325724	0.02800049	0.03274374	0.03274374	0.03748699	0.04223024	0.0134159369594524	0.0094865	2	0.0094865	-0.0877936712297212	0.153281151229721	42.23024
2.399544	rep1	0.02325724	532nm_light_pulse	0.02325724	0.0275414675	0.031825695	0.031825695	0.0361099225	0.04039415	0.0121176252695836	0.008568455	2	0.008568455	-0.0770468485026997	0.1406982385027	23.25724
2.399544	rep2	0.04039415	reference	0.02325724	0.0275414675	0.031825695	0.031825695	0.0361099225	0.04039415	0.0121176252695836	0.008568455	2	0.008568455	-0.0770468485026997	0.1406982385027	40.39415
2.405892	rep1	0.02325724	532nm_light_pulse	0.02325724	0.0275414675	0.031825695	0.031825695	0.0361099225	0.04039415	0.0121176252695836	0.008568455	2	0.008568455	-0.0770468485026997	0.1406982385027	23.25724
2.405892	rep2	0.04039415	reference	0.02325724	0.0275414675	0.031825695	0.031825695	0.0361099225	0.04039415	0.0121176252695836	0.008568455	2	0.008568455	-0.0770468485026997	0.1406982385027	40.39415
2.41224	rep1	0.02325724	532nm_light_pulse	0.02325724	0.02723545	0.03121366	0.03121366	0.03519187	0.03917008	0.0112520770719365	0.00795642	2	0.00795642	-0.0698822414869951	0.132309561486995	23.25724
2.41224	rep2	0.03917008	reference	0.02325724	0.02723545	0.03121366	0.03121366	0.03519187	0.03917008	0.0112520770719365	0.00795642	2	0.00795642	-0.0698822414869951	0.132309561486995	39.17008
2.418588	rep1	0.0226452	532nm_light_pulse	0.0226452	0.02754146	0.03243772	0.03243772	0.03733398	0.04223024	0.0138487145938098	0.00979252	2	0.00979252	-0.0919880440030854	0.156863484003085	22.6452
2.418588	rep2	0.04223024	reference	0.0226452	0.02754146	0.03243772	0.03243772	0.03733398	0.04223024	0.0138487145938098	0.00979252	2	0.00979252	-0.0919880440030854	0.156863484003085	42.23024
2.424936	rep1	0.02203317	532nm_light_pulse	0.02203317	0.0267764225	0.031519675	0.031519675	0.0362629275	0.04100618	0.0134159440305202	0.009486505	2	0.009486505	-0.0890177997607449	0.152057149760745	22.03317
2.424936	rep2	0.04100618	reference	0.02203317	0.0267764225	0.031519675	0.031519675	0.0362629275	0.04100618	0.0134159440305202	0.009486505	2	0.009486505	-0.0890177997607449	0.152057149760745	41.00618
2.431284	rep1	0.02203317	532nm_light_pulse	0.02203317	0.026623415	0.03121366	0.03121366	0.035803905	0.04039415	0.0129831734672306	0.00918049	2	0.00918049	-0.0854355255184044	0.147862845518404	22.03317
2.431284	rep2	0.04039415	reference	0.02203317	0.026623415	0.03121366	0.03121366	0.035803905	0.04039415	0.0129831734672306	0.00918049	2	0.00918049	-0.0854355255184044	0.147862845518404	40.39415
2.437632	rep1	0.02203317	532nm_light_pulse	0.02203317	0.0263173975	0.030601625	0.030601625	0.0348858525	0.03917008	0.0121176252695836	0.008568455	2	0.008568455	-0.0782709185026997	0.1394741685027	22.03317
2.437632	rep2	0.03917008	reference	0.02203317	0.0263173975	0.030601625	0.030601625	0.0348858525	0.03917008	0.0121176252695836	0.008568455	2	0.008568455	-0.0782709185026997	0.1394741685027	39.17008
2.44398	rep1	0.0226452	532nm_light_pulse	0.0226452	0.027235445	0.03182569	0.03182569	0.036415935	0.04100618	0.0129831734672306	0.00918049	2	0.00918049	-0.0848234955184044	0.148474875518404	22.6452
2.44398	rep2	0.04100618	reference	0.0226452	0.027235445	0.03182569	0.03182569	0.036415935	0.04100618	0.0129831734672306	0.00918049	2	0.00918049	-0.0848234955184044	0.148474875518404	41.00618
2.450328	rep1	0.02203317	532nm_light_pulse	0.02203317	0.02616439	0.03029561	0.03029561	0.03442683	0.03855805	0.011684854706294	0.00826244	2	0.00826244	-0.0746886442603592	0.135279864260359	22.03317
2.450328	rep2	0.03855805	reference	0.02203317	0.02616439	0.03029561	0.03029561	0.03442683	0.03855805	0.011684854706294	0.00826244	2	0.00826244	-0.0746886442603592	0.135279864260359	38.55805
2.456676	rep1	0.02325724	532nm_light_pulse	0.02325724	0.0275414675	0.031825695	0.031825695	0.0361099225	0.04039415	0.0121176252695836	0.008568455	2	0.008568455	-0.0770468485026997	0.1406982385027	23.25724
2.456676	rep2	0.04039415	reference	0.02325724	0.0275414675	0.031825695	0.031825695	0.0361099225	0.04039415	0.0121176252695836	0.008568455	2	0.008568455	-0.0770468485026997	0.1406982385027	40.39415
2.463024	rep1	0.0226452	532nm_light_pulse	0.0226452	0.0273884525	0.032131705	0.032131705	0.0368749575	0.04161821	0.0134159440305202	0.009486505	2	0.009486505	-0.0884057697607449	0.152669179760745	22.6452
2.463024	rep2	0.04161821	reference	0.0226452	0.0273884525	0.032131705	0.032131705	0.0368749575	0.04161821	0.0134159440305202	0.009486505	2	0.009486505	-0.0884057697607449	0.152669179760745	41.61821
2.469372	rep1	0.02203317	532nm_light_pulse	0.02203317	0.02692943	0.03182569	0.03182569	0.03672195	0.04161821	0.0138487145938098	0.00979252	2	0.00979252	-0.0926000740030854	0.156251454003085	22.03317
2.469372	rep2	0.04161821	reference	0.02203317	0.02692943	0.03182569	0.03182569	0.03672195	0.04161821	0.0138487145938098	0.00979252	2	0.00979252	-0.0926000740030854	0.156251454003085	41.61821
2.47572	rep1	0.02203317	532nm_light_pulse	0.02203317	0.026470405	0.03090764	0.03090764	0.035344875	0.03978211	0.0125503958328732	0.00887447	2	0.00887447	-0.0818531927450402	0.14366847274504	22.03317
2.47572	rep2	0.03978211	reference	0.02203317	0.026470405	0.03090764	0.03090764	0.035344875	0.03978211	0.0125503958328732	0.00887447	2	0.00887447	-0.0818531927450402	0.14366847274504	39.78211
2.482068	rep1	0.02203317	532nm_light_pulse	0.02203317	0.026470405	0.03090764	0.03090764	0.035344875	0.03978211	0.0125503958328732	0.00887447	2	0.00887447	-0.0818531927450402	0.14366847274504	22.03317
2.482068	rep2	0.03978211	reference	0.02203317	0.026470405	0.03090764	0.03090764	0.035344875	0.03978211	0.0125503958328732	0.00887447	2	0.00887447	-0.0818531927450402	0.14366847274504	39.78211
2.488416	rep1	0.02386927	532nm_light_pulse	0.02386927	0.028306505	0.03274374	0.03274374	0.037180975	0.04161821	0.0125503958328732	0.00887447	2	0.00887447	-0.0800170927450402	0.14550457274504	23.86927
2.488416	rep2	0.04161821	reference	0.02386927	0.028306505	0.03274374	0.03274374	0.037180975	0.04161821	0.0125503958328732	0.00887447	2	0.00887447	-0.0800170927450402	0.14550457274504	41.61821
2.494764	rep1	0.02203317	532nm_light_pulse	0.02203317	0.0272354475	0.032437725	0.032437725	0.0376400025	0.04284228	0.0147142627914568	0.010404555	2	0.010404555	-0.0997646810187901	0.16464013101879	22.03317
2.494764	rep2	0.04284228	reference	0.02203317	0.0272354475	0.032437725	0.032437725	0.0376400025	0.04284228	0.0147142627914568	0.010404555	2	0.010404555	-0.0997646810187901	0.16464013101879	42.84228
2.501112	rep1	0.02203317	532nm_light_pulse	0.02203317	0.026623415	0.03121366	0.03121366	0.035803905	0.04039415	0.0129831734672306	0.00918049	2	0.00918049	-0.0854355255184044	0.147862845518404	22.03317
2.501112	rep2	0.04039415	reference	0.02203317	0.026623415	0.03121366	0.03121366	0.035803905	0.04039415	0.0129831734672306	0.00918049	2	0.00918049	-0.0854355255184044	0.147862845518404	40.39415
2.50746	rep1	0.02203317	532nm_light_pulse	0.02203317	0.02616439	0.03029561	0.03029561	0.03442683	0.03855805	0.011684854706294	0.00826244	2	0.00826244	-0.0746886442603592	0.135279864260359	22.03317
2.50746	rep2	0.03855805	reference	0.02203317	0.02616439	0.03029561	0.03029561	0.03442683	0.03855805	0.011684854706294	0.00826244	2	0.00826244	-0.0746886442603592	0.135279864260359	38.55805
2.513808	rep1	0.0226452	532nm_light_pulse	0.0226452	0.0270824375	0.031519675	0.031519675	0.0359569125	0.04039415	0.012550402903941	0.008874475	2	0.008874475	-0.0812412212760639	0.144280571276064	22.6452
2.513808	rep2	0.04039415	reference	0.0226452	0.0270824375	0.031519675	0.031519675	0.0359569125	0.04039415	0.012550402903941	0.008874475	2	0.008874475	-0.0812412212760639	0.144280571276064	40.39415
2.520156	rep1	0.02325724	532nm_light_pulse	0.02325724	0.02800049	0.03274374	0.03274374	0.03748699	0.04223024	0.0134159369594524	0.0094865	2	0.0094865	-0.0877936712297212	0.153281151229721	23.25724
2.520156	rep2	0.04223024	reference	0.02325724	0.02800049	0.03274374	0.03274374	0.03748699	0.04223024	0.0134159369594524	0.0094865	2	0.0094865	-0.0877936712297212	0.153281151229721	42.23024
2.526504	rep1	0.02325724	532nm_light_pulse	0.02325724	0.0281535	0.03304976	0.03304976	0.03794602	0.04284228	0.0138487145938098	0.00979252	2	0.00979252	-0.0913760040030854	0.157475524003085	23.25724
2.526504	rep2	0.04284228	reference	0.02325724	0.0281535	0.03304976	0.03304976	0.03794602	0.04284228	0.0138487145938098	0.00979252	2	0.00979252	-0.0913760040030854	0.157475524003085	42.84228
2.532852	rep1	0.0226452	532nm_light_pulse	0.0226452	0.02677642	0.03090764	0.03090764	0.03503886	0.03917008	0.011684854706294	0.00826244	2	0.00826244	-0.0740766142603592	0.135891894260359	22.6452
2.532852	rep2	0.03917008	reference	0.0226452	0.02677642	0.03090764	0.03090764	0.03503886	0.03917008	0.011684854706294	0.00826244	2	0.00826244	-0.0740766142603592	0.135891894260359	39.17008
2.5392	rep1	0.0226452	532nm_light_pulse	0.0226452	0.0269294275	0.031213655	0.031213655	0.0354978825	0.03978211	0.0121176252695836	0.008568455	2	0.008568455	-0.0776588885026997	0.1400861985027	22.6452
2.5392	rep2	0.03978211	reference	0.0226452	0.0269294275	0.031213655	0.031213655	0.0354978825	0.03978211	0.0121176252695836	0.008568455	2	0.008568455	-0.0776588885026997	0.1400861985027	39.78211
2.545548	rep1	0.02325724	532nm_light_pulse	0.02325724	0.028459515	0.03366179	0.03366179	0.038864065	0.04406634	0.014714255720389	0.01040455	2	0.01040455	-0.0985405524877664	0.165864132487766	23.25724
2.545548	rep2	0.04406634	reference	0.02325724	0.028459515	0.03366179	0.03366179	0.038864065	0.04406634	0.014714255720389	0.01040455	2	0.01040455	-0.0985405524877664	0.165864132487766	44.06634
2.551896	rep1	0.0226452	532nm_light_pulse	0.0226452	0.02754146	0.03243772	0.03243772	0.03733398	0.04223024	0.0138487145938098	0.00979252	2	0.00979252	-0.0919880440030854	0.156863484003085	22.6452
2.551896	rep2	0.04223024	reference	0.0226452	0.02754146	0.03243772	0.03243772	0.03733398	0.04223024	0.0138487145938098	0.00979252	2	0.00979252	-0.0919880440030854	0.156863484003085	42.23024
2.558244	rep1	0.02325724	532nm_light_pulse	0.02325724	0.0273884575	0.031519675	0.031519675	0.0356508925	0.03978211	0.0116848476352261	0.00826243500000001	2	0.008262435	-0.0734645157293356	0.136503865729336	23.25724
2.558244	rep2	0.03978211	reference	0.02325724	0.0273884575	0.031519675	0.031519675	0.0356508925	0.03978211	0.0116848476352261	0.00826243500000001	2	0.008262435	-0.0734645157293356	0.136503865729336	39.78211
2.564592	rep1	0.02325724	532nm_light_pulse	0.02325724	0.0275414675	0.031825695	0.031825695	0.0361099225	0.04039415	0.0121176252695836	0.008568455	2	0.008568455	-0.0770468485026997	0.1406982385027	23.25724
2.564592	rep2	0.04039415	reference	0.02325724	0.0275414675	0.031825695	0.031825695	0.0361099225	0.04039415	0.0121176252695836	0.008568455	2	0.008568455	-0.0770468485026997	0.1406982385027	40.39415
2.57094	rep1	0.02386927	532nm_light_pulse	0.02386927	0.0286125225	0.033355775	0.033355775	0.0380990275	0.04284228	0.0134159440305202	0.009486505	2	0.009486505	-0.0871816997607449	0.153893249760745	23.86927
2.57094	rep2	0.04284228	reference	0.02386927	0.0286125225	0.033355775	0.033355775	0.0380990275	0.04284228	0.0134159440305202	0.009486505	2	0.009486505	-0.0871816997607449	0.153893249760745	42.84228
2.577288	rep1	0.02203317	532nm_light_pulse	0.02203317	0.0272354475	0.032437725	0.032437725	0.0376400025	0.04284228	0.0147142627914568	0.010404555	2	0.010404555	-0.0997646810187901	0.16464013101879	22.03317
2.577288	rep2	0.04284228	reference	0.02203317	0.0272354475	0.032437725	0.032437725	0.0376400025	0.04284228	0.0147142627914568	0.010404555	2	0.010404555	-0.0997646810187901	0.16464013101879	42.84228
2.583636	rep1	0.02203317	532nm_light_pulse	0.02203317	0.026470405	0.03090764	0.03090764	0.035344875	0.03978211	0.0125503958328732	0.00887447	2	0.00887447	-0.0818531927450402	0.14366847274504	22.03317
2.583636	rep2	0.03978211	reference	0.02203317	0.026470405	0.03090764	0.03090764	0.035344875	0.03978211	0.0125503958328732	0.00887447	2	0.00887447	-0.0818531927450402	0.14366847274504	39.78211
2.589984	rep1	0.02203317	532nm_light_pulse	0.02203317	0.02616439	0.03029561	0.03029561	0.03442683	0.03855805	0.011684854706294	0.00826244	2	0.00826244	-0.0746886442603592	0.135279864260359	22.03317
2.589984	rep2	0.03855805	reference	0.02203317	0.02616439	0.03029561	0.03029561	0.03442683	0.03855805	0.011684854706294	0.00826244	2	0.00826244	-0.0746886442603592	0.135279864260359	38.55805
2.596332	rep1	0.02325724	532nm_light_pulse	0.02325724	0.027694475	0.03213171	0.03213171	0.036568945	0.04100618	0.0125503958328732	0.00887447000000001	2	0.00887447	-0.0806291227450402	0.14489254274504	23.25724
2.596332	rep2	0.04100618	reference	0.02325724	0.027694475	0.03213171	0.03213171	0.036568945	0.04100618	0.0125503958328732	0.00887447000000001	2	0.00887447	-0.0806291227450402	0.14489254274504	41.00618
2.60268	rep1	0.02386927	532nm_light_pulse	0.02386927	0.0286125225	0.033355775	0.033355775	0.0380990275	0.04284228	0.0134159440305202	0.009486505	2	0.009486505	-0.0871816997607449	0.153893249760745	23.86927
2.60268	rep2	0.04284228	reference	0.02386927	0.0286125225	0.033355775	0.033355775	0.0380990275	0.04284228	0.0134159440305202	0.009486505	2	0.009486505	-0.0871816997607449	0.153893249760745	42.84228
2.609028	rep1	0.0226452	532nm_light_pulse	0.0226452	0.0273884525	0.032131705	0.032131705	0.0368749575	0.04161821	0.0134159440305202	0.009486505	2	0.009486505	-0.0884057697607449	0.152669179760745	22.6452
2.609028	rep2	0.04161821	reference	0.0226452	0.0273884525	0.032131705	0.032131705	0.0368749575	0.04161821	0.0134159440305202	0.009486505	2	0.009486505	-0.0884057697607449	0.152669179760745	41.61821
2.615376	rep1	0.0226452	532nm_light_pulse	0.0226452	0.0270824375	0.031519675	0.031519675	0.0359569125	0.04039415	0.012550402903941	0.008874475	2	0.008874475	-0.0812412212760639	0.144280571276064	22.6452
2.615376	rep2	0.04039415	reference	0.0226452	0.0270824375	0.031519675	0.031519675	0.0359569125	0.04039415	0.012550402903941	0.008874475	2	0.008874475	-0.0812412212760639	0.144280571276064	40.39415
2.621724	rep1	0.02203317	532nm_light_pulse	0.02203317	0.02692943	0.03182569	0.03182569	0.03672195	0.04161821	0.0138487145938098	0.00979252	2	0.00979252	-0.0926000740030854	0.156251454003085	22.03317
2.621724	rep2	0.04161821	reference	0.02203317	0.02692943	0.03182569	0.03182569	0.03672195	0.04161821	0.0138487145938098	0.00979252	2	0.00979252	-0.0926000740030854	0.156251454003085	41.61821
2.628072	rep1	0.02203317	532nm_light_pulse	0.02203317	0.0270824375	0.032131705	0.032131705	0.0371809725	0.04223024	0.0142814851570994	0.010098535	2	0.010098535	-0.0961823482454259	0.160445758245426	22.03317
2.628072	rep2	0.04223024	reference	0.02203317	0.0270824375	0.032131705	0.032131705	0.0371809725	0.04223024	0.0142814851570994	0.010098535	2	0.010098535	-0.0961823482454259	0.160445758245426	42.23024
2.63442	rep1	0.0226452	532nm_light_pulse	0.0226452	0.0269294275	0.031213655	0.031213655	0.0354978825	0.03978211	0.0121176252695836	0.008568455	2	0.008568455	-0.0776588885026997	0.1400861985027	22.6452
2.63442	rep2	0.03978211	reference	0.0226452	0.0269294275	0.031213655	0.031213655	0.0354978825	0.03978211	0.0121176252695836	0.008568455	2	0.008568455	-0.0776588885026997	0.1400861985027	39.78211
2.640768	rep1	0.0226452	532nm_light_pulse	0.0226452	0.0273884525	0.032131705	0.032131705	0.0368749575	0.04161821	0.0134159440305202	0.009486505	2	0.009486505	-0.0884057697607449	0.152669179760745	22.6452
2.640768	rep2	0.04161821	reference	0.0226452	0.0273884525	0.032131705	0.032131705	0.0368749575	0.04161821	0.0134159440305202	0.009486505	2	0.009486505	-0.0884057697607449	0.152669179760745	41.61821
2.647116	rep1	0.0226452	532nm_light_pulse	0.0226452	0.02769447	0.03274374	0.03274374	0.03779301	0.04284228	0.0142814922281672	0.01009854	2	0.01009854	-0.0955703767764496	0.16105785677645	22.6452
2.647116	rep2	0.04284228	reference	0.0226452	0.02769447	0.03274374	0.03274374	0.03779301	0.04284228	0.0142814922281672	0.01009854	2	0.01009854	-0.0955703767764496	0.16105785677645	42.84228
2.653464	rep1	0.0226452	532nm_light_pulse	0.0226452	0.0273884525	0.032131705	0.032131705	0.0368749575	0.04161821	0.0134159440305202	0.009486505	2	0.009486505	-0.0884057697607449	0.152669179760745	22.6452
2.653464	rep2	0.04161821	reference	0.0226452	0.0273884525	0.032131705	0.032131705	0.0368749575	0.04161821	0.0134159440305202	0.009486505	2	0.009486505	-0.0884057697607449	0.152669179760745	41.61821
2.659812	rep1	0.02203317	532nm_light_pulse	0.02203317	0.026470405	0.03090764	0.03090764	0.035344875	0.03978211	0.0125503958328732	0.00887447	2	0.00887447	-0.0818531927450402	0.14366847274504	22.03317
2.659812	rep2	0.03978211	reference	0.02203317	0.026470405	0.03090764	0.03090764	0.035344875	0.03978211	0.0125503958328732	0.00887447	2	0.00887447	-0.0818531927450402	0.14366847274504	39.78211
2.66616	rep1	0.02386927	532nm_light_pulse	0.02386927	0.02784748	0.03182569	0.03182569	0.0358039	0.03978211	0.0112520770719365	0.00795642	2	0.00795642	-0.0692702114869951	0.132921591486995	23.86927
2.66616	rep2	0.03978211	reference	0.02386927	0.02784748	0.03182569	0.03182569	0.0358039	0.03978211	0.0112520770719365	0.00795642	2	0.00795642	-0.0692702114869951	0.132921591486995	39.78211
2.672508	rep1	0.02203317	532nm_light_pulse	0.02203317	0.02692943	0.03182569	0.03182569	0.03672195	0.04161821	0.0138487145938098	0.00979252	2	0.00979252	-0.0926000740030854	0.156251454003085	22.03317
2.672508	rep2	0.04161821	reference	0.02203317	0.02692943	0.03182569	0.03182569	0.03672195	0.04161821	0.0138487145938098	0.00979252	2	0.00979252	-0.0926000740030854	0.156251454003085	41.61821
2.678856	rep1	0.02142114	532nm_light_pulse	0.02142114	0.0263174	0.03121366	0.03121366	0.03610992	0.04100618	0.0138487145938098	0.00979252	2	0.00979252	-0.0932121040030854	0.155639424003085	21.42114
2.678856	rep2	0.04100618	reference	0.02142114	0.0263174	0.03121366	0.03121366	0.03610992	0.04100618	0.0138487145938098	0.00979252	2	0.00979252	-0.0932121040030854	0.155639424003085	41.00618
2.685204	rep1	0.0226452	532nm_light_pulse	0.0226452	0.027235445	0.03182569	0.03182569	0.036415935	0.04100618	0.0129831734672306	0.00918049	2	0.00918049	-0.0848234955184044	0.148474875518404	22.6452
2.685204	rep2	0.04100618	reference	0.0226452	0.027235445	0.03182569	0.03182569	0.036415935	0.04100618	0.0129831734672306	0.00918049	2	0.00918049	-0.0848234955184044	0.148474875518404	41.00618
2.691552	rep1	0.02325724	532nm_light_pulse	0.02325724	0.027694475	0.03213171	0.03213171	0.036568945	0.04100618	0.0125503958328732	0.00887447000000001	2	0.00887447	-0.0806291227450402	0.14489254274504	23.25724
2.691552	rep2	0.04100618	reference	0.02325724	0.027694475	0.03213171	0.03213171	0.036568945	0.04100618	0.0125503958328732	0.00887447000000001	2	0.00887447	-0.0806291227450402	0.14489254274504	41.00618
2.6979	rep1	0.02325724	532nm_light_pulse	0.02325724	0.0275414675	0.031825695	0.031825695	0.0361099225	0.04039415	0.0121176252695836	0.008568455	2	0.008568455	-0.0770468485026997	0.1406982385027	23.25724
2.6979	rep2	0.04039415	reference	0.02325724	0.0275414675	0.031825695	0.031825695	0.0361099225	0.04039415	0.0121176252695836	0.008568455	2	0.008568455	-0.0770468485026997	0.1406982385027	40.39415
2.704248	rep1	0.02325724	532nm_light_pulse	0.02325724	0.027694475	0.03213171	0.03213171	0.036568945	0.04100618	0.0125503958328732	0.00887447000000001	2	0.00887447	-0.0806291227450402	0.14489254274504	23.25724
2.704248	rep2	0.04100618	reference	0.02325724	0.027694475	0.03213171	0.03213171	0.036568945	0.04100618	0.0125503958328732	0.00887447000000001	2	0.00887447	-0.0806291227450402	0.14489254274504	41.00618
2.710596	rep1	0.02203317	532nm_light_pulse	0.02203317	0.0263173975	0.030601625	0.030601625	0.0348858525	0.03917008	0.0121176252695836	0.008568455	2	0.008568455	-0.0782709185026997	0.1394741685027	22.03317
2.710596	rep2	0.03917008	reference	0.02203317	0.0263173975	0.030601625	0.030601625	0.0348858525	0.03917008	0.0121176252695836	0.008568455	2	0.008568455	-0.0782709185026997	0.1394741685027	39.17008
2.716944	rep1	0.02325724	532nm_light_pulse	0.02325724	0.0273884575	0.031519675	0.031519675	0.0356508925	0.03978211	0.0116848476352261	0.00826243500000001	2	0.008262435	-0.0734645157293356	0.136503865729336	23.25724
2.716944	rep2	0.03978211	reference	0.02325724	0.0273884575	0.031519675	0.031519675	0.0356508925	0.03978211	0.0116848476352261	0.00826243500000001	2	0.008262435	-0.0734645157293356	0.136503865729336	39.78211
2.723292	rep1	0.0226452	532nm_light_pulse	0.0226452	0.0270824375	0.031519675	0.031519675	0.0359569125	0.04039415	0.012550402903941	0.008874475	2	0.008874475	-0.0812412212760639	0.144280571276064	22.6452
2.723292	rep2	0.04039415	reference	0.0226452	0.0270824375	0.031519675	0.031519675	0.0359569125	0.04039415	0.012550402903941	0.008874475	2	0.008874475	-0.0812412212760639	0.144280571276064	40.39415
2.72964	rep1	0.0226452	532nm_light_pulse	0.0226452	0.0273884525	0.032131705	0.032131705	0.0368749575	0.04161821	0.0134159440305202	0.009486505	2	0.009486505	-0.0884057697607449	0.152669179760745	22.6452
2.72964	rep2	0.04161821	reference	0.0226452	0.0273884525	0.032131705	0.032131705	0.0368749575	0.04161821	0.0134159440305202	0.009486505	2	0.009486505	-0.0884057697607449	0.152669179760745	41.61821
2.735988	rep1	0.02203317	532nm_light_pulse	0.02203317	0.026470405	0.03090764	0.03090764	0.035344875	0.03978211	0.0125503958328732	0.00887447	2	0.00887447	-0.0818531927450402	0.14366847274504	22.03317
2.735988	rep2	0.03978211	reference	0.02203317	0.026470405	0.03090764	0.03090764	0.035344875	0.03978211	0.0125503958328732	0.00887447	2	0.00887447	-0.0818531927450402	0.14366847274504	39.78211
2.742336	rep1	0.0226452	532nm_light_pulse	0.0226452	0.0269294275	0.031213655	0.031213655	0.0354978825	0.03978211	0.0121176252695836	0.008568455	2	0.008568455	-0.0776588885026997	0.1400861985027	22.6452
2.742336	rep2	0.03978211	reference	0.0226452	0.0269294275	0.031213655	0.031213655	0.0354978825	0.03978211	0.0121176252695836	0.008568455	2	0.008568455	-0.0776588885026997	0.1400861985027	39.78211
2.748684	rep1	0.0226452	532nm_light_pulse	0.0226452	0.0270824375	0.031519675	0.031519675	0.0359569125	0.04039415	0.012550402903941	0.008874475	2	0.008874475	-0.0812412212760639	0.144280571276064	22.6452
2.748684	rep2	0.04039415	reference	0.0226452	0.0270824375	0.031519675	0.031519675	0.0359569125	0.04039415	0.012550402903941	0.008874475	2	0.008874475	-0.0812412212760639	0.144280571276064	40.39415
2.755032	rep1	0.02325724	532nm_light_pulse	0.02325724	0.0278474825	0.032437725	0.032437725	0.0370279675	0.04161821	0.0129831663961628	0.009180485	2	0.009180485	-0.0842113969873807	0.149086846987381	23.25724
2.755032	rep2	0.04161821	reference	0.02325724	0.0278474825	0.032437725	0.032437725	0.0370279675	0.04161821	0.0129831663961628	0.009180485	2	0.009180485	-0.0842113969873807	0.149086846987381	41.61821
2.76138	rep1	0.02203317	532nm_light_pulse	0.02203317	0.026470405	0.03090764	0.03090764	0.035344875	0.03978211	0.0125503958328732	0.00887447	2	0.00887447	-0.0818531927450402	0.14366847274504	22.03317
2.76138	rep2	0.03978211	reference	0.02203317	0.026470405	0.03090764	0.03090764	0.035344875	0.03978211	0.0125503958328732	0.00887447	2	0.00887447	-0.0818531927450402	0.14366847274504	39.78211
2.767728	rep1	0.02325724	532nm_light_pulse	0.02325724	0.0270824425	0.030907645	0.030907645	0.0347328475	0.03855805	0.0108193065086469	0.007650405	2	0.007650405	-0.0662999672446546	0.128115257244655	23.25724
2.767728	rep2	0.03855805	reference	0.02325724	0.0270824425	0.030907645	0.030907645	0.0347328475	0.03855805	0.0108193065086469	0.007650405	2	0.007650405	-0.0662999672446546	0.128115257244655	38.55805
2.774076	rep1	0.02325724	532nm_light_pulse	0.02325724	0.0275414675	0.031825695	0.031825695	0.0361099225	0.04039415	0.0121176252695836	0.008568455	2	0.008568455	-0.0770468485026997	0.1406982385027	23.25724
2.774076	rep2	0.04039415	reference	0.02325724	0.0275414675	0.031825695	0.031825695	0.0361099225	0.04039415	0.0121176252695836	0.008568455	2	0.008568455	-0.0770468485026997	0.1406982385027	40.39415
2.780424	rep1	0.02325724	532nm_light_pulse	0.02325724	0.0281535	0.03304976	0.03304976	0.03794602	0.04284228	0.0138487145938098	0.00979252	2	0.00979252	-0.0913760040030854	0.157475524003085	23.25724
2.780424	rep2	0.04284228	reference	0.02325724	0.0281535	0.03304976	0.03304976	0.03794602	0.04284228	0.0138487145938098	0.00979252	2	0.00979252	-0.0913760040030854	0.157475524003085	42.84228
2.786772	rep1	0.0226452	532nm_light_pulse	0.0226452	0.0270824375	0.031519675	0.031519675	0.0359569125	0.04039415	0.012550402903941	0.008874475	2	0.008874475	-0.0812412212760639	0.144280571276064	22.6452
2.786772	rep2	0.04039415	reference	0.0226452	0.0270824375	0.031519675	0.031519675	0.0359569125	0.04039415	0.012550402903941	0.008874475	2	0.008874475	-0.0812412212760639	0.144280571276064	40.39415
2.79312	rep1	0.0226452	532nm_light_pulse	0.0226452	0.026470405	0.03029561	0.03029561	0.034120815	0.03794602	0.0108193135797147	0.00765041	2	0.00765041	-0.0669120657756782	0.127503285775678	22.6452
2.79312	rep2	0.03794602	reference	0.0226452	0.026470405	0.03029561	0.03029561	0.034120815	0.03794602	0.0108193135797147	0.00765041	2	0.00765041	-0.0669120657756782	0.127503285775678	37.94602
2.799468	rep1	0.02325724	532nm_light_pulse	0.02325724	0.0273884575	0.031519675	0.031519675	0.0356508925	0.03978211	0.0116848476352261	0.00826243500000001	2	0.008262435	-0.0734645157293356	0.136503865729336	23.25724
2.799468	rep2	0.03978211	reference	0.02325724	0.0273884575	0.031519675	0.031519675	0.0356508925	0.03978211	0.0116848476352261	0.00826243500000001	2	0.008262435	-0.0734645157293356	0.136503865729336	39.78211
2.805816	rep1	0.0244813	532nm_light_pulse	0.0244813	0.0287655275	0.033049755	0.033049755	0.0373339825	0.04161821	0.0121176252695836	0.008568455	2	0.008568455	-0.0758227885026997	0.1419222985027	24.4813
2.805816	rep2	0.04161821	reference	0.0244813	0.0287655275	0.033049755	0.033049755	0.0373339825	0.04161821	0.0121176252695836	0.008568455	2	0.008568455	-0.0758227885026997	0.1419222985027	41.61821
2.812164	rep1	0.0226452	532nm_light_pulse	0.0226452	0.0273884525	0.032131705	0.032131705	0.0368749575	0.04161821	0.0134159440305202	0.009486505	2	0.009486505	-0.0884057697607449	0.152669179760745	22.6452
2.812164	rep2	0.04161821	reference	0.0226452	0.0273884525	0.032131705	0.032131705	0.0368749575	0.04161821	0.0134159440305202	0.009486505	2	0.009486505	-0.0884057697607449	0.152669179760745	41.61821
2.818512	rep1	0.02203317	532nm_light_pulse	0.02203317	0.026470405	0.03090764	0.03090764	0.035344875	0.03978211	0.0125503958328732	0.00887447	2	0.00887447	-0.0818531927450402	0.14366847274504	22.03317
2.818512	rep2	0.03978211	reference	0.02203317	0.026470405	0.03090764	0.03090764	0.035344875	0.03978211	0.0125503958328732	0.00887447	2	0.00887447	-0.0818531927450402	0.14366847274504	39.78211
2.82486	rep1	0.02325724	532nm_light_pulse	0.02325724	0.0270824425	0.030907645	0.030907645	0.0347328475	0.03855805	0.0108193065086469	0.007650405	2	0.007650405	-0.0662999672446546	0.128115257244655	23.25724
2.82486	rep2	0.03855805	reference	0.02325724	0.0270824425	0.030907645	0.030907645	0.0347328475	0.03855805	0.0108193065086469	0.007650405	2	0.007650405	-0.0662999672446546	0.128115257244655	38.55805
2.831208	rep1	0.02325724	532nm_light_pulse	0.02325724	0.02800049	0.03274374	0.03274374	0.03748699	0.04223024	0.0134159369594524	0.0094865	2	0.0094865	-0.0877936712297212	0.153281151229721	23.25724
2.831208	rep2	0.04223024	reference	0.02325724	0.02800049	0.03274374	0.03274374	0.03748699	0.04223024	0.0134159369594524	0.0094865	2	0.0094865	-0.0877936712297212	0.153281151229721	42.23024
2.837556	rep1	0.02386927	532nm_light_pulse	0.02386927	0.0286125225	0.033355775	0.033355775	0.0380990275	0.04284228	0.0134159440305202	0.009486505	2	0.009486505	-0.0871816997607449	0.153893249760745	23.86927
2.837556	rep2	0.04284228	reference	0.02386927	0.0286125225	0.033355775	0.033355775	0.0380990275	0.04284228	0.0134159440305202	0.009486505	2	0.009486505	-0.0871816997607449	0.153893249760745	42.84228
2.843904	rep1	0.0226452	532nm_light_pulse	0.0226452	0.0266234125	0.030601625	0.030601625	0.0345798375	0.03855805	0.0112520841430044	0.007956425	2	0.007956425	-0.0704943400180187	0.131697590018019	22.6452
2.843904	rep2	0.03855805	reference	0.0226452	0.0266234125	0.030601625	0.030601625	0.0345798375	0.03855805	0.0112520841430044	0.007956425	2	0.007956425	-0.0704943400180187	0.131697590018019	38.55805
2.850252	rep1	0.02386927	532nm_light_pulse	0.02386927	0.027541465	0.03121366	0.03121366	0.034885855	0.03855805	0.0103865359453573	0.00734439	2	0.00734439	-0.062105663002314	0.124532983002314	23.86927
2.850252	rep2	0.03855805	reference	0.02386927	0.027541465	0.03121366	0.03121366	0.034885855	0.03855805	0.0103865359453573	0.00734439	2	0.00734439	-0.062105663002314	0.124532983002314	38.55805
2.8566	rep1	0.02325724	532nm_light_pulse	0.02325724	0.02800049	0.03274374	0.03274374	0.03748699	0.04223024	0.0134159369594524	0.0094865	2	0.0094865	-0.0877936712297212	0.153281151229721	23.25724
2.8566	rep2	0.04223024	reference	0.02325724	0.02800049	0.03274374	0.03274374	0.03748699	0.04223024	0.0134159369594524	0.0094865	2	0.0094865	-0.0877936712297212	0.153281151229721	42.23024
2.862948	rep1	0.02325724	532nm_light_pulse	0.02325724	0.0278474825	0.032437725	0.032437725	0.0370279675	0.04161821	0.0129831663961628	0.009180485	2	0.009180485	-0.0842113969873807	0.149086846987381	23.25724
2.862948	rep2	0.04161821	reference	0.02325724	0.0278474825	0.032437725	0.032437725	0.0370279675	0.04161821	0.0129831663961628	0.009180485	2	0.009180485	-0.0842113969873807	0.149086846987381	41.61821
2.869296	rep1	0.0226452	532nm_light_pulse	0.0226452	0.0273884525	0.032131705	0.032131705	0.0368749575	0.04161821	0.0134159440305202	0.009486505	2	0.009486505	-0.0884057697607449	0.152669179760745	22.6452
2.869296	rep2	0.04161821	reference	0.0226452	0.0273884525	0.032131705	0.032131705	0.0368749575	0.04161821	0.0134159440305202	0.009486505	2	0.009486505	-0.0884057697607449	0.152669179760745	41.61821
2.875644	rep1	0.02325724	532nm_light_pulse	0.02325724	0.02723545	0.03121366	0.03121366	0.03519187	0.03917008	0.0112520770719365	0.00795642	2	0.00795642	-0.0698822414869951	0.132309561486995	23.25724
2.875644	rep2	0.03917008	reference	0.02325724	0.02723545	0.03121366	0.03121366	0.03519187	0.03917008	0.0112520770719365	0.00795642	2	0.00795642	-0.0698822414869951	0.132309561486995	39.17008
2.881992	rep1	0.02325724	532nm_light_pulse	0.02325724	0.027694475	0.03213171	0.03213171	0.036568945	0.04100618	0.0125503958328732	0.00887447000000001	2	0.00887447	-0.0806291227450402	0.14489254274504	23.25724
2.881992	rep2	0.04100618	reference	0.02325724	0.027694475	0.03213171	0.03213171	0.036568945	0.04100618	0.0125503958328732	0.00887447000000001	2	0.00887447	-0.0806291227450402	0.14489254274504	41.00618
2.88834	rep1	0.0226452	532nm_light_pulse	0.0226452	0.027235445	0.03182569	0.03182569	0.036415935	0.04100618	0.0129831734672306	0.00918049	2	0.00918049	-0.0848234955184044	0.148474875518404	22.6452
2.88834	rep2	0.04100618	reference	0.0226452	0.027235445	0.03182569	0.03182569	0.036415935	0.04100618	0.0129831734672306	0.00918049	2	0.00918049	-0.0848234955184044	0.148474875518404	41.00618
2.894688	rep1	0.02203317	532nm_light_pulse	0.02203317	0.026470405	0.03090764	0.03090764	0.035344875	0.03978211	0.0125503958328732	0.00887447	2	0.00887447	-0.0818531927450402	0.14366847274504	22.03317
2.894688	rep2	0.03978211	reference	0.02203317	0.026470405	0.03090764	0.03090764	0.035344875	0.03978211	0.0125503958328732	0.00887447	2	0.00887447	-0.0818531927450402	0.14366847274504	39.78211
2.901036	rep1	0.0226452	532nm_light_pulse	0.0226452	0.0269294275	0.031213655	0.031213655	0.0354978825	0.03978211	0.0121176252695836	0.008568455	2	0.008568455	-0.0776588885026997	0.1400861985027	22.6452
2.901036	rep2	0.03978211	reference	0.0226452	0.0269294275	0.031213655	0.031213655	0.0354978825	0.03978211	0.0121176252695836	0.008568455	2	0.008568455	-0.0776588885026997	0.1400861985027	39.78211
2.907384	rep1	0.02386927	532nm_light_pulse	0.02386927	0.0284595125	0.033049755	0.033049755	0.0376399975	0.04223024	0.0129831663961628	0.009180485	2	0.009180485	-0.0835993669873807	0.149698876987381	23.86927
2.907384	rep2	0.04223024	reference	0.02386927	0.0284595125	0.033049755	0.033049755	0.0376399975	0.04223024	0.0129831663961628	0.009180485	2	0.009180485	-0.0835993669873807	0.149698876987381	42.23024
2.913732	rep1	0.02325724	532nm_light_pulse	0.02325724	0.0273884575	0.031519675	0.031519675	0.0356508925	0.03978211	0.0116848476352261	0.00826243500000001	2	0.008262435	-0.0734645157293356	0.136503865729336	23.25724
2.913732	rep2	0.03978211	reference	0.02325724	0.0273884575	0.031519675	0.031519675	0.0356508925	0.03978211	0.0116848476352261	0.00826243500000001	2	0.008262435	-0.0734645157293356	0.136503865729336	39.78211
2.92008	rep1	0.02386927	532nm_light_pulse	0.02386927	0.027541465	0.03121366	0.03121366	0.034885855	0.03855805	0.0103865359453573	0.00734439	2	0.00734439	-0.062105663002314	0.124532983002314	23.86927
2.92008	rep2	0.03855805	reference	0.02386927	0.027541465	0.03121366	0.03121366	0.034885855	0.03855805	0.0103865359453573	0.00734439	2	0.00734439	-0.062105663002314	0.124532983002314	38.55805
2.926428	rep1	0.02325724	532nm_light_pulse	0.02325724	0.027694475	0.03213171	0.03213171	0.036568945	0.04100618	0.0125503958328732	0.00887447000000001	2	0.00887447	-0.0806291227450402	0.14489254274504	23.25724
2.926428	rep2	0.04100618	reference	0.02325724	0.027694475	0.03213171	0.03213171	0.036568945	0.04100618	0.0125503958328732	0.00887447000000001	2	0.00887447	-0.0806291227450402	0.14489254274504	41.00618
2.932776	rep1	0.02386927	532nm_light_pulse	0.02386927	0.0281534975	0.032437725	0.032437725	0.0367219525	0.04100618	0.0121176252695836	0.008568455	2	0.008568455	-0.0764348185026997	0.1413102685027	23.86927
2.932776	rep2	0.04100618	reference	0.02386927	0.0281534975	0.032437725	0.032437725	0.0367219525	0.04100618	0.0121176252695836	0.008568455	2	0.008568455	-0.0764348185026997	0.1413102685027	41.00618
2.939124	rep1	0.0226452	532nm_light_pulse	0.0226452	0.0270824375	0.031519675	0.031519675	0.0359569125	0.04039415	0.012550402903941	0.008874475	2	0.008874475	-0.0812412212760639	0.144280571276064	22.6452
2.939124	rep2	0.04039415	reference	0.0226452	0.0270824375	0.031519675	0.031519675	0.0359569125	0.04039415	0.012550402903941	0.008874475	2	0.008874475	-0.0812412212760639	0.144280571276064	40.39415
2.945472	rep1	0.02325724	532nm_light_pulse	0.02325724	0.0275414675	0.031825695	0.031825695	0.0361099225	0.04039415	0.0121176252695836	0.008568455	2	0.008568455	-0.0770468485026997	0.1406982385027	23.25724
2.945472	rep2	0.04039415	reference	0.02325724	0.0275414675	0.031825695	0.031825695	0.0361099225	0.04039415	0.0121176252695836	0.008568455	2	0.008568455	-0.0770468485026997	0.1406982385027	40.39415
2.95182	rep1	0.0226452	532nm_light_pulse	0.0226452	0.02677642	0.03090764	0.03090764	0.03503886	0.03917008	0.011684854706294	0.00826244	2	0.00826244	-0.0740766142603592	0.135891894260359	22.6452
2.95182	rep2	0.03917008	reference	0.0226452	0.02677642	0.03090764	0.03090764	0.03503886	0.03917008	0.011684854706294	0.00826244	2	0.00826244	-0.0740766142603592	0.135891894260359	39.17008
2.958168	rep1	0.0244813	532nm_light_pulse	0.0244813	0.02861252	0.03274374	0.03274374	0.03687496	0.04100618	0.011684854706294	0.00826244	2	0.00826244	-0.0722405142603592	0.137727994260359	24.4813
2.958168	rep2	0.04100618	reference	0.0244813	0.02861252	0.03274374	0.03274374	0.03687496	0.04100618	0.011684854706294	0.00826244	2	0.00826244	-0.0722405142603592	0.137727994260359	41.00618
2.964516	rep1	0.0226452	532nm_light_pulse	0.0226452	0.0270824375	0.031519675	0.031519675	0.0359569125	0.04039415	0.012550402903941	0.008874475	2	0.008874475	-0.0812412212760639	0.144280571276064	22.6452
2.964516	rep2	0.04039415	reference	0.0226452	0.0270824375	0.031519675	0.031519675	0.0359569125	0.04039415	0.012550402903941	0.008874475	2	0.008874475	-0.0812412212760639	0.144280571276064	40.39415
2.970864	rep1	0.02325724	532nm_light_pulse	0.02325724	0.027694475	0.03213171	0.03213171	0.036568945	0.04100618	0.0125503958328732	0.00887447000000001	2	0.00887447	-0.0806291227450402	0.14489254274504	23.25724
2.970864	rep2	0.04100618	reference	0.02325724	0.027694475	0.03213171	0.03213171	0.036568945	0.04100618	0.0125503958328732	0.00887447000000001	2	0.00887447	-0.0806291227450402	0.14489254274504	41.00618
2.977212	rep1	0.02386927	532nm_light_pulse	0.02386927	0.02800049	0.03213171	0.03213171	0.03626293	0.04039415	0.011684854706294	0.00826244	2	0.00826244	-0.0728525442603592	0.137115964260359	23.86927
2.977212	rep2	0.04039415	reference	0.02386927	0.02800049	0.03213171	0.03213171	0.03626293	0.04039415	0.011684854706294	0.00826244	2	0.00826244	-0.0728525442603592	0.137115964260359	40.39415
2.98356	rep1	0.02325724	532nm_light_pulse	0.02325724	0.0278474825	0.032437725	0.032437725	0.0370279675	0.04161821	0.0129831663961628	0.009180485	2	0.009180485	-0.0842113969873807	0.149086846987381	23.25724
2.98356	rep2	0.04161821	reference	0.02325724	0.0278474825	0.032437725	0.032437725	0.0370279675	0.04161821	0.0129831663961628	0.009180485	2	0.009180485	-0.0842113969873807	0.149086846987381	41.61821
2.989908	rep1	0.0226452	532nm_light_pulse	0.0226452	0.0273884525	0.032131705	0.032131705	0.0368749575	0.04161821	0.0134159440305202	0.009486505	2	0.009486505	-0.0884057697607449	0.152669179760745	22.6452
2.989908	rep2	0.04161821	reference	0.0226452	0.0273884525	0.032131705	0.032131705	0.0368749575	0.04161821	0.0134159440305202	0.009486505	2	0.009486505	-0.0884057697607449	0.152669179760745	41.61821
2.996256	rep1	0.02325724	532nm_light_pulse	0.02325724	0.02723545	0.03121366	0.03121366	0.03519187	0.03917008	0.0112520770719365	0.00795642	2	0.00795642	-0.0698822414869951	0.132309561486995	23.25724
2.996256	rep2	0.03917008	reference	0.02325724	0.02723545	0.03121366	0.03121366	0.03519187	0.03917008	0.0112520770719365	0.00795642	2	0.00795642	-0.0698822414869951	0.132309561486995	39.17008
3.002604	rep1	0.0244813	532nm_light_pulse	0.0244813	0.0283065025	0.032131705	0.032131705	0.0359569075	0.03978211	0.0108193065086469	0.007650405	2	0.007650405	-0.0650759072446546	0.129339317244655	24.4813
3.002604	rep2	0.03978211	reference	0.0244813	0.0283065025	0.032131705	0.032131705	0.0359569075	0.03978211	0.0108193065086469	0.007650405	2	0.007650405	-0.0650759072446546	0.129339317244655	39.78211
3.008952	rep1	0.0226452	532nm_light_pulse	0.0226452	0.027235445	0.03182569	0.03182569	0.036415935	0.04100618	0.0129831734672306	0.00918049	2	0.00918049	-0.0848234955184044	0.148474875518404	22.6452
3.008952	rep2	0.04100618	reference	0.0226452	0.027235445	0.03182569	0.03182569	0.036415935	0.04100618	0.0129831734672306	0.00918049	2	0.00918049	-0.0848234955184044	0.148474875518404	41.00618
3.0153	rep1	0.02325724	532nm_light_pulse	0.02325724	0.0283065075	0.033355775	0.033355775	0.0384050425	0.04345431	0.0142814851570994	0.010098535	2	0.010098535	-0.0949582782454259	0.161669828245426	23.25724
3.0153	rep2	0.04345431	reference	0.02325724	0.0283065075	0.033355775	0.033355775	0.0384050425	0.04345431	0.0142814851570994	0.010098535	2	0.010098535	-0.0949582782454259	0.161669828245426	43.45431
3.021648	rep1	0.02325724	532nm_light_pulse	0.02325724	0.0273884575	0.031519675	0.031519675	0.0356508925	0.03978211	0.0116848476352261	0.00826243500000001	2	0.008262435	-0.0734645157293356	0.136503865729336	23.25724
3.021648	rep2	0.03978211	reference	0.02325724	0.0273884575	0.031519675	0.031519675	0.0356508925	0.03978211	0.0116848476352261	0.00826243500000001	2	0.008262435	-0.0734645157293356	0.136503865729336	39.78211
3.027996	rep1	0.02325724	532nm_light_pulse	0.02325724	0.02723545	0.03121366	0.03121366	0.03519187	0.03917008	0.0112520770719365	0.00795642	2	0.00795642	-0.0698822414869951	0.132309561486995	23.25724
3.027996	rep2	0.03917008	reference	0.02325724	0.02723545	0.03121366	0.03121366	0.03519187	0.03917008	0.0112520770719365	0.00795642	2	0.00795642	-0.0698822414869951	0.132309561486995	39.17008
3.034344	rep1	0.02325724	532nm_light_pulse	0.02325724	0.0273884575	0.031519675	0.031519675	0.0356508925	0.03978211	0.0116848476352261	0.00826243500000001	2	0.008262435	-0.0734645157293356	0.136503865729336	23.25724
3.034344	rep2	0.03978211	reference	0.02325724	0.0273884575	0.031519675	0.031519675	0.0356508925	0.03978211	0.0116848476352261	0.00826243500000001	2	0.008262435	-0.0734645157293356	0.136503865729336	39.78211
3.040692	rep1	0.02325724	532nm_light_pulse	0.02325724	0.0283065075	0.033355775	0.033355775	0.0384050425	0.04345431	0.0142814851570994	0.010098535	2	0.010098535	-0.0949582782454259	0.161669828245426	23.25724
3.040692	rep2	0.04345431	reference	0.02325724	0.0283065075	0.033355775	0.033355775	0.0384050425	0.04345431	0.0142814851570994	0.010098535	2	0.010098535	-0.0949582782454259	0.161669828245426	43.45431
3.04704	rep1	0.02325724	532nm_light_pulse	0.02325724	0.0278474825	0.032437725	0.032437725	0.0370279675	0.04161821	0.0129831663961628	0.009180485	2	0.009180485	-0.0842113969873807	0.149086846987381	23.25724
3.04704	rep2	0.04161821	reference	0.02325724	0.0278474825	0.032437725	0.032437725	0.0370279675	0.04161821	0.0129831663961628	0.009180485	2	0.009180485	-0.0842113969873807	0.149086846987381	41.61821
3.053388	rep1	0.0226452	532nm_light_pulse	0.0226452	0.026470405	0.03029561	0.03029561	0.034120815	0.03794602	0.0108193135797147	0.00765041	2	0.00765041	-0.0669120657756782	0.127503285775678	22.6452
3.053388	rep2	0.03794602	reference	0.0226452	0.026470405	0.03029561	0.03029561	0.034120815	0.03794602	0.0108193135797147	0.00765041	2	0.00765041	-0.0669120657756782	0.127503285775678	37.94602
3.059736	rep1	0.02386927	532nm_light_pulse	0.02386927	0.02784748	0.03182569	0.03182569	0.0358039	0.03978211	0.0112520770719365	0.00795642	2	0.00795642	-0.0692702114869951	0.132921591486995	23.86927
3.059736	rep2	0.03978211	reference	0.02386927	0.02784748	0.03182569	0.03182569	0.0358039	0.03978211	0.0112520770719365	0.00795642	2	0.00795642	-0.0692702114869951	0.132921591486995	39.78211
3.066084	rep1	0.0226452	532nm_light_pulse	0.0226452	0.0278474775	0.033049755	0.033049755	0.0382520325	0.04345431	0.0147142627914568	0.010404555	2	0.010404555	-0.0991526510187901	0.16525216101879	22.6452
3.066084	rep2	0.04345431	reference	0.0226452	0.0278474775	0.033049755	0.033049755	0.0382520325	0.04345431	0.0147142627914568	0.010404555	2	0.010404555	-0.0991526510187901	0.16525216101879	43.45431
3.072432	rep1	0.0226452	532nm_light_pulse	0.0226452	0.027235445	0.03182569	0.03182569	0.036415935	0.04100618	0.0129831734672306	0.00918049	2	0.00918049	-0.0848234955184044	0.148474875518404	22.6452
3.072432	rep2	0.04100618	reference	0.0226452	0.027235445	0.03182569	0.03182569	0.036415935	0.04100618	0.0129831734672306	0.00918049	2	0.00918049	-0.0848234955184044	0.148474875518404	41.00618
3.07878	rep1	0.02325724	532nm_light_pulse	0.02325724	0.0275414675	0.031825695	0.031825695	0.0361099225	0.04039415	0.0121176252695836	0.008568455	2	0.008568455	-0.0770468485026997	0.1406982385027	23.25724
3.07878	rep2	0.04039415	reference	0.02325724	0.0275414675	0.031825695	0.031825695	0.0361099225	0.04039415	0.0121176252695836	0.008568455	2	0.008568455	-0.0770468485026997	0.1406982385027	40.39415
3.085128	rep1	0.02325724	532nm_light_pulse	0.02325724	0.0273884575	0.031519675	0.031519675	0.0356508925	0.03978211	0.0116848476352261	0.00826243500000001	2	0.008262435	-0.0734645157293356	0.136503865729336	23.25724
3.085128	rep2	0.03978211	reference	0.02325724	0.0273884575	0.031519675	0.031519675	0.0356508925	0.03978211	0.0116848476352261	0.00826243500000001	2	0.008262435	-0.0734645157293356	0.136503865729336	39.78211
3.091476	rep1	0.02325724	532nm_light_pulse	0.02325724	0.02800049	0.03274374	0.03274374	0.03748699	0.04223024	0.0134159369594524	0.0094865	2	0.0094865	-0.0877936712297212	0.153281151229721	23.25724
3.091476	rep2	0.04223024	reference	0.02325724	0.02800049	0.03274374	0.03274374	0.03748699	0.04223024	0.0134159369594524	0.0094865	2	0.0094865	-0.0877936712297212	0.153281151229721	42.23024
3.097824	rep1	0.0226452	532nm_light_pulse	0.0226452	0.02769447	0.03274374	0.03274374	0.03779301	0.04284228	0.0142814922281672	0.01009854	2	0.01009854	-0.0955703767764496	0.16105785677645	22.6452
3.097824	rep2	0.04284228	reference	0.0226452	0.02769447	0.03274374	0.03274374	0.03779301	0.04284228	0.0142814922281672	0.01009854	2	0.01009854	-0.0955703767764496	0.16105785677645	42.84228
3.104172	rep1	0.0226452	532nm_light_pulse	0.0226452	0.0269294275	0.031213655	0.031213655	0.0354978825	0.03978211	0.0121176252695836	0.008568455	2	0.008568455	-0.0776588885026997	0.1400861985027	22.6452
3.104172	rep2	0.03978211	reference	0.0226452	0.0269294275	0.031213655	0.031213655	0.0354978825	0.03978211	0.0121176252695836	0.008568455	2	0.008568455	-0.0776588885026997	0.1400861985027	39.78211
3.11052	rep1	0.02325724	532nm_light_pulse	0.02325724	0.02723545	0.03121366	0.03121366	0.03519187	0.03917008	0.0112520770719365	0.00795642	2	0.00795642	-0.0698822414869951	0.132309561486995	23.25724
3.11052	rep2	0.03917008	reference	0.02325724	0.02723545	0.03121366	0.03121366	0.03519187	0.03917008	0.0112520770719365	0.00795642	2	0.00795642	-0.0698822414869951	0.132309561486995	39.17008
3.116868	rep1	0.0226452	532nm_light_pulse	0.0226452	0.02769447	0.03274374	0.03274374	0.03779301	0.04284228	0.0142814922281672	0.01009854	2	0.01009854	-0.0955703767764496	0.16105785677645	22.6452
3.116868	rep2	0.04284228	reference	0.0226452	0.02769447	0.03274374	0.03274374	0.03779301	0.04284228	0.0142814922281672	0.01009854	2	0.01009854	-0.0955703767764496	0.16105785677645	42.84228
3.123216	rep1	0.0226452	532nm_light_pulse	0.0226452	0.02754146	0.03243772	0.03243772	0.03733398	0.04223024	0.0138487145938098	0.00979252	2	0.00979252	-0.0919880440030854	0.156863484003085	22.6452
3.123216	rep2	0.04223024	reference	0.0226452	0.02754146	0.03243772	0.03243772	0.03733398	0.04223024	0.0138487145938098	0.00979252	2	0.00979252	-0.0919880440030854	0.156863484003085	42.23024
3.129564	rep1	0.02325724	532nm_light_pulse	0.02325724	0.027694475	0.03213171	0.03213171	0.036568945	0.04100618	0.0125503958328732	0.00887447000000001	2	0.00887447	-0.0806291227450402	0.14489254274504	23.25724
3.129564	rep2	0.04100618	reference	0.02325724	0.027694475	0.03213171	0.03213171	0.036568945	0.04100618	0.0125503958328732	0.00887447000000001	2	0.00887447	-0.0806291227450402	0.14489254274504	41.00618
3.135912	rep1	0.02325724	532nm_light_pulse	0.02325724	0.0273884575	0.031519675	0.031519675	0.0356508925	0.03978211	0.0116848476352261	0.00826243500000001	2	0.008262435	-0.0734645157293356	0.136503865729336	23.25724
3.135912	rep2	0.03978211	reference	0.02325724	0.0273884575	0.031519675	0.031519675	0.0356508925	0.03978211	0.0116848476352261	0.00826243500000001	2	0.008262435	-0.0734645157293356	0.136503865729336	39.78211
3.14226	rep1	0.02325724	532nm_light_pulse	0.02325724	0.027694475	0.03213171	0.03213171	0.036568945	0.04100618	0.0125503958328732	0.00887447000000001	2	0.00887447	-0.0806291227450402	0.14489254274504	23.25724
3.14226	rep2	0.04100618	reference	0.02325724	0.027694475	0.03213171	0.03213171	0.036568945	0.04100618	0.0125503958328732	0.00887447000000001	2	0.00887447	-0.0806291227450402	0.14489254274504	41.00618
3.148608	rep1	0.02325724	532nm_light_pulse	0.02325724	0.0278474825	0.032437725	0.032437725	0.0370279675	0.04161821	0.0129831663961628	0.009180485	2	0.009180485	-0.0842113969873807	0.149086846987381	23.25724
3.148608	rep2	0.04161821	reference	0.02325724	0.0278474825	0.032437725	0.032437725	0.0370279675	0.04161821	0.0129831663961628	0.009180485	2	0.009180485	-0.0842113969873807	0.149086846987381	41.61821
3.154956	rep1	0.0226452	532nm_light_pulse	0.0226452	0.0269294275	0.031213655	0.031213655	0.0354978825	0.03978211	0.0121176252695836	0.008568455	2	0.008568455	-0.0776588885026997	0.1400861985027	22.6452
3.154956	rep2	0.03978211	reference	0.0226452	0.0269294275	0.031213655	0.031213655	0.0354978825	0.03978211	0.0121176252695836	0.008568455	2	0.008568455	-0.0776588885026997	0.1400861985027	39.78211
3.161304	rep1	0.02325724	532nm_light_pulse	0.02325724	0.027694475	0.03213171	0.03213171	0.036568945	0.04100618	0.0125503958328732	0.00887447000000001	2	0.00887447	-0.0806291227450402	0.14489254274504	23.25724
3.161304	rep2	0.04100618	reference	0.02325724	0.027694475	0.03213171	0.03213171	0.036568945	0.04100618	0.0125503958328732	0.00887447000000001	2	0.00887447	-0.0806291227450402	0.14489254274504	41.00618
3.167652	rep1	0.0226452	532nm_light_pulse	0.0226452	0.02754146	0.03243772	0.03243772	0.03733398	0.04223024	0.0138487145938098	0.00979252	2	0.00979252	-0.0919880440030854	0.156863484003085	22.6452
3.167652	rep2	0.04223024	reference	0.0226452	0.02754146	0.03243772	0.03243772	0.03733398	0.04223024	0.0138487145938098	0.00979252	2	0.00979252	-0.0919880440030854	0.156863484003085	42.23024
3.174	rep1	0.0226452	532nm_light_pulse	0.0226452	0.0273884525	0.032131705	0.032131705	0.0368749575	0.04161821	0.0134159440305202	0.009486505	2	0.009486505	-0.0884057697607449	0.152669179760745	22.6452
3.174	rep2	0.04161821	reference	0.0226452	0.0273884525	0.032131705	0.032131705	0.0368749575	0.04161821	0.0134159440305202	0.009486505	2	0.009486505	-0.0884057697607449	0.152669179760745	41.61821
3.180348	rep1	0.02325724	532nm_light_pulse	0.02325724	0.02723545	0.03121366	0.03121366	0.03519187	0.03917008	0.0112520770719365	0.00795642	2	0.00795642	-0.0698822414869951	0.132309561486995	23.25724
3.180348	rep2	0.03917008	reference	0.02325724	0.02723545	0.03121366	0.03121366	0.03519187	0.03917008	0.0112520770719365	0.00795642	2	0.00795642	-0.0698822414869951	0.132309561486995	39.17008
3.186696	rep1	0.0226452	532nm_light_pulse	0.0226452	0.0273884525	0.032131705	0.032131705	0.0368749575	0.04161821	0.0134159440305202	0.009486505	2	0.009486505	-0.0884057697607449	0.152669179760745	22.6452
3.186696	rep2	0.04161821	reference	0.0226452	0.0273884525	0.032131705	0.032131705	0.0368749575	0.04161821	0.0134159440305202	0.009486505	2	0.009486505	-0.0884057697607449	0.152669179760745	41.61821
3.193044	rep1	0.02386927	532nm_light_pulse	0.02386927	0.0284595125	0.033049755	0.033049755	0.0376399975	0.04223024	0.0129831663961628	0.009180485	2	0.009180485	-0.0835993669873807	0.149698876987381	23.86927
3.193044	rep2	0.04223024	reference	0.02386927	0.0284595125	0.033049755	0.033049755	0.0376399975	0.04223024	0.0129831663961628	0.009180485	2	0.009180485	-0.0835993669873807	0.149698876987381	42.23024
3.199392	rep1	0.0226452	532nm_light_pulse	0.0226452	0.027235445	0.03182569	0.03182569	0.036415935	0.04100618	0.0129831734672306	0.00918049	2	0.00918049	-0.0848234955184044	0.148474875518404	22.6452
3.199392	rep2	0.04100618	reference	0.0226452	0.027235445	0.03182569	0.03182569	0.036415935	0.04100618	0.0129831734672306	0.00918049	2	0.00918049	-0.0848234955184044	0.148474875518404	41.00618
3.20574	rep1	0.0226452	532nm_light_pulse	0.0226452	0.0269294275	0.031213655	0.031213655	0.0354978825	0.03978211	0.0121176252695836	0.008568455	2	0.008568455	-0.0776588885026997	0.1400861985027	22.6452
3.20574	rep2	0.03978211	reference	0.0226452	0.0269294275	0.031213655	0.031213655	0.0354978825	0.03978211	0.0121176252695836	0.008568455	2	0.008568455	-0.0776588885026997	0.1400861985027	39.78211
3.212088	rep1	0.02325724	532nm_light_pulse	0.02325724	0.0275414675	0.031825695	0.031825695	0.0361099225	0.04039415	0.0121176252695836	0.008568455	2	0.008568455	-0.0770468485026997	0.1406982385027	23.25724
3.212088	rep2	0.04039415	reference	0.02325724	0.0275414675	0.031825695	0.031825695	0.0361099225	0.04039415	0.0121176252695836	0.008568455	2	0.008568455	-0.0770468485026997	0.1406982385027	40.39415
3.218436	rep1	0.02203317	532nm_light_pulse	0.02203317	0.0267764225	0.031519675	0.031519675	0.0362629275	0.04100618	0.0134159440305202	0.009486505	2	0.009486505	-0.0890177997607449	0.152057149760745	22.03317
3.218436	rep2	0.04100618	reference	0.02203317	0.0267764225	0.031519675	0.031519675	0.0362629275	0.04100618	0.0134159440305202	0.009486505	2	0.009486505	-0.0890177997607449	0.152057149760745	41.00618
3.224784	rep1	0.02325724	532nm_light_pulse	0.02325724	0.0273884575	0.031519675	0.031519675	0.0356508925	0.03978211	0.0116848476352261	0.00826243500000001	2	0.008262435	-0.0734645157293356	0.136503865729336	23.25724
3.224784	rep2	0.03978211	reference	0.02325724	0.0273884575	0.031519675	0.031519675	0.0356508925	0.03978211	0.0116848476352261	0.00826243500000001	2	0.008262435	-0.0734645157293356	0.136503865729336	39.78211
3.231132	rep1	0.02325724	532nm_light_pulse	0.02325724	0.0273884575	0.031519675	0.031519675	0.0356508925	0.03978211	0.0116848476352261	0.00826243500000001	2	0.008262435	-0.0734645157293356	0.136503865729336	23.25724
3.231132	rep2	0.03978211	reference	0.02325724	0.0273884575	0.031519675	0.031519675	0.0356508925	0.03978211	0.0116848476352261	0.00826243500000001	2	0.008262435	-0.0734645157293356	0.136503865729336	39.78211
3.23748	rep1	0.0226452	532nm_light_pulse	0.0226452	0.027235445	0.03182569	0.03182569	0.036415935	0.04100618	0.0129831734672306	0.00918049	2	0.00918049	-0.0848234955184044	0.148474875518404	22.6452
3.23748	rep2	0.04100618	reference	0.0226452	0.027235445	0.03182569	0.03182569	0.036415935	0.04100618	0.0129831734672306	0.00918049	2	0.00918049	-0.0848234955184044	0.148474875518404	41.00618
3.243828	rep1	0.02325724	532nm_light_pulse	0.02325724	0.0278474825	0.032437725	0.032437725	0.0370279675	0.04161821	0.0129831663961628	0.009180485	2	0.009180485	-0.0842113969873807	0.149086846987381	23.25724
3.243828	rep2	0.04161821	reference	0.02325724	0.0278474825	0.032437725	0.032437725	0.0370279675	0.04161821	0.0129831663961628	0.009180485	2	0.009180485	-0.0842113969873807	0.149086846987381	41.61821
3.250176	rep1	0.0226452	532nm_light_pulse	0.0226452	0.0273884525	0.032131705	0.032131705	0.0368749575	0.04161821	0.0134159440305202	0.009486505	2	0.009486505	-0.0884057697607449	0.152669179760745	22.6452
3.250176	rep2	0.04161821	reference	0.0226452	0.0273884525	0.032131705	0.032131705	0.0368749575	0.04161821	0.0134159440305202	0.009486505	2	0.009486505	-0.0884057697607449	0.152669179760745	41.61821
3.256524	rep1	0.02325724	532nm_light_pulse	0.02325724	0.0273884575	0.031519675	0.031519675	0.0356508925	0.03978211	0.0116848476352261	0.00826243500000001	2	0.008262435	-0.0734645157293356	0.136503865729336	23.25724
3.256524	rep2	0.03978211	reference	0.02325724	0.0273884575	0.031519675	0.031519675	0.0356508925	0.03978211	0.0116848476352261	0.00826243500000001	2	0.008262435	-0.0734645157293356	0.136503865729336	39.78211
3.262872	rep1	0.02386927	532nm_light_pulse	0.02386927	0.02800049	0.03213171	0.03213171	0.03626293	0.04039415	0.011684854706294	0.00826244	2	0.00826244	-0.0728525442603592	0.137115964260359	23.86927
3.262872	rep2	0.04039415	reference	0.02386927	0.02800049	0.03213171	0.03213171	0.03626293	0.04039415	0.011684854706294	0.00826244	2	0.00826244	-0.0728525442603592	0.137115964260359	40.39415
3.26922	rep1	0.02203317	532nm_light_pulse	0.02203317	0.0270824375	0.032131705	0.032131705	0.0371809725	0.04223024	0.0142814851570994	0.010098535	2	0.010098535	-0.0961823482454259	0.160445758245426	22.03317
3.26922	rep2	0.04223024	reference	0.02203317	0.0270824375	0.032131705	0.032131705	0.0371809725	0.04223024	0.0142814851570994	0.010098535	2	0.010098535	-0.0961823482454259	0.160445758245426	42.23024
3.275568	rep1	0.02325724	532nm_light_pulse	0.02325724	0.0275414675	0.031825695	0.031825695	0.0361099225	0.04039415	0.0121176252695836	0.008568455	2	0.008568455	-0.0770468485026997	0.1406982385027	23.25724
3.275568	rep2	0.04039415	reference	0.02325724	0.0275414675	0.031825695	0.031825695	0.0361099225	0.04039415	0.0121176252695836	0.008568455	2	0.008568455	-0.0770468485026997	0.1406982385027	40.39415
3.281916	rep1	0.02142114	532nm_light_pulse	0.02142114	0.0260113825	0.030601625	0.030601625	0.0351918675	0.03978211	0.0129831663961628	0.009180485	2	0.009180485	-0.0860474969873807	0.147250746987381	21.42114
3.281916	rep2	0.03978211	reference	0.02142114	0.0260113825	0.030601625	0.030601625	0.0351918675	0.03978211	0.0129831663961628	0.009180485	2	0.009180485	-0.0860474969873807	0.147250746987381	39.78211
3.288264	rep1	0.0226452	532nm_light_pulse	0.0226452	0.026317395	0.02998959	0.02998959	0.033661785	0.03733398	0.0103865359453573	0.00734439	2	0.00734439	-0.063329733002314	0.123308913002314	22.6452
3.288264	rep2	0.03733398	reference	0.0226452	0.026317395	0.02998959	0.02998959	0.033661785	0.03733398	0.0103865359453573	0.00734439	2	0.00734439	-0.063329733002314	0.123308913002314	37.33398
3.294612	rep1	0.0226452	532nm_light_pulse	0.0226452	0.027235445	0.03182569	0.03182569	0.036415935	0.04100618	0.0129831734672306	0.00918049	2	0.00918049	-0.0848234955184044	0.148474875518404	22.6452
3.294612	rep2	0.04100618	reference	0.0226452	0.027235445	0.03182569	0.03182569	0.036415935	0.04100618	0.0129831734672306	0.00918049	2	0.00918049	-0.0848234955184044	0.148474875518404	41.00618
3.30096	rep1	0.0226452	532nm_light_pulse	0.0226452	0.02769447	0.03274374	0.03274374	0.03779301	0.04284228	0.0142814922281672	0.01009854	2	0.01009854	-0.0955703767764496	0.16105785677645	22.6452
3.30096	rep2	0.04284228	reference	0.0226452	0.02769447	0.03274374	0.03274374	0.03779301	0.04284228	0.0142814922281672	0.01009854	2	0.01009854	-0.0955703767764496	0.16105785677645	42.84228
3.307308	rep1	0.0226452	532nm_light_pulse	0.0226452	0.027235445	0.03182569	0.03182569	0.036415935	0.04100618	0.0129831734672306	0.00918049	2	0.00918049	-0.0848234955184044	0.148474875518404	22.6452
3.307308	rep2	0.04100618	reference	0.0226452	0.027235445	0.03182569	0.03182569	0.036415935	0.04100618	0.0129831734672306	0.00918049	2	0.00918049	-0.0848234955184044	0.148474875518404	41.00618
3.313656	rep1	0.0226452	532nm_light_pulse	0.0226452	0.026470405	0.03029561	0.03029561	0.034120815	0.03794602	0.0108193135797147	0.00765041	2	0.00765041	-0.0669120657756782	0.127503285775678	22.6452
3.313656	rep2	0.03794602	reference	0.0226452	0.026470405	0.03029561	0.03029561	0.034120815	0.03794602	0.0108193135797147	0.00765041	2	0.00765041	-0.0669120657756782	0.127503285775678	37.94602
3.320004	rep1	0.02325724	532nm_light_pulse	0.02325724	0.0275414675	0.031825695	0.031825695	0.0361099225	0.04039415	0.0121176252695836	0.008568455	2	0.008568455	-0.0770468485026997	0.1406982385027	23.25724
3.320004	rep2	0.04039415	reference	0.02325724	0.0275414675	0.031825695	0.031825695	0.0361099225	0.04039415	0.0121176252695836	0.008568455	2	0.008568455	-0.0770468485026997	0.1406982385027	40.39415
3.326352	rep1	0.02325724	532nm_light_pulse	0.02325724	0.02800049	0.03274374	0.03274374	0.03748699	0.04223024	0.0134159369594524	0.0094865	2	0.0094865	-0.0877936712297212	0.153281151229721	23.25724
3.326352	rep2	0.04223024	reference	0.02325724	0.02800049	0.03274374	0.03274374	0.03748699	0.04223024	0.0134159369594524	0.0094865	2	0.0094865	-0.0877936712297212	0.153281151229721	42.23024
3.3327	rep1	0.0226452	532nm_light_pulse	0.0226452	0.02754146	0.03243772	0.03243772	0.03733398	0.04223024	0.0138487145938098	0.00979252	2	0.00979252	-0.0919880440030854	0.156863484003085	22.6452
3.3327	rep2	0.04223024	reference	0.0226452	0.02754146	0.03243772	0.03243772	0.03733398	0.04223024	0.0138487145938098	0.00979252	2	0.00979252	-0.0919880440030854	0.156863484003085	42.23024
3.339048	rep1	0.02325724	532nm_light_pulse	0.02325724	0.02723545	0.03121366	0.03121366	0.03519187	0.03917008	0.0112520770719365	0.00795642	2	0.00795642	-0.0698822414869951	0.132309561486995	23.25724
3.339048	rep2	0.03917008	reference	0.02325724	0.02723545	0.03121366	0.03121366	0.03519187	0.03917008	0.0112520770719365	0.00795642	2	0.00795642	-0.0698822414869951	0.132309561486995	39.17008
3.345396	rep1	0.02325724	532nm_light_pulse	0.02325724	0.0275414675	0.031825695	0.031825695	0.0361099225	0.04039415	0.0121176252695836	0.008568455	2	0.008568455	-0.0770468485026997	0.1406982385027	23.25724
3.345396	rep2	0.04039415	reference	0.02325724	0.0275414675	0.031825695	0.031825695	0.0361099225	0.04039415	0.0121176252695836	0.008568455	2	0.008568455	-0.0770468485026997	0.1406982385027	40.39415
3.351744	rep1	0.0226452	532nm_light_pulse	0.0226452	0.02769447	0.03274374	0.03274374	0.03779301	0.04284228	0.0142814922281672	0.01009854	2	0.01009854	-0.0955703767764496	0.16105785677645	22.6452
3.351744	rep2	0.04284228	reference	0.0226452	0.02769447	0.03274374	0.03274374	0.03779301	0.04284228	0.0142814922281672	0.01009854	2	0.01009854	-0.0955703767764496	0.16105785677645	42.84228
3.358092	rep1	0.02325724	532nm_light_pulse	0.02325724	0.0278474825	0.032437725	0.032437725	0.0370279675	0.04161821	0.0129831663961628	0.009180485	2	0.009180485	-0.0842113969873807	0.149086846987381	23.25724
3.358092	rep2	0.04161821	reference	0.02325724	0.0278474825	0.032437725	0.032437725	0.0370279675	0.04161821	0.0129831663961628	0.009180485	2	0.009180485	-0.0842113969873807	0.149086846987381	41.61821
3.36444	rep1	0.0226452	532nm_light_pulse	0.0226452	0.02677642	0.03090764	0.03090764	0.03503886	0.03917008	0.011684854706294	0.00826244	2	0.00826244	-0.0740766142603592	0.135891894260359	22.6452
3.36444	rep2	0.03917008	reference	0.0226452	0.02677642	0.03090764	0.03090764	0.03503886	0.03917008	0.011684854706294	0.00826244	2	0.00826244	-0.0740766142603592	0.135891894260359	39.17008
3.370788	rep1	0.0226452	532nm_light_pulse	0.0226452	0.02677642	0.03090764	0.03090764	0.03503886	0.03917008	0.011684854706294	0.00826244	2	0.00826244	-0.0740766142603592	0.135891894260359	22.6452
3.370788	rep2	0.03917008	reference	0.0226452	0.02677642	0.03090764	0.03090764	0.03503886	0.03917008	0.011684854706294	0.00826244	2	0.00826244	-0.0740766142603592	0.135891894260359	39.17008
3.377136	rep1	0.02325724	532nm_light_pulse	0.02325724	0.02800049	0.03274374	0.03274374	0.03748699	0.04223024	0.0134159369594524	0.0094865	2	0.0094865	-0.0877936712297212	0.153281151229721	23.25724
3.377136	rep2	0.04223024	reference	0.02325724	0.02800049	0.03274374	0.03274374	0.03748699	0.04223024	0.0134159369594524	0.0094865	2	0.0094865	-0.0877936712297212	0.153281151229721	42.23024
3.383484	rep1	0.0226452	532nm_light_pulse	0.0226452	0.02769447	0.03274374	0.03274374	0.03779301	0.04284228	0.0142814922281672	0.01009854	2	0.01009854	-0.0955703767764496	0.16105785677645	22.6452
3.383484	rep2	0.04284228	reference	0.0226452	0.02769447	0.03274374	0.03274374	0.03779301	0.04284228	0.0142814922281672	0.01009854	2	0.01009854	-0.0955703767764496	0.16105785677645	42.84228
3.389832	rep1	0.02386927	532nm_light_pulse	0.02386927	0.02784748	0.03182569	0.03182569	0.0358039	0.03978211	0.0112520770719365	0.00795642	2	0.00795642	-0.0692702114869951	0.132921591486995	23.86927
3.389832	rep2	0.03978211	reference	0.02386927	0.02784748	0.03182569	0.03182569	0.0358039	0.03978211	0.0112520770719365	0.00795642	2	0.00795642	-0.0692702114869951	0.132921591486995	39.78211
3.39618	rep1	0.0226452	532nm_light_pulse	0.0226452	0.0266234125	0.030601625	0.030601625	0.0345798375	0.03855805	0.0112520841430044	0.007956425	2	0.007956425	-0.0704943400180187	0.131697590018019	22.6452
3.39618	rep2	0.03855805	reference	0.0226452	0.0266234125	0.030601625	0.030601625	0.0345798375	0.03855805	0.0112520841430044	0.007956425	2	0.007956425	-0.0704943400180187	0.131697590018019	38.55805
3.402528	rep1	0.02325724	532nm_light_pulse	0.02325724	0.027694475	0.03213171	0.03213171	0.036568945	0.04100618	0.0125503958328732	0.00887447000000001	2	0.00887447	-0.0806291227450402	0.14489254274504	23.25724
3.402528	rep2	0.04100618	reference	0.02325724	0.027694475	0.03213171	0.03213171	0.036568945	0.04100618	0.0125503958328732	0.00887447000000001	2	0.00887447	-0.0806291227450402	0.14489254274504	41.00618
3.408876	rep1	0.0244813	532nm_light_pulse	0.0244813	0.02861252	0.03274374	0.03274374	0.03687496	0.04100618	0.011684854706294	0.00826244	2	0.00826244	-0.0722405142603592	0.137727994260359	24.4813
3.408876	rep2	0.04100618	reference	0.0244813	0.02861252	0.03274374	0.03274374	0.03687496	0.04100618	0.011684854706294	0.00826244	2	0.00826244	-0.0722405142603592	0.137727994260359	41.00618
3.415224	rep1	0.02325724	532nm_light_pulse	0.02325724	0.0273884575	0.031519675	0.031519675	0.0356508925	0.03978211	0.0116848476352261	0.00826243500000001	2	0.008262435	-0.0734645157293356	0.136503865729336	23.25724
3.415224	rep2	0.03978211	reference	0.02325724	0.0273884575	0.031519675	0.031519675	0.0356508925	0.03978211	0.0116848476352261	0.00826243500000001	2	0.008262435	-0.0734645157293356	0.136503865729336	39.78211
3.421572	rep1	0.0226452	532nm_light_pulse	0.0226452	0.0269294275	0.031213655	0.031213655	0.0354978825	0.03978211	0.0121176252695836	0.008568455	2	0.008568455	-0.0776588885026997	0.1400861985027	22.6452
3.421572	rep2	0.03978211	reference	0.0226452	0.0269294275	0.031213655	0.031213655	0.0354978825	0.03978211	0.0121176252695836	0.008568455	2	0.008568455	-0.0776588885026997	0.1400861985027	39.78211
3.42792	rep1	0.0244813	532nm_light_pulse	0.0244813	0.028918535	0.03335577	0.03335577	0.037793005	0.04223024	0.0125503958328732	0.00887447	2	0.00887447	-0.0794050627450402	0.14611660274504	24.4813
3.42792	rep2	0.04223024	reference	0.0244813	0.028918535	0.03335577	0.03335577	0.037793005	0.04223024	0.0125503958328732	0.00887447	2	0.00887447	-0.0794050627450402	0.14611660274504	42.23024
3.434268	rep1	0.02386927	532nm_light_pulse	0.02386927	0.0281534975	0.032437725	0.032437725	0.0367219525	0.04100618	0.0121176252695836	0.008568455	2	0.008568455	-0.0764348185026997	0.1413102685027	23.86927
3.434268	rep2	0.04100618	reference	0.02386927	0.0281534975	0.032437725	0.032437725	0.0367219525	0.04100618	0.0121176252695836	0.008568455	2	0.008568455	-0.0764348185026997	0.1413102685027	41.00618
3.440616	rep1	0.0226452	532nm_light_pulse	0.0226452	0.02677642	0.03090764	0.03090764	0.03503886	0.03917008	0.011684854706294	0.00826244	2	0.00826244	-0.0740766142603592	0.135891894260359	22.6452
3.440616	rep2	0.03917008	reference	0.0226452	0.02677642	0.03090764	0.03090764	0.03503886	0.03917008	0.011684854706294	0.00826244	2	0.00826244	-0.0740766142603592	0.135891894260359	39.17008
3.446964	rep1	0.0226452	532nm_light_pulse	0.0226452	0.0269294275	0.031213655	0.031213655	0.0354978825	0.03978211	0.0121176252695836	0.008568455	2	0.008568455	-0.0776588885026997	0.1400861985027	22.6452
3.446964	rep2	0.03978211	reference	0.0226452	0.0269294275	0.031213655	0.031213655	0.0354978825	0.03978211	0.0121176252695836	0.008568455	2	0.008568455	-0.0776588885026997	0.1400861985027	39.78211
3.453312	rep1	0.02386927	532nm_light_pulse	0.02386927	0.0286125225	0.033355775	0.033355775	0.0380990275	0.04284228	0.0134159440305202	0.009486505	2	0.009486505	-0.0871816997607449	0.153893249760745	23.86927
3.453312	rep2	0.04284228	reference	0.02386927	0.0286125225	0.033355775	0.033355775	0.0380990275	0.04284228	0.0134159440305202	0.009486505	2	0.009486505	-0.0871816997607449	0.153893249760745	42.84228
3.45966	rep1	0.02325724	532nm_light_pulse	0.02325724	0.027694475	0.03213171	0.03213171	0.036568945	0.04100618	0.0125503958328732	0.00887447000000001	2	0.00887447	-0.0806291227450402	0.14489254274504	23.25724
3.45966	rep2	0.04100618	reference	0.02325724	0.027694475	0.03213171	0.03213171	0.036568945	0.04100618	0.0125503958328732	0.00887447000000001	2	0.00887447	-0.0806291227450402	0.14489254274504	41.00618
3.466008	rep1	0.02386927	532nm_light_pulse	0.02386927	0.02800049	0.03213171	0.03213171	0.03626293	0.04039415	0.011684854706294	0.00826244	2	0.00826244	-0.0728525442603592	0.137115964260359	23.86927
3.466008	rep2	0.04039415	reference	0.02386927	0.02800049	0.03213171	0.03213171	0.03626293	0.04039415	0.011684854706294	0.00826244	2	0.00826244	-0.0728525442603592	0.137115964260359	40.39415
3.472356	rep1	0.0226452	532nm_light_pulse	0.0226452	0.0273884525	0.032131705	0.032131705	0.0368749575	0.04161821	0.0134159440305202	0.009486505	2	0.009486505	-0.0884057697607449	0.152669179760745	22.6452
3.472356	rep2	0.04161821	reference	0.0226452	0.0273884525	0.032131705	0.032131705	0.0368749575	0.04161821	0.0134159440305202	0.009486505	2	0.009486505	-0.0884057697607449	0.152669179760745	41.61821
3.478704	rep1	0.02325724	532nm_light_pulse	0.02325724	0.0278474825	0.032437725	0.032437725	0.0370279675	0.04161821	0.0129831663961628	0.009180485	2	0.009180485	-0.0842113969873807	0.149086846987381	23.25724
3.478704	rep2	0.04161821	reference	0.02325724	0.0278474825	0.032437725	0.032437725	0.0370279675	0.04161821	0.0129831663961628	0.009180485	2	0.009180485	-0.0842113969873807	0.149086846987381	41.61821
3.485052	rep1	0.02325724	532nm_light_pulse	0.02325724	0.0278474825	0.032437725	0.032437725	0.0370279675	0.04161821	0.0129831663961628	0.009180485	2	0.009180485	-0.0842113969873807	0.149086846987381	23.25724
3.485052	rep2	0.04161821	reference	0.02325724	0.0278474825	0.032437725	0.032437725	0.0370279675	0.04161821	0.0129831663961628	0.009180485	2	0.009180485	-0.0842113969873807	0.149086846987381	41.61821
3.4914	rep1	0.0226452	532nm_light_pulse	0.0226452	0.027235445	0.03182569	0.03182569	0.036415935	0.04100618	0.0129831734672306	0.00918049	2	0.00918049	-0.0848234955184044	0.148474875518404	22.6452
3.4914	rep2	0.04100618	reference	0.0226452	0.027235445	0.03182569	0.03182569	0.036415935	0.04100618	0.0129831734672306	0.00918049	2	0.00918049	-0.0848234955184044	0.148474875518404	41.00618
3.497748	rep1	0.02325724	532nm_light_pulse	0.02325724	0.027694475	0.03213171	0.03213171	0.036568945	0.04100618	0.0125503958328732	0.00887447000000001	2	0.00887447	-0.0806291227450402	0.14489254274504	23.25724
3.497748	rep2	0.04100618	reference	0.02325724	0.027694475	0.03213171	0.03213171	0.036568945	0.04100618	0.0125503958328732	0.00887447000000001	2	0.00887447	-0.0806291227450402	0.14489254274504	41.00618
3.504096	rep1	0.0226452	532nm_light_pulse	0.0226452	0.027235445	0.03182569	0.03182569	0.036415935	0.04100618	0.0129831734672306	0.00918049	2	0.00918049	-0.0848234955184044	0.148474875518404	22.6452
3.504096	rep2	0.04100618	reference	0.0226452	0.027235445	0.03182569	0.03182569	0.036415935	0.04100618	0.0129831734672306	0.00918049	2	0.00918049	-0.0848234955184044	0.148474875518404	41.00618
3.510444	rep1	0.02203317	532nm_light_pulse	0.02203317	0.02692943	0.03182569	0.03182569	0.03672195	0.04161821	0.0138487145938098	0.00979252	2	0.00979252	-0.0926000740030854	0.156251454003085	22.03317
3.510444	rep2	0.04161821	reference	0.02203317	0.02692943	0.03182569	0.03182569	0.03672195	0.04161821	0.0138487145938098	0.00979252	2	0.00979252	-0.0926000740030854	0.156251454003085	41.61821
3.516792	rep1	0.02325724	532nm_light_pulse	0.02325724	0.0275414675	0.031825695	0.031825695	0.0361099225	0.04039415	0.0121176252695836	0.008568455	2	0.008568455	-0.0770468485026997	0.1406982385027	23.25724
3.516792	rep2	0.04039415	reference	0.02325724	0.0275414675	0.031825695	0.031825695	0.0361099225	0.04039415	0.0121176252695836	0.008568455	2	0.008568455	-0.0770468485026997	0.1406982385027	40.39415
3.52314	rep1	0.02386927	532nm_light_pulse	0.02386927	0.02784748	0.03182569	0.03182569	0.0358039	0.03978211	0.0112520770719365	0.00795642	2	0.00795642	-0.0692702114869951	0.132921591486995	23.86927
3.52314	rep2	0.03978211	reference	0.02386927	0.02784748	0.03182569	0.03182569	0.0358039	0.03978211	0.0112520770719365	0.00795642	2	0.00795642	-0.0692702114869951	0.132921591486995	39.78211
3.529488	rep1	0.0226452	532nm_light_pulse	0.0226452	0.027235445	0.03182569	0.03182569	0.036415935	0.04100618	0.0129831734672306	0.00918049	2	0.00918049	-0.0848234955184044	0.148474875518404	22.6452
3.529488	rep2	0.04100618	reference	0.0226452	0.027235445	0.03182569	0.03182569	0.036415935	0.04100618	0.0129831734672306	0.00918049	2	0.00918049	-0.0848234955184044	0.148474875518404	41.00618
3.535836	rep1	0.0226452	532nm_light_pulse	0.0226452	0.0273884525	0.032131705	0.032131705	0.0368749575	0.04161821	0.0134159440305202	0.009486505	2	0.009486505	-0.0884057697607449	0.152669179760745	22.6452
3.535836	rep2	0.04161821	reference	0.0226452	0.0273884525	0.032131705	0.032131705	0.0368749575	0.04161821	0.0134159440305202	0.009486505	2	0.009486505	-0.0884057697607449	0.152669179760745	41.61821
3.542184	rep1	0.0226452	532nm_light_pulse	0.0226452	0.0269294275	0.031213655	0.031213655	0.0354978825	0.03978211	0.0121176252695836	0.008568455	2	0.008568455	-0.0776588885026997	0.1400861985027	22.6452
3.542184	rep2	0.03978211	reference	0.0226452	0.0269294275	0.031213655	0.031213655	0.0354978825	0.03978211	0.0121176252695836	0.008568455	2	0.008568455	-0.0776588885026997	0.1400861985027	39.78211
3.548532	rep1	0.02325724	532nm_light_pulse	0.02325724	0.02723545	0.03121366	0.03121366	0.03519187	0.03917008	0.0112520770719365	0.00795642	2	0.00795642	-0.0698822414869951	0.132309561486995	23.25724
3.548532	rep2	0.03917008	reference	0.02325724	0.02723545	0.03121366	0.03121366	0.03519187	0.03917008	0.0112520770719365	0.00795642	2	0.00795642	-0.0698822414869951	0.132309561486995	39.17008
3.55488	rep1	0.0226452	532nm_light_pulse	0.0226452	0.02677642	0.03090764	0.03090764	0.03503886	0.03917008	0.011684854706294	0.00826244	2	0.00826244	-0.0740766142603592	0.135891894260359	22.6452
3.55488	rep2	0.03917008	reference	0.0226452	0.02677642	0.03090764	0.03090764	0.03503886	0.03917008	0.011684854706294	0.00826244	2	0.00826244	-0.0740766142603592	0.135891894260359	39.17008
3.561228	rep1	0.02386927	532nm_light_pulse	0.02386927	0.0284595125	0.033049755	0.033049755	0.0376399975	0.04223024	0.0129831663961628	0.009180485	2	0.009180485	-0.0835993669873807	0.149698876987381	23.86927
3.561228	rep2	0.04223024	reference	0.02386927	0.0284595125	0.033049755	0.033049755	0.0376399975	0.04223024	0.0129831663961628	0.009180485	2	0.009180485	-0.0835993669873807	0.149698876987381	42.23024
3.567576	rep1	0.02203317	532nm_light_pulse	0.02203317	0.0270824375	0.032131705	0.032131705	0.0371809725	0.04223024	0.0142814851570994	0.010098535	2	0.010098535	-0.0961823482454259	0.160445758245426	22.03317
3.567576	rep2	0.04223024	reference	0.02203317	0.0270824375	0.032131705	0.032131705	0.0371809725	0.04223024	0.0142814851570994	0.010098535	2	0.010098535	-0.0961823482454259	0.160445758245426	42.23024
3.573924	rep1	0.02325724	532nm_light_pulse	0.02325724	0.026929435	0.03060163	0.03060163	0.034273825	0.03794602	0.0103865359453573	0.00734439	2	0.00734439	-0.062717693002314	0.123920953002314	23.25724
3.573924	rep2	0.03794602	reference	0.02325724	0.026929435	0.03060163	0.03060163	0.034273825	0.03794602	0.0103865359453573	0.00734439	2	0.00734439	-0.062717693002314	0.123920953002314	37.94602
3.580272	rep1	0.02325724	532nm_light_pulse	0.02325724	0.0273884575	0.031519675	0.031519675	0.0356508925	0.03978211	0.0116848476352261	0.00826243500000001	2	0.008262435	-0.0734645157293356	0.136503865729336	23.25724
3.580272	rep2	0.03978211	reference	0.02325724	0.0273884575	0.031519675	0.031519675	0.0356508925	0.03978211	0.0116848476352261	0.00826243500000001	2	0.008262435	-0.0734645157293356	0.136503865729336	39.78211
3.58662	rep1	0.0226452	532nm_light_pulse	0.0226452	0.02769447	0.03274374	0.03274374	0.03779301	0.04284228	0.0142814922281672	0.01009854	2	0.01009854	-0.0955703767764496	0.16105785677645	22.6452
3.58662	rep2	0.04284228	reference	0.0226452	0.02769447	0.03274374	0.03274374	0.03779301	0.04284228	0.0142814922281672	0.01009854	2	0.01009854	-0.0955703767764496	0.16105785677645	42.84228
3.592968	rep1	0.0226452	532nm_light_pulse	0.0226452	0.0273884525	0.032131705	0.032131705	0.0368749575	0.04161821	0.0134159440305202	0.009486505	2	0.009486505	-0.0884057697607449	0.152669179760745	22.6452
3.592968	rep2	0.04161821	reference	0.0226452	0.0273884525	0.032131705	0.032131705	0.0368749575	0.04161821	0.0134159440305202	0.009486505	2	0.009486505	-0.0884057697607449	0.152669179760745	41.61821
3.599316	rep1	0.0226452	532nm_light_pulse	0.0226452	0.02677642	0.03090764	0.03090764	0.03503886	0.03917008	0.011684854706294	0.00826244	2	0.00826244	-0.0740766142603592	0.135891894260359	22.6452
3.599316	rep2	0.03917008	reference	0.0226452	0.02677642	0.03090764	0.03090764	0.03503886	0.03917008	0.011684854706294	0.00826244	2	0.00826244	-0.0740766142603592	0.135891894260359	39.17008
3.605664	rep1	0.02386927	532nm_light_pulse	0.02386927	0.0281534975	0.032437725	0.032437725	0.0367219525	0.04100618	0.0121176252695836	0.008568455	2	0.008568455	-0.0764348185026997	0.1413102685027	23.86927
3.605664	rep2	0.04100618	reference	0.02386927	0.0281534975	0.032437725	0.032437725	0.0367219525	0.04100618	0.0121176252695836	0.008568455	2	0.008568455	-0.0764348185026997	0.1413102685027	41.00618
3.612012	rep1	0.02386927	532nm_light_pulse	0.02386927	0.0284595125	0.033049755	0.033049755	0.0376399975	0.04223024	0.0129831663961628	0.009180485	2	0.009180485	-0.0835993669873807	0.149698876987381	23.86927
3.612012	rep2	0.04223024	reference	0.02386927	0.0284595125	0.033049755	0.033049755	0.0376399975	0.04223024	0.0129831663961628	0.009180485	2	0.009180485	-0.0835993669873807	0.149698876987381	42.23024
3.61836	rep1	0.02386927	532nm_light_pulse	0.02386927	0.0284595125	0.033049755	0.033049755	0.0376399975	0.04223024	0.0129831663961628	0.009180485	2	0.009180485	-0.0835993669873807	0.149698876987381	23.86927
3.61836	rep2	0.04223024	reference	0.02386927	0.0284595125	0.033049755	0.033049755	0.0376399975	0.04223024	0.0129831663961628	0.009180485	2	0.009180485	-0.0835993669873807	0.149698876987381	42.23024
3.624708	rep1	0.0226452	532nm_light_pulse	0.0226452	0.02677642	0.03090764	0.03090764	0.03503886	0.03917008	0.011684854706294	0.00826244	2	0.00826244	-0.0740766142603592	0.135891894260359	22.6452
3.624708	rep2	0.03917008	reference	0.0226452	0.02677642	0.03090764	0.03090764	0.03503886	0.03917008	0.011684854706294	0.00826244	2	0.00826244	-0.0740766142603592	0.135891894260359	39.17008
3.631056	rep1	0.0244813	532nm_light_pulse	0.0244813	0.0280004875	0.031519675	0.031519675	0.0350388625	0.03855805	0.00995376538206773	0.007038375	2	0.007038375	-0.0579113587599736	0.120950708759974	24.4813
3.631056	rep2	0.03855805	reference	0.0244813	0.0280004875	0.031519675	0.031519675	0.0350388625	0.03855805	0.00995376538206773	0.007038375	2	0.007038375	-0.0579113587599736	0.120950708759974	38.55805
3.637404	rep1	0.02325724	532nm_light_pulse	0.02325724	0.0278474825	0.032437725	0.032437725	0.0370279675	0.04161821	0.0129831663961628	0.009180485	2	0.009180485	-0.0842113969873807	0.149086846987381	23.25724
3.637404	rep2	0.04161821	reference	0.02325724	0.0278474825	0.032437725	0.032437725	0.0370279675	0.04161821	0.0129831663961628	0.009180485	2	0.009180485	-0.0842113969873807	0.149086846987381	41.61821
3.643752	rep1	0.0226452	532nm_light_pulse	0.0226452	0.02754146	0.03243772	0.03243772	0.03733398	0.04223024	0.0138487145938098	0.00979252	2	0.00979252	-0.0919880440030854	0.156863484003085	22.6452
3.643752	rep2	0.04223024	reference	0.0226452	0.02754146	0.03243772	0.03243772	0.03733398	0.04223024	0.0138487145938098	0.00979252	2	0.00979252	-0.0919880440030854	0.156863484003085	42.23024
3.6501	rep1	0.0226452	532nm_light_pulse	0.0226452	0.0269294275	0.031213655	0.031213655	0.0354978825	0.03978211	0.0121176252695836	0.008568455	2	0.008568455	-0.0776588885026997	0.1400861985027	22.6452
3.6501	rep2	0.03978211	reference	0.0226452	0.0269294275	0.031213655	0.031213655	0.0354978825	0.03978211	0.0121176252695836	0.008568455	2	0.008568455	-0.0776588885026997	0.1400861985027	39.78211
3.656448	rep1	0.0226452	532nm_light_pulse	0.0226452	0.0266234125	0.030601625	0.030601625	0.0345798375	0.03855805	0.0112520841430044	0.007956425	2	0.007956425	-0.0704943400180187	0.131697590018019	22.6452
3.656448	rep2	0.03855805	reference	0.0226452	0.0266234125	0.030601625	0.030601625	0.0345798375	0.03855805	0.0112520841430044	0.007956425	2	0.007956425	-0.0704943400180187	0.131697590018019	38.55805
3.662796	rep1	0.02325724	532nm_light_pulse	0.02325724	0.027694475	0.03213171	0.03213171	0.036568945	0.04100618	0.0125503958328732	0.00887447000000001	2	0.00887447	-0.0806291227450402	0.14489254274504	23.25724
3.662796	rep2	0.04100618	reference	0.02325724	0.027694475	0.03213171	0.03213171	0.036568945	0.04100618	0.0125503958328732	0.00887447000000001	2	0.00887447	-0.0806291227450402	0.14489254274504	41.00618
3.669144	rep1	0.02386927	532nm_light_pulse	0.02386927	0.02800049	0.03213171	0.03213171	0.03626293	0.04039415	0.011684854706294	0.00826244	2	0.00826244	-0.0728525442603592	0.137115964260359	23.86927
3.669144	rep2	0.04039415	reference	0.02386927	0.02800049	0.03213171	0.03213171	0.03626293	0.04039415	0.011684854706294	0.00826244	2	0.00826244	-0.0728525442603592	0.137115964260359	40.39415
3.675492	rep1	0.02203317	532nm_light_pulse	0.02203317	0.026623415	0.03121366	0.03121366	0.035803905	0.04039415	0.0129831734672306	0.00918049	2	0.00918049	-0.0854355255184044	0.147862845518404	22.03317
3.675492	rep2	0.04039415	reference	0.02203317	0.026623415	0.03121366	0.03121366	0.035803905	0.04039415	0.0129831734672306	0.00918049	2	0.00918049	-0.0854355255184044	0.147862845518404	40.39415
3.68184	rep1	0.0226452	532nm_light_pulse	0.0226452	0.0270824375	0.031519675	0.031519675	0.0359569125	0.04039415	0.012550402903941	0.008874475	2	0.008874475	-0.0812412212760639	0.144280571276064	22.6452
3.68184	rep2	0.04039415	reference	0.0226452	0.0270824375	0.031519675	0.031519675	0.0359569125	0.04039415	0.012550402903941	0.008874475	2	0.008874475	-0.0812412212760639	0.144280571276064	40.39415
3.688188	rep1	0.0244813	532nm_light_pulse	0.0244813	0.028918535	0.03335577	0.03335577	0.037793005	0.04223024	0.0125503958328732	0.00887447	2	0.00887447	-0.0794050627450402	0.14611660274504	24.4813
3.688188	rep2	0.04223024	reference	0.0244813	0.028918535	0.03335577	0.03335577	0.037793005	0.04223024	0.0125503958328732	0.00887447	2	0.00887447	-0.0794050627450402	0.14611660274504	42.23024
3.694536	rep1	0.02386927	532nm_light_pulse	0.02386927	0.028306505	0.03274374	0.03274374	0.037180975	0.04161821	0.0125503958328732	0.00887447	2	0.00887447	-0.0800170927450402	0.14550457274504	23.86927
3.694536	rep2	0.04161821	reference	0.02386927	0.028306505	0.03274374	0.03274374	0.037180975	0.04161821	0.0125503958328732	0.00887447	2	0.00887447	-0.0800170927450402	0.14550457274504	41.61821
3.700884	rep1	0.0226452	532nm_light_pulse	0.0226452	0.02677642	0.03090764	0.03090764	0.03503886	0.03917008	0.011684854706294	0.00826244	2	0.00826244	-0.0740766142603592	0.135891894260359	22.6452
3.700884	rep2	0.03917008	reference	0.0226452	0.02677642	0.03090764	0.03090764	0.03503886	0.03917008	0.011684854706294	0.00826244	2	0.00826244	-0.0740766142603592	0.135891894260359	39.17008
3.707232	rep1	0.02203317	532nm_light_pulse	0.02203317	0.026623415	0.03121366	0.03121366	0.035803905	0.04039415	0.0129831734672306	0.00918049	2	0.00918049	-0.0854355255184044	0.147862845518404	22.03317
3.707232	rep2	0.04039415	reference	0.02203317	0.026623415	0.03121366	0.03121366	0.035803905	0.04039415	0.0129831734672306	0.00918049	2	0.00918049	-0.0854355255184044	0.147862845518404	40.39415
3.71358	rep1	0.02386927	532nm_light_pulse	0.02386927	0.0284595125	0.033049755	0.033049755	0.0376399975	0.04223024	0.0129831663961628	0.009180485	2	0.009180485	-0.0835993669873807	0.149698876987381	23.86927
3.71358	rep2	0.04223024	reference	0.02386927	0.0284595125	0.033049755	0.033049755	0.0376399975	0.04223024	0.0129831663961628	0.009180485	2	0.009180485	-0.0835993669873807	0.149698876987381	42.23024
3.719928	rep1	0.0226452	532nm_light_pulse	0.0226452	0.0270824375	0.031519675	0.031519675	0.0359569125	0.04039415	0.012550402903941	0.008874475	2	0.008874475	-0.0812412212760639	0.144280571276064	22.6452
3.719928	rep2	0.04039415	reference	0.0226452	0.0270824375	0.031519675	0.031519675	0.0359569125	0.04039415	0.012550402903941	0.008874475	2	0.008874475	-0.0812412212760639	0.144280571276064	40.39415
3.726276	rep1	0.02203317	532nm_light_pulse	0.02203317	0.0267764225	0.031519675	0.031519675	0.0362629275	0.04100618	0.0134159440305202	0.009486505	2	0.009486505	-0.0890177997607449	0.152057149760745	22.03317
3.726276	rep2	0.04100618	reference	0.02203317	0.0267764225	0.031519675	0.031519675	0.0362629275	0.04100618	0.0134159440305202	0.009486505	2	0.009486505	-0.0890177997607449	0.152057149760745	41.00618
3.732624	rep1	0.0226452	532nm_light_pulse	0.0226452	0.027235445	0.03182569	0.03182569	0.036415935	0.04100618	0.0129831734672306	0.00918049	2	0.00918049	-0.0848234955184044	0.148474875518404	22.6452
3.732624	rep2	0.04100618	reference	0.0226452	0.027235445	0.03182569	0.03182569	0.036415935	0.04100618	0.0129831734672306	0.00918049	2	0.00918049	-0.0848234955184044	0.148474875518404	41.00618
3.738972	rep1	0.02325724	532nm_light_pulse	0.02325724	0.0273884575	0.031519675	0.031519675	0.0356508925	0.03978211	0.0116848476352261	0.00826243500000001	2	0.008262435	-0.0734645157293356	0.136503865729336	23.25724
3.738972	rep2	0.03978211	reference	0.02325724	0.0273884575	0.031519675	0.031519675	0.0356508925	0.03978211	0.0116848476352261	0.00826243500000001	2	0.008262435	-0.0734645157293356	0.136503865729336	39.78211
3.74532	rep1	0.0226452	532nm_light_pulse	0.0226452	0.0269294275	0.031213655	0.031213655	0.0354978825	0.03978211	0.0121176252695836	0.008568455	2	0.008568455	-0.0776588885026997	0.1400861985027	22.6452
3.74532	rep2	0.03978211	reference	0.0226452	0.0269294275	0.031213655	0.031213655	0.0354978825	0.03978211	0.0121176252695836	0.008568455	2	0.008568455	-0.0776588885026997	0.1400861985027	39.78211
3.751668	rep1	0.02325724	532nm_light_pulse	0.02325724	0.02723545	0.03121366	0.03121366	0.03519187	0.03917008	0.0112520770719365	0.00795642	2	0.00795642	-0.0698822414869951	0.132309561486995	23.25724
3.751668	rep2	0.03917008	reference	0.02325724	0.02723545	0.03121366	0.03121366	0.03519187	0.03917008	0.0112520770719365	0.00795642	2	0.00795642	-0.0698822414869951	0.132309561486995	39.17008
3.758016	rep1	0.0226452	532nm_light_pulse	0.0226452	0.0269294275	0.031213655	0.031213655	0.0354978825	0.03978211	0.0121176252695836	0.008568455	2	0.008568455	-0.0776588885026997	0.1400861985027	22.6452
3.758016	rep2	0.03978211	reference	0.0226452	0.0269294275	0.031213655	0.031213655	0.0354978825	0.03978211	0.0121176252695836	0.008568455	2	0.008568455	-0.0776588885026997	0.1400861985027	39.78211
3.764364	rep1	0.0226452	532nm_light_pulse	0.0226452	0.027235445	0.03182569	0.03182569	0.036415935	0.04100618	0.0129831734672306	0.00918049	2	0.00918049	-0.0848234955184044	0.148474875518404	22.6452
3.764364	rep2	0.04100618	reference	0.0226452	0.027235445	0.03182569	0.03182569	0.036415935	0.04100618	0.0129831734672306	0.00918049	2	0.00918049	-0.0848234955184044	0.148474875518404	41.00618
3.770712	rep1	0.0226452	532nm_light_pulse	0.0226452	0.0273884525	0.032131705	0.032131705	0.0368749575	0.04161821	0.0134159440305202	0.009486505	2	0.009486505	-0.0884057697607449	0.152669179760745	22.6452
3.770712	rep2	0.04161821	reference	0.0226452	0.0273884525	0.032131705	0.032131705	0.0368749575	0.04161821	0.0134159440305202	0.009486505	2	0.009486505	-0.0884057697607449	0.152669179760745	41.61821
3.77706	rep1	0.02386927	532nm_light_pulse	0.02386927	0.02800049	0.03213171	0.03213171	0.03626293	0.04039415	0.011684854706294	0.00826244	2	0.00826244	-0.0728525442603592	0.137115964260359	23.86927
3.77706	rep2	0.04039415	reference	0.02386927	0.02800049	0.03213171	0.03213171	0.03626293	0.04039415	0.011684854706294	0.00826244	2	0.00826244	-0.0728525442603592	0.137115964260359	40.39415
3.783408	rep1	0.02386927	532nm_light_pulse	0.02386927	0.02784748	0.03182569	0.03182569	0.0358039	0.03978211	0.0112520770719365	0.00795642	2	0.00795642	-0.0692702114869951	0.132921591486995	23.86927
3.783408	rep2	0.03978211	reference	0.02386927	0.02784748	0.03182569	0.03182569	0.0358039	0.03978211	0.0112520770719365	0.00795642	2	0.00795642	-0.0692702114869951	0.132921591486995	39.78211
3.789756	rep1	0.02386927	532nm_light_pulse	0.02386927	0.0281534975	0.032437725	0.032437725	0.0367219525	0.04100618	0.0121176252695836	0.008568455	2	0.008568455	-0.0764348185026997	0.1413102685027	23.86927
3.789756	rep2	0.04100618	reference	0.02386927	0.0281534975	0.032437725	0.032437725	0.0367219525	0.04100618	0.0121176252695836	0.008568455	2	0.008568455	-0.0764348185026997	0.1413102685027	41.00618
3.796104	rep1	0.02325724	532nm_light_pulse	0.02325724	0.02800049	0.03274374	0.03274374	0.03748699	0.04223024	0.0134159369594524	0.0094865	2	0.0094865	-0.0877936712297212	0.153281151229721	23.25724
3.796104	rep2	0.04223024	reference	0.02325724	0.02800049	0.03274374	0.03274374	0.03748699	0.04223024	0.0134159369594524	0.0094865	2	0.0094865	-0.0877936712297212	0.153281151229721	42.23024
3.802452	rep1	0.02203317	532nm_light_pulse	0.02203317	0.0267764225	0.031519675	0.031519675	0.0362629275	0.04100618	0.0134159440305202	0.009486505	2	0.009486505	-0.0890177997607449	0.152057149760745	22.03317
3.802452	rep2	0.04100618	reference	0.02203317	0.0267764225	0.031519675	0.031519675	0.0362629275	0.04100618	0.0134159440305202	0.009486505	2	0.009486505	-0.0890177997607449	0.152057149760745	41.00618
3.8088	rep1	0.02386927	532nm_light_pulse	0.02386927	0.02800049	0.03213171	0.03213171	0.03626293	0.04039415	0.011684854706294	0.00826244	2	0.00826244	-0.0728525442603592	0.137115964260359	23.86927
3.8088	rep2	0.04039415	reference	0.02386927	0.02800049	0.03213171	0.03213171	0.03626293	0.04039415	0.011684854706294	0.00826244	2	0.00826244	-0.0728525442603592	0.137115964260359	40.39415
3.815148	rep1	0.02325724	532nm_light_pulse	0.02325724	0.027694475	0.03213171	0.03213171	0.036568945	0.04100618	0.0125503958328732	0.00887447000000001	2	0.00887447	-0.0806291227450402	0.14489254274504	23.25724
3.815148	rep2	0.04100618	reference	0.02325724	0.027694475	0.03213171	0.03213171	0.036568945	0.04100618	0.0125503958328732	0.00887447000000001	2	0.00887447	-0.0806291227450402	0.14489254274504	41.00618
3.821496	rep1	0.0226452	532nm_light_pulse	0.0226452	0.0273884525	0.032131705	0.032131705	0.0368749575	0.04161821	0.0134159440305202	0.009486505	2	0.009486505	-0.0884057697607449	0.152669179760745	22.6452
3.821496	rep2	0.04161821	reference	0.0226452	0.0273884525	0.032131705	0.032131705	0.0368749575	0.04161821	0.0134159440305202	0.009486505	2	0.009486505	-0.0884057697607449	0.152669179760745	41.61821
3.827844	rep1	0.0226452	532nm_light_pulse	0.0226452	0.0269294275	0.031213655	0.031213655	0.0354978825	0.03978211	0.0121176252695836	0.008568455	2	0.008568455	-0.0776588885026997	0.1400861985027	22.6452
3.827844	rep2	0.03978211	reference	0.0226452	0.0269294275	0.031213655	0.031213655	0.0354978825	0.03978211	0.0121176252695836	0.008568455	2	0.008568455	-0.0776588885026997	0.1400861985027	39.78211
3.834192	rep1	0.02325724	532nm_light_pulse	0.02325724	0.0270824425	0.030907645	0.030907645	0.0347328475	0.03855805	0.0108193065086469	0.007650405	2	0.007650405	-0.0662999672446546	0.128115257244655	23.25724
3.834192	rep2	0.03855805	reference	0.02325724	0.0270824425	0.030907645	0.030907645	0.0347328475	0.03855805	0.0108193065086469	0.007650405	2	0.007650405	-0.0662999672446546	0.128115257244655	38.55805
3.84054	rep1	0.02386927	532nm_light_pulse	0.02386927	0.02784748	0.03182569	0.03182569	0.0358039	0.03978211	0.0112520770719365	0.00795642	2	0.00795642	-0.0692702114869951	0.132921591486995	23.86927
3.84054	rep2	0.03978211	reference	0.02386927	0.02784748	0.03182569	0.03182569	0.0358039	0.03978211	0.0112520770719365	0.00795642	2	0.00795642	-0.0692702114869951	0.132921591486995	39.78211
3.846888	rep1	0.02325724	532nm_light_pulse	0.02325724	0.0281535	0.03304976	0.03304976	0.03794602	0.04284228	0.0138487145938098	0.00979252	2	0.00979252	-0.0913760040030854	0.157475524003085	23.25724
3.846888	rep2	0.04284228	reference	0.02325724	0.0281535	0.03304976	0.03304976	0.03794602	0.04284228	0.0138487145938098	0.00979252	2	0.00979252	-0.0913760040030854	0.157475524003085	42.84228
3.853236	rep1	0.02325724	532nm_light_pulse	0.02325724	0.0275414675	0.031825695	0.031825695	0.0361099225	0.04039415	0.0121176252695836	0.008568455	2	0.008568455	-0.0770468485026997	0.1406982385027	23.25724
3.853236	rep2	0.04039415	reference	0.02325724	0.0275414675	0.031825695	0.031825695	0.0361099225	0.04039415	0.0121176252695836	0.008568455	2	0.008568455	-0.0770468485026997	0.1406982385027	40.39415
3.859584	rep1	0.0226452	532nm_light_pulse	0.0226452	0.02677642	0.03090764	0.03090764	0.03503886	0.03917008	0.011684854706294	0.00826244	2	0.00826244	-0.0740766142603592	0.135891894260359	22.6452
3.859584	rep2	0.03917008	reference	0.0226452	0.02677642	0.03090764	0.03090764	0.03503886	0.03917008	0.011684854706294	0.00826244	2	0.00826244	-0.0740766142603592	0.135891894260359	39.17008
3.865932	rep1	0.02386927	532nm_light_pulse	0.02386927	0.02800049	0.03213171	0.03213171	0.03626293	0.04039415	0.011684854706294	0.00826244	2	0.00826244	-0.0728525442603592	0.137115964260359	23.86927
3.865932	rep2	0.04039415	reference	0.02386927	0.02800049	0.03213171	0.03213171	0.03626293	0.04039415	0.011684854706294	0.00826244	2	0.00826244	-0.0728525442603592	0.137115964260359	40.39415
3.87228	rep1	0.02325724	532nm_light_pulse	0.02325724	0.0278474825	0.032437725	0.032437725	0.0370279675	0.04161821	0.0129831663961628	0.009180485	2	0.009180485	-0.0842113969873807	0.149086846987381	23.25724
3.87228	rep2	0.04161821	reference	0.02325724	0.0278474825	0.032437725	0.032437725	0.0370279675	0.04161821	0.0129831663961628	0.009180485	2	0.009180485	-0.0842113969873807	0.149086846987381	41.61821
3.878628	rep1	0.0226452	532nm_light_pulse	0.0226452	0.0273884525	0.032131705	0.032131705	0.0368749575	0.04161821	0.0134159440305202	0.009486505	2	0.009486505	-0.0884057697607449	0.152669179760745	22.6452
3.878628	rep2	0.04161821	reference	0.0226452	0.0273884525	0.032131705	0.032131705	0.0368749575	0.04161821	0.0134159440305202	0.009486505	2	0.009486505	-0.0884057697607449	0.152669179760745	41.61821
3.884976	rep1	0.0226452	532nm_light_pulse	0.0226452	0.02677642	0.03090764	0.03090764	0.03503886	0.03917008	0.011684854706294	0.00826244	2	0.00826244	-0.0740766142603592	0.135891894260359	22.6452
3.884976	rep2	0.03917008	reference	0.0226452	0.02677642	0.03090764	0.03090764	0.03503886	0.03917008	0.011684854706294	0.00826244	2	0.00826244	-0.0740766142603592	0.135891894260359	39.17008
3.891324	rep1	0.02325724	532nm_light_pulse	0.02325724	0.0270824425	0.030907645	0.030907645	0.0347328475	0.03855805	0.0108193065086469	0.007650405	2	0.007650405	-0.0662999672446546	0.128115257244655	23.25724
3.891324	rep2	0.03855805	reference	0.02325724	0.0270824425	0.030907645	0.030907645	0.0347328475	0.03855805	0.0108193065086469	0.007650405	2	0.007650405	-0.0662999672446546	0.128115257244655	38.55805
3.897672	rep1	0.02325724	532nm_light_pulse	0.02325724	0.0281535	0.03304976	0.03304976	0.03794602	0.04284228	0.0138487145938098	0.00979252	2	0.00979252	-0.0913760040030854	0.157475524003085	23.25724
3.897672	rep2	0.04284228	reference	0.02325724	0.0281535	0.03304976	0.03304976	0.03794602	0.04284228	0.0138487145938098	0.00979252	2	0.00979252	-0.0913760040030854	0.157475524003085	42.84228
3.90402	rep1	0.0226452	532nm_light_pulse	0.0226452	0.02769447	0.03274374	0.03274374	0.03779301	0.04284228	0.0142814922281672	0.01009854	2	0.01009854	-0.0955703767764496	0.16105785677645	22.6452
3.90402	rep2	0.04284228	reference	0.0226452	0.02769447	0.03274374	0.03274374	0.03779301	0.04284228	0.0142814922281672	0.01009854	2	0.01009854	-0.0955703767764496	0.16105785677645	42.84228
3.910368	rep1	0.02325724	532nm_light_pulse	0.02325724	0.027694475	0.03213171	0.03213171	0.036568945	0.04100618	0.0125503958328732	0.00887447000000001	2	0.00887447	-0.0806291227450402	0.14489254274504	23.25724
3.910368	rep2	0.04100618	reference	0.02325724	0.027694475	0.03213171	0.03213171	0.036568945	0.04100618	0.0125503958328732	0.00887447000000001	2	0.00887447	-0.0806291227450402	0.14489254274504	41.00618
3.916716	rep1	0.02325724	532nm_light_pulse	0.02325724	0.0270824425	0.030907645	0.030907645	0.0347328475	0.03855805	0.0108193065086469	0.007650405	2	0.007650405	-0.0662999672446546	0.128115257244655	23.25724
3.916716	rep2	0.03855805	reference	0.02325724	0.0270824425	0.030907645	0.030907645	0.0347328475	0.03855805	0.0108193065086469	0.007650405	2	0.007650405	-0.0662999672446546	0.128115257244655	38.55805
3.923064	rep1	0.02325724	532nm_light_pulse	0.02325724	0.0278474825	0.032437725	0.032437725	0.0370279675	0.04161821	0.0129831663961628	0.009180485	2	0.009180485	-0.0842113969873807	0.149086846987381	23.25724
3.923064	rep2	0.04161821	reference	0.02325724	0.0278474825	0.032437725	0.032437725	0.0370279675	0.04161821	0.0129831663961628	0.009180485	2	0.009180485	-0.0842113969873807	0.149086846987381	41.61821
3.929412	rep1	0.02386927	532nm_light_pulse	0.02386927	0.0284595125	0.033049755	0.033049755	0.0376399975	0.04223024	0.0129831663961628	0.009180485	2	0.009180485	-0.0835993669873807	0.149698876987381	23.86927
3.929412	rep2	0.04223024	reference	0.02386927	0.0284595125	0.033049755	0.033049755	0.0376399975	0.04223024	0.0129831663961628	0.009180485	2	0.009180485	-0.0835993669873807	0.149698876987381	42.23024
3.93576	rep1	0.0226452	532nm_light_pulse	0.0226452	0.027235445	0.03182569	0.03182569	0.036415935	0.04100618	0.0129831734672306	0.00918049	2	0.00918049	-0.0848234955184044	0.148474875518404	22.6452
3.93576	rep2	0.04100618	reference	0.0226452	0.027235445	0.03182569	0.03182569	0.036415935	0.04100618	0.0129831734672306	0.00918049	2	0.00918049	-0.0848234955184044	0.148474875518404	41.00618
3.942108	rep1	0.02386927	532nm_light_pulse	0.02386927	0.027541465	0.03121366	0.03121366	0.034885855	0.03855805	0.0103865359453573	0.00734439	2	0.00734439	-0.062105663002314	0.124532983002314	23.86927
3.942108	rep2	0.03855805	reference	0.02386927	0.027541465	0.03121366	0.03121366	0.034885855	0.03855805	0.0103865359453573	0.00734439	2	0.00734439	-0.062105663002314	0.124532983002314	38.55805
3.948456	rep1	0.0226452	532nm_light_pulse	0.0226452	0.0273884525	0.032131705	0.032131705	0.0368749575	0.04161821	0.0134159440305202	0.009486505	2	0.009486505	-0.0884057697607449	0.152669179760745	22.6452
3.948456	rep2	0.04161821	reference	0.0226452	0.0273884525	0.032131705	0.032131705	0.0368749575	0.04161821	0.0134159440305202	0.009486505	2	0.009486505	-0.0884057697607449	0.152669179760745	41.61821
3.954804	rep1	0.02325724	532nm_light_pulse	0.02325724	0.0275414675	0.031825695	0.031825695	0.0361099225	0.04039415	0.0121176252695836	0.008568455	2	0.008568455	-0.0770468485026997	0.1406982385027	23.25724
3.954804	rep2	0.04039415	reference	0.02325724	0.0275414675	0.031825695	0.031825695	0.0361099225	0.04039415	0.0121176252695836	0.008568455	2	0.008568455	-0.0770468485026997	0.1406982385027	40.39415
3.961152	rep1	0.0226452	532nm_light_pulse	0.0226452	0.0270824375	0.031519675	0.031519675	0.0359569125	0.04039415	0.012550402903941	0.008874475	2	0.008874475	-0.0812412212760639	0.144280571276064	22.6452
3.961152	rep2	0.04039415	reference	0.0226452	0.0270824375	0.031519675	0.031519675	0.0359569125	0.04039415	0.012550402903941	0.008874475	2	0.008874475	-0.0812412212760639	0.144280571276064	40.39415
3.9675	rep1	0.02203317	532nm_light_pulse	0.02203317	0.026623415	0.03121366	0.03121366	0.035803905	0.04039415	0.0129831734672306	0.00918049	2	0.00918049	-0.0854355255184044	0.147862845518404	22.03317
3.9675	rep2	0.04039415	reference	0.02203317	0.026623415	0.03121366	0.03121366	0.035803905	0.04039415	0.0129831734672306	0.00918049	2	0.00918049	-0.0854355255184044	0.147862845518404	40.39415
3.973848	rep1	0.02325724	532nm_light_pulse	0.02325724	0.0283065075	0.033355775	0.033355775	0.0384050425	0.04345431	0.0142814851570994	0.010098535	2	0.010098535	-0.0949582782454259	0.161669828245426	23.25724
3.973848	rep2	0.04345431	reference	0.02325724	0.0283065075	0.033355775	0.033355775	0.0384050425	0.04345431	0.0142814851570994	0.010098535	2	0.010098535	-0.0949582782454259	0.161669828245426	43.45431
3.980196	rep1	0.02386927	532nm_light_pulse	0.02386927	0.0284595125	0.033049755	0.033049755	0.0376399975	0.04223024	0.0129831663961628	0.009180485	2	0.009180485	-0.0835993669873807	0.149698876987381	23.86927
3.980196	rep2	0.04223024	reference	0.02386927	0.0284595125	0.033049755	0.033049755	0.0376399975	0.04223024	0.0129831663961628	0.009180485	2	0.009180485	-0.0835993669873807	0.149698876987381	42.23024
3.986544	rep1	0.0226452	532nm_light_pulse	0.0226452	0.02677642	0.03090764	0.03090764	0.03503886	0.03917008	0.011684854706294	0.00826244	2	0.00826244	-0.0740766142603592	0.135891894260359	22.6452
3.986544	rep2	0.03917008	reference	0.0226452	0.02677642	0.03090764	0.03090764	0.03503886	0.03917008	0.011684854706294	0.00826244	2	0.00826244	-0.0740766142603592	0.135891894260359	39.17008
3.992892	rep1	0.02203317	532nm_light_pulse	0.02203317	0.0267764225	0.031519675	0.031519675	0.0362629275	0.04100618	0.0134159440305202	0.009486505	2	0.009486505	-0.0890177997607449	0.152057149760745	22.03317
3.992892	rep2	0.04100618	reference	0.02203317	0.0267764225	0.031519675	0.031519675	0.0362629275	0.04100618	0.0134159440305202	0.009486505	2	0.009486505	-0.0890177997607449	0.152057149760745	41.00618
3.99924	rep1	0.02325724	532nm_light_pulse	0.02325724	0.0278474825	0.032437725	0.032437725	0.0370279675	0.04161821	0.0129831663961628	0.009180485	2	0.009180485	-0.0842113969873807	0.149086846987381	23.25724
3.99924	rep2	0.04161821	reference	0.02325724	0.0278474825	0.032437725	0.032437725	0.0370279675	0.04161821	0.0129831663961628	0.009180485	2	0.009180485	-0.0842113969873807	0.149086846987381	41.61821
4.005588	rep1	0.02325724	532nm_light_pulse	0.02325724	0.0275414675	0.031825695	0.031825695	0.0361099225	0.04039415	0.0121176252695836	0.008568455	2	0.008568455	-0.0770468485026997	0.1406982385027	23.25724
4.005588	rep2	0.04039415	reference	0.02325724	0.0275414675	0.031825695	0.031825695	0.0361099225	0.04039415	0.0121176252695836	0.008568455	2	0.008568455	-0.0770468485026997	0.1406982385027	40.39415
4.011936	rep1	0.02570537	532nm_light_pulse	0.02570537	0.029377565	0.03304976	0.03304976	0.036721955	0.04039415	0.0103865359453573	0.00734439	2	0.00734439	-0.060269563002314	0.126369083002314	25.70537
4.011936	rep2	0.04039415	reference	0.02570537	0.029377565	0.03304976	0.03304976	0.036721955	0.04039415	0.0103865359453573	0.00734439	2	0.00734439	-0.060269563002314	0.126369083002314	40.39415
4.018284	rep1	0.0226452	532nm_light_pulse	0.0226452	0.0270824375	0.031519675	0.031519675	0.0359569125	0.04039415	0.012550402903941	0.008874475	2	0.008874475	-0.0812412212760639	0.144280571276064	22.6452
4.018284	rep2	0.04039415	reference	0.0226452	0.0270824375	0.031519675	0.031519675	0.0359569125	0.04039415	0.012550402903941	0.008874475	2	0.008874475	-0.0812412212760639	0.144280571276064	40.39415
4.024632	rep1	0.02203317	532nm_light_pulse	0.02203317	0.0267764225	0.031519675	0.031519675	0.0362629275	0.04100618	0.0134159440305202	0.009486505	2	0.009486505	-0.0890177997607449	0.152057149760745	22.03317
4.024632	rep2	0.04100618	reference	0.02203317	0.0267764225	0.031519675	0.031519675	0.0362629275	0.04100618	0.0134159440305202	0.009486505	2	0.009486505	-0.0890177997607449	0.152057149760745	41.00618
4.03098	rep1	0.02203317	532nm_light_pulse	0.02203317	0.02692943	0.03182569	0.03182569	0.03672195	0.04161821	0.0138487145938098	0.00979252	2	0.00979252	-0.0926000740030854	0.156251454003085	22.03317
4.03098	rep2	0.04161821	reference	0.02203317	0.02692943	0.03182569	0.03182569	0.03672195	0.04161821	0.0138487145938098	0.00979252	2	0.00979252	-0.0926000740030854	0.156251454003085	41.61821
4.037328	rep1	0.02203317	532nm_light_pulse	0.02203317	0.026623415	0.03121366	0.03121366	0.035803905	0.04039415	0.0129831734672306	0.00918049	2	0.00918049	-0.0854355255184044	0.147862845518404	22.03317
4.037328	rep2	0.04039415	reference	0.02203317	0.026623415	0.03121366	0.03121366	0.035803905	0.04039415	0.0129831734672306	0.00918049	2	0.00918049	-0.0854355255184044	0.147862845518404	40.39415
4.043676	rep1	0.02203317	532nm_light_pulse	0.02203317	0.026623415	0.03121366	0.03121366	0.035803905	0.04039415	0.0129831734672306	0.00918049	2	0.00918049	-0.0854355255184044	0.147862845518404	22.03317
4.043676	rep2	0.04039415	reference	0.02203317	0.026623415	0.03121366	0.03121366	0.035803905	0.04039415	0.0129831734672306	0.00918049	2	0.00918049	-0.0854355255184044	0.147862845518404	40.39415
4.050024	rep1	0.02142114	532nm_light_pulse	0.02142114	0.0264704075	0.031519675	0.031519675	0.0365689425	0.04161821	0.0142814851570994	0.010098535	2	0.010098535	-0.0967943782454259	0.159833728245426	21.42114
4.050024	rep2	0.04161821	reference	0.02142114	0.0264704075	0.031519675	0.031519675	0.0365689425	0.04161821	0.0142814851570994	0.010098535	2	0.010098535	-0.0967943782454259	0.159833728245426	41.61821
4.056372	rep1	0.02080911	532nm_light_pulse	0.02080911	0.026011385	0.03121366	0.03121366	0.036415935	0.04161821	0.014714255720389	0.01040455	2	0.01040455	-0.100988682487766	0.163416002487766	20.80911
4.056372	rep2	0.04161821	reference	0.02080911	0.026011385	0.03121366	0.03121366	0.036415935	0.04161821	0.014714255720389	0.01040455	2	0.01040455	-0.100988682487766	0.163416002487766	41.61821
4.06272	rep1	0.02203317	532nm_light_pulse	0.02203317	0.0267764225	0.031519675	0.031519675	0.0362629275	0.04100618	0.0134159440305202	0.009486505	2	0.009486505	-0.0890177997607449	0.152057149760745	22.03317
4.06272	rep2	0.04100618	reference	0.02203317	0.0267764225	0.031519675	0.031519675	0.0362629275	0.04100618	0.0134159440305202	0.009486505	2	0.009486505	-0.0890177997607449	0.152057149760745	41.00618
4.069068	rep1	0.02080911	reference	0.02080911	0.0253993525	0.029989595	0.029989595	0.0345798375	0.03917008	0.0129831663961628	0.009180485	2	0.009180485	-0.0866595269873807	0.146638716987381	20.80911
4.069068	rep2	0.03917008	reference	0.02080911	0.0253993525	0.029989595	0.029989595	0.0345798375	0.03917008	0.0129831663961628	0.009180485	2	0.009180485	-0.0866595269873807	0.146638716987381	39.17008
4.075416	rep1	0.02019707	reference	0.02019707	0.025552355	0.03090764	0.03090764	0.036262925	0.04161821	0.0151470333547464	0.01071057	2	0.01071057	-0.105183055261131	0.166998335261131	20.19707
4.075416	rep2	0.04161821	reference	0.02019707	0.025552355	0.03090764	0.03090764	0.036262925	0.04161821	0.0151470333547464	0.01071057	2	0.01071057	-0.105183055261131	0.166998335261131	41.61821
4.081764	rep1	0.02080911	reference	0.02080911	0.0263174025	0.031825695	0.031825695	0.0373339875	0.04284228	0.015579803918036	0.011016585	2	0.011016585	-0.108153289503471	0.171804679503471	20.80911
4.081764	rep2	0.04284228	reference	0.02080911	0.0263174025	0.031825695	0.031825695	0.0373339875	0.04284228	0.015579803918036	0.011016585	2	0.011016585	-0.108153289503471	0.171804679503471	42.84228
4.088112	rep1	0.01958504	reference	0.01958504	0.0246343075	0.029683575	0.029683575	0.0347328425	0.03978211	0.0142814851570994	0.010098535	2	0.010098535	-0.0986304782454259	0.157997628245426	19.58504
4.088112	rep2	0.03978211	reference	0.01958504	0.0246343075	0.029683575	0.029683575	0.0347328425	0.03978211	0.0142814851570994	0.010098535	2	0.010098535	-0.0986304782454259	0.157997628245426	39.78211
4.09446	rep1	0.02080911	reference	0.02080911	0.0253993525	0.029989595	0.029989595	0.0345798375	0.03917008	0.0129831663961628	0.009180485	2	0.009180485	-0.0866595269873807	0.146638716987381	20.80911
4.09446	rep2	0.03917008	reference	0.02080911	0.0253993525	0.029989595	0.029989595	0.0345798375	0.03917008	0.0129831663961628	0.009180485	2	0.009180485	-0.0866595269873807	0.146638716987381	39.17008
4.100808	rep1	0.02142114	reference	0.02142114	0.0263174	0.03121366	0.03121366	0.03610992	0.04100618	0.0138487145938098	0.00979252	2	0.00979252	-0.0932121040030854	0.155639424003085	21.42114
4.100808	rep2	0.04100618	reference	0.02142114	0.0263174	0.03121366	0.03121366	0.03610992	0.04100618	0.0138487145938098	0.00979252	2	0.00979252	-0.0932121040030854	0.155639424003085	41.00618
4.107156	rep1	0.02080911	reference	0.02080911	0.02647041	0.03213171	0.03213171	0.03779301	0.04345431	0.0160125744813256	0.0113226	2	0.0113226	-0.111735563745812	0.175998983745812	20.80911
4.107156	rep2	0.04345431	reference	0.02080911	0.02647041	0.03213171	0.03213171	0.03779301	0.04345431	0.0160125744813256	0.0113226	2	0.0113226	-0.111735563745812	0.175998983745812	43.45431
4.113504	rep1	0.02080911	reference	0.02080911	0.0261643925	0.031519675	0.031519675	0.0368749575	0.04223024	0.0151470262836786	0.010710565	2	0.010710565	-0.104570956730107	0.167610306730107	20.80911
4.113504	rep2	0.04223024	reference	0.02080911	0.0261643925	0.031519675	0.031519675	0.0368749575	0.04223024	0.0151470262836786	0.010710565	2	0.010710565	-0.104570956730107	0.167610306730107	42.23024
4.119852	rep1	0.02142114	reference	0.02142114	0.0260113825	0.030601625	0.030601625	0.0351918675	0.03978211	0.0129831663961628	0.009180485	2	0.009180485	-0.0860474969873807	0.147250746987381	21.42114
4.119852	rep2	0.03978211	reference	0.02142114	0.0260113825	0.030601625	0.030601625	0.0351918675	0.03978211	0.0129831663961628	0.009180485	2	0.009180485	-0.0860474969873807	0.147250746987381	39.78211
4.1262	rep1	0.02080911	reference	0.02080911	0.02555236	0.03029561	0.03029561	0.03503886	0.03978211	0.0134159369594524	0.0094865	2	0.0094865	-0.0902418012297212	0.150833021229721	20.80911
4.1262	rep2	0.03978211	reference	0.02080911	0.02555236	0.03029561	0.03029561	0.03503886	0.03978211	0.0134159369594524	0.0094865	2	0.0094865	-0.0902418012297212	0.150833021229721	39.78211
4.132548	rep1	0.02142114	reference	0.02142114	0.0269294325	0.032437725	0.032437725	0.0379460175	0.04345431	0.015579803918036	0.011016585	2	0.011016585	-0.107541259503471	0.172416709503471	21.42114
4.132548	rep2	0.04345431	reference	0.02142114	0.0269294325	0.032437725	0.032437725	0.0379460175	0.04345431	0.015579803918036	0.011016585	2	0.011016585	-0.107541259503471	0.172416709503471	43.45431
4.138896	rep1	0.02019707	reference	0.02019707	0.02524634	0.03029561	0.03029561	0.03534488	0.04039415	0.0142814922281672	0.01009854	2	0.01009854	-0.0980185067764495	0.15860972677645	20.19707
4.138896	rep2	0.04039415	reference	0.02019707	0.02524634	0.03029561	0.03029561	0.03534488	0.04039415	0.0142814922281672	0.01009854	2	0.01009854	-0.0980185067764495	0.15860972677645	40.39415
4.145244	rep1	0.02019707	reference	0.02019707	0.024787315	0.02937756	0.02937756	0.033967805	0.03855805	0.0129831734672306	0.00918049	2	0.00918049	-0.0872716255184044	0.146026745518404	20.19707
4.145244	rep2	0.03855805	reference	0.02019707	0.024787315	0.02937756	0.02937756	0.033967805	0.03855805	0.0129831734672306	0.00918049	2	0.00918049	-0.0872716255184044	0.146026745518404	38.55805
4.151592	rep1	0.02080911	reference	0.02080911	0.02570537	0.03060163	0.03060163	0.03549789	0.04039415	0.0138487145938098	0.00979252	2	0.00979252	-0.0938241340030854	0.155027394003085	20.80911
4.151592	rep2	0.04039415	reference	0.02080911	0.02570537	0.03060163	0.03060163	0.03549789	0.04039415	0.0138487145938098	0.00979252	2	0.00979252	-0.0938241340030854	0.155027394003085	40.39415
4.15794	rep1	0.02142114	reference	0.02142114	0.026623415	0.03182569	0.03182569	0.037027965	0.04223024	0.014714255720389	0.01040455	2	0.01040455	-0.100376652487766	0.164028032487766	21.42114
4.15794	rep2	0.04223024	reference	0.02142114	0.026623415	0.03182569	0.03182569	0.037027965	0.04223024	0.014714255720389	0.01040455	2	0.01040455	-0.100376652487766	0.164028032487766	42.23024
4.164288	rep1	0.02080911	reference	0.02080911	0.0263174025	0.031825695	0.031825695	0.0373339875	0.04284228	0.015579803918036	0.011016585	2	0.011016585	-0.108153289503471	0.171804679503471	20.80911
4.164288	rep2	0.04284228	reference	0.02080911	0.0263174025	0.031825695	0.031825695	0.0373339875	0.04284228	0.015579803918036	0.011016585	2	0.011016585	-0.108153289503471	0.171804679503471	42.84228
4.170636	rep1	0.02019707	reference	0.02019707	0.0249403225	0.029683575	0.029683575	0.0344268275	0.03917008	0.0134159440305202	0.00948650500000001	2	0.009486505	-0.0908538997607449	0.150221049760745	20.19707
4.170636	rep2	0.03917008	reference	0.02019707	0.0249403225	0.029683575	0.029683575	0.0344268275	0.03917008	0.0134159440305202	0.00948650500000001	2	0.009486505	-0.0908538997607449	0.150221049760745	39.17008
4.176984	rep1	0.02142114	reference	0.02142114	0.0257053675	0.029989595	0.029989595	0.0342738225	0.03855805	0.0121176252695836	0.008568455	2	0.008568455	-0.0788829485026997	0.1388621385027	21.42114
4.176984	rep2	0.03855805	reference	0.02142114	0.0257053675	0.029989595	0.029989595	0.0342738225	0.03855805	0.0121176252695836	0.008568455	2	0.008568455	-0.0788829485026997	0.1388621385027	38.55805
4.183332	rep1	0.02019707	reference	0.02019707	0.0253993475	0.030601625	0.030601625	0.0358039025	0.04100618	0.0147142627914568	0.010404555	2	0.010404555	-0.10160078101879	0.16280403101879	20.19707
4.183332	rep2	0.04100618	reference	0.02019707	0.0253993475	0.030601625	0.030601625	0.0358039025	0.04100618	0.0147142627914568	0.010404555	2	0.010404555	-0.10160078101879	0.16280403101879	41.00618
4.18968	rep1	0.02019707	reference	0.02019707	0.0258583725	0.031519675	0.031519675	0.0371809775	0.04284228	0.0160125815523934	0.011322605	2	0.011322605	-0.112347662276835	0.175387012276835	20.19707
4.18968	rep2	0.04284228	reference	0.02019707	0.0258583725	0.031519675	0.031519675	0.0371809775	0.04284228	0.0160125815523934	0.011322605	2	0.011322605	-0.112347662276835	0.175387012276835	42.84228
4.196028	rep1	0.02019707	reference	0.02019707	0.02509333	0.02998959	0.02998959	0.03488585	0.03978211	0.0138487145938098	0.00979252	2	0.00979252	-0.0944361740030854	0.154415354003085	20.19707
4.196028	rep2	0.03978211	reference	0.02019707	0.02509333	0.02998959	0.02998959	0.03488585	0.03978211	0.0138487145938098	0.00979252	2	0.00979252	-0.0944361740030854	0.154415354003085	39.78211
4.202376	rep1	0.02080911	reference	0.02080911	0.025246345	0.02968358	0.02968358	0.034120815	0.03855805	0.0125503958328732	0.00887447	2	0.00887447	-0.0830772527450403	0.14244441274504	20.80911
4.202376	rep2	0.03855805	reference	0.02080911	0.025246345	0.02968358	0.02968358	0.034120815	0.03855805	0.0125503958328732	0.00887447	2	0.00887447	-0.0830772527450403	0.14244441274504	38.55805
4.208724	rep1	0.02019707	reference	0.02019707	0.0253993475	0.030601625	0.030601625	0.0358039025	0.04100618	0.0147142627914568	0.010404555	2	0.010404555	-0.10160078101879	0.16280403101879	20.19707
4.208724	rep2	0.04100618	reference	0.02019707	0.0253993475	0.030601625	0.030601625	0.0358039025	0.04100618	0.0147142627914568	0.010404555	2	0.010404555	-0.10160078101879	0.16280403101879	41.00618
4.215072	rep1	0.01958504	reference	0.01958504	0.02524634	0.03090764	0.03090764	0.03656894	0.04223024	0.0160125744813256	0.0113226	2	0.0113226	-0.112959633745812	0.174774913745812	19.58504
4.215072	rep2	0.04223024	reference	0.01958504	0.02524634	0.03090764	0.03090764	0.03656894	0.04223024	0.0160125744813256	0.0113226	2	0.0113226	-0.112959633745812	0.174774913745812	42.23024
4.22142	rep1	0.01958504	reference	0.01958504	0.0244813	0.02937756	0.02937756	0.03427382	0.03917008	0.0138487145938098	0.00979252	2	0.00979252	-0.0950482040030854	0.153803324003085	19.58504
4.22142	rep2	0.03917008	reference	0.01958504	0.0244813	0.02937756	0.02937756	0.03427382	0.03917008	0.0138487145938098	0.00979252	2	0.00979252	-0.0950482040030854	0.153803324003085	39.17008
4.227768	rep1	0.02019707	reference	0.02019707	0.02524634	0.03029561	0.03029561	0.03534488	0.04039415	0.0142814922281672	0.01009854	2	0.01009854	-0.0980185067764495	0.15860972677645	20.19707
4.227768	rep2	0.04039415	reference	0.02019707	0.02524634	0.03029561	0.03029561	0.03534488	0.04039415	0.0142814922281672	0.01009854	2	0.01009854	-0.0980185067764495	0.15860972677645	40.39415
4.234116	rep1	0.02142114	reference	0.02142114	0.0264704075	0.031519675	0.031519675	0.0365689425	0.04161821	0.0142814851570994	0.010098535	2	0.010098535	-0.0967943782454259	0.159833728245426	21.42114
4.234116	rep2	0.04161821	reference	0.02142114	0.0264704075	0.031519675	0.031519675	0.0365689425	0.04161821	0.0142814851570994	0.010098535	2	0.010098535	-0.0967943782454259	0.159833728245426	41.61821
4.240464	rep1	0.02019707	reference	0.02019707	0.0253993475	0.030601625	0.030601625	0.0358039025	0.04100618	0.0147142627914568	0.010404555	2	0.010404555	-0.10160078101879	0.16280403101879	20.19707
4.240464	rep2	0.04100618	reference	0.02019707	0.0253993475	0.030601625	0.030601625	0.0358039025	0.04100618	0.0147142627914568	0.010404555	2	0.010404555	-0.10160078101879	0.16280403101879	41.00618
4.246812	rep1	0.02019707	reference	0.02019707	0.0249403225	0.029683575	0.029683575	0.0344268275	0.03917008	0.0134159440305202	0.00948650500000001	2	0.009486505	-0.0908538997607449	0.150221049760745	20.19707
4.246812	rep2	0.03917008	reference	0.02019707	0.0249403225	0.029683575	0.029683575	0.0344268275	0.03917008	0.0134159440305202	0.00948650500000001	2	0.009486505	-0.0908538997607449	0.150221049760745	39.17008
4.25316	rep1	0.02080911	reference	0.02080911	0.0258583775	0.030907645	0.030907645	0.0359569125	0.04100618	0.0142814851570994	0.010098535	2	0.010098535	-0.0974064082454259	0.159221698245426	20.80911
4.25316	rep2	0.04100618	reference	0.02080911	0.0258583775	0.030907645	0.030907645	0.0359569125	0.04100618	0.0142814851570994	0.010098535	2	0.010098535	-0.0974064082454259	0.159221698245426	41.00618
4.259508	rep1	0.02142114	reference	0.02142114	0.026776425	0.03213171	0.03213171	0.037486995	0.04284228	0.0151470333547464	0.01071057	2	0.01071057	-0.103958985261131	0.168222405261131	21.42114
4.259508	rep2	0.04284228	reference	0.02142114	0.026776425	0.03213171	0.03213171	0.037486995	0.04284228	0.0151470333547464	0.01071057	2	0.01071057	-0.103958985261131	0.168222405261131	42.84228
4.265856	rep1	0.02142114	reference	0.02142114	0.026776425	0.03213171	0.03213171	0.037486995	0.04284228	0.0151470333547464	0.01071057	2	0.01071057	-0.103958985261131	0.168222405261131	21.42114
4.265856	rep2	0.04284228	reference	0.02142114	0.026776425	0.03213171	0.03213171	0.037486995	0.04284228	0.0151470333547464	0.01071057	2	0.01071057	-0.103958985261131	0.168222405261131	42.84228
4.272204	rep1	0.02019707	reference	0.02019707	0.0253993475	0.030601625	0.030601625	0.0358039025	0.04100618	0.0147142627914568	0.010404555	2	0.010404555	-0.10160078101879	0.16280403101879	20.19707
4.272204	rep2	0.04100618	reference	0.02019707	0.0253993475	0.030601625	0.030601625	0.0358039025	0.04100618	0.0147142627914568	0.010404555	2	0.010404555	-0.10160078101879	0.16280403101879	41.00618
4.278552	rep1	0.02019707	reference	0.02019707	0.0253993475	0.030601625	0.030601625	0.0358039025	0.04100618	0.0147142627914568	0.010404555	2	0.010404555	-0.10160078101879	0.16280403101879	20.19707
4.278552	rep2	0.04100618	reference	0.02019707	0.0253993475	0.030601625	0.030601625	0.0358039025	0.04100618	0.0147142627914568	0.010404555	2	0.010404555	-0.10160078101879	0.16280403101879	41.00618
4.2849	rep1	0.02019707	reference	0.02019707	0.02524634	0.03029561	0.03029561	0.03534488	0.04039415	0.0142814922281672	0.01009854	2	0.01009854	-0.0980185067764495	0.15860972677645	20.19707
4.2849	rep2	0.04039415	reference	0.02019707	0.02524634	0.03029561	0.03029561	0.03534488	0.04039415	0.0142814922281672	0.01009854	2	0.01009854	-0.0980185067764495	0.15860972677645	40.39415
4.291248	rep1	0.02019707	reference	0.02019707	0.025552355	0.03090764	0.03090764	0.036262925	0.04161821	0.0151470333547464	0.01071057	2	0.01071057	-0.105183055261131	0.166998335261131	20.19707
4.291248	rep2	0.04161821	reference	0.02019707	0.025552355	0.03090764	0.03090764	0.036262925	0.04161821	0.0151470333547464	0.01071057	2	0.01071057	-0.105183055261131	0.166998335261131	41.61821
4.297596	rep1	0.02080911	reference	0.02080911	0.02555236	0.03029561	0.03029561	0.03503886	0.03978211	0.0134159369594524	0.0094865	2	0.0094865	-0.0902418012297212	0.150833021229721	20.80911
4.297596	rep2	0.03978211	reference	0.02080911	0.02555236	0.03029561	0.03029561	0.03503886	0.03978211	0.0134159369594524	0.0094865	2	0.0094865	-0.0902418012297212	0.150833021229721	39.78211
4.303944	rep1	0.01958504	reference	0.01958504	0.0247873175	0.029989595	0.029989595	0.0351918725	0.04039415	0.0147142627914568	0.010404555	2	0.010404555	-0.10221281101879	0.16219200101879	19.58504
4.303944	rep2	0.04039415	reference	0.01958504	0.0247873175	0.029989595	0.029989595	0.0351918725	0.04039415	0.0147142627914568	0.010404555	2	0.010404555	-0.10221281101879	0.16219200101879	40.39415
4.310292	rep1	0.02019707	reference	0.02019707	0.02509333	0.02998959	0.02998959	0.03488585	0.03978211	0.0138487145938098	0.00979252	2	0.00979252	-0.0944361740030854	0.154415354003085	20.19707
4.310292	rep2	0.03978211	reference	0.02019707	0.02509333	0.02998959	0.02998959	0.03488585	0.03978211	0.0138487145938098	0.00979252	2	0.00979252	-0.0944361740030854	0.154415354003085	39.78211
4.31664	rep1	0.02019707	reference	0.02019707	0.0253993475	0.030601625	0.030601625	0.0358039025	0.04100618	0.0147142627914568	0.010404555	2	0.010404555	-0.10160078101879	0.16280403101879	20.19707
4.31664	rep2	0.04100618	reference	0.02019707	0.0253993475	0.030601625	0.030601625	0.0358039025	0.04100618	0.0147142627914568	0.010404555	2	0.010404555	-0.10160078101879	0.16280403101879	41.00618
4.322988	rep1	0.01958504	reference	0.01958504	0.0247873175	0.029989595	0.029989595	0.0351918725	0.04039415	0.0147142627914568	0.010404555	2	0.010404555	-0.10221281101879	0.16219200101879	19.58504
4.322988	rep2	0.04039415	reference	0.01958504	0.0247873175	0.029989595	0.029989595	0.0351918725	0.04039415	0.0147142627914568	0.010404555	2	0.010404555	-0.10221281101879	0.16219200101879	40.39415
4.329336	rep1	0.02080911	reference	0.02080911	0.0253993525	0.029989595	0.029989595	0.0345798375	0.03917008	0.0129831663961628	0.009180485	2	0.009180485	-0.0866595269873807	0.146638716987381	20.80911
4.329336	rep2	0.03917008	reference	0.02080911	0.0253993525	0.029989595	0.029989595	0.0345798375	0.03917008	0.0129831663961628	0.009180485	2	0.009180485	-0.0866595269873807	0.146638716987381	39.17008
4.335684	rep1	0.02080911	reference	0.02080911	0.0261643925	0.031519675	0.031519675	0.0368749575	0.04223024	0.0151470262836786	0.010710565	2	0.010710565	-0.104570956730107	0.167610306730107	20.80911
4.335684	rep2	0.04223024	reference	0.02080911	0.0261643925	0.031519675	0.031519675	0.0368749575	0.04223024	0.0151470262836786	0.010710565	2	0.010710565	-0.104570956730107	0.167610306730107	42.23024
4.342032	rep1	0.02080911	reference	0.02080911	0.02647041	0.03213171	0.03213171	0.03779301	0.04345431	0.0160125744813256	0.0113226	2	0.0113226	-0.111735563745812	0.175998983745812	20.80911
4.342032	rep2	0.04345431	reference	0.02080911	0.02647041	0.03213171	0.03213171	0.03779301	0.04345431	0.0160125744813256	0.0113226	2	0.0113226	-0.111735563745812	0.175998983745812	43.45431
4.34838	rep1	0.02019707	reference	0.02019707	0.0257053625	0.031213655	0.031213655	0.0367219475	0.04223024	0.015579803918036	0.011016585	2	0.011016585	-0.108765329503471	0.171192639503471	20.19707
4.34838	rep2	0.04223024	reference	0.02019707	0.0257053625	0.031213655	0.031213655	0.0367219475	0.04223024	0.015579803918036	0.011016585	2	0.011016585	-0.108765329503471	0.171192639503471	42.23024
4.354728	rep1	0.02019707	reference	0.02019707	0.024787315	0.02937756	0.02937756	0.033967805	0.03855805	0.0129831734672306	0.00918049	2	0.00918049	-0.0872716255184044	0.146026745518404	20.19707
4.354728	rep2	0.03855805	reference	0.02019707	0.024787315	0.02937756	0.02937756	0.033967805	0.03855805	0.0129831734672306	0.00918049	2	0.00918049	-0.0872716255184044	0.146026745518404	38.55805
4.361076	rep1	0.02080911	reference	0.02080911	0.0261643925	0.031519675	0.031519675	0.0368749575	0.04223024	0.0151470262836786	0.010710565	2	0.010710565	-0.104570956730107	0.167610306730107	20.80911
4.361076	rep2	0.04223024	reference	0.02080911	0.0261643925	0.031519675	0.031519675	0.0368749575	0.04223024	0.0151470262836786	0.010710565	2	0.010710565	-0.104570956730107	0.167610306730107	42.23024
4.367424	rep1	0.02019707	reference	0.02019707	0.0261643875	0.032131705	0.032131705	0.0380990225	0.04406634	0.0168781226789726	0.011934635	2	0.011934635	-0.119512210761516	0.183775620761516	20.19707
4.367424	rep2	0.04406634	reference	0.02019707	0.0261643875	0.032131705	0.032131705	0.0380990225	0.04406634	0.0168781226789726	0.011934635	2	0.011934635	-0.119512210761516	0.183775620761516	44.06634
4.373772	rep1	0.02019707	reference	0.02019707	0.0253993475	0.030601625	0.030601625	0.0358039025	0.04100618	0.0147142627914568	0.010404555	2	0.010404555	-0.10160078101879	0.16280403101879	20.19707
4.373772	rep2	0.04100618	reference	0.02019707	0.0253993475	0.030601625	0.030601625	0.0358039025	0.04100618	0.0147142627914568	0.010404555	2	0.010404555	-0.10160078101879	0.16280403101879	41.00618
4.38012	rep1	0.01958504	reference	0.01958504	0.0243282925	0.029071545	0.029071545	0.0338147975	0.03855805	0.0134159440305202	0.009486505	2	0.009486505	-0.0914659297607449	0.149609019760745	19.58504
4.38012	rep2	0.03855805	reference	0.01958504	0.0243282925	0.029071545	0.029071545	0.0338147975	0.03855805	0.0134159440305202	0.009486505	2	0.009486505	-0.0914659297607449	0.149609019760745	38.55805
4.386468	rep1	0.02019707	reference	0.02019707	0.0253993475	0.030601625	0.030601625	0.0358039025	0.04100618	0.0147142627914568	0.010404555	2	0.010404555	-0.10160078101879	0.16280403101879	20.19707
4.386468	rep2	0.04100618	reference	0.02019707	0.0253993475	0.030601625	0.030601625	0.0358039025	0.04100618	0.0147142627914568	0.010404555	2	0.010404555	-0.10160078101879	0.16280403101879	41.00618
4.392816	rep1	0.01897301	reference	0.01897301	0.0247873175	0.030601625	0.030601625	0.0364159325	0.04223024	0.0164453450446152	0.011628615	2	0.011628615	-0.117153937988152	0.178357187988152	18.97301
4.392816	rep2	0.04223024	reference	0.01897301	0.0247873175	0.030601625	0.030601625	0.0364159325	0.04223024	0.0164453450446152	0.011628615	2	0.011628615	-0.117153937988152	0.178357187988152	42.23024
4.399164	rep1	0.02080911	reference	0.02080911	0.0261643925	0.031519675	0.031519675	0.0368749575	0.04223024	0.0151470262836786	0.010710565	2	0.010710565	-0.104570956730107	0.167610306730107	20.80911
4.399164	rep2	0.04223024	reference	0.02080911	0.0261643925	0.031519675	0.031519675	0.0368749575	0.04223024	0.0151470262836786	0.010710565	2	0.010710565	-0.104570956730107	0.167610306730107	42.23024
4.405512	rep1	0.02142114	reference	0.02142114	0.0260113825	0.030601625	0.030601625	0.0351918675	0.03978211	0.0129831663961628	0.009180485	2	0.009180485	-0.0860474969873807	0.147250746987381	21.42114
4.405512	rep2	0.03978211	reference	0.02142114	0.0260113825	0.030601625	0.030601625	0.0351918675	0.03978211	0.0129831663961628	0.009180485	2	0.009180485	-0.0860474969873807	0.147250746987381	39.78211
4.41186	rep1	0.01897301	reference	0.01897301	0.024328295	0.02968358	0.02968358	0.035038865	0.04039415	0.0151470333547464	0.01071057	2	0.01071057	-0.106407115261131	0.165774275261131	18.97301
4.41186	rep2	0.04039415	reference	0.01897301	0.024328295	0.02968358	0.02968358	0.035038865	0.04039415	0.0151470333547464	0.01071057	2	0.01071057	-0.106407115261131	0.165774275261131	40.39415
4.418208	rep1	0.02019707	reference	0.02019707	0.0257053625	0.031213655	0.031213655	0.0367219475	0.04223024	0.015579803918036	0.011016585	2	0.011016585	-0.108765329503471	0.171192639503471	20.19707
4.418208	rep2	0.04223024	reference	0.02019707	0.0257053625	0.031213655	0.031213655	0.0367219475	0.04223024	0.015579803918036	0.011016585	2	0.011016585	-0.108765329503471	0.171192639503471	42.23024
4.424556	rep1	0.01958504	reference	0.01958504	0.02539935	0.03121366	0.03121366	0.03702797	0.04284228	0.016445352115683	0.01162862	2	0.01162862	-0.116541966519176	0.178969286519176	19.58504
4.424556	rep2	0.04284228	reference	0.01958504	0.02539935	0.03121366	0.03121366	0.03702797	0.04284228	0.016445352115683	0.01162862	2	0.01162862	-0.116541966519176	0.178969286519176	42.84228
4.430904	rep1	0.01958504	reference	0.01958504	0.0247873175	0.029989595	0.029989595	0.0351918725	0.04039415	0.0147142627914568	0.010404555	2	0.010404555	-0.10221281101879	0.16219200101879	19.58504
4.430904	rep2	0.04039415	reference	0.01958504	0.0247873175	0.029989595	0.029989595	0.0351918725	0.04039415	0.0147142627914568	0.010404555	2	0.010404555	-0.10221281101879	0.16219200101879	40.39415
4.437252	rep1	0.02142114	reference	0.02142114	0.025858375	0.03029561	0.03029561	0.034732845	0.03917008	0.0125503958328732	0.00887447	2	0.00887447	-0.0824652227450402	0.14305644274504	21.42114
4.437252	rep2	0.03917008	reference	0.02142114	0.025858375	0.03029561	0.03029561	0.034732845	0.03917008	0.0125503958328732	0.00887447	2	0.00887447	-0.0824652227450402	0.14305644274504	39.17008
4.4436	rep1	0.02019707	reference	0.02019707	0.0253993475	0.030601625	0.030601625	0.0358039025	0.04100618	0.0147142627914568	0.010404555	2	0.010404555	-0.10160078101879	0.16280403101879	20.19707
4.4436	rep2	0.04100618	reference	0.02019707	0.0253993475	0.030601625	0.030601625	0.0358039025	0.04100618	0.0147142627914568	0.010404555	2	0.010404555	-0.10160078101879	0.16280403101879	41.00618
4.449948	rep1	0.01958504	reference	0.01958504	0.025705365	0.03182569	0.03182569	0.037946015	0.04406634	0.0173108932422622	0.01224065	2	0.01224065	-0.123706515003857	0.187357895003857	19.58504
4.449948	rep2	0.04406634	reference	0.01958504	0.025705365	0.03182569	0.03182569	0.037946015	0.04406634	0.0173108932422622	0.01224065	2	0.01224065	-0.123706515003857	0.187357895003857	44.06634
4.456296	rep1	0.02019707	reference	0.02019707	0.025552355	0.03090764	0.03090764	0.036262925	0.04161821	0.0151470333547464	0.01071057	2	0.01071057	-0.105183055261131	0.166998335261131	20.19707
4.456296	rep2	0.04161821	reference	0.02019707	0.025552355	0.03090764	0.03090764	0.036262925	0.04161821	0.0151470333547464	0.01071057	2	0.01071057	-0.105183055261131	0.166998335261131	41.61821
4.462644	rep1	0.01958504	reference	0.01958504	0.024175285	0.02876553	0.02876553	0.033355775	0.03794602	0.0129831734672306	0.00918049	2	0.00918049	-0.0878836555184044	0.145414715518404	19.58504
4.462644	rep2	0.03794602	reference	0.01958504	0.024175285	0.02876553	0.02876553	0.033355775	0.03794602	0.0129831734672306	0.00918049	2	0.00918049	-0.0878836555184044	0.145414715518404	37.94602
4.468992	rep1	0.01958504	reference	0.01958504	0.0247873175	0.029989595	0.029989595	0.0351918725	0.04039415	0.0147142627914568	0.010404555	2	0.010404555	-0.10221281101879	0.16219200101879	19.58504
4.468992	rep2	0.04039415	reference	0.01958504	0.0247873175	0.029989595	0.029989595	0.0351918725	0.04039415	0.0147142627914568	0.010404555	2	0.010404555	-0.10221281101879	0.16219200101879	40.39415
4.47534	rep1	0.02019707	reference	0.02019707	0.025552355	0.03090764	0.03090764	0.036262925	0.04161821	0.0151470333547464	0.01071057	2	0.01071057	-0.105183055261131	0.166998335261131	20.19707
4.47534	rep2	0.04161821	reference	0.02019707	0.025552355	0.03090764	0.03090764	0.036262925	0.04161821	0.0151470333547464	0.01071057	2	0.01071057	-0.105183055261131	0.166998335261131	41.61821
4.481688	rep1	0.02019707	reference	0.02019707	0.02509333	0.02998959	0.02998959	0.03488585	0.03978211	0.0138487145938098	0.00979252	2	0.00979252	-0.0944361740030854	0.154415354003085	20.19707
4.481688	rep2	0.03978211	reference	0.02019707	0.02509333	0.02998959	0.02998959	0.03488585	0.03978211	0.0138487145938098	0.00979252	2	0.00979252	-0.0944361740030854	0.154415354003085	39.78211
4.488036	rep1	0.02019707	reference	0.02019707	0.02509333	0.02998959	0.02998959	0.03488585	0.03978211	0.0138487145938098	0.00979252	2	0.00979252	-0.0944361740030854	0.154415354003085	20.19707
4.488036	rep2	0.03978211	reference	0.02019707	0.02509333	0.02998959	0.02998959	0.03488585	0.03978211	0.0138487145938098	0.00979252	2	0.00979252	-0.0944361740030854	0.154415354003085	39.78211
4.494384	rep1	0.02019707	reference	0.02019707	0.025552355	0.03090764	0.03090764	0.036262925	0.04161821	0.0151470333547464	0.01071057	2	0.01071057	-0.105183055261131	0.166998335261131	20.19707
4.494384	rep2	0.04161821	reference	0.02019707	0.025552355	0.03090764	0.03090764	0.036262925	0.04161821	0.0151470333547464	0.01071057	2	0.01071057	-0.105183055261131	0.166998335261131	41.61821
4.500732	rep1	0.01958504	reference	0.01958504	0.024940325	0.03029561	0.03029561	0.035650895	0.04100618	0.0151470333547464	0.01071057	2	0.01071057	-0.105795085261131	0.166386305261131	19.58504
4.500732	rep2	0.04100618	reference	0.01958504	0.024940325	0.03029561	0.03029561	0.035650895	0.04100618	0.0151470333547464	0.01071057	2	0.01071057	-0.105795085261131	0.166386305261131	41.00618
4.50708	rep1	0.02019707	reference	0.02019707	0.0249403225	0.029683575	0.029683575	0.0344268275	0.03917008	0.0134159440305202	0.00948650500000001	2	0.009486505	-0.0908538997607449	0.150221049760745	20.19707
4.50708	rep2	0.03917008	reference	0.02019707	0.0249403225	0.029683575	0.029683575	0.0344268275	0.03917008	0.0134159440305202	0.00948650500000001	2	0.009486505	-0.0908538997607449	0.150221049760745	39.17008
4.513428	rep1	0.01958504	reference	0.01958504	0.0247873175	0.029989595	0.029989595	0.0351918725	0.04039415	0.0147142627914568	0.010404555	2	0.010404555	-0.10221281101879	0.16219200101879	19.58504
4.513428	rep2	0.04039415	reference	0.01958504	0.0247873175	0.029989595	0.029989595	0.0351918725	0.04039415	0.0147142627914568	0.010404555	2	0.010404555	-0.10221281101879	0.16219200101879	40.39415
4.519776	rep1	0.02080911	reference	0.02080911	0.0258583775	0.030907645	0.030907645	0.0359569125	0.04100618	0.0142814851570994	0.010098535	2	0.010098535	-0.0974064082454259	0.159221698245426	20.80911
4.519776	rep2	0.04100618	reference	0.02080911	0.0258583775	0.030907645	0.030907645	0.0359569125	0.04100618	0.0142814851570994	0.010098535	2	0.010098535	-0.0974064082454259	0.159221698245426	41.00618
4.526124	rep1	0.02080911	reference	0.02080911	0.0258583775	0.030907645	0.030907645	0.0359569125	0.04100618	0.0142814851570994	0.010098535	2	0.010098535	-0.0974064082454259	0.159221698245426	20.80911
4.526124	rep2	0.04100618	reference	0.02080911	0.0258583775	0.030907645	0.030907645	0.0359569125	0.04100618	0.0142814851570994	0.010098535	2	0.010098535	-0.0974064082454259	0.159221698245426	41.00618
4.532472	rep1	0.02019707	reference	0.02019707	0.02509333	0.02998959	0.02998959	0.03488585	0.03978211	0.0138487145938098	0.00979252	2	0.00979252	-0.0944361740030854	0.154415354003085	20.19707
4.532472	rep2	0.03978211	reference	0.02019707	0.02509333	0.02998959	0.02998959	0.03488585	0.03978211	0.0138487145938098	0.00979252	2	0.00979252	-0.0944361740030854	0.154415354003085	39.78211
4.53882	rep1	0.02019707	reference	0.02019707	0.025552355	0.03090764	0.03090764	0.036262925	0.04161821	0.0151470333547464	0.01071057	2	0.01071057	-0.105183055261131	0.166998335261131	20.19707
4.53882	rep2	0.04161821	reference	0.02019707	0.025552355	0.03090764	0.03090764	0.036262925	0.04161821	0.0151470333547464	0.01071057	2	0.01071057	-0.105183055261131	0.166998335261131	41.61821
4.545168	rep1	0.01958504	reference	0.01958504	0.0246343075	0.029683575	0.029683575	0.0347328425	0.03978211	0.0142814851570994	0.010098535	2	0.010098535	-0.0986304782454259	0.157997628245426	19.58504
4.545168	rep2	0.03978211	reference	0.01958504	0.0246343075	0.029683575	0.029683575	0.0347328425	0.03978211	0.0142814851570994	0.010098535	2	0.010098535	-0.0986304782454259	0.157997628245426	39.78211
4.551516	rep1	0.02019707	reference	0.02019707	0.0253993475	0.030601625	0.030601625	0.0358039025	0.04100618	0.0147142627914568	0.010404555	2	0.010404555	-0.10160078101879	0.16280403101879	20.19707
4.551516	rep2	0.04100618	reference	0.02019707	0.0253993475	0.030601625	0.030601625	0.0358039025	0.04100618	0.0147142627914568	0.010404555	2	0.010404555	-0.10160078101879	0.16280403101879	41.00618
4.557864	rep1	0.01958504	reference	0.01958504	0.0250933325	0.030601625	0.030601625	0.0361099175	0.04161821	0.015579803918036	0.011016585	2	0.011016585	-0.109377359503471	0.170580609503471	19.58504
4.557864	rep2	0.04161821	reference	0.01958504	0.0250933325	0.030601625	0.030601625	0.0361099175	0.04161821	0.015579803918036	0.011016585	2	0.011016585	-0.109377359503471	0.170580609503471	41.61821
4.564212	rep1	0.02019707	reference	0.02019707	0.02509333	0.02998959	0.02998959	0.03488585	0.03978211	0.0138487145938098	0.00979252	2	0.00979252	-0.0944361740030854	0.154415354003085	20.19707
4.564212	rep2	0.03978211	reference	0.02019707	0.02509333	0.02998959	0.02998959	0.03488585	0.03978211	0.0138487145938098	0.00979252	2	0.00979252	-0.0944361740030854	0.154415354003085	39.78211
4.57056	rep1	0.02019707	reference	0.02019707	0.0253993475	0.030601625	0.030601625	0.0358039025	0.04100618	0.0147142627914568	0.010404555	2	0.010404555	-0.10160078101879	0.16280403101879	20.19707
4.57056	rep2	0.04100618	reference	0.02019707	0.0253993475	0.030601625	0.030601625	0.0358039025	0.04100618	0.0147142627914568	0.010404555	2	0.010404555	-0.10160078101879	0.16280403101879	41.00618
4.576908	rep1	0.02080911	reference	0.02080911	0.026011385	0.03121366	0.03121366	0.036415935	0.04161821	0.014714255720389	0.01040455	2	0.01040455	-0.100988682487766	0.163416002487766	20.80911
4.576908	rep2	0.04161821	reference	0.02080911	0.026011385	0.03121366	0.03121366	0.036415935	0.04161821	0.014714255720389	0.01040455	2	0.01040455	-0.100988682487766	0.163416002487766	41.61821
4.583256	rep1	0.02080911	reference	0.02080911	0.02570537	0.03060163	0.03060163	0.03549789	0.04039415	0.0138487145938098	0.00979252	2	0.00979252	-0.0938241340030854	0.155027394003085	20.80911
4.583256	rep2	0.04039415	reference	0.02080911	0.02570537	0.03060163	0.03060163	0.03549789	0.04039415	0.0138487145938098	0.00979252	2	0.00979252	-0.0938241340030854	0.155027394003085	40.39415
4.589604	rep1	0.02019707	reference	0.02019707	0.02509333	0.02998959	0.02998959	0.03488585	0.03978211	0.0138487145938098	0.00979252	2	0.00979252	-0.0944361740030854	0.154415354003085	20.19707
4.589604	rep2	0.03978211	reference	0.02019707	0.02509333	0.02998959	0.02998959	0.03488585	0.03978211	0.0138487145938098	0.00979252	2	0.00979252	-0.0944361740030854	0.154415354003085	39.78211
4.595952	rep1	0.02019707	reference	0.02019707	0.0257053625	0.031213655	0.031213655	0.0367219475	0.04223024	0.015579803918036	0.011016585	2	0.011016585	-0.108765329503471	0.171192639503471	20.19707
4.595952	rep2	0.04223024	reference	0.02019707	0.0257053625	0.031213655	0.031213655	0.0367219475	0.04223024	0.015579803918036	0.011016585	2	0.011016585	-0.108765329503471	0.171192639503471	42.23024
4.6023	rep1	0.02019707	reference	0.02019707	0.0258583725	0.031519675	0.031519675	0.0371809775	0.04284228	0.0160125815523934	0.011322605	2	0.011322605	-0.112347662276835	0.175387012276835	20.19707
4.6023	rep2	0.04284228	reference	0.02019707	0.0258583725	0.031519675	0.031519675	0.0371809775	0.04284228	0.0160125815523934	0.011322605	2	0.011322605	-0.112347662276835	0.175387012276835	42.84228
4.608648	rep1	0.02019707	reference	0.02019707	0.0253993475	0.030601625	0.030601625	0.0358039025	0.04100618	0.0147142627914568	0.010404555	2	0.010404555	-0.10160078101879	0.16280403101879	20.19707
4.608648	rep2	0.04100618	reference	0.02019707	0.0253993475	0.030601625	0.030601625	0.0358039025	0.04100618	0.0147142627914568	0.010404555	2	0.010404555	-0.10160078101879	0.16280403101879	41.00618
4.614996	rep1	0.02142114	reference	0.02142114	0.0261643925	0.030907645	0.030907645	0.0356508975	0.04039415	0.0134159440305202	0.009486505	2	0.009486505	-0.0896298297607449	0.151445119760745	21.42114
4.614996	rep2	0.04039415	reference	0.02142114	0.0261643925	0.030907645	0.030907645	0.0356508975	0.04039415	0.0134159440305202	0.009486505	2	0.009486505	-0.0896298297607449	0.151445119760745	40.39415
4.621344	rep1	0.02080911	reference	0.02080911	0.0258583775	0.030907645	0.030907645	0.0359569125	0.04100618	0.0142814851570994	0.010098535	2	0.010098535	-0.0974064082454259	0.159221698245426	20.80911
4.621344	rep2	0.04100618	reference	0.02080911	0.0258583775	0.030907645	0.030907645	0.0359569125	0.04100618	0.0142814851570994	0.010098535	2	0.010098535	-0.0974064082454259	0.159221698245426	41.00618
4.627692	rep1	0.02142114	reference	0.02142114	0.026776425	0.03213171	0.03213171	0.037486995	0.04284228	0.0151470333547464	0.01071057	2	0.01071057	-0.103958985261131	0.168222405261131	21.42114
4.627692	rep2	0.04284228	reference	0.02142114	0.026776425	0.03213171	0.03213171	0.037486995	0.04284228	0.0151470333547464	0.01071057	2	0.01071057	-0.103958985261131	0.168222405261131	42.84228
4.63404	rep1	0.02080911	reference	0.02080911	0.0261643925	0.031519675	0.031519675	0.0368749575	0.04223024	0.0151470262836786	0.010710565	2	0.010710565	-0.104570956730107	0.167610306730107	20.80911
4.63404	rep2	0.04223024	reference	0.02080911	0.0261643925	0.031519675	0.031519675	0.0368749575	0.04223024	0.0151470262836786	0.010710565	2	0.010710565	-0.104570956730107	0.167610306730107	42.23024
4.640388	rep1	0.02080911	reference	0.02080911	0.025246345	0.02968358	0.02968358	0.034120815	0.03855805	0.0125503958328732	0.00887447	2	0.00887447	-0.0830772527450403	0.14244441274504	20.80911
4.640388	rep2	0.03855805	reference	0.02080911	0.025246345	0.02968358	0.02968358	0.034120815	0.03855805	0.0125503958328732	0.00887447	2	0.00887447	-0.0830772527450403	0.14244441274504	38.55805
4.646736	rep1	0.02019707	reference	0.02019707	0.025552355	0.03090764	0.03090764	0.036262925	0.04161821	0.0151470333547464	0.01071057	2	0.01071057	-0.105183055261131	0.166998335261131	20.19707
4.646736	rep2	0.04161821	reference	0.02019707	0.025552355	0.03090764	0.03090764	0.036262925	0.04161821	0.0151470333547464	0.01071057	2	0.01071057	-0.105183055261131	0.166998335261131	41.61821
4.653084	rep1	0.02019707	reference	0.02019707	0.0258583725	0.031519675	0.031519675	0.0371809775	0.04284228	0.0160125815523934	0.011322605	2	0.011322605	-0.112347662276835	0.175387012276835	20.19707
4.653084	rep2	0.04284228	reference	0.02019707	0.0258583725	0.031519675	0.031519675	0.0371809775	0.04284228	0.0160125815523934	0.011322605	2	0.011322605	-0.112347662276835	0.175387012276835	42.84228
4.659432	rep1	0.01958504	reference	0.01958504	0.02524634	0.03090764	0.03090764	0.03656894	0.04223024	0.0160125744813256	0.0113226	2	0.0113226	-0.112959633745812	0.174774913745812	19.58504
4.659432	rep2	0.04223024	reference	0.01958504	0.02524634	0.03090764	0.03090764	0.03656894	0.04223024	0.0160125744813256	0.0113226	2	0.0113226	-0.112959633745812	0.174774913745812	42.23024
4.66578	rep1	0.02080911	reference	0.02080911	0.0253993525	0.029989595	0.029989595	0.0345798375	0.03917008	0.0129831663961628	0.009180485	2	0.009180485	-0.0866595269873807	0.146638716987381	20.80911
4.66578	rep2	0.03917008	reference	0.02080911	0.0253993525	0.029989595	0.029989595	0.0345798375	0.03917008	0.0129831663961628	0.009180485	2	0.009180485	-0.0866595269873807	0.146638716987381	39.17008
4.672128	rep1	0.02019707	reference	0.02019707	0.02509333	0.02998959	0.02998959	0.03488585	0.03978211	0.0138487145938098	0.00979252	2	0.00979252	-0.0944361740030854	0.154415354003085	20.19707
4.672128	rep2	0.03978211	reference	0.02019707	0.02509333	0.02998959	0.02998959	0.03488585	0.03978211	0.0138487145938098	0.00979252	2	0.00979252	-0.0944361740030854	0.154415354003085	39.78211
4.678476	rep1	0.01958504	reference	0.01958504	0.02539935	0.03121366	0.03121366	0.03702797	0.04284228	0.016445352115683	0.01162862	2	0.01162862	-0.116541966519176	0.178969286519176	19.58504
4.678476	rep2	0.04284228	reference	0.01958504	0.02539935	0.03121366	0.03121366	0.03702797	0.04284228	0.016445352115683	0.01162862	2	0.01162862	-0.116541966519176	0.178969286519176	42.84228
4.684824	rep1	0.01958504	reference	0.01958504	0.0250933325	0.030601625	0.030601625	0.0361099175	0.04161821	0.015579803918036	0.011016585	2	0.011016585	-0.109377359503471	0.170580609503471	19.58504
4.684824	rep2	0.04161821	reference	0.01958504	0.0250933325	0.030601625	0.030601625	0.0361099175	0.04161821	0.015579803918036	0.011016585	2	0.011016585	-0.109377359503471	0.170580609503471	41.61821
4.691172	rep1	0.01958504	reference	0.01958504	0.0246343075	0.029683575	0.029683575	0.0347328425	0.03978211	0.0142814851570994	0.010098535	2	0.010098535	-0.0986304782454259	0.157997628245426	19.58504
4.691172	rep2	0.03978211	reference	0.01958504	0.0246343075	0.029683575	0.029683575	0.0347328425	0.03978211	0.0142814851570994	0.010098535	2	0.010098535	-0.0986304782454259	0.157997628245426	39.78211
4.69752	rep1	0.02080911	reference	0.02080911	0.02555236	0.03029561	0.03029561	0.03503886	0.03978211	0.0134159369594524	0.0094865	2	0.0094865	-0.0902418012297212	0.150833021229721	20.80911
4.69752	rep2	0.03978211	reference	0.02080911	0.02555236	0.03029561	0.03029561	0.03503886	0.03978211	0.0134159369594524	0.0094865	2	0.0094865	-0.0902418012297212	0.150833021229721	39.78211
4.703868	rep1	0.02019707	reference	0.02019707	0.0258583725	0.031519675	0.031519675	0.0371809775	0.04284228	0.0160125815523934	0.011322605	2	0.011322605	-0.112347662276835	0.175387012276835	20.19707
4.703868	rep2	0.04284228	reference	0.02019707	0.0258583725	0.031519675	0.031519675	0.0371809775	0.04284228	0.0160125815523934	0.011322605	2	0.011322605	-0.112347662276835	0.175387012276835	42.84228
4.710216	rep1	0.02080911	reference	0.02080911	0.02647041	0.03213171	0.03213171	0.03779301	0.04345431	0.0160125744813256	0.0113226	2	0.0113226	-0.111735563745812	0.175998983745812	20.80911
4.710216	rep2	0.04345431	reference	0.02080911	0.02647041	0.03213171	0.03213171	0.03779301	0.04345431	0.0160125744813256	0.0113226	2	0.0113226	-0.111735563745812	0.175998983745812	43.45431
4.716564	rep1	0.02019707	reference	0.02019707	0.02509333	0.02998959	0.02998959	0.03488585	0.03978211	0.0138487145938098	0.00979252	2	0.00979252	-0.0944361740030854	0.154415354003085	20.19707
4.716564	rep2	0.03978211	reference	0.02019707	0.02509333	0.02998959	0.02998959	0.03488585	0.03978211	0.0138487145938098	0.00979252	2	0.00979252	-0.0944361740030854	0.154415354003085	39.78211
4.722912	rep1	0.02142114	reference	0.02142114	0.025858375	0.03029561	0.03029561	0.034732845	0.03917008	0.0125503958328732	0.00887447	2	0.00887447	-0.0824652227450402	0.14305644274504	21.42114
4.722912	rep2	0.03917008	reference	0.02142114	0.025858375	0.03029561	0.03029561	0.034732845	0.03917008	0.0125503958328732	0.00887447	2	0.00887447	-0.0824652227450402	0.14305644274504	39.17008
4.72926	rep1	0.02019707	reference	0.02019707	0.025552355	0.03090764	0.03090764	0.036262925	0.04161821	0.0151470333547464	0.01071057	2	0.01071057	-0.105183055261131	0.166998335261131	20.19707
4.72926	rep2	0.04161821	reference	0.02019707	0.025552355	0.03090764	0.03090764	0.036262925	0.04161821	0.0151470333547464	0.01071057	2	0.01071057	-0.105183055261131	0.166998335261131	41.61821
4.735608	rep1	0.02019707	reference	0.02019707	0.025552355	0.03090764	0.03090764	0.036262925	0.04161821	0.0151470333547464	0.01071057	2	0.01071057	-0.105183055261131	0.166998335261131	20.19707
4.735608	rep2	0.04161821	reference	0.02019707	0.025552355	0.03090764	0.03090764	0.036262925	0.04161821	0.0151470333547464	0.01071057	2	0.01071057	-0.105183055261131	0.166998335261131	41.61821
4.741956	rep1	0.01958504	reference	0.01958504	0.0247873175	0.029989595	0.029989595	0.0351918725	0.04039415	0.0147142627914568	0.010404555	2	0.010404555	-0.10221281101879	0.16219200101879	19.58504
4.741956	rep2	0.04039415	reference	0.01958504	0.0247873175	0.029989595	0.029989595	0.0351918725	0.04039415	0.0147142627914568	0.010404555	2	0.010404555	-0.10221281101879	0.16219200101879	40.39415
4.748304	rep1	0.02019707	reference	0.02019707	0.0253993475	0.030601625	0.030601625	0.0358039025	0.04100618	0.0147142627914568	0.010404555	2	0.010404555	-0.10160078101879	0.16280403101879	20.19707
4.748304	rep2	0.04100618	reference	0.02019707	0.0253993475	0.030601625	0.030601625	0.0358039025	0.04100618	0.0147142627914568	0.010404555	2	0.010404555	-0.10160078101879	0.16280403101879	41.00618
4.754652	rep1	0.02080911	reference	0.02080911	0.0266234175	0.032437725	0.032437725	0.0382520325	0.04406634	0.0164453450446152	0.011628615	2	0.011628615	-0.115317837988152	0.180193287988152	20.80911
4.754652	rep2	0.04406634	reference	0.02080911	0.0266234175	0.032437725	0.032437725	0.0382520325	0.04406634	0.0164453450446152	0.011628615	2	0.011628615	-0.115317837988152	0.180193287988152	44.06634
4.761	rep1	0.02019707	reference	0.02019707	0.025552355	0.03090764	0.03090764	0.036262925	0.04161821	0.0151470333547464	0.01071057	2	0.01071057	-0.105183055261131	0.166998335261131	20.19707
4.761	rep2	0.04161821	reference	0.02019707	0.025552355	0.03090764	0.03090764	0.036262925	0.04161821	0.0151470333547464	0.01071057	2	0.01071057	-0.105183055261131	0.166998335261131	41.61821
4.767348	rep1	0.02080911	reference	0.02080911	0.02555236	0.03029561	0.03029561	0.03503886	0.03978211	0.0134159369594524	0.0094865	2	0.0094865	-0.0902418012297212	0.150833021229721	20.80911
4.767348	rep2	0.03978211	reference	0.02080911	0.02555236	0.03029561	0.03029561	0.03503886	0.03978211	0.0134159369594524	0.0094865	2	0.0094865	-0.0902418012297212	0.150833021229721	39.78211
4.773696	rep1	0.02080911	reference	0.02080911	0.02570537	0.03060163	0.03060163	0.03549789	0.04039415	0.0138487145938098	0.00979252	2	0.00979252	-0.0938241340030854	0.155027394003085	20.80911
4.773696	rep2	0.04039415	reference	0.02080911	0.02570537	0.03060163	0.03060163	0.03549789	0.04039415	0.0138487145938098	0.00979252	2	0.00979252	-0.0938241340030854	0.155027394003085	40.39415
4.780044	rep1	0.02080911	reference	0.02080911	0.0258583775	0.030907645	0.030907645	0.0359569125	0.04100618	0.0142814851570994	0.010098535	2	0.010098535	-0.0974064082454259	0.159221698245426	20.80911
4.780044	rep2	0.04100618	reference	0.02080911	0.0258583775	0.030907645	0.030907645	0.0359569125	0.04100618	0.0142814851570994	0.010098535	2	0.010098535	-0.0974064082454259	0.159221698245426	41.00618
4.786392	rep1	0.02142114	reference	0.02142114	0.0261643925	0.030907645	0.030907645	0.0356508975	0.04039415	0.0134159440305202	0.009486505	2	0.009486505	-0.0896298297607449	0.151445119760745	21.42114
4.786392	rep2	0.04039415	reference	0.02142114	0.0261643925	0.030907645	0.030907645	0.0356508975	0.04039415	0.0134159440305202	0.009486505	2	0.009486505	-0.0896298297607449	0.151445119760745	40.39415
4.79274	rep1	0.02080911	reference	0.02080911	0.02570537	0.03060163	0.03060163	0.03549789	0.04039415	0.0138487145938098	0.00979252	2	0.00979252	-0.0938241340030854	0.155027394003085	20.80911
4.79274	rep2	0.04039415	reference	0.02080911	0.02570537	0.03060163	0.03060163	0.03549789	0.04039415	0.0138487145938098	0.00979252	2	0.00979252	-0.0938241340030854	0.155027394003085	40.39415
4.799088	rep1	0.01958504	reference	0.01958504	0.0246343075	0.029683575	0.029683575	0.0347328425	0.03978211	0.0142814851570994	0.010098535	2	0.010098535	-0.0986304782454259	0.157997628245426	19.58504
4.799088	rep2	0.03978211	reference	0.01958504	0.0246343075	0.029683575	0.029683575	0.0347328425	0.03978211	0.0142814851570994	0.010098535	2	0.010098535	-0.0986304782454259	0.157997628245426	39.78211
4.805436	rep1	0.02019707	reference	0.02019707	0.0253993475	0.030601625	0.030601625	0.0358039025	0.04100618	0.0147142627914568	0.010404555	2	0.010404555	-0.10160078101879	0.16280403101879	20.19707
4.805436	rep2	0.04100618	reference	0.02019707	0.0253993475	0.030601625	0.030601625	0.0358039025	0.04100618	0.0147142627914568	0.010404555	2	0.010404555	-0.10160078101879	0.16280403101879	41.00618
4.811784	rep1	0.02080911	reference	0.02080911	0.0261643925	0.031519675	0.031519675	0.0368749575	0.04223024	0.0151470262836786	0.010710565	2	0.010710565	-0.104570956730107	0.167610306730107	20.80911
4.811784	rep2	0.04223024	reference	0.02080911	0.0261643925	0.031519675	0.031519675	0.0368749575	0.04223024	0.0151470262836786	0.010710565	2	0.010710565	-0.104570956730107	0.167610306730107	42.23024
4.818132	rep1	0.02080911	reference	0.02080911	0.0258583775	0.030907645	0.030907645	0.0359569125	0.04100618	0.0142814851570994	0.010098535	2	0.010098535	-0.0974064082454259	0.159221698245426	20.80911
4.818132	rep2	0.04100618	reference	0.02080911	0.0258583775	0.030907645	0.030907645	0.0359569125	0.04100618	0.0142814851570994	0.010098535	2	0.010098535	-0.0974064082454259	0.159221698245426	41.00618
4.82448	rep1	0.02019707	reference	0.02019707	0.02524634	0.03029561	0.03029561	0.03534488	0.04039415	0.0142814922281672	0.01009854	2	0.01009854	-0.0980185067764495	0.15860972677645	20.19707
4.82448	rep2	0.04039415	reference	0.02019707	0.02524634	0.03029561	0.03029561	0.03534488	0.04039415	0.0142814922281672	0.01009854	2	0.01009854	-0.0980185067764495	0.15860972677645	40.39415
4.830828	rep1	0.02142114	reference	0.02142114	0.0261643925	0.030907645	0.030907645	0.0356508975	0.04039415	0.0134159440305202	0.009486505	2	0.009486505	-0.0896298297607449	0.151445119760745	21.42114
4.830828	rep2	0.04039415	reference	0.02142114	0.0261643925	0.030907645	0.030907645	0.0356508975	0.04039415	0.0134159440305202	0.009486505	2	0.009486505	-0.0896298297607449	0.151445119760745	40.39415
4.837176	rep1	0.02080911	reference	0.02080911	0.0258583775	0.030907645	0.030907645	0.0359569125	0.04100618	0.0142814851570994	0.010098535	2	0.010098535	-0.0974064082454259	0.159221698245426	20.80911
4.837176	rep2	0.04100618	reference	0.02080911	0.0258583775	0.030907645	0.030907645	0.0359569125	0.04100618	0.0142814851570994	0.010098535	2	0.010098535	-0.0974064082454259	0.159221698245426	41.00618
4.843524	rep1	0.02019707	reference	0.02019707	0.0253993475	0.030601625	0.030601625	0.0358039025	0.04100618	0.0147142627914568	0.010404555	2	0.010404555	-0.10160078101879	0.16280403101879	20.19707
4.843524	rep2	0.04100618	reference	0.02019707	0.0253993475	0.030601625	0.030601625	0.0358039025	0.04100618	0.0147142627914568	0.010404555	2	0.010404555	-0.10160078101879	0.16280403101879	41.00618
4.849872	rep1	0.02019707	reference	0.02019707	0.02524634	0.03029561	0.03029561	0.03534488	0.04039415	0.0142814922281672	0.01009854	2	0.01009854	-0.0980185067764495	0.15860972677645	20.19707
4.849872	rep2	0.04039415	reference	0.02019707	0.02524634	0.03029561	0.03029561	0.03534488	0.04039415	0.0142814922281672	0.01009854	2	0.01009854	-0.0980185067764495	0.15860972677645	40.39415
4.85622	rep1	0.02080911	reference	0.02080911	0.02570537	0.03060163	0.03060163	0.03549789	0.04039415	0.0138487145938098	0.00979252	2	0.00979252	-0.0938241340030854	0.155027394003085	20.80911
4.85622	rep2	0.04039415	reference	0.02080911	0.02570537	0.03060163	0.03060163	0.03549789	0.04039415	0.0138487145938098	0.00979252	2	0.00979252	-0.0938241340030854	0.155027394003085	40.39415
4.862568	rep1	0.02080911	reference	0.02080911	0.026011385	0.03121366	0.03121366	0.036415935	0.04161821	0.014714255720389	0.01040455	2	0.01040455	-0.100988682487766	0.163416002487766	20.80911
4.862568	rep2	0.04161821	reference	0.02080911	0.026011385	0.03121366	0.03121366	0.036415935	0.04161821	0.014714255720389	0.01040455	2	0.01040455	-0.100988682487766	0.163416002487766	41.61821
4.868916	rep1	0.02019707	reference	0.02019707	0.02509333	0.02998959	0.02998959	0.03488585	0.03978211	0.0138487145938098	0.00979252	2	0.00979252	-0.0944361740030854	0.154415354003085	20.19707
4.868916	rep2	0.03978211	reference	0.02019707	0.02509333	0.02998959	0.02998959	0.03488585	0.03978211	0.0138487145938098	0.00979252	2	0.00979252	-0.0944361740030854	0.154415354003085	39.78211
4.875264	rep1	0.02080911	reference	0.02080911	0.02555236	0.03029561	0.03029561	0.03503886	0.03978211	0.0134159369594524	0.0094865	2	0.0094865	-0.0902418012297212	0.150833021229721	20.80911
4.875264	rep2	0.03978211	reference	0.02080911	0.02555236	0.03029561	0.03029561	0.03503886	0.03978211	0.0134159369594524	0.0094865	2	0.0094865	-0.0902418012297212	0.150833021229721	39.78211
4.881612	rep1	0.02019707	reference	0.02019707	0.0253993475	0.030601625	0.030601625	0.0358039025	0.04100618	0.0147142627914568	0.010404555	2	0.010404555	-0.10160078101879	0.16280403101879	20.19707
4.881612	rep2	0.04100618	reference	0.02019707	0.0253993475	0.030601625	0.030601625	0.0358039025	0.04100618	0.0147142627914568	0.010404555	2	0.010404555	-0.10160078101879	0.16280403101879	41.00618
4.88796	rep1	0.02080911	reference	0.02080911	0.02647041	0.03213171	0.03213171	0.03779301	0.04345431	0.0160125744813256	0.0113226	2	0.0113226	-0.111735563745812	0.175998983745812	20.80911
4.88796	rep2	0.04345431	reference	0.02080911	0.02647041	0.03213171	0.03213171	0.03779301	0.04345431	0.0160125744813256	0.0113226	2	0.0113226	-0.111735563745812	0.175998983745812	43.45431
4.894308	rep1	0.01897301	reference	0.01897301	0.0247873175	0.030601625	0.030601625	0.0364159325	0.04223024	0.0164453450446152	0.011628615	2	0.011628615	-0.117153937988152	0.178357187988152	18.97301
4.894308	rep2	0.04223024	reference	0.01897301	0.0247873175	0.030601625	0.030601625	0.0364159325	0.04223024	0.0164453450446152	0.011628615	2	0.011628615	-0.117153937988152	0.178357187988152	42.23024
4.900656	rep1	0.02019707	reference	0.02019707	0.0246343075	0.029071545	0.029071545	0.0335087825	0.03794602	0.012550402903941	0.008874475	2	0.008874475	-0.0836893512760639	0.141832441276064	20.19707
4.900656	rep2	0.03794602	reference	0.02019707	0.0246343075	0.029071545	0.029071545	0.0335087825	0.03794602	0.012550402903941	0.008874475	2	0.008874475	-0.0836893512760639	0.141832441276064	37.94602
4.907004	rep1	0.02019707	reference	0.02019707	0.02509333	0.02998959	0.02998959	0.03488585	0.03978211	0.0138487145938098	0.00979252	2	0.00979252	-0.0944361740030854	0.154415354003085	20.19707
4.907004	rep2	0.03978211	reference	0.02019707	0.02509333	0.02998959	0.02998959	0.03488585	0.03978211	0.0138487145938098	0.00979252	2	0.00979252	-0.0944361740030854	0.154415354003085	39.78211
4.913352	rep1	0.01897301	reference	0.01897301	0.0249403275	0.030907645	0.030907645	0.0368749625	0.04284228	0.0168781226789726	0.011934635	2	0.011934635	-0.120736270761516	0.182551560761516	18.97301
4.913352	rep2	0.04284228	reference	0.01897301	0.0249403275	0.030907645	0.030907645	0.0368749625	0.04284228	0.0168781226789726	0.011934635	2	0.011934635	-0.120736270761516	0.182551560761516	42.84228
4.9197	rep1	0.02080911	reference	0.02080911	0.026011385	0.03121366	0.03121366	0.036415935	0.04161821	0.014714255720389	0.01040455	2	0.01040455	-0.100988682487766	0.163416002487766	20.80911
4.9197	rep2	0.04161821	reference	0.02080911	0.026011385	0.03121366	0.03121366	0.036415935	0.04161821	0.014714255720389	0.01040455	2	0.01040455	-0.100988682487766	0.163416002487766	41.61821
4.926048	rep1	0.02080911	reference	0.02080911	0.0253993525	0.029989595	0.029989595	0.0345798375	0.03917008	0.0129831663961628	0.009180485	2	0.009180485	-0.0866595269873807	0.146638716987381	20.80911
4.926048	rep2	0.03917008	reference	0.02080911	0.0253993525	0.029989595	0.029989595	0.0345798375	0.03917008	0.0129831663961628	0.009180485	2	0.009180485	-0.0866595269873807	0.146638716987381	39.17008
4.932396	rep1	0.02019707	reference	0.02019707	0.02524634	0.03029561	0.03029561	0.03534488	0.04039415	0.0142814922281672	0.01009854	2	0.01009854	-0.0980185067764495	0.15860972677645	20.19707
4.932396	rep2	0.04039415	reference	0.02019707	0.02524634	0.03029561	0.03029561	0.03534488	0.04039415	0.0142814922281672	0.01009854	2	0.01009854	-0.0980185067764495	0.15860972677645	40.39415
4.938744	rep1	0.02019707	reference	0.02019707	0.0258583725	0.031519675	0.031519675	0.0371809775	0.04284228	0.0160125815523934	0.011322605	2	0.011322605	-0.112347662276835	0.175387012276835	20.19707
4.938744	rep2	0.04284228	reference	0.02019707	0.0258583725	0.031519675	0.031519675	0.0371809775	0.04284228	0.0160125815523934	0.011322605	2	0.011322605	-0.112347662276835	0.175387012276835	42.84228
4.945092	rep1	0.02019707	reference	0.02019707	0.025552355	0.03090764	0.03090764	0.036262925	0.04161821	0.0151470333547464	0.01071057	2	0.01071057	-0.105183055261131	0.166998335261131	20.19707
4.945092	rep2	0.04161821	reference	0.02019707	0.025552355	0.03090764	0.03090764	0.036262925	0.04161821	0.0151470333547464	0.01071057	2	0.01071057	-0.105183055261131	0.166998335261131	41.61821
4.95144	rep1	0.02142114	reference	0.02142114	0.0257053675	0.029989595	0.029989595	0.0342738225	0.03855805	0.0121176252695836	0.008568455	2	0.008568455	-0.0788829485026997	0.1388621385027	21.42114
4.95144	rep2	0.03855805	reference	0.02142114	0.0257053675	0.029989595	0.029989595	0.0342738225	0.03855805	0.0121176252695836	0.008568455	2	0.008568455	-0.0788829485026997	0.1388621385027	38.55805
4.957788	rep1	0.02019707	reference	0.02019707	0.0246343075	0.029071545	0.029071545	0.0335087825	0.03794602	0.012550402903941	0.008874475	2	0.008874475	-0.0836893512760639	0.141832441276064	20.19707
4.957788	rep2	0.03794602	reference	0.02019707	0.0246343075	0.029071545	0.029071545	0.0335087825	0.03794602	0.012550402903941	0.008874475	2	0.008874475	-0.0836893512760639	0.141832441276064	37.94602
4.964136	rep1	0.01958504	reference	0.01958504	0.024940325	0.03029561	0.03029561	0.035650895	0.04100618	0.0151470333547464	0.01071057	2	0.01071057	-0.105795085261131	0.166386305261131	19.58504
4.964136	rep2	0.04100618	reference	0.01958504	0.024940325	0.03029561	0.03029561	0.035650895	0.04100618	0.0151470333547464	0.01071057	2	0.01071057	-0.105795085261131	0.166386305261131	41.00618
4.970484	rep1	0.02019707	reference	0.02019707	0.0257053625	0.031213655	0.031213655	0.0367219475	0.04223024	0.015579803918036	0.011016585	2	0.011016585	-0.108765329503471	0.171192639503471	20.19707
4.970484	rep2	0.04223024	reference	0.02019707	0.0257053625	0.031213655	0.031213655	0.0367219475	0.04223024	0.015579803918036	0.011016585	2	0.011016585	-0.108765329503471	0.171192639503471	42.23024
4.976832	rep1	0.02142114	reference	0.02142114	0.0260113825	0.030601625	0.030601625	0.0351918675	0.03978211	0.0129831663961628	0.009180485	2	0.009180485	-0.0860474969873807	0.147250746987381	21.42114
4.976832	rep2	0.03978211	reference	0.02142114	0.0260113825	0.030601625	0.030601625	0.0351918675	0.03978211	0.0129831663961628	0.009180485	2	0.009180485	-0.0860474969873807	0.147250746987381	39.78211
4.98318	rep1	0.02080911	reference	0.02080911	0.0253993525	0.029989595	0.029989595	0.0345798375	0.03917008	0.0129831663961628	0.009180485	2	0.009180485	-0.0866595269873807	0.146638716987381	20.80911
4.98318	rep2	0.03917008	reference	0.02080911	0.0253993525	0.029989595	0.029989595	0.0345798375	0.03917008	0.0129831663961628	0.009180485	2	0.009180485	-0.0866595269873807	0.146638716987381	39.17008
4.989528	rep1	0.02142114	reference	0.02142114	0.0263174	0.03121366	0.03121366	0.03610992	0.04100618	0.0138487145938098	0.00979252	2	0.00979252	-0.0932121040030854	0.155639424003085	21.42114
4.989528	rep2	0.04100618	reference	0.02142114	0.0263174	0.03121366	0.03121366	0.03610992	0.04100618	0.0138487145938098	0.00979252	2	0.00979252	-0.0932121040030854	0.155639424003085	41.00618
4.995876	rep1	0.01958504	reference	0.01958504	0.02524634	0.03090764	0.03090764	0.03656894	0.04223024	0.0160125744813256	0.0113226	2	0.0113226	-0.112959633745812	0.174774913745812	19.58504
4.995876	rep2	0.04223024	reference	0.01958504	0.02524634	0.03090764	0.03090764	0.03656894	0.04223024	0.0160125744813256	0.0113226	2	0.0113226	-0.112959633745812	0.174774913745812	42.23024
5.002224	rep1	0.02019707	reference	0.02019707	0.02524634	0.03029561	0.03029561	0.03534488	0.04039415	0.0142814922281672	0.01009854	2	0.01009854	-0.0980185067764495	0.15860972677645	20.19707
5.002224	rep2	0.04039415	reference	0.02019707	0.02524634	0.03029561	0.03029561	0.03534488	0.04039415	0.0142814922281672	0.01009854	2	0.01009854	-0.0980185067764495	0.15860972677645	40.39415
5.008572	rep1	0.02142114	reference	0.02142114	0.025858375	0.03029561	0.03029561	0.034732845	0.03917008	0.0125503958328732	0.00887447	2	0.00887447	-0.0824652227450402	0.14305644274504	21.42114
5.008572	rep2	0.03917008	reference	0.02142114	0.025858375	0.03029561	0.03029561	0.034732845	0.03917008	0.0125503958328732	0.00887447	2	0.00887447	-0.0824652227450402	0.14305644274504	39.17008
5.01492	rep1	0.02142114	reference	0.02142114	0.0264704075	0.031519675	0.031519675	0.0365689425	0.04161821	0.0142814851570994	0.010098535	2	0.010098535	-0.0967943782454259	0.159833728245426	21.42114
5.01492	rep2	0.04161821	reference	0.02142114	0.0264704075	0.031519675	0.031519675	0.0365689425	0.04161821	0.0142814851570994	0.010098535	2	0.010098535	-0.0967943782454259	0.159833728245426	41.61821
5.021268	rep1	0.02019707	reference	0.02019707	0.02509333	0.02998959	0.02998959	0.03488585	0.03978211	0.0138487145938098	0.00979252	2	0.00979252	-0.0944361740030854	0.154415354003085	20.19707
5.021268	rep2	0.03978211	reference	0.02019707	0.02509333	0.02998959	0.02998959	0.03488585	0.03978211	0.0138487145938098	0.00979252	2	0.00979252	-0.0944361740030854	0.154415354003085	39.78211
5.027616	rep1	0.02019707	reference	0.02019707	0.0249403225	0.029683575	0.029683575	0.0344268275	0.03917008	0.0134159440305202	0.00948650500000001	2	0.009486505	-0.0908538997607449	0.150221049760745	20.19707
5.027616	rep2	0.03917008	reference	0.02019707	0.0249403225	0.029683575	0.029683575	0.0344268275	0.03917008	0.0134159440305202	0.00948650500000001	2	0.009486505	-0.0908538997607449	0.150221049760745	39.17008
5.033964	rep1	0.02080911	reference	0.02080911	0.02570537	0.03060163	0.03060163	0.03549789	0.04039415	0.0138487145938098	0.00979252	2	0.00979252	-0.0938241340030854	0.155027394003085	20.80911
5.033964	rep2	0.04039415	reference	0.02080911	0.02570537	0.03060163	0.03060163	0.03549789	0.04039415	0.0138487145938098	0.00979252	2	0.00979252	-0.0938241340030854	0.155027394003085	40.39415
5.040312	rep1	0.02019707	reference	0.02019707	0.0257053625	0.031213655	0.031213655	0.0367219475	0.04223024	0.015579803918036	0.011016585	2	0.011016585	-0.108765329503471	0.171192639503471	20.19707
5.040312	rep2	0.04223024	reference	0.02019707	0.0257053625	0.031213655	0.031213655	0.0367219475	0.04223024	0.015579803918036	0.011016585	2	0.011016585	-0.108765329503471	0.171192639503471	42.23024
5.04666	rep1	0.02142114	reference	0.02142114	0.0263174	0.03121366	0.03121366	0.03610992	0.04100618	0.0138487145938098	0.00979252	2	0.00979252	-0.0932121040030854	0.155639424003085	21.42114
5.04666	rep2	0.04100618	reference	0.02142114	0.0263174	0.03121366	0.03121366	0.03610992	0.04100618	0.0138487145938098	0.00979252	2	0.00979252	-0.0932121040030854	0.155639424003085	41.00618
5.053008	rep1	0.02080911	reference	0.02080911	0.02555236	0.03029561	0.03029561	0.03503886	0.03978211	0.0134159369594524	0.0094865	2	0.0094865	-0.0902418012297212	0.150833021229721	20.80911
5.053008	rep2	0.03978211	reference	0.02080911	0.02555236	0.03029561	0.03029561	0.03503886	0.03978211	0.0134159369594524	0.0094865	2	0.0094865	-0.0902418012297212	0.150833021229721	39.78211
5.059356	rep1	0.02019707	reference	0.02019707	0.024787315	0.02937756	0.02937756	0.033967805	0.03855805	0.0129831734672306	0.00918049	2	0.00918049	-0.0872716255184044	0.146026745518404	20.19707
5.059356	rep2	0.03855805	reference	0.02019707	0.024787315	0.02937756	0.02937756	0.033967805	0.03855805	0.0129831734672306	0.00918049	2	0.00918049	-0.0872716255184044	0.146026745518404	38.55805
5.065704	rep1	0.02080911	reference	0.02080911	0.0258583775	0.030907645	0.030907645	0.0359569125	0.04100618	0.0142814851570994	0.010098535	2	0.010098535	-0.0974064082454259	0.159221698245426	20.80911
5.065704	rep2	0.04100618	reference	0.02080911	0.0258583775	0.030907645	0.030907645	0.0359569125	0.04100618	0.0142814851570994	0.010098535	2	0.010098535	-0.0974064082454259	0.159221698245426	41.00618
5.072052	rep1	0.02080911	reference	0.02080911	0.02570537	0.03060163	0.03060163	0.03549789	0.04039415	0.0138487145938098	0.00979252	2	0.00979252	-0.0938241340030854	0.155027394003085	20.80911
5.072052	rep2	0.04039415	reference	0.02080911	0.02570537	0.03060163	0.03060163	0.03549789	0.04039415	0.0138487145938098	0.00979252	2	0.00979252	-0.0938241340030854	0.155027394003085	40.39415
5.0784	rep1	0.02019707	reference	0.02019707	0.025552355	0.03090764	0.03090764	0.036262925	0.04161821	0.0151470333547464	0.01071057	2	0.01071057	-0.105183055261131	0.166998335261131	20.19707
5.0784	rep2	0.04161821	reference	0.02019707	0.025552355	0.03090764	0.03090764	0.036262925	0.04161821	0.0151470333547464	0.01071057	2	0.01071057	-0.105183055261131	0.166998335261131	41.61821
5.084748	rep1	0.02019707	reference	0.02019707	0.02524634	0.03029561	0.03029561	0.03534488	0.04039415	0.0142814922281672	0.01009854	2	0.01009854	-0.0980185067764495	0.15860972677645	20.19707
5.084748	rep2	0.04039415	reference	0.02019707	0.02524634	0.03029561	0.03029561	0.03534488	0.04039415	0.0142814922281672	0.01009854	2	0.01009854	-0.0980185067764495	0.15860972677645	40.39415
5.091096	rep1	0.01958504	reference	0.01958504	0.0247873175	0.029989595	0.029989595	0.0351918725	0.04039415	0.0147142627914568	0.010404555	2	0.010404555	-0.10221281101879	0.16219200101879	19.58504
5.091096	rep2	0.04039415	reference	0.01958504	0.0247873175	0.029989595	0.029989595	0.0351918725	0.04039415	0.0147142627914568	0.010404555	2	0.010404555	-0.10221281101879	0.16219200101879	40.39415
5.097444	rep1	0.02019707	reference	0.02019707	0.02524634	0.03029561	0.03029561	0.03534488	0.04039415	0.0142814922281672	0.01009854	2	0.01009854	-0.0980185067764495	0.15860972677645	20.19707
5.097444	rep2	0.04039415	reference	0.02019707	0.02524634	0.03029561	0.03029561	0.03534488	0.04039415	0.0142814922281672	0.01009854	2	0.01009854	-0.0980185067764495	0.15860972677645	40.39415
5.103792	rep1	0.01958504	reference	0.01958504	0.024940325	0.03029561	0.03029561	0.035650895	0.04100618	0.0151470333547464	0.01071057	2	0.01071057	-0.105795085261131	0.166386305261131	19.58504
5.103792	rep2	0.04100618	reference	0.01958504	0.024940325	0.03029561	0.03029561	0.035650895	0.04100618	0.0151470333547464	0.01071057	2	0.01071057	-0.105795085261131	0.166386305261131	41.00618
5.11014	rep1	0.02019707	reference	0.02019707	0.0249403225	0.029683575	0.029683575	0.0344268275	0.03917008	0.0134159440305202	0.00948650500000001	2	0.009486505	-0.0908538997607449	0.150221049760745	20.19707
5.11014	rep2	0.03917008	reference	0.02019707	0.0249403225	0.029683575	0.029683575	0.0344268275	0.03917008	0.0134159440305202	0.00948650500000001	2	0.009486505	-0.0908538997607449	0.150221049760745	39.17008
5.116488	rep1	0.02019707	reference	0.02019707	0.02524634	0.03029561	0.03029561	0.03534488	0.04039415	0.0142814922281672	0.01009854	2	0.01009854	-0.0980185067764495	0.15860972677645	20.19707
5.116488	rep2	0.04039415	reference	0.02019707	0.02524634	0.03029561	0.03029561	0.03534488	0.04039415	0.0142814922281672	0.01009854	2	0.01009854	-0.0980185067764495	0.15860972677645	40.39415
5.122836	rep1	0.02080911	reference	0.02080911	0.026011385	0.03121366	0.03121366	0.036415935	0.04161821	0.014714255720389	0.01040455	2	0.01040455	-0.100988682487766	0.163416002487766	20.80911
5.122836	rep2	0.04161821	reference	0.02080911	0.026011385	0.03121366	0.03121366	0.036415935	0.04161821	0.014714255720389	0.01040455	2	0.01040455	-0.100988682487766	0.163416002487766	41.61821
5.129184	rep1	0.02080911	reference	0.02080911	0.02570537	0.03060163	0.03060163	0.03549789	0.04039415	0.0138487145938098	0.00979252	2	0.00979252	-0.0938241340030854	0.155027394003085	20.80911
5.129184	rep2	0.04039415	reference	0.02080911	0.02570537	0.03060163	0.03060163	0.03549789	0.04039415	0.0138487145938098	0.00979252	2	0.00979252	-0.0938241340030854	0.155027394003085	40.39415
5.135532	rep1	0.01958504	reference	0.01958504	0.0244813	0.02937756	0.02937756	0.03427382	0.03917008	0.0138487145938098	0.00979252	2	0.00979252	-0.0950482040030854	0.153803324003085	19.58504
5.135532	rep2	0.03917008	reference	0.01958504	0.0244813	0.02937756	0.02937756	0.03427382	0.03917008	0.0138487145938098	0.00979252	2	0.00979252	-0.0950482040030854	0.153803324003085	39.17008
5.14188	rep1	0.02019707	reference	0.02019707	0.025552355	0.03090764	0.03090764	0.036262925	0.04161821	0.0151470333547464	0.01071057	2	0.01071057	-0.105183055261131	0.166998335261131	20.19707
5.14188	rep2	0.04161821	reference	0.02019707	0.025552355	0.03090764	0.03090764	0.036262925	0.04161821	0.0151470333547464	0.01071057	2	0.01071057	-0.105183055261131	0.166998335261131	41.61821
5.148228	rep1	0.01958504	reference	0.01958504	0.0250933325	0.030601625	0.030601625	0.0361099175	0.04161821	0.015579803918036	0.011016585	2	0.011016585	-0.109377359503471	0.170580609503471	19.58504
5.148228	rep2	0.04161821	reference	0.01958504	0.0250933325	0.030601625	0.030601625	0.0361099175	0.04161821	0.015579803918036	0.011016585	2	0.011016585	-0.109377359503471	0.170580609503471	41.61821
5.154576	rep1	0.01958504	reference	0.01958504	0.024940325	0.03029561	0.03029561	0.035650895	0.04100618	0.0151470333547464	0.01071057	2	0.01071057	-0.105795085261131	0.166386305261131	19.58504
5.154576	rep2	0.04100618	reference	0.01958504	0.024940325	0.03029561	0.03029561	0.035650895	0.04100618	0.0151470333547464	0.01071057	2	0.01071057	-0.105795085261131	0.166386305261131	41.00618
5.160924	rep1	0.02019707	reference	0.02019707	0.02509333	0.02998959	0.02998959	0.03488585	0.03978211	0.0138487145938098	0.00979252	2	0.00979252	-0.0944361740030854	0.154415354003085	20.19707
5.160924	rep2	0.03978211	reference	0.02019707	0.02509333	0.02998959	0.02998959	0.03488585	0.03978211	0.0138487145938098	0.00979252	2	0.00979252	-0.0944361740030854	0.154415354003085	39.78211
5.167272	rep1	0.02019707	reference	0.02019707	0.024787315	0.02937756	0.02937756	0.033967805	0.03855805	0.0129831734672306	0.00918049	2	0.00918049	-0.0872716255184044	0.146026745518404	20.19707
5.167272	rep2	0.03855805	reference	0.02019707	0.024787315	0.02937756	0.02937756	0.033967805	0.03855805	0.0129831734672306	0.00918049	2	0.00918049	-0.0872716255184044	0.146026745518404	38.55805
5.17362	rep1	0.02019707	reference	0.02019707	0.0257053625	0.031213655	0.031213655	0.0367219475	0.04223024	0.015579803918036	0.011016585	2	0.011016585	-0.108765329503471	0.171192639503471	20.19707
5.17362	rep2	0.04223024	reference	0.02019707	0.0257053625	0.031213655	0.031213655	0.0367219475	0.04223024	0.015579803918036	0.011016585	2	0.011016585	-0.108765329503471	0.171192639503471	42.23024
5.179968	rep1	0.02080911	reference	0.02080911	0.02570537	0.03060163	0.03060163	0.03549789	0.04039415	0.0138487145938098	0.00979252	2	0.00979252	-0.0938241340030854	0.155027394003085	20.80911
5.179968	rep2	0.04039415	reference	0.02080911	0.02570537	0.03060163	0.03060163	0.03549789	0.04039415	0.0138487145938098	0.00979252	2	0.00979252	-0.0938241340030854	0.155027394003085	40.39415
5.186316	rep1	0.02080911	reference	0.02080911	0.025246345	0.02968358	0.02968358	0.034120815	0.03855805	0.0125503958328732	0.00887447	2	0.00887447	-0.0830772527450403	0.14244441274504	20.80911
5.186316	rep2	0.03855805	reference	0.02080911	0.025246345	0.02968358	0.02968358	0.034120815	0.03855805	0.0125503958328732	0.00887447	2	0.00887447	-0.0830772527450403	0.14244441274504	38.55805
5.192664	rep1	0.02142114	reference	0.02142114	0.025858375	0.03029561	0.03029561	0.034732845	0.03917008	0.0125503958328732	0.00887447	2	0.00887447	-0.0824652227450402	0.14305644274504	21.42114
5.192664	rep2	0.03917008	reference	0.02142114	0.025858375	0.03029561	0.03029561	0.034732845	0.03917008	0.0125503958328732	0.00887447	2	0.00887447	-0.0824652227450402	0.14305644274504	39.17008
5.199012	rep1	0.02142114	reference	0.02142114	0.0264704075	0.031519675	0.031519675	0.0365689425	0.04161821	0.0142814851570994	0.010098535	2	0.010098535	-0.0967943782454259	0.159833728245426	21.42114
5.199012	rep2	0.04161821	reference	0.02142114	0.0264704075	0.031519675	0.031519675	0.0365689425	0.04161821	0.0142814851570994	0.010098535	2	0.010098535	-0.0967943782454259	0.159833728245426	41.61821
5.20536	rep1	0.02142114	reference	0.02142114	0.0263174	0.03121366	0.03121366	0.03610992	0.04100618	0.0138487145938098	0.00979252	2	0.00979252	-0.0932121040030854	0.155639424003085	21.42114
5.20536	rep2	0.04100618	reference	0.02142114	0.0263174	0.03121366	0.03121366	0.03610992	0.04100618	0.0138487145938098	0.00979252	2	0.00979252	-0.0932121040030854	0.155639424003085	41.00618
5.211708	rep1	0.02142114	reference	0.02142114	0.0257053675	0.029989595	0.029989595	0.0342738225	0.03855805	0.0121176252695836	0.008568455	2	0.008568455	-0.0788829485026997	0.1388621385027	21.42114
5.211708	rep2	0.03855805	reference	0.02142114	0.0257053675	0.029989595	0.029989595	0.0342738225	0.03855805	0.0121176252695836	0.008568455	2	0.008568455	-0.0788829485026997	0.1388621385027	38.55805
5.218056	rep1	0.02142114	reference	0.02142114	0.02555236	0.02968358	0.02968358	0.0338148	0.03794602	0.011684854706294	0.00826244	2	0.00826244	-0.0753006742603592	0.134667834260359	21.42114
5.218056	rep2	0.03794602	reference	0.02142114	0.02555236	0.02968358	0.02968358	0.0338148	0.03794602	0.011684854706294	0.00826244	2	0.00826244	-0.0753006742603592	0.134667834260359	37.94602
5.224404	rep1	0.01958504	reference	0.01958504	0.0250933325	0.030601625	0.030601625	0.0361099175	0.04161821	0.015579803918036	0.011016585	2	0.011016585	-0.109377359503471	0.170580609503471	19.58504
5.224404	rep2	0.04161821	reference	0.01958504	0.0250933325	0.030601625	0.030601625	0.0361099175	0.04161821	0.015579803918036	0.011016585	2	0.011016585	-0.109377359503471	0.170580609503471	41.61821
5.230752	rep1	0.02019707	reference	0.02019707	0.0257053625	0.031213655	0.031213655	0.0367219475	0.04223024	0.015579803918036	0.011016585	2	0.011016585	-0.108765329503471	0.171192639503471	20.19707
5.230752	rep2	0.04223024	reference	0.02019707	0.0257053625	0.031213655	0.031213655	0.0367219475	0.04223024	0.015579803918036	0.011016585	2	0.011016585	-0.108765329503471	0.171192639503471	42.23024
5.2371	rep1	0.02080911	reference	0.02080911	0.025246345	0.02968358	0.02968358	0.034120815	0.03855805	0.0125503958328732	0.00887447	2	0.00887447	-0.0830772527450403	0.14244441274504	20.80911
5.2371	rep2	0.03855805	reference	0.02080911	0.025246345	0.02968358	0.02968358	0.034120815	0.03855805	0.0125503958328732	0.00887447	2	0.00887447	-0.0830772527450403	0.14244441274504	38.55805
5.243448	rep1	0.02019707	reference	0.02019707	0.0249403225	0.029683575	0.029683575	0.0344268275	0.03917008	0.0134159440305202	0.00948650500000001	2	0.009486505	-0.0908538997607449	0.150221049760745	20.19707
5.243448	rep2	0.03917008	reference	0.02019707	0.0249403225	0.029683575	0.029683575	0.0344268275	0.03917008	0.0134159440305202	0.00948650500000001	2	0.009486505	-0.0908538997607449	0.150221049760745	39.17008
5.249796	rep1	0.02080911	reference	0.02080911	0.026011385	0.03121366	0.03121366	0.036415935	0.04161821	0.014714255720389	0.01040455	2	0.01040455	-0.100988682487766	0.163416002487766	20.80911
5.249796	rep2	0.04161821	reference	0.02080911	0.026011385	0.03121366	0.03121366	0.036415935	0.04161821	0.014714255720389	0.01040455	2	0.01040455	-0.100988682487766	0.163416002487766	41.61821
5.256144	rep1	0.01958504	reference	0.01958504	0.02524634	0.03090764	0.03090764	0.03656894	0.04223024	0.0160125744813256	0.0113226	2	0.0113226	-0.112959633745812	0.174774913745812	19.58504
5.256144	rep2	0.04223024	reference	0.01958504	0.02524634	0.03090764	0.03090764	0.03656894	0.04223024	0.0160125744813256	0.0113226	2	0.0113226	-0.112959633745812	0.174774913745812	42.23024
5.262492	rep1	0.02142114	reference	0.02142114	0.0261643925	0.030907645	0.030907645	0.0356508975	0.04039415	0.0134159440305202	0.009486505	2	0.009486505	-0.0896298297607449	0.151445119760745	21.42114
5.262492	rep2	0.04039415	reference	0.02142114	0.0261643925	0.030907645	0.030907645	0.0356508975	0.04039415	0.0134159440305202	0.009486505	2	0.009486505	-0.0896298297607449	0.151445119760745	40.39415
5.26884	rep1	0.02080911	reference	0.02080911	0.02570537	0.03060163	0.03060163	0.03549789	0.04039415	0.0138487145938098	0.00979252	2	0.00979252	-0.0938241340030854	0.155027394003085	20.80911
5.26884	rep2	0.04039415	reference	0.02080911	0.02570537	0.03060163	0.03060163	0.03549789	0.04039415	0.0138487145938098	0.00979252	2	0.00979252	-0.0938241340030854	0.155027394003085	40.39415
5.275188	rep1	0.02019707	reference	0.02019707	0.02509333	0.02998959	0.02998959	0.03488585	0.03978211	0.0138487145938098	0.00979252	2	0.00979252	-0.0944361740030854	0.154415354003085	20.19707
5.275188	rep2	0.03978211	reference	0.02019707	0.02509333	0.02998959	0.02998959	0.03488585	0.03978211	0.0138487145938098	0.00979252	2	0.00979252	-0.0944361740030854	0.154415354003085	39.78211
5.281536	rep1	0.01958504	reference	0.01958504	0.0247873175	0.029989595	0.029989595	0.0351918725	0.04039415	0.0147142627914568	0.010404555	2	0.010404555	-0.10221281101879	0.16219200101879	19.58504
5.281536	rep2	0.04039415	reference	0.01958504	0.0247873175	0.029989595	0.029989595	0.0351918725	0.04039415	0.0147142627914568	0.010404555	2	0.010404555	-0.10221281101879	0.16219200101879	40.39415
5.287884	rep1	0.02142114	reference	0.02142114	0.0260113825	0.030601625	0.030601625	0.0351918675	0.03978211	0.0129831663961628	0.009180485	2	0.009180485	-0.0860474969873807	0.147250746987381	21.42114
5.287884	rep2	0.03978211	reference	0.02142114	0.0260113825	0.030601625	0.030601625	0.0351918675	0.03978211	0.0129831663961628	0.009180485	2	0.009180485	-0.0860474969873807	0.147250746987381	39.78211
5.294232	rep1	0.02080911	reference	0.02080911	0.02555236	0.03029561	0.03029561	0.03503886	0.03978211	0.0134159369594524	0.0094865	2	0.0094865	-0.0902418012297212	0.150833021229721	20.80911
5.294232	rep2	0.03978211	reference	0.02080911	0.02555236	0.03029561	0.03029561	0.03503886	0.03978211	0.0134159369594524	0.0094865	2	0.0094865	-0.0902418012297212	0.150833021229721	39.78211
5.30058	rep1	0.02203317	reference	0.02203317	0.02692943	0.03182569	0.03182569	0.03672195	0.04161821	0.0138487145938098	0.00979252	2	0.00979252	-0.0926000740030854	0.156251454003085	22.03317
5.30058	rep2	0.04161821	reference	0.02203317	0.02692943	0.03182569	0.03182569	0.03672195	0.04161821	0.0138487145938098	0.00979252	2	0.00979252	-0.0926000740030854	0.156251454003085	41.61821
5.306928	rep1	0.02080911	reference	0.02080911	0.0258583775	0.030907645	0.030907645	0.0359569125	0.04100618	0.0142814851570994	0.010098535	2	0.010098535	-0.0974064082454259	0.159221698245426	20.80911
5.306928	rep2	0.04100618	reference	0.02080911	0.0258583775	0.030907645	0.030907645	0.0359569125	0.04100618	0.0142814851570994	0.010098535	2	0.010098535	-0.0974064082454259	0.159221698245426	41.00618
5.313276	rep1	0.02019707	reference	0.02019707	0.0249403225	0.029683575	0.029683575	0.0344268275	0.03917008	0.0134159440305202	0.00948650500000001	2	0.009486505	-0.0908538997607449	0.150221049760745	20.19707
5.313276	rep2	0.03917008	reference	0.02019707	0.0249403225	0.029683575	0.029683575	0.0344268275	0.03917008	0.0134159440305202	0.00948650500000001	2	0.009486505	-0.0908538997607449	0.150221049760745	39.17008
5.319624	rep1	0.02019707	reference	0.02019707	0.02524634	0.03029561	0.03029561	0.03534488	0.04039415	0.0142814922281672	0.01009854	2	0.01009854	-0.0980185067764495	0.15860972677645	20.19707
5.319624	rep2	0.04039415	reference	0.02019707	0.02524634	0.03029561	0.03029561	0.03534488	0.04039415	0.0142814922281672	0.01009854	2	0.01009854	-0.0980185067764495	0.15860972677645	40.39415
5.325972	rep1	0.02080911	reference	0.02080911	0.026011385	0.03121366	0.03121366	0.036415935	0.04161821	0.014714255720389	0.01040455	2	0.01040455	-0.100988682487766	0.163416002487766	20.80911
5.325972	rep2	0.04161821	reference	0.02080911	0.026011385	0.03121366	0.03121366	0.036415935	0.04161821	0.014714255720389	0.01040455	2	0.01040455	-0.100988682487766	0.163416002487766	41.61821
5.33232	rep1	0.02080911	reference	0.02080911	0.02555236	0.03029561	0.03029561	0.03503886	0.03978211	0.0134159369594524	0.0094865	2	0.0094865	-0.0902418012297212	0.150833021229721	20.80911
5.33232	rep2	0.03978211	reference	0.02080911	0.02555236	0.03029561	0.03029561	0.03503886	0.03978211	0.0134159369594524	0.0094865	2	0.0094865	-0.0902418012297212	0.150833021229721	39.78211
5.338668	rep1	0.02019707	reference	0.02019707	0.02509333	0.02998959	0.02998959	0.03488585	0.03978211	0.0138487145938098	0.00979252	2	0.00979252	-0.0944361740030854	0.154415354003085	20.19707
5.338668	rep2	0.03978211	reference	0.02019707	0.02509333	0.02998959	0.02998959	0.03488585	0.03978211	0.0138487145938098	0.00979252	2	0.00979252	-0.0944361740030854	0.154415354003085	39.78211
5.345016	rep1	0.02019707	reference	0.02019707	0.024787315	0.02937756	0.02937756	0.033967805	0.03855805	0.0129831734672306	0.00918049	2	0.00918049	-0.0872716255184044	0.146026745518404	20.19707
5.345016	rep2	0.03855805	reference	0.02019707	0.024787315	0.02937756	0.02937756	0.033967805	0.03855805	0.0129831734672306	0.00918049	2	0.00918049	-0.0872716255184044	0.146026745518404	38.55805
5.351364	rep1	0.02080911	reference	0.02080911	0.0258583775	0.030907645	0.030907645	0.0359569125	0.04100618	0.0142814851570994	0.010098535	2	0.010098535	-0.0974064082454259	0.159221698245426	20.80911
5.351364	rep2	0.04100618	reference	0.02080911	0.0258583775	0.030907645	0.030907645	0.0359569125	0.04100618	0.0142814851570994	0.010098535	2	0.010098535	-0.0974064082454259	0.159221698245426	41.00618
5.357712	rep1	0.02080911	reference	0.02080911	0.0258583775	0.030907645	0.030907645	0.0359569125	0.04100618	0.0142814851570994	0.010098535	2	0.010098535	-0.0974064082454259	0.159221698245426	20.80911
5.357712	rep2	0.04100618	reference	0.02080911	0.0258583775	0.030907645	0.030907645	0.0359569125	0.04100618	0.0142814851570994	0.010098535	2	0.010098535	-0.0974064082454259	0.159221698245426	41.00618
5.36406	rep1	0.01958504	reference	0.01958504	0.0247873175	0.029989595	0.029989595	0.0351918725	0.04039415	0.0147142627914568	0.010404555	2	0.010404555	-0.10221281101879	0.16219200101879	19.58504
5.36406	rep2	0.04039415	reference	0.01958504	0.0247873175	0.029989595	0.029989595	0.0351918725	0.04039415	0.0147142627914568	0.010404555	2	0.010404555	-0.10221281101879	0.16219200101879	40.39415
5.370408	rep1	0.02080911	reference	0.02080911	0.0261643925	0.031519675	0.031519675	0.0368749575	0.04223024	0.0151470262836786	0.010710565	2	0.010710565	-0.104570956730107	0.167610306730107	20.80911
5.370408	rep2	0.04223024	reference	0.02080911	0.0261643925	0.031519675	0.031519675	0.0368749575	0.04223024	0.0151470262836786	0.010710565	2	0.010710565	-0.104570956730107	0.167610306730107	42.23024
5.376756	rep1	0.02080911	reference	0.02080911	0.026011385	0.03121366	0.03121366	0.036415935	0.04161821	0.014714255720389	0.01040455	2	0.01040455	-0.100988682487766	0.163416002487766	20.80911
5.376756	rep2	0.04161821	reference	0.02080911	0.026011385	0.03121366	0.03121366	0.036415935	0.04161821	0.014714255720389	0.01040455	2	0.01040455	-0.100988682487766	0.163416002487766	41.61821
5.383104	rep1	0.02080911	reference	0.02080911	0.026011385	0.03121366	0.03121366	0.036415935	0.04161821	0.014714255720389	0.01040455	2	0.01040455	-0.100988682487766	0.163416002487766	20.80911
5.383104	rep2	0.04161821	reference	0.02080911	0.026011385	0.03121366	0.03121366	0.036415935	0.04161821	0.014714255720389	0.01040455	2	0.01040455	-0.100988682487766	0.163416002487766	41.61821
5.389452	rep1	0.02019707	reference	0.02019707	0.0253993475	0.030601625	0.030601625	0.0358039025	0.04100618	0.0147142627914568	0.010404555	2	0.010404555	-0.10160078101879	0.16280403101879	20.19707
5.389452	rep2	0.04100618	reference	0.02019707	0.0253993475	0.030601625	0.030601625	0.0358039025	0.04100618	0.0147142627914568	0.010404555	2	0.010404555	-0.10160078101879	0.16280403101879	41.00618
5.3958	rep1	0.01958504	reference	0.01958504	0.0246343075	0.029683575	0.029683575	0.0347328425	0.03978211	0.0142814851570994	0.010098535	2	0.010098535	-0.0986304782454259	0.157997628245426	19.58504
5.3958	rep2	0.03978211	reference	0.01958504	0.0246343075	0.029683575	0.029683575	0.0347328425	0.03978211	0.0142814851570994	0.010098535	2	0.010098535	-0.0986304782454259	0.157997628245426	39.78211
5.402148	rep1	0.02080911	reference	0.02080911	0.026011385	0.03121366	0.03121366	0.036415935	0.04161821	0.014714255720389	0.01040455	2	0.01040455	-0.100988682487766	0.163416002487766	20.80911
5.402148	rep2	0.04161821	reference	0.02080911	0.026011385	0.03121366	0.03121366	0.036415935	0.04161821	0.014714255720389	0.01040455	2	0.01040455	-0.100988682487766	0.163416002487766	41.61821
5.408496	rep1	0.02142114	reference	0.02142114	0.026623415	0.03182569	0.03182569	0.037027965	0.04223024	0.014714255720389	0.01040455	2	0.01040455	-0.100376652487766	0.164028032487766	21.42114
5.408496	rep2	0.04223024	reference	0.02142114	0.026623415	0.03182569	0.03182569	0.037027965	0.04223024	0.014714255720389	0.01040455	2	0.01040455	-0.100376652487766	0.164028032487766	42.23024
5.414844	rep1	0.02019707	reference	0.02019707	0.0253993475	0.030601625	0.030601625	0.0358039025	0.04100618	0.0147142627914568	0.010404555	2	0.010404555	-0.10160078101879	0.16280403101879	20.19707
5.414844	rep2	0.04100618	reference	0.02019707	0.0253993475	0.030601625	0.030601625	0.0358039025	0.04100618	0.0147142627914568	0.010404555	2	0.010404555	-0.10160078101879	0.16280403101879	41.00618
5.421192	rep1	0.02080911	reference	0.02080911	0.02555236	0.03029561	0.03029561	0.03503886	0.03978211	0.0134159369594524	0.0094865	2	0.0094865	-0.0902418012297212	0.150833021229721	20.80911
5.421192	rep2	0.03978211	reference	0.02080911	0.02555236	0.03029561	0.03029561	0.03503886	0.03978211	0.0134159369594524	0.0094865	2	0.0094865	-0.0902418012297212	0.150833021229721	39.78211
5.42754	rep1	0.02019707	reference	0.02019707	0.02509333	0.02998959	0.02998959	0.03488585	0.03978211	0.0138487145938098	0.00979252	2	0.00979252	-0.0944361740030854	0.154415354003085	20.19707
5.42754	rep2	0.03978211	reference	0.02019707	0.02509333	0.02998959	0.02998959	0.03488585	0.03978211	0.0138487145938098	0.00979252	2	0.00979252	-0.0944361740030854	0.154415354003085	39.78211
5.433888	rep1	0.02142114	reference	0.02142114	0.0269294325	0.032437725	0.032437725	0.0379460175	0.04345431	0.015579803918036	0.011016585	2	0.011016585	-0.107541259503471	0.172416709503471	21.42114
5.433888	rep2	0.04345431	reference	0.02142114	0.0269294325	0.032437725	0.032437725	0.0379460175	0.04345431	0.015579803918036	0.011016585	2	0.011016585	-0.107541259503471	0.172416709503471	43.45431
5.440236	rep1	0.02080911	reference	0.02080911	0.0258583775	0.030907645	0.030907645	0.0359569125	0.04100618	0.0142814851570994	0.010098535	2	0.010098535	-0.0974064082454259	0.159221698245426	20.80911
5.440236	rep2	0.04100618	reference	0.02080911	0.0258583775	0.030907645	0.030907645	0.0359569125	0.04100618	0.0142814851570994	0.010098535	2	0.010098535	-0.0974064082454259	0.159221698245426	41.00618
5.446584	rep1	0.02019707	reference	0.02019707	0.024787315	0.02937756	0.02937756	0.033967805	0.03855805	0.0129831734672306	0.00918049	2	0.00918049	-0.0872716255184044	0.146026745518404	20.19707
5.446584	rep2	0.03855805	reference	0.02019707	0.024787315	0.02937756	0.02937756	0.033967805	0.03855805	0.0129831734672306	0.00918049	2	0.00918049	-0.0872716255184044	0.146026745518404	38.55805
5.452932	rep1	0.01958504	reference	0.01958504	0.0246343075	0.029683575	0.029683575	0.0347328425	0.03978211	0.0142814851570994	0.010098535	2	0.010098535	-0.0986304782454259	0.157997628245426	19.58504
5.452932	rep2	0.03978211	reference	0.01958504	0.0246343075	0.029683575	0.029683575	0.0347328425	0.03978211	0.0142814851570994	0.010098535	2	0.010098535	-0.0986304782454259	0.157997628245426	39.78211
5.45928	rep1	0.02080911	reference	0.02080911	0.0263174025	0.031825695	0.031825695	0.0373339875	0.04284228	0.015579803918036	0.011016585	2	0.011016585	-0.108153289503471	0.171804679503471	20.80911
5.45928	rep2	0.04284228	reference	0.02080911	0.0263174025	0.031825695	0.031825695	0.0373339875	0.04284228	0.015579803918036	0.011016585	2	0.011016585	-0.108153289503471	0.171804679503471	42.84228
5.465628	rep1	0.02080911	reference	0.02080911	0.0263174025	0.031825695	0.031825695	0.0373339875	0.04284228	0.015579803918036	0.011016585	2	0.011016585	-0.108153289503471	0.171804679503471	20.80911
5.465628	rep2	0.04284228	reference	0.02080911	0.0263174025	0.031825695	0.031825695	0.0373339875	0.04284228	0.015579803918036	0.011016585	2	0.011016585	-0.108153289503471	0.171804679503471	42.84228
5.471976	rep1	0.01958504	reference	0.01958504	0.024940325	0.03029561	0.03029561	0.035650895	0.04100618	0.0151470333547464	0.01071057	2	0.01071057	-0.105795085261131	0.166386305261131	19.58504
5.471976	rep2	0.04100618	reference	0.01958504	0.024940325	0.03029561	0.03029561	0.035650895	0.04100618	0.0151470333547464	0.01071057	2	0.01071057	-0.105795085261131	0.166386305261131	41.00618
5.478324	rep1	0.02080911	reference	0.02080911	0.02555236	0.03029561	0.03029561	0.03503886	0.03978211	0.0134159369594524	0.0094865	2	0.0094865	-0.0902418012297212	0.150833021229721	20.80911
5.478324	rep2	0.03978211	reference	0.02080911	0.02555236	0.03029561	0.03029561	0.03503886	0.03978211	0.0134159369594524	0.0094865	2	0.0094865	-0.0902418012297212	0.150833021229721	39.78211
5.484672	rep1	0.01958504	reference	0.01958504	0.0250933325	0.030601625	0.030601625	0.0361099175	0.04161821	0.015579803918036	0.011016585	2	0.011016585	-0.109377359503471	0.170580609503471	19.58504
5.484672	rep2	0.04161821	reference	0.01958504	0.0250933325	0.030601625	0.030601625	0.0361099175	0.04161821	0.015579803918036	0.011016585	2	0.011016585	-0.109377359503471	0.170580609503471	41.61821
5.49102	rep1	0.02142114	reference	0.02142114	0.0264704075	0.031519675	0.031519675	0.0365689425	0.04161821	0.0142814851570994	0.010098535	2	0.010098535	-0.0967943782454259	0.159833728245426	21.42114
5.49102	rep2	0.04161821	reference	0.02142114	0.0264704075	0.031519675	0.031519675	0.0365689425	0.04161821	0.0142814851570994	0.010098535	2	0.010098535	-0.0967943782454259	0.159833728245426	41.61821
5.497368	rep1	0.02142114	reference	0.02142114	0.0260113825	0.030601625	0.030601625	0.0351918675	0.03978211	0.0129831663961628	0.009180485	2	0.009180485	-0.0860474969873807	0.147250746987381	21.42114
5.497368	rep2	0.03978211	reference	0.02142114	0.0260113825	0.030601625	0.030601625	0.0351918675	0.03978211	0.0129831663961628	0.009180485	2	0.009180485	-0.0860474969873807	0.147250746987381	39.78211
5.503716	rep1	0.02080911	reference	0.02080911	0.02555236	0.03029561	0.03029561	0.03503886	0.03978211	0.0134159369594524	0.0094865	2	0.0094865	-0.0902418012297212	0.150833021229721	20.80911
5.503716	rep2	0.03978211	reference	0.02080911	0.02555236	0.03029561	0.03029561	0.03503886	0.03978211	0.0134159369594524	0.0094865	2	0.0094865	-0.0902418012297212	0.150833021229721	39.78211
5.510064	rep1	0.02019707	reference	0.02019707	0.02524634	0.03029561	0.03029561	0.03534488	0.04039415	0.0142814922281672	0.01009854	2	0.01009854	-0.0980185067764495	0.15860972677645	20.19707
5.510064	rep2	0.04039415	reference	0.02019707	0.02524634	0.03029561	0.03029561	0.03534488	0.04039415	0.0142814922281672	0.01009854	2	0.01009854	-0.0980185067764495	0.15860972677645	40.39415
5.516412	rep1	0.02019707	reference	0.02019707	0.0258583725	0.031519675	0.031519675	0.0371809775	0.04284228	0.0160125815523934	0.011322605	2	0.011322605	-0.112347662276835	0.175387012276835	20.19707
5.516412	rep2	0.04284228	reference	0.02019707	0.0258583725	0.031519675	0.031519675	0.0371809775	0.04284228	0.0160125815523934	0.011322605	2	0.011322605	-0.112347662276835	0.175387012276835	42.84228
5.52276	rep1	0.02203317	reference	0.02203317	0.026470405	0.03090764	0.03090764	0.035344875	0.03978211	0.0125503958328732	0.00887447	2	0.00887447	-0.0818531927450402	0.14366847274504	22.03317
5.52276	rep2	0.03978211	reference	0.02203317	0.026470405	0.03090764	0.03090764	0.035344875	0.03978211	0.0125503958328732	0.00887447	2	0.00887447	-0.0818531927450402	0.14366847274504	39.78211
5.529108	rep1	0.02019707	reference	0.02019707	0.02524634	0.03029561	0.03029561	0.03534488	0.04039415	0.0142814922281672	0.01009854	2	0.01009854	-0.0980185067764495	0.15860972677645	20.19707
5.529108	rep2	0.04039415	reference	0.02019707	0.02524634	0.03029561	0.03029561	0.03534488	0.04039415	0.0142814922281672	0.01009854	2	0.01009854	-0.0980185067764495	0.15860972677645	40.39415
5.535456	rep1	0.02080911	reference	0.02080911	0.026011385	0.03121366	0.03121366	0.036415935	0.04161821	0.014714255720389	0.01040455	2	0.01040455	-0.100988682487766	0.163416002487766	20.80911
5.535456	rep2	0.04161821	reference	0.02080911	0.026011385	0.03121366	0.03121366	0.036415935	0.04161821	0.014714255720389	0.01040455	2	0.01040455	-0.100988682487766	0.163416002487766	41.61821
5.541804	rep1	0.02080911	reference	0.02080911	0.0263174025	0.031825695	0.031825695	0.0373339875	0.04284228	0.015579803918036	0.011016585	2	0.011016585	-0.108153289503471	0.171804679503471	20.80911
5.541804	rep2	0.04284228	reference	0.02080911	0.0263174025	0.031825695	0.031825695	0.0373339875	0.04284228	0.015579803918036	0.011016585	2	0.011016585	-0.108153289503471	0.171804679503471	42.84228
5.548152	rep1	0.02080911	reference	0.02080911	0.0253993525	0.029989595	0.029989595	0.0345798375	0.03917008	0.0129831663961628	0.009180485	2	0.009180485	-0.0866595269873807	0.146638716987381	20.80911
5.548152	rep2	0.03917008	reference	0.02080911	0.0253993525	0.029989595	0.029989595	0.0345798375	0.03917008	0.0129831663961628	0.009180485	2	0.009180485	-0.0866595269873807	0.146638716987381	39.17008
5.5545	rep1	0.02142114	reference	0.02142114	0.0261643925	0.030907645	0.030907645	0.0356508975	0.04039415	0.0134159440305202	0.009486505	2	0.009486505	-0.0896298297607449	0.151445119760745	21.42114
5.5545	rep2	0.04039415	reference	0.02142114	0.0261643925	0.030907645	0.030907645	0.0356508975	0.04039415	0.0134159440305202	0.009486505	2	0.009486505	-0.0896298297607449	0.151445119760745	40.39415
5.560848	rep1	0.02080911	reference	0.02080911	0.026011385	0.03121366	0.03121366	0.036415935	0.04161821	0.014714255720389	0.01040455	2	0.01040455	-0.100988682487766	0.163416002487766	20.80911
5.560848	rep2	0.04161821	reference	0.02080911	0.026011385	0.03121366	0.03121366	0.036415935	0.04161821	0.014714255720389	0.01040455	2	0.01040455	-0.100988682487766	0.163416002487766	41.61821
5.567196	rep1	0.02019707	reference	0.02019707	0.025552355	0.03090764	0.03090764	0.036262925	0.04161821	0.0151470333547464	0.01071057	2	0.01071057	-0.105183055261131	0.166998335261131	20.19707
5.567196	rep2	0.04161821	reference	0.02019707	0.025552355	0.03090764	0.03090764	0.036262925	0.04161821	0.0151470333547464	0.01071057	2	0.01071057	-0.105183055261131	0.166998335261131	41.61821
5.573544	rep1	0.02080911	reference	0.02080911	0.0253993525	0.029989595	0.029989595	0.0345798375	0.03917008	0.0129831663961628	0.009180485	2	0.009180485	-0.0866595269873807	0.146638716987381	20.80911
5.573544	rep2	0.03917008	reference	0.02080911	0.0253993525	0.029989595	0.029989595	0.0345798375	0.03917008	0.0129831663961628	0.009180485	2	0.009180485	-0.0866595269873807	0.146638716987381	39.17008
5.579892	rep1	0.02142114	reference	0.02142114	0.0264704075	0.031519675	0.031519675	0.0365689425	0.04161821	0.0142814851570994	0.010098535	2	0.010098535	-0.0967943782454259	0.159833728245426	21.42114
5.579892	rep2	0.04161821	reference	0.02142114	0.0264704075	0.031519675	0.031519675	0.0365689425	0.04161821	0.0142814851570994	0.010098535	2	0.010098535	-0.0967943782454259	0.159833728245426	41.61821
5.58624	rep1	0.02019707	reference	0.02019707	0.025552355	0.03090764	0.03090764	0.036262925	0.04161821	0.0151470333547464	0.01071057	2	0.01071057	-0.105183055261131	0.166998335261131	20.19707
5.58624	rep2	0.04161821	reference	0.02019707	0.025552355	0.03090764	0.03090764	0.036262925	0.04161821	0.0151470333547464	0.01071057	2	0.01071057	-0.105183055261131	0.166998335261131	41.61821
5.592588	rep1	0.02019707	reference	0.02019707	0.0253993475	0.030601625	0.030601625	0.0358039025	0.04100618	0.0147142627914568	0.010404555	2	0.010404555	-0.10160078101879	0.16280403101879	20.19707
5.592588	rep2	0.04100618	reference	0.02019707	0.0253993475	0.030601625	0.030601625	0.0358039025	0.04100618	0.0147142627914568	0.010404555	2	0.010404555	-0.10160078101879	0.16280403101879	41.00618
5.598936	rep1	0.02019707	reference	0.02019707	0.025552355	0.03090764	0.03090764	0.036262925	0.04161821	0.0151470333547464	0.01071057	2	0.01071057	-0.105183055261131	0.166998335261131	20.19707
5.598936	rep2	0.04161821	reference	0.02019707	0.025552355	0.03090764	0.03090764	0.036262925	0.04161821	0.0151470333547464	0.01071057	2	0.01071057	-0.105183055261131	0.166998335261131	41.61821
5.605284	rep1	0.02142114	reference	0.02142114	0.0260113825	0.030601625	0.030601625	0.0351918675	0.03978211	0.0129831663961628	0.009180485	2	0.009180485	-0.0860474969873807	0.147250746987381	21.42114
5.605284	rep2	0.03978211	reference	0.02142114	0.0260113825	0.030601625	0.030601625	0.0351918675	0.03978211	0.0129831663961628	0.009180485	2	0.009180485	-0.0860474969873807	0.147250746987381	39.78211
5.611632	rep1	0.02019707	reference	0.02019707	0.02524634	0.03029561	0.03029561	0.03534488	0.04039415	0.0142814922281672	0.01009854	2	0.01009854	-0.0980185067764495	0.15860972677645	20.19707
5.611632	rep2	0.04039415	reference	0.02019707	0.02524634	0.03029561	0.03029561	0.03534488	0.04039415	0.0142814922281672	0.01009854	2	0.01009854	-0.0980185067764495	0.15860972677645	40.39415
5.61798	rep1	0.02080911	reference	0.02080911	0.02570537	0.03060163	0.03060163	0.03549789	0.04039415	0.0138487145938098	0.00979252	2	0.00979252	-0.0938241340030854	0.155027394003085	20.80911
5.61798	rep2	0.04039415	reference	0.02080911	0.02570537	0.03060163	0.03060163	0.03549789	0.04039415	0.0138487145938098	0.00979252	2	0.00979252	-0.0938241340030854	0.155027394003085	40.39415
5.624328	rep1	0.02080911	reference	0.02080911	0.0258583775	0.030907645	0.030907645	0.0359569125	0.04100618	0.0142814851570994	0.010098535	2	0.010098535	-0.0974064082454259	0.159221698245426	20.80911
5.624328	rep2	0.04100618	reference	0.02080911	0.0258583775	0.030907645	0.030907645	0.0359569125	0.04100618	0.0142814851570994	0.010098535	2	0.010098535	-0.0974064082454259	0.159221698245426	41.00618
5.630676	rep1	0.02019707	reference	0.02019707	0.02524634	0.03029561	0.03029561	0.03534488	0.04039415	0.0142814922281672	0.01009854	2	0.01009854	-0.0980185067764495	0.15860972677645	20.19707
5.630676	rep2	0.04039415	reference	0.02019707	0.02524634	0.03029561	0.03029561	0.03534488	0.04039415	0.0142814922281672	0.01009854	2	0.01009854	-0.0980185067764495	0.15860972677645	40.39415
5.637024	rep1	0.02019707	reference	0.02019707	0.0253993475	0.030601625	0.030601625	0.0358039025	0.04100618	0.0147142627914568	0.010404555	2	0.010404555	-0.10160078101879	0.16280403101879	20.19707
5.637024	rep2	0.04100618	reference	0.02019707	0.0253993475	0.030601625	0.030601625	0.0358039025	0.04100618	0.0147142627914568	0.010404555	2	0.010404555	-0.10160078101879	0.16280403101879	41.00618
5.643372	rep1	0.02019707	reference	0.02019707	0.0257053625	0.031213655	0.031213655	0.0367219475	0.04223024	0.015579803918036	0.011016585	2	0.011016585	-0.108765329503471	0.171192639503471	20.19707
5.643372	rep2	0.04223024	reference	0.02019707	0.0257053625	0.031213655	0.031213655	0.0367219475	0.04223024	0.015579803918036	0.011016585	2	0.011016585	-0.108765329503471	0.171192639503471	42.23024
5.64972	rep1	0.02080911	reference	0.02080911	0.02570537	0.03060163	0.03060163	0.03549789	0.04039415	0.0138487145938098	0.00979252	2	0.00979252	-0.0938241340030854	0.155027394003085	20.80911
5.64972	rep2	0.04039415	reference	0.02080911	0.02570537	0.03060163	0.03060163	0.03549789	0.04039415	0.0138487145938098	0.00979252	2	0.00979252	-0.0938241340030854	0.155027394003085	40.39415
5.656068	rep1	0.02019707	reference	0.02019707	0.02524634	0.03029561	0.03029561	0.03534488	0.04039415	0.0142814922281672	0.01009854	2	0.01009854	-0.0980185067764495	0.15860972677645	20.19707
5.656068	rep2	0.04039415	reference	0.02019707	0.02524634	0.03029561	0.03029561	0.03534488	0.04039415	0.0142814922281672	0.01009854	2	0.01009854	-0.0980185067764495	0.15860972677645	40.39415
5.662416	rep1	0.02019707	reference	0.02019707	0.0257053625	0.031213655	0.031213655	0.0367219475	0.04223024	0.015579803918036	0.011016585	2	0.011016585	-0.108765329503471	0.171192639503471	20.19707
5.662416	rep2	0.04223024	reference	0.02019707	0.0257053625	0.031213655	0.031213655	0.0367219475	0.04223024	0.015579803918036	0.011016585	2	0.011016585	-0.108765329503471	0.171192639503471	42.23024
5.668764	rep1	0.02080911	reference	0.02080911	0.0263174025	0.031825695	0.031825695	0.0373339875	0.04284228	0.015579803918036	0.011016585	2	0.011016585	-0.108153289503471	0.171804679503471	20.80911
5.668764	rep2	0.04284228	reference	0.02080911	0.0263174025	0.031825695	0.031825695	0.0373339875	0.04284228	0.015579803918036	0.011016585	2	0.011016585	-0.108153289503471	0.171804679503471	42.84228
5.675112	rep1	0.02080911	reference	0.02080911	0.026011385	0.03121366	0.03121366	0.036415935	0.04161821	0.014714255720389	0.01040455	2	0.01040455	-0.100988682487766	0.163416002487766	20.80911
5.675112	rep2	0.04161821	reference	0.02080911	0.026011385	0.03121366	0.03121366	0.036415935	0.04161821	0.014714255720389	0.01040455	2	0.01040455	-0.100988682487766	0.163416002487766	41.61821
5.68146	rep1	0.02019707	reference	0.02019707	0.024787315	0.02937756	0.02937756	0.033967805	0.03855805	0.0129831734672306	0.00918049	2	0.00918049	-0.0872716255184044	0.146026745518404	20.19707
5.68146	rep2	0.03855805	reference	0.02019707	0.024787315	0.02937756	0.02937756	0.033967805	0.03855805	0.0129831734672306	0.00918049	2	0.00918049	-0.0872716255184044	0.146026745518404	38.55805
5.687808	rep1	0.02019707	reference	0.02019707	0.02509333	0.02998959	0.02998959	0.03488585	0.03978211	0.0138487145938098	0.00979252	2	0.00979252	-0.0944361740030854	0.154415354003085	20.19707
5.687808	rep2	0.03978211	reference	0.02019707	0.02509333	0.02998959	0.02998959	0.03488585	0.03978211	0.0138487145938098	0.00979252	2	0.00979252	-0.0944361740030854	0.154415354003085	39.78211
5.694156	rep1	0.02080911	reference	0.02080911	0.02647041	0.03213171	0.03213171	0.03779301	0.04345431	0.0160125744813256	0.0113226	2	0.0113226	-0.111735563745812	0.175998983745812	20.80911
5.694156	rep2	0.04345431	reference	0.02080911	0.02647041	0.03213171	0.03213171	0.03779301	0.04345431	0.0160125744813256	0.0113226	2	0.0113226	-0.111735563745812	0.175998983745812	43.45431
5.700504	rep1	0.01958504	reference	0.01958504	0.0250933325	0.030601625	0.030601625	0.0361099175	0.04161821	0.015579803918036	0.011016585	2	0.011016585	-0.109377359503471	0.170580609503471	19.58504
5.700504	rep2	0.04161821	reference	0.01958504	0.0250933325	0.030601625	0.030601625	0.0361099175	0.04161821	0.015579803918036	0.011016585	2	0.011016585	-0.109377359503471	0.170580609503471	41.61821
5.706852	rep1	0.02019707	reference	0.02019707	0.0249403225	0.029683575	0.029683575	0.0344268275	0.03917008	0.0134159440305202	0.00948650500000001	2	0.009486505	-0.0908538997607449	0.150221049760745	20.19707
5.706852	rep2	0.03917008	reference	0.02019707	0.0249403225	0.029683575	0.029683575	0.0344268275	0.03917008	0.0134159440305202	0.00948650500000001	2	0.009486505	-0.0908538997607449	0.150221049760745	39.17008
5.7132	rep1	0.02080911	reference	0.02080911	0.02570537	0.03060163	0.03060163	0.03549789	0.04039415	0.0138487145938098	0.00979252	2	0.00979252	-0.0938241340030854	0.155027394003085	20.80911
5.7132	rep2	0.04039415	reference	0.02080911	0.02570537	0.03060163	0.03060163	0.03549789	0.04039415	0.0138487145938098	0.00979252	2	0.00979252	-0.0938241340030854	0.155027394003085	40.39415
5.719548	rep1	0.02203317	reference	0.02203317	0.02692943	0.03182569	0.03182569	0.03672195	0.04161821	0.0138487145938098	0.00979252	2	0.00979252	-0.0926000740030854	0.156251454003085	22.03317
5.719548	rep2	0.04161821	reference	0.02203317	0.02692943	0.03182569	0.03182569	0.03672195	0.04161821	0.0138487145938098	0.00979252	2	0.00979252	-0.0926000740030854	0.156251454003085	41.61821
5.725896	rep1	0.02019707	reference	0.02019707	0.02509333	0.02998959	0.02998959	0.03488585	0.03978211	0.0138487145938098	0.00979252	2	0.00979252	-0.0944361740030854	0.154415354003085	20.19707
5.725896	rep2	0.03978211	reference	0.02019707	0.02509333	0.02998959	0.02998959	0.03488585	0.03978211	0.0138487145938098	0.00979252	2	0.00979252	-0.0944361740030854	0.154415354003085	39.78211
5.732244	rep1	0.02019707	reference	0.02019707	0.0246343075	0.029071545	0.029071545	0.0335087825	0.03794602	0.012550402903941	0.008874475	2	0.008874475	-0.0836893512760639	0.141832441276064	20.19707
5.732244	rep2	0.03794602	reference	0.02019707	0.0246343075	0.029071545	0.029071545	0.0335087825	0.03794602	0.012550402903941	0.008874475	2	0.008874475	-0.0836893512760639	0.141832441276064	37.94602
5.738592	rep1	0.01958504	reference	0.01958504	0.024175285	0.02876553	0.02876553	0.033355775	0.03794602	0.0129831734672306	0.00918049	2	0.00918049	-0.0878836555184044	0.145414715518404	19.58504
5.738592	rep2	0.03794602	reference	0.01958504	0.024175285	0.02876553	0.02876553	0.033355775	0.03794602	0.0129831734672306	0.00918049	2	0.00918049	-0.0878836555184044	0.145414715518404	37.94602
5.74494	rep1	0.02019707	reference	0.02019707	0.0258583725	0.031519675	0.031519675	0.0371809775	0.04284228	0.0160125815523934	0.011322605	2	0.011322605	-0.112347662276835	0.175387012276835	20.19707
5.74494	rep2	0.04284228	reference	0.02019707	0.0258583725	0.031519675	0.031519675	0.0371809775	0.04284228	0.0160125815523934	0.011322605	2	0.011322605	-0.112347662276835	0.175387012276835	42.84228
5.751288	rep1	0.02019707	reference	0.02019707	0.0253993475	0.030601625	0.030601625	0.0358039025	0.04100618	0.0147142627914568	0.010404555	2	0.010404555	-0.10160078101879	0.16280403101879	20.19707
5.751288	rep2	0.04100618	reference	0.02019707	0.0253993475	0.030601625	0.030601625	0.0358039025	0.04100618	0.0147142627914568	0.010404555	2	0.010404555	-0.10160078101879	0.16280403101879	41.00618
5.757636	rep1	0.02080911	reference	0.02080911	0.0253993525	0.029989595	0.029989595	0.0345798375	0.03917008	0.0129831663961628	0.009180485	2	0.009180485	-0.0866595269873807	0.146638716987381	20.80911
5.757636	rep2	0.03917008	reference	0.02080911	0.0253993525	0.029989595	0.029989595	0.0345798375	0.03917008	0.0129831663961628	0.009180485	2	0.009180485	-0.0866595269873807	0.146638716987381	39.17008
5.763984	rep1	0.02142114	reference	0.02142114	0.0260113825	0.030601625	0.030601625	0.0351918675	0.03978211	0.0129831663961628	0.009180485	2	0.009180485	-0.0860474969873807	0.147250746987381	21.42114
5.763984	rep2	0.03978211	reference	0.02142114	0.0260113825	0.030601625	0.030601625	0.0351918675	0.03978211	0.0129831663961628	0.009180485	2	0.009180485	-0.0860474969873807	0.147250746987381	39.78211
5.770332	rep1	0.02019707	reference	0.02019707	0.0257053625	0.031213655	0.031213655	0.0367219475	0.04223024	0.015579803918036	0.011016585	2	0.011016585	-0.108765329503471	0.171192639503471	20.19707
5.770332	rep2	0.04223024	reference	0.02019707	0.0257053625	0.031213655	0.031213655	0.0367219475	0.04223024	0.015579803918036	0.011016585	2	0.011016585	-0.108765329503471	0.171192639503471	42.23024
5.77668	rep1	0.02019707	reference	0.02019707	0.0253993475	0.030601625	0.030601625	0.0358039025	0.04100618	0.0147142627914568	0.010404555	2	0.010404555	-0.10160078101879	0.16280403101879	20.19707
5.77668	rep2	0.04100618	reference	0.02019707	0.0253993475	0.030601625	0.030601625	0.0358039025	0.04100618	0.0147142627914568	0.010404555	2	0.010404555	-0.10160078101879	0.16280403101879	41.00618
5.783028	rep1	0.02080911	reference	0.02080911	0.02555236	0.03029561	0.03029561	0.03503886	0.03978211	0.0134159369594524	0.0094865	2	0.0094865	-0.0902418012297212	0.150833021229721	20.80911
5.783028	rep2	0.03978211	reference	0.02080911	0.02555236	0.03029561	0.03029561	0.03503886	0.03978211	0.0134159369594524	0.0094865	2	0.0094865	-0.0902418012297212	0.150833021229721	39.78211
5.789376	rep1	0.01958504	reference	0.01958504	0.0244813	0.02937756	0.02937756	0.03427382	0.03917008	0.0138487145938098	0.00979252	2	0.00979252	-0.0950482040030854	0.153803324003085	19.58504
5.789376	rep2	0.03917008	reference	0.01958504	0.0244813	0.02937756	0.02937756	0.03427382	0.03917008	0.0138487145938098	0.00979252	2	0.00979252	-0.0950482040030854	0.153803324003085	39.17008
5.795724	rep1	0.01958504	reference	0.01958504	0.0250933325	0.030601625	0.030601625	0.0361099175	0.04161821	0.015579803918036	0.011016585	2	0.011016585	-0.109377359503471	0.170580609503471	19.58504
5.795724	rep2	0.04161821	reference	0.01958504	0.0250933325	0.030601625	0.030601625	0.0361099175	0.04161821	0.015579803918036	0.011016585	2	0.011016585	-0.109377359503471	0.170580609503471	41.61821
5.802072	rep1	0.01958504	reference	0.01958504	0.0250933325	0.030601625	0.030601625	0.0361099175	0.04161821	0.015579803918036	0.011016585	2	0.011016585	-0.109377359503471	0.170580609503471	19.58504
5.802072	rep2	0.04161821	reference	0.01958504	0.0250933325	0.030601625	0.030601625	0.0361099175	0.04161821	0.015579803918036	0.011016585	2	0.011016585	-0.109377359503471	0.170580609503471	41.61821
5.80842	rep1	0.02080911	reference	0.02080911	0.02555236	0.03029561	0.03029561	0.03503886	0.03978211	0.0134159369594524	0.0094865	2	0.0094865	-0.0902418012297212	0.150833021229721	20.80911
5.80842	rep2	0.03978211	reference	0.02080911	0.02555236	0.03029561	0.03029561	0.03503886	0.03978211	0.0134159369594524	0.0094865	2	0.0094865	-0.0902418012297212	0.150833021229721	39.78211
5.814768	rep1	0.02080911	reference	0.02080911	0.02555236	0.03029561	0.03029561	0.03503886	0.03978211	0.0134159369594524	0.0094865	2	0.0094865	-0.0902418012297212	0.150833021229721	20.80911
5.814768	rep2	0.03978211	reference	0.02080911	0.02555236	0.03029561	0.03029561	0.03503886	0.03978211	0.0134159369594524	0.0094865	2	0.0094865	-0.0902418012297212	0.150833021229721	39.78211
5.821116	rep1	0.02019707	reference	0.02019707	0.0257053625	0.031213655	0.031213655	0.0367219475	0.04223024	0.015579803918036	0.011016585	2	0.011016585	-0.108765329503471	0.171192639503471	20.19707
5.821116	rep2	0.04223024	reference	0.02019707	0.0257053625	0.031213655	0.031213655	0.0367219475	0.04223024	0.015579803918036	0.011016585	2	0.011016585	-0.108765329503471	0.171192639503471	42.23024
5.827464	rep1	0.01958504	reference	0.01958504	0.0247873175	0.029989595	0.029989595	0.0351918725	0.04039415	0.0147142627914568	0.010404555	2	0.010404555	-0.10221281101879	0.16219200101879	19.58504
5.827464	rep2	0.04039415	reference	0.01958504	0.0247873175	0.029989595	0.029989595	0.0351918725	0.04039415	0.0147142627914568	0.010404555	2	0.010404555	-0.10221281101879	0.16219200101879	40.39415
5.833812	rep1	0.02080911	reference	0.02080911	0.025246345	0.02968358	0.02968358	0.034120815	0.03855805	0.0125503958328732	0.00887447	2	0.00887447	-0.0830772527450403	0.14244441274504	20.80911
5.833812	rep2	0.03855805	reference	0.02080911	0.025246345	0.02968358	0.02968358	0.034120815	0.03855805	0.0125503958328732	0.00887447	2	0.00887447	-0.0830772527450403	0.14244441274504	38.55805
5.84016	rep1	0.02142114	reference	0.02142114	0.0263174	0.03121366	0.03121366	0.03610992	0.04100618	0.0138487145938098	0.00979252	2	0.00979252	-0.0932121040030854	0.155639424003085	21.42114
5.84016	rep2	0.04100618	reference	0.02142114	0.0263174	0.03121366	0.03121366	0.03610992	0.04100618	0.0138487145938098	0.00979252	2	0.00979252	-0.0932121040030854	0.155639424003085	41.00618
5.846508	rep1	0.02080911	reference	0.02080911	0.026011385	0.03121366	0.03121366	0.036415935	0.04161821	0.014714255720389	0.01040455	2	0.01040455	-0.100988682487766	0.163416002487766	20.80911
5.846508	rep2	0.04161821	reference	0.02080911	0.026011385	0.03121366	0.03121366	0.036415935	0.04161821	0.014714255720389	0.01040455	2	0.01040455	-0.100988682487766	0.163416002487766	41.61821
5.852856	rep1	0.02019707	reference	0.02019707	0.025552355	0.03090764	0.03090764	0.036262925	0.04161821	0.0151470333547464	0.01071057	2	0.01071057	-0.105183055261131	0.166998335261131	20.19707
5.852856	rep2	0.04161821	reference	0.02019707	0.025552355	0.03090764	0.03090764	0.036262925	0.04161821	0.0151470333547464	0.01071057	2	0.01071057	-0.105183055261131	0.166998335261131	41.61821
5.859204	rep1	0.02019707	reference	0.02019707	0.0253993475	0.030601625	0.030601625	0.0358039025	0.04100618	0.0147142627914568	0.010404555	2	0.010404555	-0.10160078101879	0.16280403101879	20.19707
5.859204	rep2	0.04100618	reference	0.02019707	0.0253993475	0.030601625	0.030601625	0.0358039025	0.04100618	0.0147142627914568	0.010404555	2	0.010404555	-0.10160078101879	0.16280403101879	41.00618
5.865552	rep1	0.02019707	reference	0.02019707	0.0253993475	0.030601625	0.030601625	0.0358039025	0.04100618	0.0147142627914568	0.010404555	2	0.010404555	-0.10160078101879	0.16280403101879	20.19707
5.865552	rep2	0.04100618	reference	0.02019707	0.0253993475	0.030601625	0.030601625	0.0358039025	0.04100618	0.0147142627914568	0.010404555	2	0.010404555	-0.10160078101879	0.16280403101879	41.00618
5.8719	rep1	0.02019707	reference	0.02019707	0.0253993475	0.030601625	0.030601625	0.0358039025	0.04100618	0.0147142627914568	0.010404555	2	0.010404555	-0.10160078101879	0.16280403101879	20.19707
5.8719	rep2	0.04100618	reference	0.02019707	0.0253993475	0.030601625	0.030601625	0.0358039025	0.04100618	0.0147142627914568	0.010404555	2	0.010404555	-0.10160078101879	0.16280403101879	41.00618
5.878248	rep1	0.02019707	reference	0.02019707	0.0253993475	0.030601625	0.030601625	0.0358039025	0.04100618	0.0147142627914568	0.010404555	2	0.010404555	-0.10160078101879	0.16280403101879	20.19707
5.878248	rep2	0.04100618	reference	0.02019707	0.0253993475	0.030601625	0.030601625	0.0358039025	0.04100618	0.0147142627914568	0.010404555	2	0.010404555	-0.10160078101879	0.16280403101879	41.00618
5.884596	rep1	0.01897301	reference	0.01897301	0.0247873175	0.030601625	0.030601625	0.0364159325	0.04223024	0.0164453450446152	0.011628615	2	0.011628615	-0.117153937988152	0.178357187988152	18.97301
5.884596	rep2	0.04223024	reference	0.01897301	0.0247873175	0.030601625	0.030601625	0.0364159325	0.04223024	0.0164453450446152	0.011628615	2	0.011628615	-0.117153937988152	0.178357187988152	42.23024
5.890944	rep1	0.01897301	reference	0.01897301	0.0240222775	0.029071545	0.029071545	0.0341208125	0.03917008	0.0142814851570994	0.010098535	2	0.010098535	-0.0992425082454259	0.157385598245426	18.97301
5.890944	rep2	0.03917008	reference	0.01897301	0.0240222775	0.029071545	0.029071545	0.0341208125	0.03917008	0.0142814851570994	0.010098535	2	0.010098535	-0.0992425082454259	0.157385598245426	39.17008
5.897292	rep1	0.02019707	reference	0.02019707	0.02524634	0.03029561	0.03029561	0.03534488	0.04039415	0.0142814922281672	0.01009854	2	0.01009854	-0.0980185067764495	0.15860972677645	20.19707
5.897292	rep2	0.04039415	reference	0.02019707	0.02524634	0.03029561	0.03029561	0.03534488	0.04039415	0.0142814922281672	0.01009854	2	0.01009854	-0.0980185067764495	0.15860972677645	40.39415
5.90364	rep1	0.02080911	reference	0.02080911	0.0258583775	0.030907645	0.030907645	0.0359569125	0.04100618	0.0142814851570994	0.010098535	2	0.010098535	-0.0974064082454259	0.159221698245426	20.80911
5.90364	rep2	0.04100618	reference	0.02080911	0.0258583775	0.030907645	0.030907645	0.0359569125	0.04100618	0.0142814851570994	0.010098535	2	0.010098535	-0.0974064082454259	0.159221698245426	41.00618
5.909988	rep1	0.01897301	reference	0.01897301	0.024175285	0.02937756	0.02937756	0.034579835	0.03978211	0.014714255720389	0.01040455	2	0.01040455	-0.102824782487766	0.161579902487766	18.97301
5.909988	rep2	0.03978211	reference	0.01897301	0.024175285	0.02937756	0.02937756	0.034579835	0.03978211	0.014714255720389	0.01040455	2	0.01040455	-0.102824782487766	0.161579902487766	39.78211
5.916336	rep1	0.01958504	reference	0.01958504	0.024940325	0.03029561	0.03029561	0.035650895	0.04100618	0.0151470333547464	0.01071057	2	0.01071057	-0.105795085261131	0.166386305261131	19.58504
5.916336	rep2	0.04100618	reference	0.01958504	0.024940325	0.03029561	0.03029561	0.035650895	0.04100618	0.0151470333547464	0.01071057	2	0.01071057	-0.105795085261131	0.166386305261131	41.00618
5.922684	rep1	0.01958504	reference	0.01958504	0.024940325	0.03029561	0.03029561	0.035650895	0.04100618	0.0151470333547464	0.01071057	2	0.01071057	-0.105795085261131	0.166386305261131	19.58504
5.922684	rep2	0.04100618	reference	0.01958504	0.024940325	0.03029561	0.03029561	0.035650895	0.04100618	0.0151470333547464	0.01071057	2	0.01071057	-0.105795085261131	0.166386305261131	41.00618
5.929032	rep1	0.02019707	reference	0.02019707	0.0257053625	0.031213655	0.031213655	0.0367219475	0.04223024	0.015579803918036	0.011016585	2	0.011016585	-0.108765329503471	0.171192639503471	20.19707
5.929032	rep2	0.04223024	reference	0.02019707	0.0257053625	0.031213655	0.031213655	0.0367219475	0.04223024	0.015579803918036	0.011016585	2	0.011016585	-0.108765329503471	0.171192639503471	42.23024
5.93538	rep1	0.02080911	reference	0.02080911	0.026011385	0.03121366	0.03121366	0.036415935	0.04161821	0.014714255720389	0.01040455	2	0.01040455	-0.100988682487766	0.163416002487766	20.80911
5.93538	rep2	0.04161821	reference	0.02080911	0.026011385	0.03121366	0.03121366	0.036415935	0.04161821	0.014714255720389	0.01040455	2	0.01040455	-0.100988682487766	0.163416002487766	41.61821
5.941728	rep1	0.02019707	reference	0.02019707	0.024787315	0.02937756	0.02937756	0.033967805	0.03855805	0.0129831734672306	0.00918049	2	0.00918049	-0.0872716255184044	0.146026745518404	20.19707
5.941728	rep2	0.03855805	reference	0.02019707	0.024787315	0.02937756	0.02937756	0.033967805	0.03855805	0.0129831734672306	0.00918049	2	0.00918049	-0.0872716255184044	0.146026745518404	38.55805
5.948076	rep1	0.02080911	reference	0.02080911	0.02555236	0.03029561	0.03029561	0.03503886	0.03978211	0.0134159369594524	0.0094865	2	0.0094865	-0.0902418012297212	0.150833021229721	20.80911
5.948076	rep2	0.03978211	reference	0.02080911	0.02555236	0.03029561	0.03029561	0.03503886	0.03978211	0.0134159369594524	0.0094865	2	0.0094865	-0.0902418012297212	0.150833021229721	39.78211
5.954424	rep1	0.02019707	reference	0.02019707	0.02601138	0.03182569	0.03182569	0.03764	0.04345431	0.016445352115683	0.01162862	2	0.01162862	-0.115929936519176	0.179581316519176	20.19707
5.954424	rep2	0.04345431	reference	0.02019707	0.02601138	0.03182569	0.03182569	0.03764	0.04345431	0.016445352115683	0.01162862	2	0.01162862	-0.115929936519176	0.179581316519176	43.45431
5.960772	rep1	0.01958504	reference	0.01958504	0.0250933325	0.030601625	0.030601625	0.0361099175	0.04161821	0.015579803918036	0.011016585	2	0.011016585	-0.109377359503471	0.170580609503471	19.58504
5.960772	rep2	0.04161821	reference	0.01958504	0.0250933325	0.030601625	0.030601625	0.0361099175	0.04161821	0.015579803918036	0.011016585	2	0.011016585	-0.109377359503471	0.170580609503471	41.61821
5.96712	rep1	0.02019707	reference	0.02019707	0.024787315	0.02937756	0.02937756	0.033967805	0.03855805	0.0129831734672306	0.00918049	2	0.00918049	-0.0872716255184044	0.146026745518404	20.19707
5.96712	rep2	0.03855805	reference	0.02019707	0.024787315	0.02937756	0.02937756	0.033967805	0.03855805	0.0129831734672306	0.00918049	2	0.00918049	-0.0872716255184044	0.146026745518404	38.55805
5.973468	rep1	0.02080911	reference	0.02080911	0.0258583775	0.030907645	0.030907645	0.0359569125	0.04100618	0.0142814851570994	0.010098535	2	0.010098535	-0.0974064082454259	0.159221698245426	20.80911
5.973468	rep2	0.04100618	reference	0.02080911	0.0258583775	0.030907645	0.030907645	0.0359569125	0.04100618	0.0142814851570994	0.010098535	2	0.010098535	-0.0974064082454259	0.159221698245426	41.00618
5.979816	rep1	0.02080911	reference	0.02080911	0.0263174025	0.031825695	0.031825695	0.0373339875	0.04284228	0.015579803918036	0.011016585	2	0.011016585	-0.108153289503471	0.171804679503471	20.80911
5.979816	rep2	0.04284228	reference	0.02080911	0.0263174025	0.031825695	0.031825695	0.0373339875	0.04284228	0.015579803918036	0.011016585	2	0.011016585	-0.108153289503471	0.171804679503471	42.84228
5.986164	rep1	0.01958504	reference	0.01958504	0.0250933325	0.030601625	0.030601625	0.0361099175	0.04161821	0.015579803918036	0.011016585	2	0.011016585	-0.109377359503471	0.170580609503471	19.58504
5.986164	rep2	0.04161821	reference	0.01958504	0.0250933325	0.030601625	0.030601625	0.0361099175	0.04161821	0.015579803918036	0.011016585	2	0.011016585	-0.109377359503471	0.170580609503471	41.61821
5.992512	rep1	0.01958504	reference	0.01958504	0.0244813	0.02937756	0.02937756	0.03427382	0.03917008	0.0138487145938098	0.00979252	2	0.00979252	-0.0950482040030854	0.153803324003085	19.58504
5.992512	rep2	0.03917008	reference	0.01958504	0.0244813	0.02937756	0.02937756	0.03427382	0.03917008	0.0138487145938098	0.00979252	2	0.00979252	-0.0950482040030854	0.153803324003085	39.17008
5.99886	rep1	0.02019707	reference	0.02019707	0.0249403225	0.029683575	0.029683575	0.0344268275	0.03917008	0.0134159440305202	0.00948650500000001	2	0.009486505	-0.0908538997607449	0.150221049760745	20.19707
5.99886	rep2	0.03917008	reference	0.02019707	0.0249403225	0.029683575	0.029683575	0.0344268275	0.03917008	0.0134159440305202	0.00948650500000001	2	0.009486505	-0.0908538997607449	0.150221049760745	39.17008
6.005208	rep1	0.02080911	reference	0.02080911	0.026011385	0.03121366	0.03121366	0.036415935	0.04161821	0.014714255720389	0.01040455	2	0.01040455	-0.100988682487766	0.163416002487766	20.80911
6.005208	rep2	0.04161821	reference	0.02080911	0.026011385	0.03121366	0.03121366	0.036415935	0.04161821	0.014714255720389	0.01040455	2	0.01040455	-0.100988682487766	0.163416002487766	41.61821
6.011556	rep1	0.02019707	reference	0.02019707	0.025552355	0.03090764	0.03090764	0.036262925	0.04161821	0.0151470333547464	0.01071057	2	0.01071057	-0.105183055261131	0.166998335261131	20.19707
6.011556	rep2	0.04161821	reference	0.02019707	0.025552355	0.03090764	0.03090764	0.036262925	0.04161821	0.0151470333547464	0.01071057	2	0.01071057	-0.105183055261131	0.166998335261131	41.61821
6.017904	rep1	0.02080911	reference	0.02080911	0.0261643925	0.031519675	0.031519675	0.0368749575	0.04223024	0.0151470262836786	0.010710565	2	0.010710565	-0.104570956730107	0.167610306730107	20.80911
6.017904	rep2	0.04223024	reference	0.02080911	0.0261643925	0.031519675	0.031519675	0.0368749575	0.04223024	0.0151470262836786	0.010710565	2	0.010710565	-0.104570956730107	0.167610306730107	42.23024
6.024252	rep1	0.02142114	reference	0.02142114	0.0269294325	0.032437725	0.032437725	0.0379460175	0.04345431	0.015579803918036	0.011016585	2	0.011016585	-0.107541259503471	0.172416709503471	21.42114
6.024252	rep2	0.04345431	532nm_light_pulse	0.02142114	0.0269294325	0.032437725	0.032437725	0.0379460175	0.04345431	0.015579803918036	0.011016585	2	0.011016585	-0.107541259503471	0.172416709503471	43.45431
6.0306	rep1	0.02142114	reference	0.02142114	0.027541465	0.03366179	0.03366179	0.039782115	0.04590244	0.0173108932422622	0.01224065	2	0.01224065	-0.121870415003857	0.189193995003857	21.42114
6.0306	rep2	0.04590244	532nm_light_pulse	0.02142114	0.027541465	0.03366179	0.03366179	0.039782115	0.04590244	0.0173108932422622	0.01224065	2	0.01224065	-0.121870415003857	0.189193995003857	45.90244
6.036948	rep1	0.02080911	reference	0.02080911	0.02723545	0.03366179	0.03366179	0.04008813	0.04651447	0.0181764343688414	0.01285268	2	0.01285268	-0.129646993488538	0.196970573488538	20.80911
6.036948	rep2	0.04651447	532nm_light_pulse	0.02080911	0.02723545	0.03366179	0.03366179	0.04008813	0.04651447	0.0181764343688414	0.01285268	2	0.01285268	-0.129646993488538	0.196970573488538	46.51447
6.043296	rep1	0.02142114	reference	0.02142114	0.0269294325	0.032437725	0.032437725	0.0379460175	0.04345431	0.015579803918036	0.011016585	2	0.011016585	-0.107541259503471	0.172416709503471	21.42114
6.043296	rep2	0.04345431	532nm_light_pulse	0.02142114	0.0269294325	0.032437725	0.032437725	0.0379460175	0.04345431	0.015579803918036	0.011016585	2	0.011016585	-0.107541259503471	0.172416709503471	43.45431
6.049644	rep1	0.02019707	reference	0.02019707	0.0258583725	0.031519675	0.031519675	0.0371809775	0.04284228	0.0160125815523934	0.011322605	2	0.011322605	-0.112347662276835	0.175387012276835	20.19707
6.049644	rep2	0.04284228	532nm_light_pulse	0.02019707	0.0258583725	0.031519675	0.031519675	0.0371809775	0.04284228	0.0160125815523934	0.011322605	2	0.011322605	-0.112347662276835	0.175387012276835	42.84228
6.055992	rep1	0.02019707	reference	0.02019707	0.0261643875	0.032131705	0.032131705	0.0380990225	0.04406634	0.0168781226789726	0.011934635	2	0.011934635	-0.119512210761516	0.183775620761516	20.19707
6.055992	rep2	0.04406634	532nm_light_pulse	0.02019707	0.0261643875	0.032131705	0.032131705	0.0380990225	0.04406634	0.0168781226789726	0.011934635	2	0.011934635	-0.119512210761516	0.183775620761516	44.06634
6.06234	rep1	0.02142114	reference	0.02142114	0.0273884575	0.033355775	0.033355775	0.0393230925	0.04529041	0.0168781226789726	0.011934635	2	0.011934635	-0.118288140761516	0.184999690761516	21.42114
6.06234	rep2	0.04529041	532nm_light_pulse	0.02142114	0.0273884575	0.033355775	0.033355775	0.0393230925	0.04529041	0.0168781226789726	0.011934635	2	0.011934635	-0.118288140761516	0.184999690761516	45.29041
6.068688	rep1	0.02203317	reference	0.02203317	0.0275414625	0.033049755	0.033049755	0.0385580475	0.04406634	0.015579803918036	0.011016585	2	0.011016585	-0.106929229503471	0.173028739503471	22.03317
6.068688	rep2	0.04406634	532nm_light_pulse	0.02203317	0.0275414625	0.033049755	0.033049755	0.0385580475	0.04406634	0.015579803918036	0.011016585	2	0.011016585	-0.106929229503471	0.173028739503471	44.06634
6.075036	rep1	0.02203317	reference	0.02203317	0.027388455	0.03274374	0.03274374	0.038099025	0.04345431	0.0151470333547464	0.01071057	2	0.01071057	-0.103346955261131	0.168834435261131	22.03317
6.075036	rep2	0.04345431	532nm_light_pulse	0.02203317	0.027388455	0.03274374	0.03274374	0.038099025	0.04345431	0.0151470333547464	0.01071057	2	0.01071057	-0.103346955261131	0.168834435261131	43.45431
6.081384	rep1	0.02142114	reference	0.02142114	0.02708244	0.03274374	0.03274374	0.03840504	0.04406634	0.0160125744813256	0.0113226	2	0.0113226	-0.111123533745812	0.176611013745812	21.42114
6.081384	rep2	0.04406634	532nm_light_pulse	0.02142114	0.02708244	0.03274374	0.03274374	0.03840504	0.04406634	0.0160125744813256	0.0113226	2	0.0113226	-0.111123533745812	0.176611013745812	44.06634
6.087732	rep1	0.02142114	reference	0.02142114	0.02708244	0.03274374	0.03274374	0.03840504	0.04406634	0.0160125744813256	0.0113226	2	0.0113226	-0.111123533745812	0.176611013745812	21.42114
6.087732	rep2	0.04406634	532nm_light_pulse	0.02142114	0.02708244	0.03274374	0.03274374	0.03840504	0.04406634	0.0160125744813256	0.0113226	2	0.0113226	-0.111123533745812	0.176611013745812	44.06634
6.09408	rep1	0.02080911	reference	0.02080911	0.026011385	0.03121366	0.03121366	0.036415935	0.04161821	0.014714255720389	0.01040455	2	0.01040455	-0.100988682487766	0.163416002487766	20.80911
6.09408	rep2	0.04161821	532nm_light_pulse	0.02080911	0.026011385	0.03121366	0.03121366	0.036415935	0.04161821	0.014714255720389	0.01040455	2	0.01040455	-0.100988682487766	0.163416002487766	41.61821
6.100428	rep1	0.02203317	reference	0.02203317	0.027388455	0.03274374	0.03274374	0.038099025	0.04345431	0.0151470333547464	0.01071057	2	0.01071057	-0.103346955261131	0.168834435261131	22.03317
6.100428	rep2	0.04345431	532nm_light_pulse	0.02203317	0.027388455	0.03274374	0.03274374	0.038099025	0.04345431	0.0151470333547464	0.01071057	2	0.01071057	-0.103346955261131	0.168834435261131	43.45431
6.106776	rep1	0.02080911	reference	0.02080911	0.02647041	0.03213171	0.03213171	0.03779301	0.04345431	0.0160125744813256	0.0113226	2	0.0113226	-0.111735563745812	0.175998983745812	20.80911
6.106776	rep2	0.04345431	532nm_light_pulse	0.02080911	0.02647041	0.03213171	0.03213171	0.03779301	0.04345431	0.0160125744813256	0.0113226	2	0.0113226	-0.111735563745812	0.175998983745812	43.45431
6.113124	rep1	0.02019707	reference	0.02019707	0.02601138	0.03182569	0.03182569	0.03764	0.04345431	0.016445352115683	0.01162862	2	0.01162862	-0.115929936519176	0.179581316519176	20.19707
6.113124	rep2	0.04345431	532nm_light_pulse	0.02019707	0.02601138	0.03182569	0.03182569	0.03764	0.04345431	0.016445352115683	0.01162862	2	0.01162862	-0.115929936519176	0.179581316519176	43.45431
6.119472	rep1	0.02142114	reference	0.02142114	0.0269294325	0.032437725	0.032437725	0.0379460175	0.04345431	0.015579803918036	0.011016585	2	0.011016585	-0.107541259503471	0.172416709503471	21.42114
6.119472	rep2	0.04345431	532nm_light_pulse	0.02142114	0.0269294325	0.032437725	0.032437725	0.0379460175	0.04345431	0.015579803918036	0.011016585	2	0.011016585	-0.107541259503471	0.172416709503471	43.45431
6.12582	rep1	0.02203317	reference	0.02203317	0.027388455	0.03274374	0.03274374	0.038099025	0.04345431	0.0151470333547464	0.01071057	2	0.01071057	-0.103346955261131	0.168834435261131	22.03317
6.12582	rep2	0.04345431	532nm_light_pulse	0.02203317	0.027388455	0.03274374	0.03274374	0.038099025	0.04345431	0.0151470333547464	0.01071057	2	0.01071057	-0.103346955261131	0.168834435261131	43.45431
6.132168	rep1	0.02142114	reference	0.02142114	0.0269294325	0.032437725	0.032437725	0.0379460175	0.04345431	0.015579803918036	0.011016585	2	0.011016585	-0.107541259503471	0.172416709503471	21.42114
6.132168	rep2	0.04345431	532nm_light_pulse	0.02142114	0.0269294325	0.032437725	0.032437725	0.0379460175	0.04345431	0.015579803918036	0.011016585	2	0.011016585	-0.107541259503471	0.172416709503471	43.45431
6.138516	rep1	0.02080911	reference	0.02080911	0.0267764275	0.032743745	0.032743745	0.0387110625	0.04467838	0.0168781226789726	0.011934635	2	0.011934635	-0.118900170761516	0.184387660761516	20.80911
6.138516	rep2	0.04467838	532nm_light_pulse	0.02080911	0.0267764275	0.032743745	0.032743745	0.0387110625	0.04467838	0.0168781226789726	0.011934635	2	0.011934635	-0.118900170761516	0.184387660761516	44.67838
6.144864	rep1	0.02142114	reference	0.02142114	0.02723545	0.03304976	0.03304976	0.03886407	0.04467838	0.016445352115683	0.01162862	2	0.01162862	-0.114705866519176	0.180805386519176	21.42114
6.144864	rep2	0.04467838	532nm_light_pulse	0.02142114	0.02723545	0.03304976	0.03304976	0.03886407	0.04467838	0.016445352115683	0.01162862	2	0.01162862	-0.114705866519176	0.180805386519176	44.67838
6.151212	rep1	0.02080911	reference	0.02080911	0.0263174025	0.031825695	0.031825695	0.0373339875	0.04284228	0.015579803918036	0.011016585	2	0.011016585	-0.108153289503471	0.171804679503471	20.80911
6.151212	rep2	0.04284228	532nm_light_pulse	0.02080911	0.0263174025	0.031825695	0.031825695	0.0373339875	0.04284228	0.015579803918036	0.011016585	2	0.011016585	-0.108153289503471	0.171804679503471	42.84228
6.15756	rep1	0.02203317	reference	0.02203317	0.0275414625	0.033049755	0.033049755	0.0385580475	0.04406634	0.015579803918036	0.011016585	2	0.011016585	-0.106929229503471	0.173028739503471	22.03317
6.15756	rep2	0.04406634	532nm_light_pulse	0.02203317	0.0275414625	0.033049755	0.033049755	0.0385580475	0.04406634	0.015579803918036	0.011016585	2	0.011016585	-0.106929229503471	0.173028739503471	44.06634
6.163908	rep1	0.02080911	reference	0.02080911	0.0267764275	0.032743745	0.032743745	0.0387110625	0.04467838	0.0168781226789726	0.011934635	2	0.011934635	-0.118900170761516	0.184387660761516	20.80911
6.163908	rep2	0.04467838	532nm_light_pulse	0.02080911	0.0267764275	0.032743745	0.032743745	0.0387110625	0.04467838	0.0168781226789726	0.011934635	2	0.011934635	-0.118900170761516	0.184387660761516	44.67838
6.170256	rep1	0.02019707	reference	0.02019707	0.02601138	0.03182569	0.03182569	0.03764	0.04345431	0.016445352115683	0.01162862	2	0.01162862	-0.115929936519176	0.179581316519176	20.19707
6.170256	rep2	0.04345431	532nm_light_pulse	0.02019707	0.02601138	0.03182569	0.03182569	0.03764	0.04345431	0.016445352115683	0.01162862	2	0.01162862	-0.115929936519176	0.179581316519176	43.45431
6.176604	rep1	0.02080911	reference	0.02080911	0.0267764275	0.032743745	0.032743745	0.0387110625	0.04467838	0.0168781226789726	0.011934635	2	0.011934635	-0.118900170761516	0.184387660761516	20.80911
6.176604	rep2	0.04467838	532nm_light_pulse	0.02080911	0.0267764275	0.032743745	0.032743745	0.0387110625	0.04467838	0.0168781226789726	0.011934635	2	0.011934635	-0.118900170761516	0.184387660761516	44.67838
6.182952	rep1	0.02142114	reference	0.02142114	0.0269294325	0.032437725	0.032437725	0.0379460175	0.04345431	0.015579803918036	0.011016585	2	0.011016585	-0.107541259503471	0.172416709503471	21.42114
6.182952	rep2	0.04345431	532nm_light_pulse	0.02142114	0.0269294325	0.032437725	0.032437725	0.0379460175	0.04345431	0.015579803918036	0.011016585	2	0.011016585	-0.107541259503471	0.172416709503471	43.45431
6.1893	rep1	0.02080911	reference	0.02080911	0.0270824425	0.033355775	0.033355775	0.0396291075	0.04590244	0.0177436638055518	0.012546665	2	0.012546665	-0.126064719246197	0.192776269246197	20.80911
6.1893	rep2	0.04590244	532nm_light_pulse	0.02080911	0.0270824425	0.033355775	0.033355775	0.0396291075	0.04590244	0.0177436638055518	0.012546665	2	0.012546665	-0.126064719246197	0.192776269246197	45.90244
6.195648	rep1	0.01897301	reference	0.01897301	0.025093335	0.03121366	0.03121366	0.037333985	0.04345431	0.0173108932422622	0.01224065	2	0.01224065	-0.124318545003857	0.186745865003857	18.97301
6.195648	rep2	0.04345431	532nm_light_pulse	0.01897301	0.025093335	0.03121366	0.03121366	0.037333985	0.04345431	0.0173108932422622	0.01224065	2	0.01224065	-0.124318545003857	0.186745865003857	43.45431
6.201996	rep1	0.01958504	reference	0.01958504	0.0250933325	0.030601625	0.030601625	0.0361099175	0.04161821	0.015579803918036	0.011016585	2	0.011016585	-0.109377359503471	0.170580609503471	19.58504
6.201996	rep2	0.04161821	532nm_light_pulse	0.01958504	0.0250933325	0.030601625	0.030601625	0.0361099175	0.04161821	0.015579803918036	0.011016585	2	0.011016585	-0.109377359503471	0.170580609503471	41.61821
6.208344	rep1	0.02019707	reference	0.02019707	0.0261643875	0.032131705	0.032131705	0.0380990225	0.04406634	0.0168781226789726	0.011934635	2	0.011934635	-0.119512210761516	0.183775620761516	20.19707
6.208344	rep2	0.04406634	532nm_light_pulse	0.02019707	0.0261643875	0.032131705	0.032131705	0.0380990225	0.04406634	0.0168781226789726	0.011934635	2	0.011934635	-0.119512210761516	0.183775620761516	44.06634
6.214692	rep1	0.02080911	reference	0.02080911	0.02738846	0.03396781	0.03396781	0.04054716	0.04712651	0.0186092120031988	0.0131587	2	0.0131587	-0.133229326261902	0.201164946261902	20.80911
6.214692	rep2	0.04712651	532nm_light_pulse	0.02080911	0.02738846	0.03396781	0.03396781	0.04054716	0.04712651	0.0186092120031988	0.0131587	2	0.0131587	-0.133229326261902	0.201164946261902	47.12651
6.22104	rep1	0.01958504	reference	0.01958504	0.025858375	0.03213171	0.03213171	0.038405045	0.04467838	0.0177436708766196	0.01254667	2	0.01254667	-0.127288847777221	0.191552267777221	19.58504
6.22104	rep2	0.04467838	532nm_light_pulse	0.01958504	0.025858375	0.03213171	0.03213171	0.038405045	0.04467838	0.0177436708766196	0.01254667	2	0.01254667	-0.127288847777221	0.191552267777221	44.67838
6.227388	rep1	0.02019707	reference	0.02019707	0.02601138	0.03182569	0.03182569	0.03764	0.04345431	0.016445352115683	0.01162862	2	0.01162862	-0.115929936519176	0.179581316519176	20.19707
6.227388	rep2	0.04345431	532nm_light_pulse	0.02019707	0.02601138	0.03182569	0.03182569	0.03764	0.04345431	0.016445352115683	0.01162862	2	0.01162862	-0.115929936519176	0.179581316519176	43.45431
6.233736	rep1	0.02019707	reference	0.02019707	0.0263173975	0.032437725	0.032437725	0.0385580525	0.04467838	0.01731090031333	0.012240655	2	0.012240655	-0.12309454353488	0.18796999353488	20.19707
6.233736	rep2	0.04467838	532nm_light_pulse	0.02019707	0.0263173975	0.032437725	0.032437725	0.0385580525	0.04467838	0.01731090031333	0.012240655	2	0.012240655	-0.12309454353488	0.18796999353488	44.67838
6.240084	rep1	0.02019707	reference	0.02019707	0.0270824375	0.033967805	0.033967805	0.0408531725	0.04773854	0.0194747602008459	0.013770735	2	0.013770735	-0.141005973277607	0.208941583277607	20.19707
6.240084	rep2	0.04773854	532nm_light_pulse	0.02019707	0.0270824375	0.033967805	0.033967805	0.0408531725	0.04773854	0.0194747602008459	0.013770735	2	0.013770735	-0.141005973277607	0.208941583277607	47.73854
6.246432	rep1	0.01958504	reference	0.01958504	0.025858375	0.03213171	0.03213171	0.038405045	0.04467838	0.0177436708766196	0.01254667	2	0.01254667	-0.127288847777221	0.191552267777221	19.58504
6.246432	rep2	0.04467838	532nm_light_pulse	0.01958504	0.025858375	0.03213171	0.03213171	0.038405045	0.04467838	0.0177436708766196	0.01254667	2	0.01254667	-0.127288847777221	0.191552267777221	44.67838
6.25278	rep1	0.02080911	reference	0.02080911	0.0263174025	0.031825695	0.031825695	0.0373339875	0.04284228	0.015579803918036	0.011016585	2	0.011016585	-0.108153289503471	0.171804679503471	20.80911
6.25278	rep2	0.04284228	532nm_light_pulse	0.02080911	0.0263174025	0.031825695	0.031825695	0.0373339875	0.04284228	0.015579803918036	0.011016585	2	0.011016585	-0.108153289503471	0.171804679503471	42.84228
6.259128	rep1	0.02080911	reference	0.02080911	0.0266234175	0.032437725	0.032437725	0.0382520325	0.04406634	0.0164453450446152	0.011628615	2	0.011628615	-0.115317837988152	0.180193287988152	20.80911
6.259128	rep2	0.04406634	532nm_light_pulse	0.02080911	0.0266234175	0.032437725	0.032437725	0.0382520325	0.04406634	0.0164453450446152	0.011628615	2	0.011628615	-0.115317837988152	0.180193287988152	44.06634
6.265476	rep1	0.02080911	reference	0.02080911	0.0275414675	0.034273825	0.034273825	0.0410061825	0.04773854	0.0190419825664885	0.013464715	2	0.013464715	-0.136811600504242	0.205359250504242	20.80911
6.265476	rep2	0.04773854	532nm_light_pulse	0.02080911	0.0275414675	0.034273825	0.034273825	0.0410061825	0.04773854	0.0190419825664885	0.013464715	2	0.013464715	-0.136811600504242	0.205359250504242	47.73854
6.271824	rep1	0.02019707	reference	0.02019707	0.0263173975	0.032437725	0.032437725	0.0385580525	0.04467838	0.01731090031333	0.012240655	2	0.012240655	-0.12309454353488	0.18796999353488	20.19707
6.271824	rep2	0.04467838	532nm_light_pulse	0.02019707	0.0263173975	0.032437725	0.032437725	0.0385580525	0.04467838	0.01731090031333	0.012240655	2	0.012240655	-0.12309454353488	0.18796999353488	44.67838
6.278172	rep1	0.01958504	reference	0.01958504	0.0255523575	0.031519675	0.031519675	0.0374869925	0.04345431	0.0168781226789726	0.011934635	2	0.011934635	-0.120124240761516	0.183163590761516	19.58504
6.278172	rep2	0.04345431	532nm_light_pulse	0.01958504	0.0255523575	0.031519675	0.031519675	0.0374869925	0.04345431	0.0168781226789726	0.011934635	2	0.011934635	-0.120124240761516	0.183163590761516	43.45431
6.28452	rep1	0.02080911	reference	0.02080911	0.0261643925	0.031519675	0.031519675	0.0368749575	0.04223024	0.0151470262836786	0.010710565	2	0.010710565	-0.104570956730107	0.167610306730107	20.80911
6.28452	rep2	0.04223024	532nm_light_pulse	0.02080911	0.0261643925	0.031519675	0.031519675	0.0368749575	0.04223024	0.0151470262836786	0.010710565	2	0.010710565	-0.104570956730107	0.167610306730107	42.23024
6.290868	rep1	0.02080911	reference	0.02080911	0.0270824425	0.033355775	0.033355775	0.0396291075	0.04590244	0.0177436638055518	0.012546665	2	0.012546665	-0.126064719246197	0.192776269246197	20.80911
6.290868	rep2	0.04590244	532nm_light_pulse	0.02080911	0.0270824425	0.033355775	0.033355775	0.0396291075	0.04590244	0.0177436638055518	0.012546665	2	0.012546665	-0.126064719246197	0.192776269246197	45.90244
6.297216	rep1	0.02080911	reference	0.02080911	0.02738846	0.03396781	0.03396781	0.04054716	0.04712651	0.0186092120031988	0.0131587	2	0.0131587	-0.133229326261902	0.201164946261902	20.80911
6.297216	rep2	0.04712651	532nm_light_pulse	0.02080911	0.02738846	0.03396781	0.03396781	0.04054716	0.04712651	0.0186092120031988	0.0131587	2	0.0131587	-0.133229326261902	0.201164946261902	47.12651
6.303564	rep1	0.02080911	reference	0.02080911	0.0263174025	0.031825695	0.031825695	0.0373339875	0.04284228	0.015579803918036	0.011016585	2	0.011016585	-0.108153289503471	0.171804679503471	20.80911
6.303564	rep2	0.04284228	532nm_light_pulse	0.02080911	0.0263174025	0.031825695	0.031825695	0.0373339875	0.04284228	0.015579803918036	0.011016585	2	0.011016585	-0.108153289503471	0.171804679503471	42.84228
6.309912	rep1	0.02142114	reference	0.02142114	0.026623415	0.03182569	0.03182569	0.037027965	0.04223024	0.014714255720389	0.01040455	2	0.01040455	-0.100376652487766	0.164028032487766	21.42114
6.309912	rep2	0.04223024	532nm_light_pulse	0.02142114	0.026623415	0.03182569	0.03182569	0.037027965	0.04223024	0.014714255720389	0.01040455	2	0.01040455	-0.100376652487766	0.164028032487766	42.23024
6.31626	rep1	0.02019707	reference	0.02019707	0.0263173975	0.032437725	0.032437725	0.0385580525	0.04467838	0.01731090031333	0.012240655	2	0.012240655	-0.12309454353488	0.18796999353488	20.19707
6.31626	rep2	0.04467838	532nm_light_pulse	0.02019707	0.0263173975	0.032437725	0.032437725	0.0385580525	0.04467838	0.01731090031333	0.012240655	2	0.012240655	-0.12309454353488	0.18796999353488	44.67838
6.322608	rep1	0.02080911	reference	0.02080911	0.02723545	0.03366179	0.03366179	0.04008813	0.04651447	0.0181764343688414	0.01285268	2	0.01285268	-0.129646993488538	0.196970573488538	20.80911
6.322608	rep2	0.04651447	532nm_light_pulse	0.02080911	0.02723545	0.03366179	0.03366179	0.04008813	0.04651447	0.0181764343688414	0.01285268	2	0.01285268	-0.129646993488538	0.196970573488538	46.51447
6.328956	rep1	0.02142114	reference	0.02142114	0.0273884575	0.033355775	0.033355775	0.0393230925	0.04529041	0.0168781226789726	0.011934635	2	0.011934635	-0.118288140761516	0.184999690761516	21.42114
6.328956	rep2	0.04529041	532nm_light_pulse	0.02142114	0.0273884575	0.033355775	0.033355775	0.0393230925	0.04529041	0.0168781226789726	0.011934635	2	0.011934635	-0.118288140761516	0.184999690761516	45.29041
6.335304	rep1	0.02019707	reference	0.02019707	0.0261643875	0.032131705	0.032131705	0.0380990225	0.04406634	0.0168781226789726	0.011934635	2	0.011934635	-0.119512210761516	0.183775620761516	20.19707
6.335304	rep2	0.04406634	532nm_light_pulse	0.02019707	0.0261643875	0.032131705	0.032131705	0.0380990225	0.04406634	0.0168781226789726	0.011934635	2	0.011934635	-0.119512210761516	0.183775620761516	44.06634
6.341652	rep1	0.02142114	reference	0.02142114	0.0276944725	0.033967805	0.033967805	0.0402411375	0.04651447	0.0177436638055518	0.012546665	2	0.012546665	-0.125452689246197	0.193388299246197	21.42114
[truncated: 6,193 more rows]
