# Supplementary material for: Plastid-localized xanthorhodopsin increases diatom biomass and ecosystem productivity in iron-limited surface oceans
Source: Nat Microbiol. 2023 Oct 16;8(11):2050–66. doi: 10.1038/s41564-023-01498-5 (PMC10627834; doi:10.1038/s41564-023-01498-5)
Supplement: Supplementary file 11 — Statistical source data for Extended Data Fig. 3a–e. [file 41564_2023_1498_MOESM11_ESM.zip › Strauss_ExtData3b_SourceData.csv]

type	description	begin	end	length	accession	entryName	taxid	order
CHAIN	beta-FcR1	1	378	377	NA	beta-FcR1	NA	3
DOMAIN	beta-linker	1	105	105	NA	beta-FcR1	NA	3
MOTIF	CsR N-terminus	108	117	10	NA	beta-FcR1	NA	3
DOMAIN	FcR1delta1-27	118	377	260	NA	beta-FcR1	NA	3
CHAIN	beta-FcR1-YFP	1	620	619	NA	beta-FcR1-YFP	NA	2
DOMAIN	beta-linker	1	105	105	NA	beta-FcR1-YFP	NA	2
MOTIF	CsR N-terminus	108	117	10	NA	beta-FcR1-YFP	NA	2
DOMAIN	FcR1delta1-27	118	377	260	NA	beta-FcR1-YFP	NA	2
DOMAIN	eYFP	381	619	239	NA	beta-FcR1-YFP	NA	2
CHAIN	beta-FcR1-FLAG	1	388	389	NA	beta-FcR1-FLAG	NA	1
DOMAIN	beta-linker	1	105	105	NA	beta-FcR1-FLAG	NA	1
MOTIF	CsR N-terminus	108	117	10	NA	beta-FcR1-FLAG	NA	1
DOMAIN	FcR1delta1-27	118	377	260	NA	beta-FcR1-FLAG	NA	1
MOTIF	FLAG	381	388	8	NA	beta-FcR1-FLAG	NA	1
