# Supplementary material for: Plastid-localized xanthorhodopsin increases diatom biomass and ecosystem productivity in iron-limited surface oceans
Source: Nat Microbiol. 2023 Oct 16;8(11):2050–66. doi: 10.1038/s41564-023-01498-5 (PMC10627834; doi:10.1038/s41564-023-01498-5)
Supplement: Supplementary file 11 — Statistical source data for Extended Data Fig. 3a–e. [file 41564_2023_1498_MOESM11_ESM.zip › Strauss_ExtData3c_SourceData.csv]

construct	replicate	value	min	q1	median	mean	q3	max	sd	iqr	n	se	CI_lower	CI_upper
beta-FcR1	rep1	440	425	436.25	449	465.25	478	538	50.3413349048275	41.75	4	25.1706674524137	385.145702364541	545.354297635459
beta-FcR1	rep2	425	425	436.25	449	465.25	478	538	50.3413349048275	41.75	4	25.1706674524137	385.145702364541	545.354297635459
beta-FcR1	rep3	458	425	436.25	449	465.25	478	538	50.3413349048275	41.75	4	25.1706674524137	385.145702364541	545.354297635459
beta-FcR1	rep4	538	425	436.25	449	465.25	478	538	50.3413349048275	41.75	4	25.1706674524137	385.145702364541	545.354297635459
beta-FcR1-YFP	rep1	NA	NA	NA	NA	NA	NA	NA	NA	NA	4	NA	NA	NA
beta-FcR1-YFP	rep2	NA	NA	NA	NA	NA	NA	NA	NA	NA	4	NA	NA	NA
beta-FcR1-YFP	rep3	NA	NA	NA	NA	NA	NA	NA	NA	NA	4	NA	NA	NA
beta-FcR1-YFP	rep4	NA	NA	NA	NA	NA	NA	NA	NA	NA	4	NA	NA	NA
beta-FcR1-TYE	rep1	649	649	753.25	848	843.75	938.5	1030	163.148960564673	185.25	4	81.5744802823367	584.143596620039	1103.35640337996
beta-FcR1-TYE	rep2	908	649	753.25	848	843.75	938.5	1030	163.148960564673	185.25	4	81.5744802823367	584.143596620039	1103.35640337996
beta-FcR1-TYE	rep3	788	649	753.25	848	843.75	938.5	1030	163.148960564673	185.25	4	81.5744802823367	584.143596620039	1103.35640337996
beta-FcR1-TYE	rep4	1030	649	753.25	848	843.75	938.5	1030	163.148960564673	185.25	4	81.5744802823367	584.143596620039	1103.35640337996
beta-FcR1-FLAG	rep1	275	240	266.25	317.5	492.5	543.75	1095	404.814772457725	277.5	4	202.407386228863	-151.650638466177	1136.65063846618
beta-FcR1-FLAG	rep2	360	240	266.25	317.5	492.5	543.75	1095	404.814772457725	277.5	4	202.407386228863	-151.650638466177	1136.65063846618
beta-FcR1-FLAG	rep3	1095	240	266.25	317.5	492.5	543.75	1095	404.814772457725	277.5	4	202.407386228863	-151.650638466177	1136.65063846618
beta-FcR1-FLAG	rep4	240	240	266.25	317.5	492.5	543.75	1095	404.814772457725	277.5	4	202.407386228863	-151.650638466177	1136.65063846618
