# Supplementary material for: Plastid-localized xanthorhodopsin increases diatom biomass and ecosystem productivity in iron-limited surface oceans
Source: Nat Microbiol. 2023 Oct 16;8(11):2050–66. doi: 10.1038/s41564-023-01498-5 (PMC10627834; doi:10.1038/s41564-023-01498-5)
Supplement: Supplementary file 11 — Statistical source data for Extended Data Fig. 3a–e. [file 41564_2023_1498_MOESM11_ESM.zip › Strauss_ExtData3d_SourceData.csv]

protein	construct	experiment	condition	data	replicate	value	min	q1	median	mean	q3	max	sd	iqr	n	se	CI_lower	CI_upper
BR	beta-BR-TYE	+Ret	-40 mV NMG pH7.5 2s full green	photocurrent	rep1	190	150	157.5	175	173.75	191.25	195	22.1265300789196	33.75	4	11.0632650394598	138.541753050797	208.958246949203
BR	beta-BR-TYE	+Ret	-40 mV NMG pH7.5 2s full green	photocurrent	rep2	195	150	157.5	175	173.75	191.25	195	22.1265300789196	33.75	4	11.0632650394598	138.541753050797	208.958246949203
BR	beta-BR-TYE	+Ret	-40 mV NMG pH7.5 2s full green	photocurrent	rep3	150	150	157.5	175	173.75	191.25	195	22.1265300789196	33.75	4	11.0632650394598	138.541753050797	208.958246949203
BR	beta-BR-TYE	+Ret	-40 mV NMG pH7.5 2s full green	photocurrent	rep4	160	150	157.5	175	173.75	191.25	195	22.1265300789196	33.75	4	11.0632650394598	138.541753050797	208.958246949203
BR	beta-BR-TYE	+1dpi Ret	-40 mV NMG pH7.5 2s full green	photocurrent	rep1	140	105	116.25	125	123.75	132.5	140	14.9303940559741	16.25	4	7.46519702798705	99.9924113000677	147.507588699932
BR	beta-BR-TYE	+1dpi Ret	-40 mV NMG pH7.5 2s full green	photocurrent	rep2	105	105	116.25	125	123.75	132.5	140	14.9303940559741	16.25	4	7.46519702798705	99.9924113000677	147.507588699932
BR	beta-BR-TYE	+1dpi Ret	-40 mV NMG pH7.5 2s full green	photocurrent	rep3	120	105	116.25	125	123.75	132.5	140	14.9303940559741	16.25	4	7.46519702798705	99.9924113000677	147.507588699932
BR	beta-BR-TYE	+1dpi Ret	-40 mV NMG pH7.5 2s full green	photocurrent	rep4	130	105	116.25	125	123.75	132.5	140	14.9303940559741	16.25	4	7.46519702798705	99.9924113000677	147.507588699932
BR	beta-BR-TYE	-Ret	-40 mV NMG pH7.5 2s full green	photocurrent	rep1	105	80	98.75	107.5	101.25	110	110	14.3614066163451	11.25	4	7.18070330817254	78.3977972875678	124.102202712432
BR	beta-BR-TYE	-Ret	-40 mV NMG pH7.5 2s full green	photocurrent	rep2	110	80	98.75	107.5	101.25	110	110	14.3614066163451	11.25	4	7.18070330817254	78.3977972875678	124.102202712432
BR	beta-BR-TYE	-Ret	-40 mV NMG pH7.5 2s full green	photocurrent	rep3	80	80	98.75	107.5	101.25	110	110	14.3614066163451	11.25	4	7.18070330817254	78.3977972875678	124.102202712432
BR	beta-BR-TYE	-Ret	-40 mV NMG pH7.5 2s full green	photocurrent	rep4	110	80	98.75	107.5	101.25	110	110	14.3614066163451	11.25	4	7.18070330817254	78.3977972875678	124.102202712432
FcR1	beta-CmFcR1-TYE	+Ret	-40 mV NMG pH7.5 2s full green	photocurrent	rep1	1020	950	1002.5	1085	1105	1187.5	1300	154.164414397962	185	4	77.0822071989812	859.690014496489	1350.30998550351
FcR1	beta-CmFcR1-TYE	+Ret	-40 mV NMG pH7.5 2s full green	photocurrent	rep2	1150	950	1002.5	1085	1105	1187.5	1300	154.164414397962	185	4	77.0822071989812	859.690014496489	1350.30998550351
FcR1	beta-CmFcR1-TYE	+Ret	-40 mV NMG pH7.5 2s full green	photocurrent	rep3	1300	950	1002.5	1085	1105	1187.5	1300	154.164414397962	185	4	77.0822071989812	859.690014496489	1350.30998550351
FcR1	beta-CmFcR1-TYE	+Ret	-40 mV NMG pH7.5 2s full green	photocurrent	rep4	950	950	1002.5	1085	1105	1187.5	1300	154.164414397962	185	4	77.0822071989812	859.690014496489	1350.30998550351
FcR1	beta-CmFcR1-TYE	+1dpi Ret	-40 mV NMG pH7.5 2s full green	photocurrent	rep1	670	670	842.5	950	930	1037.5	1150	201.494416796099	195	4	100.747208398049	609.37741886598	1250.62258113402
FcR1	beta-CmFcR1-TYE	+1dpi Ret	-40 mV NMG pH7.5 2s full green	photocurrent	rep2	1150	670	842.5	950	930	1037.5	1150	201.494416796099	195	4	100.747208398049	609.37741886598	1250.62258113402
FcR1	beta-CmFcR1-TYE	+1dpi Ret	-40 mV NMG pH7.5 2s full green	photocurrent	rep3	900	670	842.5	950	930	1037.5	1150	201.494416796099	195	4	100.747208398049	609.37741886598	1250.62258113402
FcR1	beta-CmFcR1-TYE	+1dpi Ret	-40 mV NMG pH7.5 2s full green	photocurrent	rep4	1000	670	842.5	950	930	1037.5	1150	201.494416796099	195	4	100.747208398049	609.37741886598	1250.62258113402
FcR1	beta-CmFcR1-TYE	-Ret	-40 mV NMG pH7.5 2s full green	photocurrent	rep1	980	620	762.5	830	815	882.5	980	148.884742894182	120	4	74.442371447091	578.091150031648	1051.90884996835
FcR1	beta-CmFcR1-TYE	-Ret	-40 mV NMG pH7.5 2s full green	photocurrent	rep2	620	620	762.5	830	815	882.5	980	148.884742894182	120	4	74.442371447091	578.091150031648	1051.90884996835
FcR1	beta-CmFcR1-TYE	-Ret	-40 mV NMG pH7.5 2s full green	photocurrent	rep3	810	620	762.5	830	815	882.5	980	148.884742894182	120	4	74.442371447091	578.091150031648	1051.90884996835
FcR1	beta-CmFcR1-TYE	-Ret	-40 mV NMG pH7.5 2s full green	photocurrent	rep4	850	620	762.5	830	815	882.5	980	148.884742894182	120	4	74.442371447091	578.091150031648	1051.90884996835
