# Supplementary material for: Plastid-localized xanthorhodopsin increases diatom biomass and ecosystem productivity in iron-limited surface oceans
Source: Nat Microbiol. 2023 Oct 16;8(11):2050–66. doi: 10.1038/s41564-023-01498-5 (PMC10627834; doi:10.1038/s41564-023-01498-5)
Supplement: Supplementary file 11 — Statistical source data for Extended Data Fig. 3a–e. [file 41564_2023_1498_MOESM11_ESM.zip › Strauss_ExtData3e_SourceData.csv]

construct	experiment	time0	membrane_potential	value
FcR1_R118H	NMG-Asp pH 7.7	0	-120 mV	-0.3672195
FcR1_R118H	NMG-Asp pH 7.7	0	-90 mV	-0.3304976
FcR1_R118H	NMG-Asp pH 7.7	0	-60 mV	-0.1958504
FcR1_R118H	NMG-Asp pH 7.7	0	-30 mV	-0.056307
FcR1_R118H	NMG-Asp pH 7.7	0	0 mV	0.09914927
FcR1_R118H	NMG-Asp pH 7.7	0	+30 mV	0.2766387
FcR1_R118H	NMG-Asp pH 7.7	0.000248999999999278	-120 mV	-0.3659955
FcR1_R118H	NMG-Asp pH 7.7	0.000248999999999278	-90 mV	-0.3292735
FcR1_R118H	NMG-Asp pH 7.7	0.000248999999999278	-60 mV	-0.1958504
FcR1_R118H	NMG-Asp pH 7.7	0.000248999999999278	-30 mV	-0.056307
FcR1_R118H	NMG-Asp pH 7.7	0.000248999999999278	0 mV	0.09792521
FcR1_R118H	NMG-Asp pH 7.7	0.000248999999999278	+30 mV	0.2741906
FcR1_R118H	NMG-Asp pH 7.7	0.000497999999999443	-120 mV	-0.3659955
FcR1_R118H	NMG-Asp pH 7.7	0.000497999999999443	-90 mV	-0.3292735
FcR1_R118H	NMG-Asp pH 7.7	0.000497999999999443	-60 mV	-0.1958504
FcR1_R118H	NMG-Asp pH 7.7	0.000497999999999443	-30 mV	-0.05508293
FcR1_R118H	NMG-Asp pH 7.7	0.000497999999999443	0 mV	0.09792521
FcR1_R118H	NMG-Asp pH 7.7	0.000497999999999443	+30 mV	0.2766387
FcR1_R118H	NMG-Asp pH 7.7	0.000746999999999609	-120 mV	-0.3659955
FcR1_R118H	NMG-Asp pH 7.7	0.000746999999999609	-90 mV	-0.3317216
FcR1_R118H	NMG-Asp pH 7.7	0.000746999999999609	-60 mV	-0.1946263
FcR1_R118H	NMG-Asp pH 7.7	0.000746999999999609	-30 mV	-0.056307
FcR1_R118H	NMG-Asp pH 7.7	0.000746999999999609	0 mV	0.09670115
FcR1_R118H	NMG-Asp pH 7.7	0.000746999999999609	+30 mV	0.2766387
FcR1_R118H	NMG-Asp pH 7.7	0.000995999999999775	-120 mV	-0.3659955
FcR1_R118H	NMG-Asp pH 7.7	0.000995999999999775	-90 mV	-0.3304976
FcR1_R118H	NMG-Asp pH 7.7	0.000995999999999775	-60 mV	-0.1958504
FcR1_R118H	NMG-Asp pH 7.7	0.000995999999999775	-30 mV	-0.056307
FcR1_R118H	NMG-Asp pH 7.7	0.000995999999999775	0 mV	0.09914927
FcR1_R118H	NMG-Asp pH 7.7	0.000995999999999775	+30 mV	0.2754146
FcR1_R118H	NMG-Asp pH 7.7	0.00124499999999994	-120 mV	-0.3659955
FcR1_R118H	NMG-Asp pH 7.7	0.00124499999999994	-90 mV	-0.3304976
FcR1_R118H	NMG-Asp pH 7.7	0.00124499999999994	-60 mV	-0.1958504
FcR1_R118H	NMG-Asp pH 7.7	0.00124499999999994	-30 mV	-0.05508293
FcR1_R118H	NMG-Asp pH 7.7	0.00124499999999994	0 mV	0.09914927
FcR1_R118H	NMG-Asp pH 7.7	0.00124499999999994	+30 mV	0.2754146
FcR1_R118H	NMG-Asp pH 7.7	0.00149400000000011	-120 mV	-0.3647714
FcR1_R118H	NMG-Asp pH 7.7	0.00149400000000011	-90 mV	-0.3304976
FcR1_R118H	NMG-Asp pH 7.7	0.00149400000000011	-60 mV	-0.1958504
FcR1_R118H	NMG-Asp pH 7.7	0.00149400000000011	-30 mV	-0.05508293
FcR1_R118H	NMG-Asp pH 7.7	0.00149400000000011	0 mV	0.09914927
FcR1_R118H	NMG-Asp pH 7.7	0.00149400000000011	+30 mV	0.2754146
FcR1_R118H	NMG-Asp pH 7.7	0.00174299999999938	-120 mV	-0.3647714
FcR1_R118H	NMG-Asp pH 7.7	0.00174299999999938	-90 mV	-0.3304976
FcR1_R118H	NMG-Asp pH 7.7	0.00174299999999938	-60 mV	-0.1958504
FcR1_R118H	NMG-Asp pH 7.7	0.00174299999999938	-30 mV	-0.05385887
FcR1_R118H	NMG-Asp pH 7.7	0.00174299999999938	0 mV	0.09792521
FcR1_R118H	NMG-Asp pH 7.7	0.00174299999999938	+30 mV	0.2766387
FcR1_R118H	NMG-Asp pH 7.7	0.00199199999999955	-120 mV	-0.3647714
FcR1_R118H	NMG-Asp pH 7.7	0.00199199999999955	-90 mV	-0.3292735
FcR1_R118H	NMG-Asp pH 7.7	0.00199199999999955	-60 mV	-0.1946263
FcR1_R118H	NMG-Asp pH 7.7	0.00199199999999955	-30 mV	-0.056307
FcR1_R118H	NMG-Asp pH 7.7	0.00199199999999955	0 mV	0.09792521
FcR1_R118H	NMG-Asp pH 7.7	0.00199199999999955	+30 mV	0.2766387
FcR1_R118H	NMG-Asp pH 7.7	0.00224099999999972	-120 mV	-0.3635473
FcR1_R118H	NMG-Asp pH 7.7	0.00224099999999972	-90 mV	-0.3292735
FcR1_R118H	NMG-Asp pH 7.7	0.00224099999999972	-60 mV	-0.1946263
FcR1_R118H	NMG-Asp pH 7.7	0.00224099999999972	-30 mV	-0.05385887
FcR1_R118H	NMG-Asp pH 7.7	0.00224099999999972	0 mV	0.09914927
FcR1_R118H	NMG-Asp pH 7.7	0.00224099999999972	+30 mV	0.2754146
FcR1_R118H	NMG-Asp pH 7.7	0.00248999999999988	-120 mV	-0.3647714
FcR1_R118H	NMG-Asp pH 7.7	0.00248999999999988	-90 mV	-0.3280495
FcR1_R118H	NMG-Asp pH 7.7	0.00248999999999988	-60 mV	-0.1958504
FcR1_R118H	NMG-Asp pH 7.7	0.00248999999999988	-30 mV	-0.05385887
FcR1_R118H	NMG-Asp pH 7.7	0.00248999999999988	0 mV	0.09914927
FcR1_R118H	NMG-Asp pH 7.7	0.00248999999999988	+30 mV	0.2766387
FcR1_R118H	NMG-Asp pH 7.7	0.00273900000000005	-120 mV	-0.3672195
FcR1_R118H	NMG-Asp pH 7.7	0.00273900000000005	-90 mV	-0.3304976
FcR1_R118H	NMG-Asp pH 7.7	0.00273900000000005	-60 mV	-0.1934023
FcR1_R118H	NMG-Asp pH 7.7	0.00273900000000005	-30 mV	-0.05508293
FcR1_R118H	NMG-Asp pH 7.7	0.00273900000000005	0 mV	0.09670115
FcR1_R118H	NMG-Asp pH 7.7	0.00273900000000005	+30 mV	0.2754146
FcR1_R118H	NMG-Asp pH 7.7	0.00298799999999932	-120 mV	-0.3684436
FcR1_R118H	NMG-Asp pH 7.7	0.00298799999999932	-90 mV	-0.3292735
FcR1_R118H	NMG-Asp pH 7.7	0.00298799999999932	-60 mV	-0.1934023
FcR1_R118H	NMG-Asp pH 7.7	0.00298799999999932	-30 mV	-0.05508293
FcR1_R118H	NMG-Asp pH 7.7	0.00298799999999932	0 mV	0.09792521
FcR1_R118H	NMG-Asp pH 7.7	0.00298799999999932	+30 mV	0.2766387
FcR1_R118H	NMG-Asp pH 7.7	0.00323699999999949	-120 mV	-0.3659955
FcR1_R118H	NMG-Asp pH 7.7	0.00323699999999949	-90 mV	-0.3292735
FcR1_R118H	NMG-Asp pH 7.7	0.00323699999999949	-60 mV	-0.1946263
FcR1_R118H	NMG-Asp pH 7.7	0.00323699999999949	-30 mV	-0.05508293
FcR1_R118H	NMG-Asp pH 7.7	0.00323699999999949	0 mV	0.09670115
FcR1_R118H	NMG-Asp pH 7.7	0.00323699999999949	+30 mV	0.2741906
FcR1_R118H	NMG-Asp pH 7.7	0.00348599999999966	-120 mV	-0.3659955
FcR1_R118H	NMG-Asp pH 7.7	0.00348599999999966	-90 mV	-0.3280495
FcR1_R118H	NMG-Asp pH 7.7	0.00348599999999966	-60 mV	-0.1934023
FcR1_R118H	NMG-Asp pH 7.7	0.00348599999999966	-30 mV	-0.056307
FcR1_R118H	NMG-Asp pH 7.7	0.00348599999999966	0 mV	0.09670115
FcR1_R118H	NMG-Asp pH 7.7	0.00348599999999966	+30 mV	0.2754146
FcR1_R118H	NMG-Asp pH 7.7	0.00373499999999982	-120 mV	-0.3659955
FcR1_R118H	NMG-Asp pH 7.7	0.00373499999999982	-90 mV	-0.3292735
FcR1_R118H	NMG-Asp pH 7.7	0.00373499999999982	-60 mV	-0.1958504
FcR1_R118H	NMG-Asp pH 7.7	0.00373499999999982	-30 mV	-0.056307
FcR1_R118H	NMG-Asp pH 7.7	0.00373499999999982	0 mV	0.09792521
FcR1_R118H	NMG-Asp pH 7.7	0.00373499999999982	+30 mV	0.2766387
FcR1_R118H	NMG-Asp pH 7.7	0.00398399999999999	-120 mV	-0.3659955
FcR1_R118H	NMG-Asp pH 7.7	0.00398399999999999	-90 mV	-0.3292735
FcR1_R118H	NMG-Asp pH 7.7	0.00398399999999999	-60 mV	-0.1958504
FcR1_R118H	NMG-Asp pH 7.7	0.00398399999999999	-30 mV	-0.056307
FcR1_R118H	NMG-Asp pH 7.7	0.00398399999999999	0 mV	0.09792521
FcR1_R118H	NMG-Asp pH 7.7	0.00398399999999999	+30 mV	0.2766387
FcR1_R118H	NMG-Asp pH 7.7	0.00423299999999927	-120 mV	-0.3659955
FcR1_R118H	NMG-Asp pH 7.7	0.00423299999999927	-90 mV	-0.3304976
FcR1_R118H	NMG-Asp pH 7.7	0.00423299999999927	-60 mV	-0.1958504
FcR1_R118H	NMG-Asp pH 7.7	0.00423299999999927	-30 mV	-0.056307
FcR1_R118H	NMG-Asp pH 7.7	0.00423299999999927	0 mV	0.09792521
FcR1_R118H	NMG-Asp pH 7.7	0.00423299999999927	+30 mV	0.2754146
FcR1_R118H	NMG-Asp pH 7.7	0.00448199999999943	-120 mV	-0.3647714
FcR1_R118H	NMG-Asp pH 7.7	0.00448199999999943	-90 mV	-0.3280495
FcR1_R118H	NMG-Asp pH 7.7	0.00448199999999943	-60 mV	-0.1946263
FcR1_R118H	NMG-Asp pH 7.7	0.00448199999999943	-30 mV	-0.056307
FcR1_R118H	NMG-Asp pH 7.7	0.00448199999999943	0 mV	0.09914927
FcR1_R118H	NMG-Asp pH 7.7	0.00448199999999943	+30 mV	0.2766387
FcR1_R118H	NMG-Asp pH 7.7	0.0047309999999996	-120 mV	-0.3672195
FcR1_R118H	NMG-Asp pH 7.7	0.0047309999999996	-90 mV	-0.3292735
FcR1_R118H	NMG-Asp pH 7.7	0.0047309999999996	-60 mV	-0.1946263
FcR1_R118H	NMG-Asp pH 7.7	0.0047309999999996	-30 mV	-0.05385887
FcR1_R118H	NMG-Asp pH 7.7	0.0047309999999996	0 mV	0.09670115
FcR1_R118H	NMG-Asp pH 7.7	0.0047309999999996	+30 mV	0.2754146
FcR1_R118H	NMG-Asp pH 7.7	0.00497999999999976	-120 mV	-0.3672195
FcR1_R118H	NMG-Asp pH 7.7	0.00497999999999976	-90 mV	-0.3304976
FcR1_R118H	NMG-Asp pH 7.7	0.00497999999999976	-60 mV	-0.1934023
FcR1_R118H	NMG-Asp pH 7.7	0.00497999999999976	-30 mV	-0.05385887
FcR1_R118H	NMG-Asp pH 7.7	0.00497999999999976	0 mV	0.09792521
FcR1_R118H	NMG-Asp pH 7.7	0.00497999999999976	+30 mV	0.2766387
FcR1_R118H	NMG-Asp pH 7.7	0.00522899999999993	-120 mV	-0.3659955
FcR1_R118H	NMG-Asp pH 7.7	0.00522899999999993	-90 mV	-0.3304976
FcR1_R118H	NMG-Asp pH 7.7	0.00522899999999993	-60 mV	-0.1946263
FcR1_R118H	NMG-Asp pH 7.7	0.00522899999999993	-30 mV	-0.05385887
FcR1_R118H	NMG-Asp pH 7.7	0.00522899999999993	0 mV	0.09914927
FcR1_R118H	NMG-Asp pH 7.7	0.00522899999999993	+30 mV	0.2766387
FcR1_R118H	NMG-Asp pH 7.7	0.00547800000000009	-120 mV	-0.3647714
FcR1_R118H	NMG-Asp pH 7.7	0.00547800000000009	-90 mV	-0.3304976
FcR1_R118H	NMG-Asp pH 7.7	0.00547800000000009	-60 mV	-0.1946263
FcR1_R118H	NMG-Asp pH 7.7	0.00547800000000009	-30 mV	-0.05508293
FcR1_R118H	NMG-Asp pH 7.7	0.00547800000000009	0 mV	0.09792521
FcR1_R118H	NMG-Asp pH 7.7	0.00547800000000009	+30 mV	0.2754146
FcR1_R118H	NMG-Asp pH 7.7	0.00572699999999937	-120 mV	-0.3647714
FcR1_R118H	NMG-Asp pH 7.7	0.00572699999999937	-90 mV	-0.3304976
FcR1_R118H	NMG-Asp pH 7.7	0.00572699999999937	-60 mV	-0.1946263
FcR1_R118H	NMG-Asp pH 7.7	0.00572699999999937	-30 mV	-0.05508293
FcR1_R118H	NMG-Asp pH 7.7	0.00572699999999937	0 mV	0.09792521
FcR1_R118H	NMG-Asp pH 7.7	0.00572699999999937	+30 mV	0.2754146
FcR1_R118H	NMG-Asp pH 7.7	0.00597599999999954	-120 mV	-0.3647714
FcR1_R118H	NMG-Asp pH 7.7	0.00597599999999954	-90 mV	-0.3280495
FcR1_R118H	NMG-Asp pH 7.7	0.00597599999999954	-60 mV	-0.1970745
FcR1_R118H	NMG-Asp pH 7.7	0.00597599999999954	-30 mV	-0.05385887
FcR1_R118H	NMG-Asp pH 7.7	0.00597599999999954	0 mV	0.09670115
FcR1_R118H	NMG-Asp pH 7.7	0.00597599999999954	+30 mV	0.2741906
FcR1_R118H	NMG-Asp pH 7.7	0.0062249999999997	-120 mV	-0.3672195
FcR1_R118H	NMG-Asp pH 7.7	0.0062249999999997	-90 mV	-0.3304976
FcR1_R118H	NMG-Asp pH 7.7	0.0062249999999997	-60 mV	-0.1970745
FcR1_R118H	NMG-Asp pH 7.7	0.0062249999999997	-30 mV	-0.05385887
FcR1_R118H	NMG-Asp pH 7.7	0.0062249999999997	0 mV	0.09670115
FcR1_R118H	NMG-Asp pH 7.7	0.0062249999999997	+30 mV	0.2741906
FcR1_R118H	NMG-Asp pH 7.7	0.00647399999999987	-120 mV	-0.3672195
FcR1_R118H	NMG-Asp pH 7.7	0.00647399999999987	-90 mV	-0.3280495
FcR1_R118H	NMG-Asp pH 7.7	0.00647399999999987	-60 mV	-0.1958504
FcR1_R118H	NMG-Asp pH 7.7	0.00647399999999987	-30 mV	-0.05385887
FcR1_R118H	NMG-Asp pH 7.7	0.00647399999999987	0 mV	0.09792521
FcR1_R118H	NMG-Asp pH 7.7	0.00647399999999987	+30 mV	0.2741906
FcR1_R118H	NMG-Asp pH 7.7	0.00672300000000003	-120 mV	-0.3672195
FcR1_R118H	NMG-Asp pH 7.7	0.00672300000000003	-90 mV	-0.3292735
FcR1_R118H	NMG-Asp pH 7.7	0.00672300000000003	-60 mV	-0.1946263
FcR1_R118H	NMG-Asp pH 7.7	0.00672300000000003	-30 mV	-0.05385887
FcR1_R118H	NMG-Asp pH 7.7	0.00672300000000003	0 mV	0.09914927
FcR1_R118H	NMG-Asp pH 7.7	0.00672300000000003	+30 mV	0.2729665
FcR1_R118H	NMG-Asp pH 7.7	0.00697199999999931	-120 mV	-0.3659955
FcR1_R118H	NMG-Asp pH 7.7	0.00697199999999931	-90 mV	-0.3292735
FcR1_R118H	NMG-Asp pH 7.7	0.00697199999999931	-60 mV	-0.1934023
FcR1_R118H	NMG-Asp pH 7.7	0.00697199999999931	-30 mV	-0.05385887
FcR1_R118H	NMG-Asp pH 7.7	0.00697199999999931	0 mV	0.09792521
FcR1_R118H	NMG-Asp pH 7.7	0.00697199999999931	+30 mV	0.2754146
FcR1_R118H	NMG-Asp pH 7.7	0.00722099999999948	-120 mV	-0.3659955
FcR1_R118H	NMG-Asp pH 7.7	0.00722099999999948	-90 mV	-0.3292735
FcR1_R118H	NMG-Asp pH 7.7	0.00722099999999948	-60 mV	-0.1958504
FcR1_R118H	NMG-Asp pH 7.7	0.00722099999999948	-30 mV	-0.05508293
FcR1_R118H	NMG-Asp pH 7.7	0.00722099999999948	0 mV	0.09914927
FcR1_R118H	NMG-Asp pH 7.7	0.00722099999999948	+30 mV	0.2754146
FcR1_R118H	NMG-Asp pH 7.7	0.00746999999999964	-120 mV	-0.3659955
FcR1_R118H	NMG-Asp pH 7.7	0.00746999999999964	-90 mV	-0.3304976
FcR1_R118H	NMG-Asp pH 7.7	0.00746999999999964	-60 mV	-0.1946263
FcR1_R118H	NMG-Asp pH 7.7	0.00746999999999964	-30 mV	-0.05508293
FcR1_R118H	NMG-Asp pH 7.7	0.00746999999999964	0 mV	0.09914927
FcR1_R118H	NMG-Asp pH 7.7	0.00746999999999964	+30 mV	0.2766387
FcR1_R118H	NMG-Asp pH 7.7	0.00771899999999981	-120 mV	-0.3659955
FcR1_R118H	NMG-Asp pH 7.7	0.00771899999999981	-90 mV	-0.3304976
FcR1_R118H	NMG-Asp pH 7.7	0.00771899999999981	-60 mV	-0.1946263
FcR1_R118H	NMG-Asp pH 7.7	0.00771899999999981	-30 mV	-0.056307
FcR1_R118H	NMG-Asp pH 7.7	0.00771899999999981	0 mV	0.09792521
FcR1_R118H	NMG-Asp pH 7.7	0.00771899999999981	+30 mV	0.2754146
FcR1_R118H	NMG-Asp pH 7.7	0.00796799999999998	-120 mV	-0.3672195
FcR1_R118H	NMG-Asp pH 7.7	0.00796799999999998	-90 mV	-0.3304976
FcR1_R118H	NMG-Asp pH 7.7	0.00796799999999998	-60 mV	-0.1934023
FcR1_R118H	NMG-Asp pH 7.7	0.00796799999999998	-30 mV	-0.056307
FcR1_R118H	NMG-Asp pH 7.7	0.00796799999999998	0 mV	0.09792521
FcR1_R118H	NMG-Asp pH 7.7	0.00796799999999998	+30 mV	0.2778628
FcR1_R118H	NMG-Asp pH 7.7	0.00821699999999925	-120 mV	-0.3659955
FcR1_R118H	NMG-Asp pH 7.7	0.00821699999999925	-90 mV	-0.3304976
FcR1_R118H	NMG-Asp pH 7.7	0.00821699999999925	-60 mV	-0.1934023
FcR1_R118H	NMG-Asp pH 7.7	0.00821699999999925	-30 mV	-0.056307
FcR1_R118H	NMG-Asp pH 7.7	0.00821699999999925	0 mV	0.09792521
FcR1_R118H	NMG-Asp pH 7.7	0.00821699999999925	+30 mV	0.2778628
FcR1_R118H	NMG-Asp pH 7.7	0.00846599999999942	-120 mV	-0.3659955
FcR1_R118H	NMG-Asp pH 7.7	0.00846599999999942	-90 mV	-0.3304976
FcR1_R118H	NMG-Asp pH 7.7	0.00846599999999942	-60 mV	-0.1921782
FcR1_R118H	NMG-Asp pH 7.7	0.00846599999999942	-30 mV	-0.05508293
FcR1_R118H	NMG-Asp pH 7.7	0.00846599999999942	0 mV	0.09670115
FcR1_R118H	NMG-Asp pH 7.7	0.00846599999999942	+30 mV	0.2778628
FcR1_R118H	NMG-Asp pH 7.7	0.00871499999999958	-120 mV	-0.3647714
FcR1_R118H	NMG-Asp pH 7.7	0.00871499999999958	-90 mV	-0.3304976
FcR1_R118H	NMG-Asp pH 7.7	0.00871499999999958	-60 mV	-0.1946263
FcR1_R118H	NMG-Asp pH 7.7	0.00871499999999958	-30 mV	-0.05508293
FcR1_R118H	NMG-Asp pH 7.7	0.00871499999999958	0 mV	0.09670115
FcR1_R118H	NMG-Asp pH 7.7	0.00871499999999958	+30 mV	0.2778628
FcR1_R118H	NMG-Asp pH 7.7	0.00896399999999975	-120 mV	-0.3635473
FcR1_R118H	NMG-Asp pH 7.7	0.00896399999999975	-90 mV	-0.3304976
FcR1_R118H	NMG-Asp pH 7.7	0.00896399999999975	-60 mV	-0.1934023
FcR1_R118H	NMG-Asp pH 7.7	0.00896399999999975	-30 mV	-0.05385887
FcR1_R118H	NMG-Asp pH 7.7	0.00896399999999975	0 mV	0.09670115
FcR1_R118H	NMG-Asp pH 7.7	0.00896399999999975	+30 mV	0.2754146
FcR1_R118H	NMG-Asp pH 7.7	0.00921299999999992	-120 mV	-0.3659955
FcR1_R118H	NMG-Asp pH 7.7	0.00921299999999992	-90 mV	-0.3292735
FcR1_R118H	NMG-Asp pH 7.7	0.00921299999999992	-60 mV	-0.1934023
FcR1_R118H	NMG-Asp pH 7.7	0.00921299999999992	-30 mV	-0.05385887
FcR1_R118H	NMG-Asp pH 7.7	0.00921299999999992	0 mV	0.09792521
FcR1_R118H	NMG-Asp pH 7.7	0.00921299999999992	+30 mV	0.2754146
FcR1_R118H	NMG-Asp pH 7.7	0.00946200000000008	-120 mV	-0.3659955
FcR1_R118H	NMG-Asp pH 7.7	0.00946200000000008	-90 mV	-0.3317216
FcR1_R118H	NMG-Asp pH 7.7	0.00946200000000008	-60 mV	-0.1946263
FcR1_R118H	NMG-Asp pH 7.7	0.00946200000000008	-30 mV	-0.0526348
FcR1_R118H	NMG-Asp pH 7.7	0.00946200000000008	0 mV	0.09792521
FcR1_R118H	NMG-Asp pH 7.7	0.00946200000000008	+30 mV	0.2754146
FcR1_R118H	NMG-Asp pH 7.7	0.00971099999999936	-120 mV	-0.3659955
FcR1_R118H	NMG-Asp pH 7.7	0.00971099999999936	-90 mV	-0.3317216
FcR1_R118H	NMG-Asp pH 7.7	0.00971099999999936	-60 mV	-0.1958504
FcR1_R118H	NMG-Asp pH 7.7	0.00971099999999936	-30 mV	-0.05385887
FcR1_R118H	NMG-Asp pH 7.7	0.00971099999999936	0 mV	0.09792521
FcR1_R118H	NMG-Asp pH 7.7	0.00971099999999936	+30 mV	0.2741906
FcR1_R118H	NMG-Asp pH 7.7	0.00995999999999952	-120 mV	-0.3672195
FcR1_R118H	NMG-Asp pH 7.7	0.00995999999999952	-90 mV	-0.3317216
FcR1_R118H	NMG-Asp pH 7.7	0.00995999999999952	-60 mV	-0.1946263
FcR1_R118H	NMG-Asp pH 7.7	0.00995999999999952	-30 mV	-0.05508293
FcR1_R118H	NMG-Asp pH 7.7	0.00995999999999952	0 mV	0.09670115
FcR1_R118H	NMG-Asp pH 7.7	0.00995999999999952	+30 mV	0.2741906
FcR1_R118H	NMG-Asp pH 7.7	0.0102089999999997	-120 mV	-0.3659955
FcR1_R118H	NMG-Asp pH 7.7	0.0102089999999997	-90 mV	-0.3304976
FcR1_R118H	NMG-Asp pH 7.7	0.0102089999999997	-60 mV	-0.1934023
FcR1_R118H	NMG-Asp pH 7.7	0.0102089999999997	-30 mV	-0.056307
FcR1_R118H	NMG-Asp pH 7.7	0.0102089999999997	0 mV	0.09670115
FcR1_R118H	NMG-Asp pH 7.7	0.0102089999999997	+30 mV	0.2754146
FcR1_R118H	NMG-Asp pH 7.7	0.0104579999999999	-120 mV	-0.3647714
FcR1_R118H	NMG-Asp pH 7.7	0.0104579999999999	-90 mV	-0.3317216
FcR1_R118H	NMG-Asp pH 7.7	0.0104579999999999	-60 mV	-0.1921782
FcR1_R118H	NMG-Asp pH 7.7	0.0104579999999999	-30 mV	-0.05508293
FcR1_R118H	NMG-Asp pH 7.7	0.0104579999999999	0 mV	0.09670115
FcR1_R118H	NMG-Asp pH 7.7	0.0104579999999999	+30 mV	0.2754146
FcR1_R118H	NMG-Asp pH 7.7	0.010707	-120 mV	-0.3659955
FcR1_R118H	NMG-Asp pH 7.7	0.010707	-90 mV	-0.3317216
FcR1_R118H	NMG-Asp pH 7.7	0.010707	-60 mV	-0.1934023
FcR1_R118H	NMG-Asp pH 7.7	0.010707	-30 mV	-0.05385887
FcR1_R118H	NMG-Asp pH 7.7	0.010707	0 mV	0.09792521
FcR1_R118H	NMG-Asp pH 7.7	0.010707	+30 mV	0.2754146
FcR1_R118H	NMG-Asp pH 7.7	0.0109559999999993	-120 mV	-0.3635473
FcR1_R118H	NMG-Asp pH 7.7	0.0109559999999993	-90 mV	-0.3292735
FcR1_R118H	NMG-Asp pH 7.7	0.0109559999999993	-60 mV	-0.1946263
FcR1_R118H	NMG-Asp pH 7.7	0.0109559999999993	-30 mV	-0.05508293
FcR1_R118H	NMG-Asp pH 7.7	0.0109559999999993	0 mV	0.09914927
FcR1_R118H	NMG-Asp pH 7.7	0.0109559999999993	+30 mV	0.2754146
FcR1_R118H	NMG-Asp pH 7.7	0.0112049999999995	-120 mV	-0.3659955
FcR1_R118H	NMG-Asp pH 7.7	0.0112049999999995	-90 mV	-0.3317216
FcR1_R118H	NMG-Asp pH 7.7	0.0112049999999995	-60 mV	-0.1958504
FcR1_R118H	NMG-Asp pH 7.7	0.0112049999999995	-30 mV	-0.05508293
FcR1_R118H	NMG-Asp pH 7.7	0.0112049999999995	0 mV	0.09792521
FcR1_R118H	NMG-Asp pH 7.7	0.0112049999999995	+30 mV	0.2754146
FcR1_R118H	NMG-Asp pH 7.7	0.0114539999999996	-120 mV	-0.3672195
FcR1_R118H	NMG-Asp pH 7.7	0.0114539999999996	-90 mV	-0.3292735
FcR1_R118H	NMG-Asp pH 7.7	0.0114539999999996	-60 mV	-0.1958504
FcR1_R118H	NMG-Asp pH 7.7	0.0114539999999996	-30 mV	-0.05508293
FcR1_R118H	NMG-Asp pH 7.7	0.0114539999999996	0 mV	0.09670115
FcR1_R118H	NMG-Asp pH 7.7	0.0114539999999996	+30 mV	0.2766387
FcR1_R118H	NMG-Asp pH 7.7	0.0117029999999998	-120 mV	-0.3659955
FcR1_R118H	NMG-Asp pH 7.7	0.0117029999999998	-90 mV	-0.3292735
FcR1_R118H	NMG-Asp pH 7.7	0.0117029999999998	-60 mV	-0.1946263
FcR1_R118H	NMG-Asp pH 7.7	0.0117029999999998	-30 mV	-0.05508293
FcR1_R118H	NMG-Asp pH 7.7	0.0117029999999998	0 mV	0.09792521
FcR1_R118H	NMG-Asp pH 7.7	0.0117029999999998	+30 mV	0.2766387
FcR1_R118H	NMG-Asp pH 7.7	0.011952	-120 mV	-0.3672195
FcR1_R118H	NMG-Asp pH 7.7	0.011952	-90 mV	-0.3292735
FcR1_R118H	NMG-Asp pH 7.7	0.011952	-60 mV	-0.1958504
FcR1_R118H	NMG-Asp pH 7.7	0.011952	-30 mV	-0.056307
FcR1_R118H	NMG-Asp pH 7.7	0.011952	0 mV	0.09792521
FcR1_R118H	NMG-Asp pH 7.7	0.011952	+30 mV	0.2766387
FcR1_R118H	NMG-Asp pH 7.7	0.0122010000000001	-120 mV	-0.3647714
FcR1_R118H	NMG-Asp pH 7.7	0.0122010000000001	-90 mV	-0.3280495
FcR1_R118H	NMG-Asp pH 7.7	0.0122010000000001	-60 mV	-0.1946263
FcR1_R118H	NMG-Asp pH 7.7	0.0122010000000001	-30 mV	-0.05508293
FcR1_R118H	NMG-Asp pH 7.7	0.0122010000000001	0 mV	0.09792521
FcR1_R118H	NMG-Asp pH 7.7	0.0122010000000001	+30 mV	0.2754146
FcR1_R118H	NMG-Asp pH 7.7	0.0124499999999994	-120 mV	-0.3647714
FcR1_R118H	NMG-Asp pH 7.7	0.0124499999999994	-90 mV	-0.3280495
FcR1_R118H	NMG-Asp pH 7.7	0.0124499999999994	-60 mV	-0.1958504
FcR1_R118H	NMG-Asp pH 7.7	0.0124499999999994	-30 mV	-0.05508293
FcR1_R118H	NMG-Asp pH 7.7	0.0124499999999994	0 mV	0.09792521
FcR1_R118H	NMG-Asp pH 7.7	0.0124499999999994	+30 mV	0.2766387
FcR1_R118H	NMG-Asp pH 7.7	0.0126989999999996	-120 mV	-0.3635473
FcR1_R118H	NMG-Asp pH 7.7	0.0126989999999996	-90 mV	-0.3292735
FcR1_R118H	NMG-Asp pH 7.7	0.0126989999999996	-60 mV	-0.1958504
FcR1_R118H	NMG-Asp pH 7.7	0.0126989999999996	-30 mV	-0.056307
FcR1_R118H	NMG-Asp pH 7.7	0.0126989999999996	0 mV	0.09914927
FcR1_R118H	NMG-Asp pH 7.7	0.0126989999999996	+30 mV	0.2754146
FcR1_R118H	NMG-Asp pH 7.7	0.0129479999999997	-120 mV	-0.3635473
FcR1_R118H	NMG-Asp pH 7.7	0.0129479999999997	-90 mV	-0.3317216
FcR1_R118H	NMG-Asp pH 7.7	0.0129479999999997	-60 mV	-0.1958504
FcR1_R118H	NMG-Asp pH 7.7	0.0129479999999997	-30 mV	-0.05508293
FcR1_R118H	NMG-Asp pH 7.7	0.0129479999999997	0 mV	0.09914927
FcR1_R118H	NMG-Asp pH 7.7	0.0129479999999997	+30 mV	0.2754146
FcR1_R118H	NMG-Asp pH 7.7	0.0131969999999999	-120 mV	-0.3623233
FcR1_R118H	NMG-Asp pH 7.7	0.0131969999999999	-90 mV	-0.3292735
FcR1_R118H	NMG-Asp pH 7.7	0.0131969999999999	-60 mV	-0.1958504
FcR1_R118H	NMG-Asp pH 7.7	0.0131969999999999	-30 mV	-0.05508293
FcR1_R118H	NMG-Asp pH 7.7	0.0131969999999999	0 mV	0.09792521
FcR1_R118H	NMG-Asp pH 7.7	0.0131969999999999	+30 mV	0.2766387
FcR1_R118H	NMG-Asp pH 7.7	0.0134460000000001	-120 mV	-0.3647714
FcR1_R118H	NMG-Asp pH 7.7	0.0134460000000001	-90 mV	-0.3304976
FcR1_R118H	NMG-Asp pH 7.7	0.0134460000000001	-60 mV	-0.1958504
FcR1_R118H	NMG-Asp pH 7.7	0.0134460000000001	-30 mV	-0.05385887
FcR1_R118H	NMG-Asp pH 7.7	0.0134460000000001	0 mV	0.09914927
FcR1_R118H	NMG-Asp pH 7.7	0.0134460000000001	+30 mV	0.2754146
FcR1_R118H	NMG-Asp pH 7.7	0.0136949999999993	-120 mV	-0.3659955
FcR1_R118H	NMG-Asp pH 7.7	0.0136949999999993	-90 mV	-0.3292735
FcR1_R118H	NMG-Asp pH 7.7	0.0136949999999993	-60 mV	-0.1946263
FcR1_R118H	NMG-Asp pH 7.7	0.0136949999999993	-30 mV	-0.05508293
FcR1_R118H	NMG-Asp pH 7.7	0.0136949999999993	0 mV	0.09792521
FcR1_R118H	NMG-Asp pH 7.7	0.0136949999999993	+30 mV	0.2766387
FcR1_R118H	NMG-Asp pH 7.7	0.0139439999999995	-120 mV	-0.3659955
FcR1_R118H	NMG-Asp pH 7.7	0.0139439999999995	-90 mV	-0.3317216
FcR1_R118H	NMG-Asp pH 7.7	0.0139439999999995	-60 mV	-0.1946263
FcR1_R118H	NMG-Asp pH 7.7	0.0139439999999995	-30 mV	-0.05508293
FcR1_R118H	NMG-Asp pH 7.7	0.0139439999999995	0 mV	0.09792521
FcR1_R118H	NMG-Asp pH 7.7	0.0139439999999995	+30 mV	0.2754146
FcR1_R118H	NMG-Asp pH 7.7	0.0141929999999997	-120 mV	-0.3672195
FcR1_R118H	NMG-Asp pH 7.7	0.0141929999999997	-90 mV	-0.3304976
FcR1_R118H	NMG-Asp pH 7.7	0.0141929999999997	-60 mV	-0.1958504
FcR1_R118H	NMG-Asp pH 7.7	0.0141929999999997	-30 mV	-0.05508293
FcR1_R118H	NMG-Asp pH 7.7	0.0141929999999997	0 mV	0.09792521
FcR1_R118H	NMG-Asp pH 7.7	0.0141929999999997	+30 mV	0.2741906
FcR1_R118H	NMG-Asp pH 7.7	0.0144419999999998	-120 mV	-0.3659955
FcR1_R118H	NMG-Asp pH 7.7	0.0144419999999998	-90 mV	-0.3304976
FcR1_R118H	NMG-Asp pH 7.7	0.0144419999999998	-60 mV	-0.1958504
FcR1_R118H	NMG-Asp pH 7.7	0.0144419999999998	-30 mV	-0.05508293
FcR1_R118H	NMG-Asp pH 7.7	0.0144419999999998	0 mV	0.09914927
FcR1_R118H	NMG-Asp pH 7.7	0.0144419999999998	+30 mV	0.2741906
FcR1_R118H	NMG-Asp pH 7.7	0.014691	-120 mV	-0.3672195
FcR1_R118H	NMG-Asp pH 7.7	0.014691	-90 mV	-0.3317216
FcR1_R118H	NMG-Asp pH 7.7	0.014691	-60 mV	-0.1946263
FcR1_R118H	NMG-Asp pH 7.7	0.014691	-30 mV	-0.056307
FcR1_R118H	NMG-Asp pH 7.7	0.014691	0 mV	0.09914927
FcR1_R118H	NMG-Asp pH 7.7	0.014691	+30 mV	0.2754146
FcR1_R118H	NMG-Asp pH 7.7	0.0149399999999993	-120 mV	-0.3647714
FcR1_R118H	NMG-Asp pH 7.7	0.0149399999999993	-90 mV	-0.3317216
FcR1_R118H	NMG-Asp pH 7.7	0.0149399999999993	-60 mV	-0.1934023
FcR1_R118H	NMG-Asp pH 7.7	0.0149399999999993	-30 mV	-0.056307
FcR1_R118H	NMG-Asp pH 7.7	0.0149399999999993	0 mV	0.09792521
FcR1_R118H	NMG-Asp pH 7.7	0.0149399999999993	+30 mV	0.2741906
FcR1_R118H	NMG-Asp pH 7.7	0.0151889999999995	-120 mV	-0.3659955
FcR1_R118H	NMG-Asp pH 7.7	0.0151889999999995	-90 mV	-0.3317216
FcR1_R118H	NMG-Asp pH 7.7	0.0151889999999995	-60 mV	-0.1934023
FcR1_R118H	NMG-Asp pH 7.7	0.0151889999999995	-30 mV	-0.05508293
FcR1_R118H	NMG-Asp pH 7.7	0.0151889999999995	0 mV	0.09792521
FcR1_R118H	NMG-Asp pH 7.7	0.0151889999999995	+30 mV	0.2741906
FcR1_R118H	NMG-Asp pH 7.7	0.0154379999999996	-120 mV	-0.3647714
FcR1_R118H	NMG-Asp pH 7.7	0.0154379999999996	-90 mV	-0.3317216
FcR1_R118H	NMG-Asp pH 7.7	0.0154379999999996	-60 mV	-0.1946263
FcR1_R118H	NMG-Asp pH 7.7	0.0154379999999996	-30 mV	-0.056307
FcR1_R118H	NMG-Asp pH 7.7	0.0154379999999996	0 mV	0.09792521
FcR1_R118H	NMG-Asp pH 7.7	0.0154379999999996	+30 mV	0.2754146
FcR1_R118H	NMG-Asp pH 7.7	0.0156869999999998	-120 mV	-0.3659955
FcR1_R118H	NMG-Asp pH 7.7	0.0156869999999998	-90 mV	-0.3292735
FcR1_R118H	NMG-Asp pH 7.7	0.0156869999999998	-60 mV	-0.1958504
FcR1_R118H	NMG-Asp pH 7.7	0.0156869999999998	-30 mV	-0.05508293
FcR1_R118H	NMG-Asp pH 7.7	0.0156869999999998	0 mV	0.09792521
FcR1_R118H	NMG-Asp pH 7.7	0.0156869999999998	+30 mV	0.2766387
FcR1_R118H	NMG-Asp pH 7.7	0.015936	-120 mV	-0.3659955
FcR1_R118H	NMG-Asp pH 7.7	0.015936	-90 mV	-0.3292735
FcR1_R118H	NMG-Asp pH 7.7	0.015936	-60 mV	-0.1958504
FcR1_R118H	NMG-Asp pH 7.7	0.015936	-30 mV	-0.05385887
FcR1_R118H	NMG-Asp pH 7.7	0.015936	0 mV	0.09670115
FcR1_R118H	NMG-Asp pH 7.7	0.015936	+30 mV	0.2766387
FcR1_R118H	NMG-Asp pH 7.7	0.0161850000000001	-120 mV	-0.3659955
FcR1_R118H	NMG-Asp pH 7.7	0.0161850000000001	-90 mV	-0.3268254
FcR1_R118H	NMG-Asp pH 7.7	0.0161850000000001	-60 mV	-0.1946263
FcR1_R118H	NMG-Asp pH 7.7	0.0161850000000001	-30 mV	-0.0526348
FcR1_R118H	NMG-Asp pH 7.7	0.0161850000000001	0 mV	0.09547707
FcR1_R118H	NMG-Asp pH 7.7	0.0161850000000001	+30 mV	0.2754146
FcR1_R118H	NMG-Asp pH 7.7	0.0164339999999994	-120 mV	-0.3659955
FcR1_R118H	NMG-Asp pH 7.7	0.0164339999999994	-90 mV	-0.3292735
FcR1_R118H	NMG-Asp pH 7.7	0.0164339999999994	-60 mV	-0.1934023
FcR1_R118H	NMG-Asp pH 7.7	0.0164339999999994	-30 mV	-0.05508293
FcR1_R118H	NMG-Asp pH 7.7	0.0164339999999994	0 mV	0.09670115
FcR1_R118H	NMG-Asp pH 7.7	0.0164339999999994	+30 mV	0.2766387
FcR1_R118H	NMG-Asp pH 7.7	0.0166829999999996	-120 mV	-0.3659955
FcR1_R118H	NMG-Asp pH 7.7	0.0166829999999996	-90 mV	-0.3292735
FcR1_R118H	NMG-Asp pH 7.7	0.0166829999999996	-60 mV	-0.1934023
FcR1_R118H	NMG-Asp pH 7.7	0.0166829999999996	-30 mV	-0.0526348
FcR1_R118H	NMG-Asp pH 7.7	0.0166829999999996	0 mV	0.09670115
FcR1_R118H	NMG-Asp pH 7.7	0.0166829999999996	+30 mV	0.2754146
FcR1_R118H	NMG-Asp pH 7.7	0.0169319999999997	-120 mV	-0.3684436
FcR1_R118H	NMG-Asp pH 7.7	0.0169319999999997	-90 mV	-0.3292735
FcR1_R118H	NMG-Asp pH 7.7	0.0169319999999997	-60 mV	-0.1946263
FcR1_R118H	NMG-Asp pH 7.7	0.0169319999999997	-30 mV	-0.05385887
FcR1_R118H	NMG-Asp pH 7.7	0.0169319999999997	0 mV	0.09792521
FcR1_R118H	NMG-Asp pH 7.7	0.0169319999999997	+30 mV	0.2754146
FcR1_R118H	NMG-Asp pH 7.7	0.0171809999999999	-120 mV	-0.3672195
FcR1_R118H	NMG-Asp pH 7.7	0.0171809999999999	-90 mV	-0.3304976
FcR1_R118H	NMG-Asp pH 7.7	0.0171809999999999	-60 mV	-0.1946263
FcR1_R118H	NMG-Asp pH 7.7	0.0171809999999999	-30 mV	-0.05385887
FcR1_R118H	NMG-Asp pH 7.7	0.0171809999999999	0 mV	0.09792521
FcR1_R118H	NMG-Asp pH 7.7	0.0171809999999999	+30 mV	0.2754146
FcR1_R118H	NMG-Asp pH 7.7	0.0174300000000001	-120 mV	-0.3647714
FcR1_R118H	NMG-Asp pH 7.7	0.0174300000000001	-90 mV	-0.3304976
FcR1_R118H	NMG-Asp pH 7.7	0.0174300000000001	-60 mV	-0.1946263
FcR1_R118H	NMG-Asp pH 7.7	0.0174300000000001	-30 mV	-0.05508293
FcR1_R118H	NMG-Asp pH 7.7	0.0174300000000001	0 mV	0.09792521
FcR1_R118H	NMG-Asp pH 7.7	0.0174300000000001	+30 mV	0.2766387
FcR1_R118H	NMG-Asp pH 7.7	0.0176789999999993	-120 mV	-0.3659955
FcR1_R118H	NMG-Asp pH 7.7	0.0176789999999993	-90 mV	-0.3304976
FcR1_R118H	NMG-Asp pH 7.7	0.0176789999999993	-60 mV	-0.1934023
FcR1_R118H	NMG-Asp pH 7.7	0.0176789999999993	-30 mV	-0.056307
FcR1_R118H	NMG-Asp pH 7.7	0.0176789999999993	0 mV	0.09792521
FcR1_R118H	NMG-Asp pH 7.7	0.0176789999999993	+30 mV	0.2766387
FcR1_R118H	NMG-Asp pH 7.7	0.0179279999999995	-120 mV	-0.3647714
FcR1_R118H	NMG-Asp pH 7.7	0.0179279999999995	-90 mV	-0.3292735
FcR1_R118H	NMG-Asp pH 7.7	0.0179279999999995	-60 mV	-0.1946263
FcR1_R118H	NMG-Asp pH 7.7	0.0179279999999995	-30 mV	-0.056307
FcR1_R118H	NMG-Asp pH 7.7	0.0179279999999995	0 mV	0.09670115
FcR1_R118H	NMG-Asp pH 7.7	0.0179279999999995	+30 mV	0.2754146
FcR1_R118H	NMG-Asp pH 7.7	0.0181769999999997	-120 mV	-0.3647714
FcR1_R118H	NMG-Asp pH 7.7	0.0181769999999997	-90 mV	-0.3304976
FcR1_R118H	NMG-Asp pH 7.7	0.0181769999999997	-60 mV	-0.1946263
FcR1_R118H	NMG-Asp pH 7.7	0.0181769999999997	-30 mV	-0.056307
FcR1_R118H	NMG-Asp pH 7.7	0.0181769999999997	0 mV	0.09914927
FcR1_R118H	NMG-Asp pH 7.7	0.0181769999999997	+30 mV	0.2741906
FcR1_R118H	NMG-Asp pH 7.7	0.0184259999999998	-120 mV	-0.3659955
FcR1_R118H	NMG-Asp pH 7.7	0.0184259999999998	-90 mV	-0.3304976
FcR1_R118H	NMG-Asp pH 7.7	0.0184259999999998	-60 mV	-0.1958504
FcR1_R118H	NMG-Asp pH 7.7	0.0184259999999998	-30 mV	-0.05508293
FcR1_R118H	NMG-Asp pH 7.7	0.0184259999999998	0 mV	0.09792521
FcR1_R118H	NMG-Asp pH 7.7	0.0184259999999998	+30 mV	0.2754146
FcR1_R118H	NMG-Asp pH 7.7	0.018675	-120 mV	-0.3672195
FcR1_R118H	NMG-Asp pH 7.7	0.018675	-90 mV	-0.3292735
FcR1_R118H	NMG-Asp pH 7.7	0.018675	-60 mV	-0.1946263
FcR1_R118H	NMG-Asp pH 7.7	0.018675	-30 mV	-0.056307
FcR1_R118H	NMG-Asp pH 7.7	0.018675	0 mV	0.09670115
FcR1_R118H	NMG-Asp pH 7.7	0.018675	+30 mV	0.2754146
FcR1_R118H	NMG-Asp pH 7.7	0.0189239999999993	-120 mV	-0.3659955
FcR1_R118H	NMG-Asp pH 7.7	0.0189239999999993	-90 mV	-0.3304976
FcR1_R118H	NMG-Asp pH 7.7	0.0189239999999993	-60 mV	-0.1934023
FcR1_R118H	NMG-Asp pH 7.7	0.0189239999999993	-30 mV	-0.056307
FcR1_R118H	NMG-Asp pH 7.7	0.0189239999999993	0 mV	0.09670115
FcR1_R118H	NMG-Asp pH 7.7	0.0189239999999993	+30 mV	0.2741906
FcR1_R118H	NMG-Asp pH 7.7	0.0191729999999994	-120 mV	-0.3672195
FcR1_R118H	NMG-Asp pH 7.7	0.0191729999999994	-90 mV	-0.3280495
FcR1_R118H	NMG-Asp pH 7.7	0.0191729999999994	-60 mV	-0.1946263
FcR1_R118H	NMG-Asp pH 7.7	0.0191729999999994	-30 mV	-0.056307
FcR1_R118H	NMG-Asp pH 7.7	0.0191729999999994	0 mV	0.09670115
FcR1_R118H	NMG-Asp pH 7.7	0.0191729999999994	+30 mV	0.2741906
FcR1_R118H	NMG-Asp pH 7.7	0.0194219999999996	-120 mV	-0.3684436
FcR1_R118H	NMG-Asp pH 7.7	0.0194219999999996	-90 mV	-0.3304976
FcR1_R118H	NMG-Asp pH 7.7	0.0194219999999996	-60 mV	-0.1958504
FcR1_R118H	NMG-Asp pH 7.7	0.0194219999999996	-30 mV	-0.05385887
FcR1_R118H	NMG-Asp pH 7.7	0.0194219999999996	0 mV	0.09792521
FcR1_R118H	NMG-Asp pH 7.7	0.0194219999999996	+30 mV	0.2754146
FcR1_R118H	NMG-Asp pH 7.7	0.0196709999999998	-120 mV	-0.3672195
FcR1_R118H	NMG-Asp pH 7.7	0.0196709999999998	-90 mV	-0.3304976
FcR1_R118H	NMG-Asp pH 7.7	0.0196709999999998	-60 mV	-0.1934023
FcR1_R118H	NMG-Asp pH 7.7	0.0196709999999998	-30 mV	-0.05508293
FcR1_R118H	NMG-Asp pH 7.7	0.0196709999999998	0 mV	0.09792521
FcR1_R118H	NMG-Asp pH 7.7	0.0196709999999998	+30 mV	0.2766387
FcR1_R118H	NMG-Asp pH 7.7	0.0199199999999999	-120 mV	-0.3647714
FcR1_R118H	NMG-Asp pH 7.7	0.0199199999999999	-90 mV	-0.3292735
FcR1_R118H	NMG-Asp pH 7.7	0.0199199999999999	-60 mV	-0.1934023
FcR1_R118H	NMG-Asp pH 7.7	0.0199199999999999	-30 mV	-0.05508293
FcR1_R118H	NMG-Asp pH 7.7	0.0199199999999999	0 mV	0.09792521
FcR1_R118H	NMG-Asp pH 7.7	0.0199199999999999	+30 mV	0.2741906
FcR1_R118H	NMG-Asp pH 7.7	0.0201690000000001	-120 mV	-0.3647714
FcR1_R118H	NMG-Asp pH 7.7	0.0201690000000001	-90 mV	-0.3317216
FcR1_R118H	NMG-Asp pH 7.7	0.0201690000000001	-60 mV	-0.1946263
FcR1_R118H	NMG-Asp pH 7.7	0.0201690000000001	-30 mV	-0.05508293
FcR1_R118H	NMG-Asp pH 7.7	0.0201690000000001	0 mV	0.09792521
FcR1_R118H	NMG-Asp pH 7.7	0.0201690000000001	+30 mV	0.2766387
FcR1_R118H	NMG-Asp pH 7.7	0.0204179999999994	-120 mV	-0.3659955
FcR1_R118H	NMG-Asp pH 7.7	0.0204179999999994	-90 mV	-0.3304976
FcR1_R118H	NMG-Asp pH 7.7	0.0204179999999994	-60 mV	-0.1946263
FcR1_R118H	NMG-Asp pH 7.7	0.0204179999999994	-30 mV	-0.05508293
FcR1_R118H	NMG-Asp pH 7.7	0.0204179999999994	0 mV	0.09792521
FcR1_R118H	NMG-Asp pH 7.7	0.0204179999999994	+30 mV	0.2754146
FcR1_R118H	NMG-Asp pH 7.7	0.0206669999999995	-120 mV	-0.3647714
FcR1_R118H	NMG-Asp pH 7.7	0.0206669999999995	-90 mV	-0.3292735
FcR1_R118H	NMG-Asp pH 7.7	0.0206669999999995	-60 mV	-0.1958504
FcR1_R118H	NMG-Asp pH 7.7	0.0206669999999995	-30 mV	-0.05508293
FcR1_R118H	NMG-Asp pH 7.7	0.0206669999999995	0 mV	0.09792521
FcR1_R118H	NMG-Asp pH 7.7	0.0206669999999995	+30 mV	0.2766387
FcR1_R118H	NMG-Asp pH 7.7	0.0209159999999997	-120 mV	-0.3659955
FcR1_R118H	NMG-Asp pH 7.7	0.0209159999999997	-90 mV	-0.3280495
FcR1_R118H	NMG-Asp pH 7.7	0.0209159999999997	-60 mV	-0.1958504
FcR1_R118H	NMG-Asp pH 7.7	0.0209159999999997	-30 mV	-0.056307
FcR1_R118H	NMG-Asp pH 7.7	0.0209159999999997	0 mV	0.09914927
FcR1_R118H	NMG-Asp pH 7.7	0.0209159999999997	+30 mV	0.2778628
FcR1_R118H	NMG-Asp pH 7.7	0.0211649999999999	-120 mV	-0.3659955
FcR1_R118H	NMG-Asp pH 7.7	0.0211649999999999	-90 mV	-0.3292735
FcR1_R118H	NMG-Asp pH 7.7	0.0211649999999999	-60 mV	-0.1934023
FcR1_R118H	NMG-Asp pH 7.7	0.0211649999999999	-30 mV	-0.05508293
FcR1_R118H	NMG-Asp pH 7.7	0.0211649999999999	0 mV	0.09792521
FcR1_R118H	NMG-Asp pH 7.7	0.0211649999999999	+30 mV	0.2754146
FcR1_R118H	NMG-Asp pH 7.7	0.021414	-120 mV	-0.3659955
FcR1_R118H	NMG-Asp pH 7.7	0.021414	-90 mV	-0.3292735
FcR1_R118H	NMG-Asp pH 7.7	0.021414	-60 mV	-0.1946263
FcR1_R118H	NMG-Asp pH 7.7	0.021414	-30 mV	-0.056307
FcR1_R118H	NMG-Asp pH 7.7	0.021414	0 mV	0.09792521
FcR1_R118H	NMG-Asp pH 7.7	0.021414	+30 mV	0.2778628
FcR1_R118H	NMG-Asp pH 7.7	0.0216629999999993	-120 mV	-0.3647714
FcR1_R118H	NMG-Asp pH 7.7	0.0216629999999993	-90 mV	-0.3292735
FcR1_R118H	NMG-Asp pH 7.7	0.0216629999999993	-60 mV	-0.1946263
FcR1_R118H	NMG-Asp pH 7.7	0.0216629999999993	-30 mV	-0.056307
FcR1_R118H	NMG-Asp pH 7.7	0.0216629999999993	0 mV	0.09670115
FcR1_R118H	NMG-Asp pH 7.7	0.0216629999999993	+30 mV	0.2778628
FcR1_R118H	NMG-Asp pH 7.7	0.0219119999999995	-120 mV	-0.3647714
FcR1_R118H	NMG-Asp pH 7.7	0.0219119999999995	-90 mV	-0.3292735
FcR1_R118H	NMG-Asp pH 7.7	0.0219119999999995	-60 mV	-0.1958504
FcR1_R118H	NMG-Asp pH 7.7	0.0219119999999995	-30 mV	-0.05385887
FcR1_R118H	NMG-Asp pH 7.7	0.0219119999999995	0 mV	0.09670115
FcR1_R118H	NMG-Asp pH 7.7	0.0219119999999995	+30 mV	0.2766387
FcR1_R118H	NMG-Asp pH 7.7	0.0221609999999997	-120 mV	-0.3659955
FcR1_R118H	NMG-Asp pH 7.7	0.0221609999999997	-90 mV	-0.3317216
FcR1_R118H	NMG-Asp pH 7.7	0.0221609999999997	-60 mV	-0.1946263
FcR1_R118H	NMG-Asp pH 7.7	0.0221609999999997	-30 mV	-0.05385887
FcR1_R118H	NMG-Asp pH 7.7	0.0221609999999997	0 mV	0.09670115
FcR1_R118H	NMG-Asp pH 7.7	0.0221609999999997	+30 mV	0.2766387
FcR1_R118H	NMG-Asp pH 7.7	0.0224099999999998	-120 mV	-0.3647714
FcR1_R118H	NMG-Asp pH 7.7	0.0224099999999998	-90 mV	-0.3304976
FcR1_R118H	NMG-Asp pH 7.7	0.0224099999999998	-60 mV	-0.1946263
FcR1_R118H	NMG-Asp pH 7.7	0.0224099999999998	-30 mV	-0.05385887
FcR1_R118H	NMG-Asp pH 7.7	0.0224099999999998	0 mV	0.09670115
FcR1_R118H	NMG-Asp pH 7.7	0.0224099999999998	+30 mV	0.2741906
FcR1_R118H	NMG-Asp pH 7.7	0.022659	-120 mV	-0.3672195
FcR1_R118H	NMG-Asp pH 7.7	0.022659	-90 mV	-0.3304976
FcR1_R118H	NMG-Asp pH 7.7	0.022659	-60 mV	-0.1958504
FcR1_R118H	NMG-Asp pH 7.7	0.022659	-30 mV	-0.05385887
FcR1_R118H	NMG-Asp pH 7.7	0.022659	0 mV	0.09670115
FcR1_R118H	NMG-Asp pH 7.7	0.022659	+30 mV	0.2754146
FcR1_R118H	NMG-Asp pH 7.7	0.0229079999999993	-120 mV	-0.3672195
FcR1_R118H	NMG-Asp pH 7.7	0.0229079999999993	-90 mV	-0.3292735
FcR1_R118H	NMG-Asp pH 7.7	0.0229079999999993	-60 mV	-0.1946263
FcR1_R118H	NMG-Asp pH 7.7	0.0229079999999993	-30 mV	-0.05385887
FcR1_R118H	NMG-Asp pH 7.7	0.0229079999999993	0 mV	0.09670115
FcR1_R118H	NMG-Asp pH 7.7	0.0229079999999993	+30 mV	0.2741906
FcR1_R118H	NMG-Asp pH 7.7	0.0231569999999994	-120 mV	-0.3684436
FcR1_R118H	NMG-Asp pH 7.7	0.0231569999999994	-90 mV	-0.3292735
FcR1_R118H	NMG-Asp pH 7.7	0.0231569999999994	-60 mV	-0.1946263
FcR1_R118H	NMG-Asp pH 7.7	0.0231569999999994	-30 mV	-0.05385887
FcR1_R118H	NMG-Asp pH 7.7	0.0231569999999994	0 mV	0.09792521
FcR1_R118H	NMG-Asp pH 7.7	0.0231569999999994	+30 mV	0.2754146
FcR1_R118H	NMG-Asp pH 7.7	0.0234059999999996	-120 mV	-0.3672195
FcR1_R118H	NMG-Asp pH 7.7	0.0234059999999996	-90 mV	-0.3292735
FcR1_R118H	NMG-Asp pH 7.7	0.0234059999999996	-60 mV	-0.1958504
FcR1_R118H	NMG-Asp pH 7.7	0.0234059999999996	-30 mV	-0.05508293
FcR1_R118H	NMG-Asp pH 7.7	0.0234059999999996	0 mV	0.09792521
FcR1_R118H	NMG-Asp pH 7.7	0.0234059999999996	+30 mV	0.2754146
FcR1_R118H	NMG-Asp pH 7.7	0.0236549999999998	-120 mV	-0.3684436
FcR1_R118H	NMG-Asp pH 7.7	0.0236549999999998	-90 mV	-0.3292735
FcR1_R118H	NMG-Asp pH 7.7	0.0236549999999998	-60 mV	-0.1934023
FcR1_R118H	NMG-Asp pH 7.7	0.0236549999999998	-30 mV	-0.05508293
FcR1_R118H	NMG-Asp pH 7.7	0.0236549999999998	0 mV	0.09670115
FcR1_R118H	NMG-Asp pH 7.7	0.0236549999999998	+30 mV	0.2754146
FcR1_R118H	NMG-Asp pH 7.7	0.0239039999999999	-120 mV	-0.3672195
FcR1_R118H	NMG-Asp pH 7.7	0.0239039999999999	-90 mV	-0.3280495
FcR1_R118H	NMG-Asp pH 7.7	0.0239039999999999	-60 mV	-0.1946263
FcR1_R118H	NMG-Asp pH 7.7	0.0239039999999999	-30 mV	-0.05508293
FcR1_R118H	NMG-Asp pH 7.7	0.0239039999999999	0 mV	0.09670115
FcR1_R118H	NMG-Asp pH 7.7	0.0239039999999999	+30 mV	0.2766387
FcR1_R118H	NMG-Asp pH 7.7	0.0241530000000001	-120 mV	-0.3672195
FcR1_R118H	NMG-Asp pH 7.7	0.0241530000000001	-90 mV	-0.3268254
FcR1_R118H	NMG-Asp pH 7.7	0.0241530000000001	-60 mV	-0.1946263
FcR1_R118H	NMG-Asp pH 7.7	0.0241530000000001	-30 mV	-0.05753106
FcR1_R118H	NMG-Asp pH 7.7	0.0241530000000001	0 mV	0.09670115
FcR1_R118H	NMG-Asp pH 7.7	0.0241530000000001	+30 mV	0.2766387
FcR1_R118H	NMG-Asp pH 7.7	0.0244019999999994	-120 mV	-0.3672195
FcR1_R118H	NMG-Asp pH 7.7	0.0244019999999994	-90 mV	-0.3280495
FcR1_R118H	NMG-Asp pH 7.7	0.0244019999999994	-60 mV	-0.1946263
FcR1_R118H	NMG-Asp pH 7.7	0.0244019999999994	-30 mV	-0.056307
FcR1_R118H	NMG-Asp pH 7.7	0.0244019999999994	0 mV	0.09547707
FcR1_R118H	NMG-Asp pH 7.7	0.0244019999999994	+30 mV	0.2766387
FcR1_R118H	NMG-Asp pH 7.7	0.0246509999999995	-120 mV	-0.3647714
FcR1_R118H	NMG-Asp pH 7.7	0.0246509999999995	-90 mV	-0.3280495
FcR1_R118H	NMG-Asp pH 7.7	0.0246509999999995	-60 mV	-0.1946263
FcR1_R118H	NMG-Asp pH 7.7	0.0246509999999995	-30 mV	-0.05753106
FcR1_R118H	NMG-Asp pH 7.7	0.0246509999999995	0 mV	0.09670115
FcR1_R118H	NMG-Asp pH 7.7	0.0246509999999995	+30 mV	0.2766387
FcR1_R118H	NMG-Asp pH 7.7	0.0248999999999997	-120 mV	-0.3659955
FcR1_R118H	NMG-Asp pH 7.7	0.0248999999999997	-90 mV	-0.3292735
FcR1_R118H	NMG-Asp pH 7.7	0.0248999999999997	-60 mV	-0.1946263
FcR1_R118H	NMG-Asp pH 7.7	0.0248999999999997	-30 mV	-0.05508293
FcR1_R118H	NMG-Asp pH 7.7	0.0248999999999997	0 mV	0.09792521
FcR1_R118H	NMG-Asp pH 7.7	0.0248999999999997	+30 mV	0.2754146
FcR1_R118H	NMG-Asp pH 7.7	0.0251489999999999	-120 mV	-0.3672195
FcR1_R118H	NMG-Asp pH 7.7	0.0251489999999999	-90 mV	-0.3292735
FcR1_R118H	NMG-Asp pH 7.7	0.0251489999999999	-60 mV	-0.1934023
FcR1_R118H	NMG-Asp pH 7.7	0.0251489999999999	-30 mV	-0.056307
FcR1_R118H	NMG-Asp pH 7.7	0.0251489999999999	0 mV	0.09670115
FcR1_R118H	NMG-Asp pH 7.7	0.0251489999999999	+30 mV	0.2754146
FcR1_R118H	NMG-Asp pH 7.7	0.025398	-120 mV	-0.3684436
FcR1_R118H	NMG-Asp pH 7.7	0.025398	-90 mV	-0.3304976
FcR1_R118H	NMG-Asp pH 7.7	0.025398	-60 mV	-0.1946263
FcR1_R118H	NMG-Asp pH 7.7	0.025398	-30 mV	-0.05508293
FcR1_R118H	NMG-Asp pH 7.7	0.025398	0 mV	0.09792521
FcR1_R118H	NMG-Asp pH 7.7	0.025398	+30 mV	0.2766387
FcR1_R118H	NMG-Asp pH 7.7	0.0256469999999993	-120 mV	-0.3672195
FcR1_R118H	NMG-Asp pH 7.7	0.0256469999999993	-90 mV	-0.3304976
FcR1_R118H	NMG-Asp pH 7.7	0.0256469999999993	-60 mV	-0.1946263
FcR1_R118H	NMG-Asp pH 7.7	0.0256469999999993	-30 mV	-0.05508293
FcR1_R118H	NMG-Asp pH 7.7	0.0256469999999993	0 mV	0.09792521
FcR1_R118H	NMG-Asp pH 7.7	0.0256469999999993	+30 mV	0.2766387
FcR1_R118H	NMG-Asp pH 7.7	0.0258959999999995	-120 mV	-0.3635473
FcR1_R118H	NMG-Asp pH 7.7	0.0258959999999995	-90 mV	-0.3317216
FcR1_R118H	NMG-Asp pH 7.7	0.0258959999999995	-60 mV	-0.1958504
FcR1_R118H	NMG-Asp pH 7.7	0.0258959999999995	-30 mV	-0.05385887
FcR1_R118H	NMG-Asp pH 7.7	0.0258959999999995	0 mV	0.09792521
FcR1_R118H	NMG-Asp pH 7.7	0.0258959999999995	+30 mV	0.2766387
FcR1_R118H	NMG-Asp pH 7.7	0.0261449999999996	-120 mV	-0.3659955
FcR1_R118H	NMG-Asp pH 7.7	0.0261449999999996	-90 mV	-0.3317216
FcR1_R118H	NMG-Asp pH 7.7	0.0261449999999996	-60 mV	-0.1958504
FcR1_R118H	NMG-Asp pH 7.7	0.0261449999999996	-30 mV	-0.05508293
FcR1_R118H	NMG-Asp pH 7.7	0.0261449999999996	0 mV	0.09914927
FcR1_R118H	NMG-Asp pH 7.7	0.0261449999999996	+30 mV	0.2754146
FcR1_R118H	NMG-Asp pH 7.7	0.0263939999999998	-120 mV	-0.3672195
FcR1_R118H	NMG-Asp pH 7.7	0.0263939999999998	-90 mV	-0.3317216
FcR1_R118H	NMG-Asp pH 7.7	0.0263939999999998	-60 mV	-0.1946263
FcR1_R118H	NMG-Asp pH 7.7	0.0263939999999998	-30 mV	-0.05385887
FcR1_R118H	NMG-Asp pH 7.7	0.0263939999999998	0 mV	0.09914927
FcR1_R118H	NMG-Asp pH 7.7	0.0263939999999998	+30 mV	0.2766387
FcR1_R118H	NMG-Asp pH 7.7	0.026643	-120 mV	-0.3684436
FcR1_R118H	NMG-Asp pH 7.7	0.026643	-90 mV	-0.3304976
FcR1_R118H	NMG-Asp pH 7.7	0.026643	-60 mV	-0.1946263
FcR1_R118H	NMG-Asp pH 7.7	0.026643	-30 mV	-0.05385887
FcR1_R118H	NMG-Asp pH 7.7	0.026643	0 mV	0.09792521
FcR1_R118H	NMG-Asp pH 7.7	0.026643	+30 mV	0.2766387
FcR1_R118H	NMG-Asp pH 7.7	0.0268920000000001	-120 mV	-0.3659955
FcR1_R118H	NMG-Asp pH 7.7	0.0268920000000001	-90 mV	-0.3292735
FcR1_R118H	NMG-Asp pH 7.7	0.0268920000000001	-60 mV	-0.1946263
FcR1_R118H	NMG-Asp pH 7.7	0.0268920000000001	-30 mV	-0.05508293
FcR1_R118H	NMG-Asp pH 7.7	0.0268920000000001	0 mV	0.09670115
FcR1_R118H	NMG-Asp pH 7.7	0.0268920000000001	+30 mV	0.2741906
FcR1_R118H	NMG-Asp pH 7.7	0.0271409999999994	-120 mV	-0.3647714
FcR1_R118H	NMG-Asp pH 7.7	0.0271409999999994	-90 mV	-0.3280495
FcR1_R118H	NMG-Asp pH 7.7	0.0271409999999994	-60 mV	-0.1934023
FcR1_R118H	NMG-Asp pH 7.7	0.0271409999999994	-30 mV	-0.05508293
FcR1_R118H	NMG-Asp pH 7.7	0.0271409999999994	0 mV	0.09670115
FcR1_R118H	NMG-Asp pH 7.7	0.0271409999999994	+30 mV	0.2754146
FcR1_R118H	NMG-Asp pH 7.7	0.0273899999999996	-120 mV	-0.3659955
FcR1_R118H	NMG-Asp pH 7.7	0.0273899999999996	-90 mV	-0.3304976
FcR1_R118H	NMG-Asp pH 7.7	0.0273899999999996	-60 mV	-0.1946263
FcR1_R118H	NMG-Asp pH 7.7	0.0273899999999996	-30 mV	-0.05508293
FcR1_R118H	NMG-Asp pH 7.7	0.0273899999999996	0 mV	0.09670115
FcR1_R118H	NMG-Asp pH 7.7	0.0273899999999996	+30 mV	0.2729665
FcR1_R118H	NMG-Asp pH 7.7	0.0276389999999997	-120 mV	-0.3647714
FcR1_R118H	NMG-Asp pH 7.7	0.0276389999999997	-90 mV	-0.3304976
FcR1_R118H	NMG-Asp pH 7.7	0.0276389999999997	-60 mV	-0.1946263
FcR1_R118H	NMG-Asp pH 7.7	0.0276389999999997	-30 mV	-0.05385887
FcR1_R118H	NMG-Asp pH 7.7	0.0276389999999997	0 mV	0.09792521
FcR1_R118H	NMG-Asp pH 7.7	0.0276389999999997	+30 mV	0.2741906
FcR1_R118H	NMG-Asp pH 7.7	0.0278879999999999	-120 mV	-0.3647714
FcR1_R118H	NMG-Asp pH 7.7	0.0278879999999999	-90 mV	-0.3304976
FcR1_R118H	NMG-Asp pH 7.7	0.0278879999999999	-60 mV	-0.1946263
FcR1_R118H	NMG-Asp pH 7.7	0.0278879999999999	-30 mV	-0.05508293
FcR1_R118H	NMG-Asp pH 7.7	0.0278879999999999	0 mV	0.09792521
FcR1_R118H	NMG-Asp pH 7.7	0.0278879999999999	+30 mV	0.2766387
FcR1_R118H	NMG-Asp pH 7.7	0.0281370000000001	-120 mV	-0.3647714
FcR1_R118H	NMG-Asp pH 7.7	0.0281370000000001	-90 mV	-0.3304976
FcR1_R118H	NMG-Asp pH 7.7	0.0281370000000001	-60 mV	-0.1958504
FcR1_R118H	NMG-Asp pH 7.7	0.0281370000000001	-30 mV	-0.056307
FcR1_R118H	NMG-Asp pH 7.7	0.0281370000000001	0 mV	0.09914927
FcR1_R118H	NMG-Asp pH 7.7	0.0281370000000001	+30 mV	0.2778628
FcR1_R118H	NMG-Asp pH 7.7	0.0283859999999994	-120 mV	-0.3659955
FcR1_R118H	NMG-Asp pH 7.7	0.0283859999999994	-90 mV	-0.3304976
FcR1_R118H	NMG-Asp pH 7.7	0.0283859999999994	-60 mV	-0.1958504
FcR1_R118H	NMG-Asp pH 7.7	0.0283859999999994	-30 mV	-0.056307
FcR1_R118H	NMG-Asp pH 7.7	0.0283859999999994	0 mV	0.09792521
FcR1_R118H	NMG-Asp pH 7.7	0.0283859999999994	+30 mV	0.2766387
FcR1_R118H	NMG-Asp pH 7.7	0.0286349999999995	-120 mV	-0.3647714
FcR1_R118H	NMG-Asp pH 7.7	0.0286349999999995	-90 mV	-0.3304976
FcR1_R118H	NMG-Asp pH 7.7	0.0286349999999995	-60 mV	-0.1946263
FcR1_R118H	NMG-Asp pH 7.7	0.0286349999999995	-30 mV	-0.056307
FcR1_R118H	NMG-Asp pH 7.7	0.0286349999999995	0 mV	0.09792521
FcR1_R118H	NMG-Asp pH 7.7	0.0286349999999995	+30 mV	0.2778628
FcR1_R118H	NMG-Asp pH 7.7	0.0288839999999997	-120 mV	-0.3647714
FcR1_R118H	NMG-Asp pH 7.7	0.0288839999999997	-90 mV	-0.3292735
FcR1_R118H	NMG-Asp pH 7.7	0.0288839999999997	-60 mV	-0.1946263
FcR1_R118H	NMG-Asp pH 7.7	0.0288839999999997	-30 mV	-0.05508293
FcR1_R118H	NMG-Asp pH 7.7	0.0288839999999997	0 mV	0.09670115
FcR1_R118H	NMG-Asp pH 7.7	0.0288839999999997	+30 mV	0.2766387
FcR1_R118H	NMG-Asp pH 7.7	0.0291329999999999	-120 mV	-0.3647714
FcR1_R118H	NMG-Asp pH 7.7	0.0291329999999999	-90 mV	-0.3317216
FcR1_R118H	NMG-Asp pH 7.7	0.0291329999999999	-60 mV	-0.1958504
FcR1_R118H	NMG-Asp pH 7.7	0.0291329999999999	-30 mV	-0.05508293
FcR1_R118H	NMG-Asp pH 7.7	0.0291329999999999	0 mV	0.09670115
FcR1_R118H	NMG-Asp pH 7.7	0.0291329999999999	+30 mV	0.2766387
FcR1_R118H	NMG-Asp pH 7.7	0.029382	-120 mV	-0.3659955
FcR1_R118H	NMG-Asp pH 7.7	0.029382	-90 mV	-0.3317216
FcR1_R118H	NMG-Asp pH 7.7	0.029382	-60 mV	-0.1946263
FcR1_R118H	NMG-Asp pH 7.7	0.029382	-30 mV	-0.05508293
FcR1_R118H	NMG-Asp pH 7.7	0.029382	0 mV	0.09670115
FcR1_R118H	NMG-Asp pH 7.7	0.029382	+30 mV	0.2766387
FcR1_R118H	NMG-Asp pH 7.7	0.0296309999999993	-120 mV	-0.3672195
FcR1_R118H	NMG-Asp pH 7.7	0.0296309999999993	-90 mV	-0.3317216
FcR1_R118H	NMG-Asp pH 7.7	0.0296309999999993	-60 mV	-0.1934023
FcR1_R118H	NMG-Asp pH 7.7	0.0296309999999993	-30 mV	-0.05508293
FcR1_R118H	NMG-Asp pH 7.7	0.0296309999999993	0 mV	0.09670115
FcR1_R118H	NMG-Asp pH 7.7	0.0296309999999993	+30 mV	0.2766387
FcR1_R118H	NMG-Asp pH 7.7	0.0298799999999995	-120 mV	-0.3659955
FcR1_R118H	NMG-Asp pH 7.7	0.0298799999999995	-90 mV	-0.3304976
FcR1_R118H	NMG-Asp pH 7.7	0.0298799999999995	-60 mV	-0.1946263
FcR1_R118H	NMG-Asp pH 7.7	0.0298799999999995	-30 mV	-0.056307
FcR1_R118H	NMG-Asp pH 7.7	0.0298799999999995	0 mV	0.09792521
FcR1_R118H	NMG-Asp pH 7.7	0.0298799999999995	+30 mV	0.2766387
FcR1_R118H	NMG-Asp pH 7.7	0.0301289999999996	-120 mV	-0.3659955
FcR1_R118H	NMG-Asp pH 7.7	0.0301289999999996	-90 mV	-0.3292735
FcR1_R118H	NMG-Asp pH 7.7	0.0301289999999996	-60 mV	-0.1946263
FcR1_R118H	NMG-Asp pH 7.7	0.0301289999999996	-30 mV	-0.056307
FcR1_R118H	NMG-Asp pH 7.7	0.0301289999999996	0 mV	0.09547707
FcR1_R118H	NMG-Asp pH 7.7	0.0301289999999996	+30 mV	0.2766387
FcR1_R118H	NMG-Asp pH 7.7	0.0303779999999998	-120 mV	-0.3647714
FcR1_R118H	NMG-Asp pH 7.7	0.0303779999999998	-90 mV	-0.3304976
FcR1_R118H	NMG-Asp pH 7.7	0.0303779999999998	-60 mV	-0.1946263
FcR1_R118H	NMG-Asp pH 7.7	0.0303779999999998	-30 mV	-0.056307
FcR1_R118H	NMG-Asp pH 7.7	0.0303779999999998	0 mV	0.09670115
FcR1_R118H	NMG-Asp pH 7.7	0.0303779999999998	+30 mV	0.2754146
FcR1_R118H	NMG-Asp pH 7.7	0.030627	-120 mV	-0.3659955
FcR1_R118H	NMG-Asp pH 7.7	0.030627	-90 mV	-0.3292735
FcR1_R118H	NMG-Asp pH 7.7	0.030627	-60 mV	-0.1946263
FcR1_R118H	NMG-Asp pH 7.7	0.030627	-30 mV	-0.05753106
FcR1_R118H	NMG-Asp pH 7.7	0.030627	0 mV	0.09670115
FcR1_R118H	NMG-Asp pH 7.7	0.030627	+30 mV	0.2766387
FcR1_R118H	NMG-Asp pH 7.7	0.0308760000000001	-120 mV	-0.3672195
FcR1_R118H	NMG-Asp pH 7.7	0.0308760000000001	-90 mV	-0.3292735
FcR1_R118H	NMG-Asp pH 7.7	0.0308760000000001	-60 mV	-0.1946263
FcR1_R118H	NMG-Asp pH 7.7	0.0308760000000001	-30 mV	-0.056307
FcR1_R118H	NMG-Asp pH 7.7	0.0308760000000001	0 mV	0.09670115
FcR1_R118H	NMG-Asp pH 7.7	0.0308760000000001	+30 mV	0.2766387
FcR1_R118H	NMG-Asp pH 7.7	0.0311249999999994	-120 mV	-0.3672195
FcR1_R118H	NMG-Asp pH 7.7	0.0311249999999994	-90 mV	-0.3304976
FcR1_R118H	NMG-Asp pH 7.7	0.0311249999999994	-60 mV	-0.1958504
FcR1_R118H	NMG-Asp pH 7.7	0.0311249999999994	-30 mV	-0.05385887
FcR1_R118H	NMG-Asp pH 7.7	0.0311249999999994	0 mV	0.09670115
FcR1_R118H	NMG-Asp pH 7.7	0.0311249999999994	+30 mV	0.2754146
FcR1_R118H	NMG-Asp pH 7.7	0.0313739999999996	-120 mV	-0.3684436
FcR1_R118H	NMG-Asp pH 7.7	0.0313739999999996	-90 mV	-0.3304976
FcR1_R118H	NMG-Asp pH 7.7	0.0313739999999996	-60 mV	-0.1934023
FcR1_R118H	NMG-Asp pH 7.7	0.0313739999999996	-30 mV	-0.05508293
FcR1_R118H	NMG-Asp pH 7.7	0.0313739999999996	0 mV	0.09914927
FcR1_R118H	NMG-Asp pH 7.7	0.0313739999999996	+30 mV	0.2741906
FcR1_R118H	NMG-Asp pH 7.7	0.0316229999999997	-120 mV	-0.3684436
FcR1_R118H	NMG-Asp pH 7.7	0.0316229999999997	-90 mV	-0.3292735
FcR1_R118H	NMG-Asp pH 7.7	0.0316229999999997	-60 mV	-0.1958504
FcR1_R118H	NMG-Asp pH 7.7	0.0316229999999997	-30 mV	-0.05385887
FcR1_R118H	NMG-Asp pH 7.7	0.0316229999999997	0 mV	0.09914927
FcR1_R118H	NMG-Asp pH 7.7	0.0316229999999997	+30 mV	0.2778628
FcR1_R118H	NMG-Asp pH 7.7	0.0318719999999999	-120 mV	-0.3684436
FcR1_R118H	NMG-Asp pH 7.7	0.0318719999999999	-90 mV	-0.3268254
FcR1_R118H	NMG-Asp pH 7.7	0.0318719999999999	-60 mV	-0.1958504
FcR1_R118H	NMG-Asp pH 7.7	0.0318719999999999	-30 mV	-0.05385887
FcR1_R118H	NMG-Asp pH 7.7	0.0318719999999999	0 mV	0.09792521
FcR1_R118H	NMG-Asp pH 7.7	0.0318719999999999	+30 mV	0.2778628
FcR1_R118H	NMG-Asp pH 7.7	0.0321210000000001	-120 mV	-0.3672195
FcR1_R118H	NMG-Asp pH 7.7	0.0321210000000001	-90 mV	-0.3280495
FcR1_R118H	NMG-Asp pH 7.7	0.0321210000000001	-60 mV	-0.1946263
FcR1_R118H	NMG-Asp pH 7.7	0.0321210000000001	-30 mV	-0.05385887
FcR1_R118H	NMG-Asp pH 7.7	0.0321210000000001	0 mV	0.09914927
FcR1_R118H	NMG-Asp pH 7.7	0.0321210000000001	+30 mV	0.2754146
FcR1_R118H	NMG-Asp pH 7.7	0.0323699999999993	-120 mV	-0.3659955
FcR1_R118H	NMG-Asp pH 7.7	0.0323699999999993	-90 mV	-0.3304976
FcR1_R118H	NMG-Asp pH 7.7	0.0323699999999993	-60 mV	-0.1958504
FcR1_R118H	NMG-Asp pH 7.7	0.0323699999999993	-30 mV	-0.05508293
FcR1_R118H	NMG-Asp pH 7.7	0.0323699999999993	0 mV	0.09914927
FcR1_R118H	NMG-Asp pH 7.7	0.0323699999999993	+30 mV	0.2766387
FcR1_R118H	NMG-Asp pH 7.7	0.0326189999999995	-120 mV	-0.3672195
FcR1_R118H	NMG-Asp pH 7.7	0.0326189999999995	-90 mV	-0.3304976
FcR1_R118H	NMG-Asp pH 7.7	0.0326189999999995	-60 mV	-0.1934023
FcR1_R118H	NMG-Asp pH 7.7	0.0326189999999995	-30 mV	-0.05385887
FcR1_R118H	NMG-Asp pH 7.7	0.0326189999999995	0 mV	0.09914927
FcR1_R118H	NMG-Asp pH 7.7	0.0326189999999995	+30 mV	0.2766387
FcR1_R118H	NMG-Asp pH 7.7	0.0328679999999997	-120 mV	-0.3684436
FcR1_R118H	NMG-Asp pH 7.7	0.0328679999999997	-90 mV	-0.3304976
FcR1_R118H	NMG-Asp pH 7.7	0.0328679999999997	-60 mV	-0.1958504
FcR1_R118H	NMG-Asp pH 7.7	0.0328679999999997	-30 mV	-0.05385887
FcR1_R118H	NMG-Asp pH 7.7	0.0328679999999997	0 mV	0.09792521
FcR1_R118H	NMG-Asp pH 7.7	0.0328679999999997	+30 mV	0.2766387
FcR1_R118H	NMG-Asp pH 7.7	0.0331169999999998	-120 mV	-0.3672195
FcR1_R118H	NMG-Asp pH 7.7	0.0331169999999998	-90 mV	-0.3329457
FcR1_R118H	NMG-Asp pH 7.7	0.0331169999999998	-60 mV	-0.1946263
FcR1_R118H	NMG-Asp pH 7.7	0.0331169999999998	-30 mV	-0.05385887
FcR1_R118H	NMG-Asp pH 7.7	0.0331169999999998	0 mV	0.09670115
FcR1_R118H	NMG-Asp pH 7.7	0.0331169999999998	+30 mV	0.2766387
FcR1_R118H	NMG-Asp pH 7.7	0.033366	-120 mV	-0.3659955
FcR1_R118H	NMG-Asp pH 7.7	0.033366	-90 mV	-0.3304976
FcR1_R118H	NMG-Asp pH 7.7	0.033366	-60 mV	-0.1946263
FcR1_R118H	NMG-Asp pH 7.7	0.033366	-30 mV	-0.05508293
FcR1_R118H	NMG-Asp pH 7.7	0.033366	0 mV	0.09792521
FcR1_R118H	NMG-Asp pH 7.7	0.033366	+30 mV	0.2754146
FcR1_R118H	NMG-Asp pH 7.7	0.0336149999999993	-120 mV	-0.3672195
FcR1_R118H	NMG-Asp pH 7.7	0.0336149999999993	-90 mV	-0.3317216
FcR1_R118H	NMG-Asp pH 7.7	0.0336149999999993	-60 mV	-0.1946263
FcR1_R118H	NMG-Asp pH 7.7	0.0336149999999993	-30 mV	-0.056307
FcR1_R118H	NMG-Asp pH 7.7	0.0336149999999993	0 mV	0.09670115
FcR1_R118H	NMG-Asp pH 7.7	0.0336149999999993	+30 mV	0.2766387
FcR1_R118H	NMG-Asp pH 7.7	0.0338639999999995	-120 mV	-0.3659955
FcR1_R118H	NMG-Asp pH 7.7	0.0338639999999995	-90 mV	-0.3304976
FcR1_R118H	NMG-Asp pH 7.7	0.0338639999999995	-60 mV	-0.1934023
FcR1_R118H	NMG-Asp pH 7.7	0.0338639999999995	-30 mV	-0.05508293
FcR1_R118H	NMG-Asp pH 7.7	0.0338639999999995	0 mV	0.09670115
FcR1_R118H	NMG-Asp pH 7.7	0.0338639999999995	+30 mV	0.2766387
FcR1_R118H	NMG-Asp pH 7.7	0.0341129999999996	-120 mV	-0.3635473
FcR1_R118H	NMG-Asp pH 7.7	0.0341129999999996	-90 mV	-0.3304976
FcR1_R118H	NMG-Asp pH 7.7	0.0341129999999996	-60 mV	-0.1934023
FcR1_R118H	NMG-Asp pH 7.7	0.0341129999999996	-30 mV	-0.05753106
FcR1_R118H	NMG-Asp pH 7.7	0.0341129999999996	0 mV	0.09547707
FcR1_R118H	NMG-Asp pH 7.7	0.0341129999999996	+30 mV	0.2741906
FcR1_R118H	NMG-Asp pH 7.7	0.0343619999999998	-120 mV	-0.3672195
FcR1_R118H	NMG-Asp pH 7.7	0.0343619999999998	-90 mV	-0.3304976
FcR1_R118H	NMG-Asp pH 7.7	0.0343619999999998	-60 mV	-0.1946263
FcR1_R118H	NMG-Asp pH 7.7	0.0343619999999998	-30 mV	-0.05508293
FcR1_R118H	NMG-Asp pH 7.7	0.0343619999999998	0 mV	0.09670115
FcR1_R118H	NMG-Asp pH 7.7	0.0343619999999998	+30 mV	0.2754146
FcR1_R118H	NMG-Asp pH 7.7	0.0346109999999999	-120 mV	-0.3659955
FcR1_R118H	NMG-Asp pH 7.7	0.0346109999999999	-90 mV	-0.3317216
FcR1_R118H	NMG-Asp pH 7.7	0.0346109999999999	-60 mV	-0.1921782
FcR1_R118H	NMG-Asp pH 7.7	0.0346109999999999	-30 mV	-0.05508293
FcR1_R118H	NMG-Asp pH 7.7	0.0346109999999999	0 mV	0.09792521
FcR1_R118H	NMG-Asp pH 7.7	0.0346109999999999	+30 mV	0.2766387
FcR1_R118H	NMG-Asp pH 7.7	0.0348600000000001	-120 mV	-0.3635473
FcR1_R118H	NMG-Asp pH 7.7	0.0348600000000001	-90 mV	-0.3304976
FcR1_R118H	NMG-Asp pH 7.7	0.0348600000000001	-60 mV	-0.1921782
FcR1_R118H	NMG-Asp pH 7.7	0.0348600000000001	-30 mV	-0.05385887
FcR1_R118H	NMG-Asp pH 7.7	0.0348600000000001	0 mV	0.09792521
FcR1_R118H	NMG-Asp pH 7.7	0.0348600000000001	+30 mV	0.2766387
FcR1_R118H	NMG-Asp pH 7.7	0.0351089999999994	-120 mV	-0.3647714
FcR1_R118H	NMG-Asp pH 7.7	0.0351089999999994	-90 mV	-0.3304976
FcR1_R118H	NMG-Asp pH 7.7	0.0351089999999994	-60 mV	-0.1934023
FcR1_R118H	NMG-Asp pH 7.7	0.0351089999999994	-30 mV	-0.05508293
FcR1_R118H	NMG-Asp pH 7.7	0.0351089999999994	0 mV	0.09792521
FcR1_R118H	NMG-Asp pH 7.7	0.0351089999999994	+30 mV	0.2754146
FcR1_R118H	NMG-Asp pH 7.7	0.0353579999999996	-120 mV	-0.3659955
FcR1_R118H	NMG-Asp pH 7.7	0.0353579999999996	-90 mV	-0.3280495
FcR1_R118H	NMG-Asp pH 7.7	0.0353579999999996	-60 mV	-0.1946263
FcR1_R118H	NMG-Asp pH 7.7	0.0353579999999996	-30 mV	-0.05385887
FcR1_R118H	NMG-Asp pH 7.7	0.0353579999999996	0 mV	0.09914927
FcR1_R118H	NMG-Asp pH 7.7	0.0353579999999996	+30 mV	0.2766387
FcR1_R118H	NMG-Asp pH 7.7	0.0356069999999997	-120 mV	-0.3647714
FcR1_R118H	NMG-Asp pH 7.7	0.0356069999999997	-90 mV	-0.3292735
FcR1_R118H	NMG-Asp pH 7.7	0.0356069999999997	-60 mV	-0.1958504
FcR1_R118H	NMG-Asp pH 7.7	0.0356069999999997	-30 mV	-0.056307
FcR1_R118H	NMG-Asp pH 7.7	0.0356069999999997	0 mV	0.09792521
FcR1_R118H	NMG-Asp pH 7.7	0.0356069999999997	+30 mV	0.2766387
FcR1_R118H	NMG-Asp pH 7.7	0.0358559999999999	-120 mV	-0.3672195
FcR1_R118H	NMG-Asp pH 7.7	0.0358559999999999	-90 mV	-0.3304976
FcR1_R118H	NMG-Asp pH 7.7	0.0358559999999999	-60 mV	-0.1934023
FcR1_R118H	NMG-Asp pH 7.7	0.0358559999999999	-30 mV	-0.05508293
FcR1_R118H	NMG-Asp pH 7.7	0.0358559999999999	0 mV	0.09792521
FcR1_R118H	NMG-Asp pH 7.7	0.0358559999999999	+30 mV	0.2741906
FcR1_R118H	NMG-Asp pH 7.7	0.0361050000000001	-120 mV	-0.3659955
FcR1_R118H	NMG-Asp pH 7.7	0.0361050000000001	-90 mV	-0.3317216
FcR1_R118H	NMG-Asp pH 7.7	0.0361050000000001	-60 mV	-0.1958504
FcR1_R118H	NMG-Asp pH 7.7	0.0361050000000001	-30 mV	-0.056307
FcR1_R118H	NMG-Asp pH 7.7	0.0361050000000001	0 mV	0.1003733
FcR1_R118H	NMG-Asp pH 7.7	0.0361050000000001	+30 mV	0.2741906
FcR1_R118H	NMG-Asp pH 7.7	0.0363539999999993	-120 mV	-0.3647714
FcR1_R118H	NMG-Asp pH 7.7	0.0363539999999993	-90 mV	-0.3317216
FcR1_R118H	NMG-Asp pH 7.7	0.0363539999999993	-60 mV	-0.1946263
FcR1_R118H	NMG-Asp pH 7.7	0.0363539999999993	-30 mV	-0.056307
FcR1_R118H	NMG-Asp pH 7.7	0.0363539999999993	0 mV	0.09792521
FcR1_R118H	NMG-Asp pH 7.7	0.0363539999999993	+30 mV	0.2741906
FcR1_R118H	NMG-Asp pH 7.7	0.0366029999999995	-120 mV	-0.3647714
FcR1_R118H	NMG-Asp pH 7.7	0.0366029999999995	-90 mV	-0.3317216
FcR1_R118H	NMG-Asp pH 7.7	0.0366029999999995	-60 mV	-0.1958504
FcR1_R118H	NMG-Asp pH 7.7	0.0366029999999995	-30 mV	-0.056307
FcR1_R118H	NMG-Asp pH 7.7	0.0366029999999995	0 mV	0.09914927
FcR1_R118H	NMG-Asp pH 7.7	0.0366029999999995	+30 mV	0.2741906
FcR1_R118H	NMG-Asp pH 7.7	0.0368519999999997	-120 mV	-0.3647714
FcR1_R118H	NMG-Asp pH 7.7	0.0368519999999997	-90 mV	-0.3304976
FcR1_R118H	NMG-Asp pH 7.7	0.0368519999999997	-60 mV	-0.1946263
FcR1_R118H	NMG-Asp pH 7.7	0.0368519999999997	-30 mV	-0.05508293
FcR1_R118H	NMG-Asp pH 7.7	0.0368519999999997	0 mV	0.09914927
FcR1_R118H	NMG-Asp pH 7.7	0.0368519999999997	+30 mV	0.2754146
FcR1_R118H	NMG-Asp pH 7.7	0.0371009999999998	-120 mV	-0.3659955
FcR1_R118H	NMG-Asp pH 7.7	0.0371009999999998	-90 mV	-0.3304976
FcR1_R118H	NMG-Asp pH 7.7	0.0371009999999998	-60 mV	-0.1946263
FcR1_R118H	NMG-Asp pH 7.7	0.0371009999999998	-30 mV	-0.05508293
FcR1_R118H	NMG-Asp pH 7.7	0.0371009999999998	0 mV	0.09792521
FcR1_R118H	NMG-Asp pH 7.7	0.0371009999999998	+30 mV	0.2766387
FcR1_R118H	NMG-Asp pH 7.7	0.03735	-120 mV	-0.3647714
FcR1_R118H	NMG-Asp pH 7.7	0.03735	-90 mV	-0.3304976
FcR1_R118H	NMG-Asp pH 7.7	0.03735	-60 mV	-0.1934023
FcR1_R118H	NMG-Asp pH 7.7	0.03735	-30 mV	-0.05385887
FcR1_R118H	NMG-Asp pH 7.7	0.03735	0 mV	0.09792521
FcR1_R118H	NMG-Asp pH 7.7	0.03735	+30 mV	0.2754146
FcR1_R118H	NMG-Asp pH 7.7	0.0375989999999993	-120 mV	-0.3635473
FcR1_R118H	NMG-Asp pH 7.7	0.0375989999999993	-90 mV	-0.3292735
FcR1_R118H	NMG-Asp pH 7.7	0.0375989999999993	-60 mV	-0.1946263
FcR1_R118H	NMG-Asp pH 7.7	0.0375989999999993	-30 mV	-0.056307
FcR1_R118H	NMG-Asp pH 7.7	0.0375989999999993	0 mV	0.09914927
FcR1_R118H	NMG-Asp pH 7.7	0.0375989999999993	+30 mV	0.2754146
FcR1_R118H	NMG-Asp pH 7.7	0.0378479999999994	-120 mV	-0.3635473
FcR1_R118H	NMG-Asp pH 7.7	0.0378479999999994	-90 mV	-0.3280495
FcR1_R118H	NMG-Asp pH 7.7	0.0378479999999994	-60 mV	-0.1921782
FcR1_R118H	NMG-Asp pH 7.7	0.0378479999999994	-30 mV	-0.056307
FcR1_R118H	NMG-Asp pH 7.7	0.0378479999999994	0 mV	0.09792521
FcR1_R118H	NMG-Asp pH 7.7	0.0378479999999994	+30 mV	0.2741906
FcR1_R118H	NMG-Asp pH 7.7	0.0380969999999996	-120 mV	-0.3635473
FcR1_R118H	NMG-Asp pH 7.7	0.0380969999999996	-90 mV	-0.3268254
FcR1_R118H	NMG-Asp pH 7.7	0.0380969999999996	-60 mV	-0.1946263
FcR1_R118H	NMG-Asp pH 7.7	0.0380969999999996	-30 mV	-0.056307
FcR1_R118H	NMG-Asp pH 7.7	0.0380969999999996	0 mV	0.09792521
FcR1_R118H	NMG-Asp pH 7.7	0.0380969999999996	+30 mV	0.2766387
FcR1_R118H	NMG-Asp pH 7.7	0.0383459999999998	-120 mV	-0.3647714
FcR1_R118H	NMG-Asp pH 7.7	0.0383459999999998	-90 mV	-0.3280495
FcR1_R118H	NMG-Asp pH 7.7	0.0383459999999998	-60 mV	-0.1946263
FcR1_R118H	NMG-Asp pH 7.7	0.0383459999999998	-30 mV	-0.05508293
FcR1_R118H	NMG-Asp pH 7.7	0.0383459999999998	0 mV	0.09792521
FcR1_R118H	NMG-Asp pH 7.7	0.0383459999999998	+30 mV	0.2754146
FcR1_R118H	NMG-Asp pH 7.7	0.0385949999999999	-120 mV	-0.3647714
FcR1_R118H	NMG-Asp pH 7.7	0.0385949999999999	-90 mV	-0.3304976
FcR1_R118H	NMG-Asp pH 7.7	0.0385949999999999	-60 mV	-0.1946263
FcR1_R118H	NMG-Asp pH 7.7	0.0385949999999999	-30 mV	-0.05508293
FcR1_R118H	NMG-Asp pH 7.7	0.0385949999999999	0 mV	0.09792521
FcR1_R118H	NMG-Asp pH 7.7	0.0385949999999999	+30 mV	0.2754146
FcR1_R118H	NMG-Asp pH 7.7	0.0388440000000001	-120 mV	-0.3659955
FcR1_R118H	NMG-Asp pH 7.7	0.0388440000000001	-90 mV	-0.3292735
FcR1_R118H	NMG-Asp pH 7.7	0.0388440000000001	-60 mV	-0.1934023
FcR1_R118H	NMG-Asp pH 7.7	0.0388440000000001	-30 mV	-0.05508293
FcR1_R118H	NMG-Asp pH 7.7	0.0388440000000001	0 mV	0.09792521
FcR1_R118H	NMG-Asp pH 7.7	0.0388440000000001	+30 mV	0.2754146
FcR1_R118H	NMG-Asp pH 7.7	0.0390929999999994	-120 mV	-0.3647714
FcR1_R118H	NMG-Asp pH 7.7	0.0390929999999994	-90 mV	-0.3292735
FcR1_R118H	NMG-Asp pH 7.7	0.0390929999999994	-60 mV	-0.1958504
FcR1_R118H	NMG-Asp pH 7.7	0.0390929999999994	-30 mV	-0.05508293
FcR1_R118H	NMG-Asp pH 7.7	0.0390929999999994	0 mV	0.09792521
FcR1_R118H	NMG-Asp pH 7.7	0.0390929999999994	+30 mV	0.2754146
FcR1_R118H	NMG-Asp pH 7.7	0.0393419999999995	-120 mV	-0.3659955
FcR1_R118H	NMG-Asp pH 7.7	0.0393419999999995	-90 mV	-0.3317216
FcR1_R118H	NMG-Asp pH 7.7	0.0393419999999995	-60 mV	-0.1946263
FcR1_R118H	NMG-Asp pH 7.7	0.0393419999999995	-30 mV	-0.056307
FcR1_R118H	NMG-Asp pH 7.7	0.0393419999999995	0 mV	0.09792521
FcR1_R118H	NMG-Asp pH 7.7	0.0393419999999995	+30 mV	0.2754146
FcR1_R118H	NMG-Asp pH 7.7	0.0395909999999997	-120 mV	-0.3659955
FcR1_R118H	NMG-Asp pH 7.7	0.0395909999999997	-90 mV	-0.3304976
FcR1_R118H	NMG-Asp pH 7.7	0.0395909999999997	-60 mV	-0.1946263
FcR1_R118H	NMG-Asp pH 7.7	0.0395909999999997	-30 mV	-0.05508293
FcR1_R118H	NMG-Asp pH 7.7	0.0395909999999997	0 mV	0.09792521
FcR1_R118H	NMG-Asp pH 7.7	0.0395909999999997	+30 mV	0.2778628
FcR1_R118H	NMG-Asp pH 7.7	0.0398399999999999	-120 mV	-0.3659955
FcR1_R118H	NMG-Asp pH 7.7	0.0398399999999999	-90 mV	-0.3304976
FcR1_R118H	NMG-Asp pH 7.7	0.0398399999999999	-60 mV	-0.1934023
FcR1_R118H	NMG-Asp pH 7.7	0.0398399999999999	-30 mV	-0.05385887
FcR1_R118H	NMG-Asp pH 7.7	0.0398399999999999	0 mV	0.09792521
FcR1_R118H	NMG-Asp pH 7.7	0.0398399999999999	+30 mV	0.2778628
FcR1_R118H	NMG-Asp pH 7.7	0.040089	-120 mV	-0.3684436
FcR1_R118H	NMG-Asp pH 7.7	0.040089	-90 mV	-0.3292735
FcR1_R118H	NMG-Asp pH 7.7	0.040089	-60 mV	-0.1946263
FcR1_R118H	NMG-Asp pH 7.7	0.040089	-30 mV	-0.05508293
FcR1_R118H	NMG-Asp pH 7.7	0.040089	0 mV	0.09792521
FcR1_R118H	NMG-Asp pH 7.7	0.040089	+30 mV	0.2754146
FcR1_R118H	NMG-Asp pH 7.7	0.0403379999999993	-120 mV	-0.3672195
FcR1_R118H	NMG-Asp pH 7.7	0.0403379999999993	-90 mV	-0.3292735
FcR1_R118H	NMG-Asp pH 7.7	0.0403379999999993	-60 mV	-0.1958504
FcR1_R118H	NMG-Asp pH 7.7	0.0403379999999993	-30 mV	-0.05508293
FcR1_R118H	NMG-Asp pH 7.7	0.0403379999999993	0 mV	0.09914927
FcR1_R118H	NMG-Asp pH 7.7	0.0403379999999993	+30 mV	0.2766387
FcR1_R118H	NMG-Asp pH 7.7	0.0405869999999995	-120 mV	-0.3684436
FcR1_R118H	NMG-Asp pH 7.7	0.0405869999999995	-90 mV	-0.3317216
FcR1_R118H	NMG-Asp pH 7.7	0.0405869999999995	-60 mV	-0.1958504
FcR1_R118H	NMG-Asp pH 7.7	0.0405869999999995	-30 mV	-0.05385887
FcR1_R118H	NMG-Asp pH 7.7	0.0405869999999995	0 mV	0.09792521
FcR1_R118H	NMG-Asp pH 7.7	0.0405869999999995	+30 mV	0.2766387
FcR1_R118H	NMG-Asp pH 7.7	0.0408359999999997	-120 mV	-0.3672195
FcR1_R118H	NMG-Asp pH 7.7	0.0408359999999997	-90 mV	-0.3304976
FcR1_R118H	NMG-Asp pH 7.7	0.0408359999999997	-60 mV	-0.1946263
FcR1_R118H	NMG-Asp pH 7.7	0.0408359999999997	-30 mV	-0.05385887
FcR1_R118H	NMG-Asp pH 7.7	0.0408359999999997	0 mV	0.09792521
FcR1_R118H	NMG-Asp pH 7.7	0.0408359999999997	+30 mV	0.2754146
FcR1_R118H	NMG-Asp pH 7.7	0.0410849999999998	-120 mV	-0.3647714
FcR1_R118H	NMG-Asp pH 7.7	0.0410849999999998	-90 mV	-0.3292735
FcR1_R118H	NMG-Asp pH 7.7	0.0410849999999998	-60 mV	-0.1934023
FcR1_R118H	NMG-Asp pH 7.7	0.0410849999999998	-30 mV	-0.05508293
FcR1_R118H	NMG-Asp pH 7.7	0.0410849999999998	0 mV	0.09792521
FcR1_R118H	NMG-Asp pH 7.7	0.0410849999999998	+30 mV	0.2766387
FcR1_R118H	NMG-Asp pH 7.7	0.041334	-120 mV	-0.3647714
FcR1_R118H	NMG-Asp pH 7.7	0.041334	-90 mV	-0.3292735
FcR1_R118H	NMG-Asp pH 7.7	0.041334	-60 mV	-0.1921782
FcR1_R118H	NMG-Asp pH 7.7	0.041334	-30 mV	-0.05508293
FcR1_R118H	NMG-Asp pH 7.7	0.041334	0 mV	0.09670115
FcR1_R118H	NMG-Asp pH 7.7	0.041334	+30 mV	0.2766387
FcR1_R118H	NMG-Asp pH 7.7	0.0415829999999993	-120 mV	-0.3647714
FcR1_R118H	NMG-Asp pH 7.7	0.0415829999999993	-90 mV	-0.3280495
FcR1_R118H	NMG-Asp pH 7.7	0.0415829999999993	-60 mV	-0.1934023
FcR1_R118H	NMG-Asp pH 7.7	0.0415829999999993	-30 mV	-0.056307
FcR1_R118H	NMG-Asp pH 7.7	0.0415829999999993	0 mV	0.09670115
FcR1_R118H	NMG-Asp pH 7.7	0.0415829999999993	+30 mV	0.2766387
FcR1_R118H	NMG-Asp pH 7.7	0.0418319999999994	-120 mV	-0.3635473
FcR1_R118H	NMG-Asp pH 7.7	0.0418319999999994	-90 mV	-0.3292735
FcR1_R118H	NMG-Asp pH 7.7	0.0418319999999994	-60 mV	-0.1934023
FcR1_R118H	NMG-Asp pH 7.7	0.0418319999999994	-30 mV	-0.05508293
FcR1_R118H	NMG-Asp pH 7.7	0.0418319999999994	0 mV	0.09670115
FcR1_R118H	NMG-Asp pH 7.7	0.0418319999999994	+30 mV	0.2766387
FcR1_R118H	NMG-Asp pH 7.7	0.0420809999999996	-120 mV	-0.3659955
FcR1_R118H	NMG-Asp pH 7.7	0.0420809999999996	-90 mV	-0.3292735
FcR1_R118H	NMG-Asp pH 7.7	0.0420809999999996	-60 mV	-0.1934023
FcR1_R118H	NMG-Asp pH 7.7	0.0420809999999996	-30 mV	-0.056307
FcR1_R118H	NMG-Asp pH 7.7	0.0420809999999996	0 mV	0.09792521
FcR1_R118H	NMG-Asp pH 7.7	0.0420809999999996	+30 mV	0.2766387
FcR1_R118H	NMG-Asp pH 7.7	0.0423299999999998	-120 mV	-0.3659955
FcR1_R118H	NMG-Asp pH 7.7	0.0423299999999998	-90 mV	-0.3292735
FcR1_R118H	NMG-Asp pH 7.7	0.0423299999999998	-60 mV	-0.1946263
FcR1_R118H	NMG-Asp pH 7.7	0.0423299999999998	-30 mV	-0.05385887
FcR1_R118H	NMG-Asp pH 7.7	0.0423299999999998	0 mV	0.09670115
FcR1_R118H	NMG-Asp pH 7.7	0.0423299999999998	+30 mV	0.2754146
FcR1_R118H	NMG-Asp pH 7.7	0.0425789999999999	-120 mV	-0.3672195
FcR1_R118H	NMG-Asp pH 7.7	0.0425789999999999	-90 mV	-0.3292735
FcR1_R118H	NMG-Asp pH 7.7	0.0425789999999999	-60 mV	-0.1934023
FcR1_R118H	NMG-Asp pH 7.7	0.0425789999999999	-30 mV	-0.05508293
FcR1_R118H	NMG-Asp pH 7.7	0.0425789999999999	0 mV	0.09670115
FcR1_R118H	NMG-Asp pH 7.7	0.0425789999999999	+30 mV	0.2754146
FcR1_R118H	NMG-Asp pH 7.7	0.0428280000000001	-120 mV	-0.3684436
FcR1_R118H	NMG-Asp pH 7.7	0.0428280000000001	-90 mV	-0.3304976
FcR1_R118H	NMG-Asp pH 7.7	0.0428280000000001	-60 mV	-0.1958504
FcR1_R118H	NMG-Asp pH 7.7	0.0428280000000001	-30 mV	-0.05508293
FcR1_R118H	NMG-Asp pH 7.7	0.0428280000000001	0 mV	0.09670115
FcR1_R118H	NMG-Asp pH 7.7	0.0428280000000001	+30 mV	0.2754146
FcR1_R118H	NMG-Asp pH 7.7	0.0430769999999994	-120 mV	-0.3684436
FcR1_R118H	NMG-Asp pH 7.7	0.0430769999999994	-90 mV	-0.3292735
FcR1_R118H	NMG-Asp pH 7.7	0.0430769999999994	-60 mV	-0.1958504
FcR1_R118H	NMG-Asp pH 7.7	0.0430769999999994	-30 mV	-0.05508293
FcR1_R118H	NMG-Asp pH 7.7	0.0430769999999994	0 mV	0.09547707
FcR1_R118H	NMG-Asp pH 7.7	0.0430769999999994	+30 mV	0.2754146
FcR1_R118H	NMG-Asp pH 7.7	0.0433259999999995	-120 mV	-0.3684436
FcR1_R118H	NMG-Asp pH 7.7	0.0433259999999995	-90 mV	-0.3292735
FcR1_R118H	NMG-Asp pH 7.7	0.0433259999999995	-60 mV	-0.1921782
FcR1_R118H	NMG-Asp pH 7.7	0.0433259999999995	-30 mV	-0.05508293
FcR1_R118H	NMG-Asp pH 7.7	0.0433259999999995	0 mV	0.09670115
FcR1_R118H	NMG-Asp pH 7.7	0.0433259999999995	+30 mV	0.2754146
FcR1_R118H	NMG-Asp pH 7.7	0.0435749999999997	-120 mV	-0.3672195
FcR1_R118H	NMG-Asp pH 7.7	0.0435749999999997	-90 mV	-0.3304976
FcR1_R118H	NMG-Asp pH 7.7	0.0435749999999997	-60 mV	-0.1934023
FcR1_R118H	NMG-Asp pH 7.7	0.0435749999999997	-30 mV	-0.05753106
FcR1_R118H	NMG-Asp pH 7.7	0.0435749999999997	0 mV	0.09670115
FcR1_R118H	NMG-Asp pH 7.7	0.0435749999999997	+30 mV	0.2741906
FcR1_R118H	NMG-Asp pH 7.7	0.0438239999999999	-120 mV	-0.3672195
FcR1_R118H	NMG-Asp pH 7.7	0.0438239999999999	-90 mV	-0.3304976
FcR1_R118H	NMG-Asp pH 7.7	0.0438239999999999	-60 mV	-0.1934023
FcR1_R118H	NMG-Asp pH 7.7	0.0438239999999999	-30 mV	-0.05753106
FcR1_R118H	NMG-Asp pH 7.7	0.0438239999999999	0 mV	0.09670115
FcR1_R118H	NMG-Asp pH 7.7	0.0438239999999999	+30 mV	0.2754146
FcR1_R118H	NMG-Asp pH 7.7	0.044073	-120 mV	-0.3672195
FcR1_R118H	NMG-Asp pH 7.7	0.044073	-90 mV	-0.3292735
FcR1_R118H	NMG-Asp pH 7.7	0.044073	-60 mV	-0.1934023
FcR1_R118H	NMG-Asp pH 7.7	0.044073	-30 mV	-0.056307
FcR1_R118H	NMG-Asp pH 7.7	0.044073	0 mV	0.09792521
FcR1_R118H	NMG-Asp pH 7.7	0.044073	+30 mV	0.2754146
FcR1_R118H	NMG-Asp pH 7.7	0.0443219999999993	-120 mV	-0.3647714
FcR1_R118H	NMG-Asp pH 7.7	0.0443219999999993	-90 mV	-0.3292735
FcR1_R118H	NMG-Asp pH 7.7	0.0443219999999993	-60 mV	-0.1946263
FcR1_R118H	NMG-Asp pH 7.7	0.0443219999999993	-30 mV	-0.05753106
FcR1_R118H	NMG-Asp pH 7.7	0.0443219999999993	0 mV	0.09792521
FcR1_R118H	NMG-Asp pH 7.7	0.0443219999999993	+30 mV	0.2754146
FcR1_R118H	NMG-Asp pH 7.7	0.0445709999999995	-120 mV	-0.3647714
FcR1_R118H	NMG-Asp pH 7.7	0.0445709999999995	-90 mV	-0.3292735
FcR1_R118H	NMG-Asp pH 7.7	0.0445709999999995	-60 mV	-0.1946263
FcR1_R118H	NMG-Asp pH 7.7	0.0445709999999995	-30 mV	-0.056307
FcR1_R118H	NMG-Asp pH 7.7	0.0445709999999995	0 mV	0.09914927
FcR1_R118H	NMG-Asp pH 7.7	0.0445709999999995	+30 mV	0.2754146
FcR1_R118H	NMG-Asp pH 7.7	0.0448199999999996	-120 mV	-0.3659955
FcR1_R118H	NMG-Asp pH 7.7	0.0448199999999996	-90 mV	-0.3304976
FcR1_R118H	NMG-Asp pH 7.7	0.0448199999999996	-60 mV	-0.1946263
FcR1_R118H	NMG-Asp pH 7.7	0.0448199999999996	-30 mV	-0.056307
FcR1_R118H	NMG-Asp pH 7.7	0.0448199999999996	0 mV	0.09792521
FcR1_R118H	NMG-Asp pH 7.7	0.0448199999999996	+30 mV	0.2766387
FcR1_R118H	NMG-Asp pH 7.7	0.0450689999999998	-120 mV	-0.3647714
FcR1_R118H	NMG-Asp pH 7.7	0.0450689999999998	-90 mV	-0.3304976
FcR1_R118H	NMG-Asp pH 7.7	0.0450689999999998	-60 mV	-0.1934023
FcR1_R118H	NMG-Asp pH 7.7	0.0450689999999998	-30 mV	-0.05508293
FcR1_R118H	NMG-Asp pH 7.7	0.0450689999999998	0 mV	0.09792521
FcR1_R118H	NMG-Asp pH 7.7	0.0450689999999998	+30 mV	0.2754146
FcR1_R118H	NMG-Asp pH 7.7	0.045318	-120 mV	-0.3659955
FcR1_R118H	NMG-Asp pH 7.7	0.045318	-90 mV	-0.3304976
FcR1_R118H	NMG-Asp pH 7.7	0.045318	-60 mV	-0.1934023
FcR1_R118H	NMG-Asp pH 7.7	0.045318	-30 mV	-0.056307
FcR1_R118H	NMG-Asp pH 7.7	0.045318	0 mV	0.09914927
FcR1_R118H	NMG-Asp pH 7.7	0.045318	+30 mV	0.2766387
FcR1_R118H	NMG-Asp pH 7.7	0.0455670000000001	-120 mV	-0.3659955
FcR1_R118H	NMG-Asp pH 7.7	0.0455670000000001	-90 mV	-0.3292735
FcR1_R118H	NMG-Asp pH 7.7	0.0455670000000001	-60 mV	-0.1934023
FcR1_R118H	NMG-Asp pH 7.7	0.0455670000000001	-30 mV	-0.05508293
FcR1_R118H	NMG-Asp pH 7.7	0.0455670000000001	0 mV	0.09792521
FcR1_R118H	NMG-Asp pH 7.7	0.0455670000000001	+30 mV	0.2766387
FcR1_R118H	NMG-Asp pH 7.7	0.0458159999999994	-120 mV	-0.3672195
FcR1_R118H	NMG-Asp pH 7.7	0.0458159999999994	-90 mV	-0.3304976
FcR1_R118H	NMG-Asp pH 7.7	0.0458159999999994	-60 mV	-0.1958504
FcR1_R118H	NMG-Asp pH 7.7	0.0458159999999994	-30 mV	-0.056307
FcR1_R118H	NMG-Asp pH 7.7	0.0458159999999994	0 mV	0.09670115
FcR1_R118H	NMG-Asp pH 7.7	0.0458159999999994	+30 mV	0.2754146
FcR1_R118H	NMG-Asp pH 7.7	0.0460649999999996	-120 mV	-0.3672195
FcR1_R118H	NMG-Asp pH 7.7	0.0460649999999996	-90 mV	-0.3304976
FcR1_R118H	NMG-Asp pH 7.7	0.0460649999999996	-60 mV	-0.1934023
FcR1_R118H	NMG-Asp pH 7.7	0.0460649999999996	-30 mV	-0.05508293
FcR1_R118H	NMG-Asp pH 7.7	0.0460649999999996	0 mV	0.09670115
FcR1_R118H	NMG-Asp pH 7.7	0.0460649999999996	+30 mV	0.2754146
FcR1_R118H	NMG-Asp pH 7.7	0.0463139999999997	-120 mV	-0.3684436
FcR1_R118H	NMG-Asp pH 7.7	0.0463139999999997	-90 mV	-0.3292735
FcR1_R118H	NMG-Asp pH 7.7	0.0463139999999997	-60 mV	-0.1946263
FcR1_R118H	NMG-Asp pH 7.7	0.0463139999999997	-30 mV	-0.0526348
FcR1_R118H	NMG-Asp pH 7.7	0.0463139999999997	0 mV	0.09670115
FcR1_R118H	NMG-Asp pH 7.7	0.0463139999999997	+30 mV	0.2754146
FcR1_R118H	NMG-Asp pH 7.7	0.0465629999999999	-120 mV	-0.3684436
FcR1_R118H	NMG-Asp pH 7.7	0.0465629999999999	-90 mV	-0.3304976
FcR1_R118H	NMG-Asp pH 7.7	0.0465629999999999	-60 mV	-0.1921782
FcR1_R118H	NMG-Asp pH 7.7	0.0465629999999999	-30 mV	-0.0526348
FcR1_R118H	NMG-Asp pH 7.7	0.0465629999999999	0 mV	0.09670115
FcR1_R118H	NMG-Asp pH 7.7	0.0465629999999999	+30 mV	0.2754146
FcR1_R118H	NMG-Asp pH 7.7	0.0468120000000001	-120 mV	-0.3684436
FcR1_R118H	NMG-Asp pH 7.7	0.0468120000000001	-90 mV	-0.3304976
FcR1_R118H	NMG-Asp pH 7.7	0.0468120000000001	-60 mV	-0.1934023
FcR1_R118H	NMG-Asp pH 7.7	0.0468120000000001	-30 mV	-0.05385887
FcR1_R118H	NMG-Asp pH 7.7	0.0468120000000001	0 mV	0.09792521
FcR1_R118H	NMG-Asp pH 7.7	0.0468120000000001	+30 mV	0.2766387
FcR1_R118H	NMG-Asp pH 7.7	0.0470609999999994	-120 mV	-0.3659955
FcR1_R118H	NMG-Asp pH 7.7	0.0470609999999994	-90 mV	-0.3292735
FcR1_R118H	NMG-Asp pH 7.7	0.0470609999999994	-60 mV	-0.1958504
FcR1_R118H	NMG-Asp pH 7.7	0.0470609999999994	-30 mV	-0.05508293
FcR1_R118H	NMG-Asp pH 7.7	0.0470609999999994	0 mV	0.09547707
FcR1_R118H	NMG-Asp pH 7.7	0.0470609999999994	+30 mV	0.2766387
FcR1_R118H	NMG-Asp pH 7.7	0.0473099999999995	-120 mV	-0.3659955
FcR1_R118H	NMG-Asp pH 7.7	0.0473099999999995	-90 mV	-0.3292735
FcR1_R118H	NMG-Asp pH 7.7	0.0473099999999995	-60 mV	-0.1946263
FcR1_R118H	NMG-Asp pH 7.7	0.0473099999999995	-30 mV	-0.05385887
FcR1_R118H	NMG-Asp pH 7.7	0.0473099999999995	0 mV	0.09547707
FcR1_R118H	NMG-Asp pH 7.7	0.0473099999999995	+30 mV	0.2766387
FcR1_R118H	NMG-Asp pH 7.7	0.0475589999999997	-120 mV	-0.3659955
FcR1_R118H	NMG-Asp pH 7.7	0.0475589999999997	-90 mV	-0.3304976
FcR1_R118H	NMG-Asp pH 7.7	0.0475589999999997	-60 mV	-0.1958504
FcR1_R118H	NMG-Asp pH 7.7	0.0475589999999997	-30 mV	-0.056307
FcR1_R118H	NMG-Asp pH 7.7	0.0475589999999997	0 mV	0.09792521
FcR1_R118H	NMG-Asp pH 7.7	0.0475589999999997	+30 mV	0.2766387
FcR1_R118H	NMG-Asp pH 7.7	0.0478079999999999	-120 mV	-0.3647714
FcR1_R118H	NMG-Asp pH 7.7	0.0478079999999999	-90 mV	-0.3304976
FcR1_R118H	NMG-Asp pH 7.7	0.0478079999999999	-60 mV	-0.1946263
FcR1_R118H	NMG-Asp pH 7.7	0.0478079999999999	-30 mV	-0.05508293
FcR1_R118H	NMG-Asp pH 7.7	0.0478079999999999	0 mV	0.09792521
FcR1_R118H	NMG-Asp pH 7.7	0.0478079999999999	+30 mV	0.2778628
FcR1_R118H	NMG-Asp pH 7.7	0.048057	-120 mV	-0.3647714
FcR1_R118H	NMG-Asp pH 7.7	0.048057	-90 mV	-0.3317216
FcR1_R118H	NMG-Asp pH 7.7	0.048057	-60 mV	-0.1934023
FcR1_R118H	NMG-Asp pH 7.7	0.048057	-30 mV	-0.05508293
FcR1_R118H	NMG-Asp pH 7.7	0.048057	0 mV	0.09792521
FcR1_R118H	NMG-Asp pH 7.7	0.048057	+30 mV	0.2778628
FcR1_R118H	NMG-Asp pH 7.7	0.0483059999999993	-120 mV	-0.3647714
FcR1_R118H	NMG-Asp pH 7.7	0.0483059999999993	-90 mV	-0.3304976
FcR1_R118H	NMG-Asp pH 7.7	0.0483059999999993	-60 mV	-0.1934023
FcR1_R118H	NMG-Asp pH 7.7	0.0483059999999993	-30 mV	-0.056307
FcR1_R118H	NMG-Asp pH 7.7	0.0483059999999993	0 mV	0.09792521
FcR1_R118H	NMG-Asp pH 7.7	0.0483059999999993	+30 mV	0.2766387
FcR1_R118H	NMG-Asp pH 7.7	0.0485549999999995	-120 mV	-0.3659955
FcR1_R118H	NMG-Asp pH 7.7	0.0485549999999995	-90 mV	-0.3292735
FcR1_R118H	NMG-Asp pH 7.7	0.0485549999999995	-60 mV	-0.1934023
FcR1_R118H	NMG-Asp pH 7.7	0.0485549999999995	-30 mV	-0.05508293
FcR1_R118H	NMG-Asp pH 7.7	0.0485549999999995	0 mV	0.09914927
FcR1_R118H	NMG-Asp pH 7.7	0.0485549999999995	+30 mV	0.2778628
FcR1_R118H	NMG-Asp pH 7.7	0.0488039999999996	-120 mV	-0.3647714
FcR1_R118H	NMG-Asp pH 7.7	0.0488039999999996	-90 mV	-0.3292735
FcR1_R118H	NMG-Asp pH 7.7	0.0488039999999996	-60 mV	-0.1946263
FcR1_R118H	NMG-Asp pH 7.7	0.0488039999999996	-30 mV	-0.05508293
FcR1_R118H	NMG-Asp pH 7.7	0.0488039999999996	0 mV	0.09792521
FcR1_R118H	NMG-Asp pH 7.7	0.0488039999999996	+30 mV	0.2766387
FcR1_R118H	NMG-Asp pH 7.7	0.0490529999999998	-120 mV	-0.3672195
FcR1_R118H	NMG-Asp pH 7.7	0.0490529999999998	-90 mV	-0.3292735
FcR1_R118H	NMG-Asp pH 7.7	0.0490529999999998	-60 mV	-0.1958504
FcR1_R118H	NMG-Asp pH 7.7	0.0490529999999998	-30 mV	-0.05508293
FcR1_R118H	NMG-Asp pH 7.7	0.0490529999999998	0 mV	0.09670115
FcR1_R118H	NMG-Asp pH 7.7	0.0490529999999998	+30 mV	0.2766387
FcR1_R118H	NMG-Asp pH 7.7	0.049302	-120 mV	-0.3672195
FcR1_R118H	NMG-Asp pH 7.7	0.049302	-90 mV	-0.3304976
FcR1_R118H	NMG-Asp pH 7.7	0.049302	-60 mV	-0.1970745
FcR1_R118H	NMG-Asp pH 7.7	0.049302	-30 mV	-0.05385887
FcR1_R118H	NMG-Asp pH 7.7	0.049302	0 mV	0.09792521
FcR1_R118H	NMG-Asp pH 7.7	0.049302	+30 mV	0.2754146
FcR1_R118H	NMG-Asp pH 7.7	0.0495510000000001	-120 mV	-0.3659955
FcR1_R118H	NMG-Asp pH 7.7	0.0495510000000001	-90 mV	-0.3292735
FcR1_R118H	NMG-Asp pH 7.7	0.0495510000000001	-60 mV	-0.1958504
FcR1_R118H	NMG-Asp pH 7.7	0.0495510000000001	-30 mV	-0.05385887
FcR1_R118H	NMG-Asp pH 7.7	0.0495510000000001	0 mV	0.09792521
FcR1_R118H	NMG-Asp pH 7.7	0.0495510000000001	+30 mV	0.2754146
FcR1_R118H	NMG-Asp pH 7.7	0.0497999999999994	-120 mV	-0.3672195
FcR1_R118H	NMG-Asp pH 7.7	0.0497999999999994	-90 mV	-0.3292735
FcR1_R118H	NMG-Asp pH 7.7	0.0497999999999994	-60 mV	-0.1970745
FcR1_R118H	NMG-Asp pH 7.7	0.0497999999999994	-30 mV	-0.05385887
FcR1_R118H	NMG-Asp pH 7.7	0.0497999999999994	0 mV	0.1003733
FcR1_R118H	NMG-Asp pH 7.7	0.0497999999999994	+30 mV	0.2766387
FcR1_R118H	NMG-Asp pH 7.7	0.0500489999999996	-120 mV	-0.3672195
FcR1_R118H	NMG-Asp pH 7.7	0.0500489999999996	-90 mV	-0.3292735
FcR1_R118H	NMG-Asp pH 7.7	0.0500489999999996	-60 mV	-0.1958504
FcR1_R118H	NMG-Asp pH 7.7	0.0500489999999996	-30 mV	-0.05385887
FcR1_R118H	NMG-Asp pH 7.7	0.0500489999999996	0 mV	0.09792521
FcR1_R118H	NMG-Asp pH 7.7	0.0500489999999996	+30 mV	0.2778628
FcR1_R118H	NMG-Asp pH 7.7	0.0502979999999997	-120 mV	-0.3672195
FcR1_R118H	NMG-Asp pH 7.7	0.0502979999999997	-90 mV	-0.3292735
FcR1_R118H	NMG-Asp pH 7.7	0.0502979999999997	-60 mV	-0.1946263
FcR1_R118H	NMG-Asp pH 7.7	0.0502979999999997	-30 mV	-0.05508293
FcR1_R118H	NMG-Asp pH 7.7	0.0502979999999997	0 mV	0.09670115
FcR1_R118H	NMG-Asp pH 7.7	0.0502979999999997	+30 mV	0.2766387
FcR1_R118H	NMG-Asp pH 7.7	0.0505469999999999	-120 mV	-0.3672195
FcR1_R118H	NMG-Asp pH 7.7	0.0505469999999999	-90 mV	-0.3304976
FcR1_R118H	NMG-Asp pH 7.7	0.0505469999999999	-60 mV	-0.1946263
FcR1_R118H	NMG-Asp pH 7.7	0.0505469999999999	-30 mV	-0.05508293
FcR1_R118H	NMG-Asp pH 7.7	0.0505469999999999	0 mV	0.09670115
FcR1_R118H	NMG-Asp pH 7.7	0.0505469999999999	+30 mV	0.2754146
FcR1_R118H	NMG-Asp pH 7.7	0.0507960000000001	-120 mV	-0.3672195
FcR1_R118H	NMG-Asp pH 7.7	0.0507960000000001	-90 mV	-0.3317216
FcR1_R118H	NMG-Asp pH 7.7	0.0507960000000001	-60 mV	-0.1946263
FcR1_R118H	NMG-Asp pH 7.7	0.0507960000000001	-30 mV	-0.05508293
FcR1_R118H	NMG-Asp pH 7.7	0.0507960000000001	0 mV	0.09670115
FcR1_R118H	NMG-Asp pH 7.7	0.0507960000000001	+30 mV	0.2741906
FcR1_R118H	NMG-Asp pH 7.7	0.0510449999999993	-120 mV	-0.3684436
FcR1_R118H	NMG-Asp pH 7.7	0.0510449999999993	-90 mV	-0.3304976
FcR1_R118H	NMG-Asp pH 7.7	0.0510449999999993	-60 mV	-0.1946263
FcR1_R118H	NMG-Asp pH 7.7	0.0510449999999993	-30 mV	-0.05508293
FcR1_R118H	NMG-Asp pH 7.7	0.0510449999999993	0 mV	0.09547707
FcR1_R118H	NMG-Asp pH 7.7	0.0510449999999993	+30 mV	0.2754146
FcR1_R118H	NMG-Asp pH 7.7	0.0512939999999995	-120 mV	-0.3672195
FcR1_R118H	NMG-Asp pH 7.7	0.0512939999999995	-90 mV	-0.3304976
FcR1_R118H	NMG-Asp pH 7.7	0.0512939999999995	-60 mV	-0.1958504
FcR1_R118H	NMG-Asp pH 7.7	0.0512939999999995	-30 mV	-0.056307
FcR1_R118H	NMG-Asp pH 7.7	0.0512939999999995	0 mV	0.09547707
FcR1_R118H	NMG-Asp pH 7.7	0.0512939999999995	+30 mV	0.2766387
FcR1_R118H	NMG-Asp pH 7.7	0.0515429999999997	-120 mV	-0.3672195
FcR1_R118H	NMG-Asp pH 7.7	0.0515429999999997	-90 mV	-0.3292735
FcR1_R118H	NMG-Asp pH 7.7	0.0515429999999997	-60 mV	-0.1934023
FcR1_R118H	NMG-Asp pH 7.7	0.0515429999999997	-30 mV	-0.056307
FcR1_R118H	NMG-Asp pH 7.7	0.0515429999999997	0 mV	0.09792521
FcR1_R118H	NMG-Asp pH 7.7	0.0515429999999997	+30 mV	0.2766387
FcR1_R118H	NMG-Asp pH 7.7	0.0517919999999998	-120 mV	-0.3659955
FcR1_R118H	NMG-Asp pH 7.7	0.0517919999999998	-90 mV	-0.3280495
FcR1_R118H	NMG-Asp pH 7.7	0.0517919999999998	-60 mV	-0.1934023
FcR1_R118H	NMG-Asp pH 7.7	0.0517919999999998	-30 mV	-0.05508293
FcR1_R118H	NMG-Asp pH 7.7	0.0517919999999998	0 mV	0.09914927
FcR1_R118H	NMG-Asp pH 7.7	0.0517919999999998	+30 mV	0.2766387
FcR1_R118H	NMG-Asp pH 7.7	0.052041	-120 mV	-0.3647714
FcR1_R118H	NMG-Asp pH 7.7	0.052041	-90 mV	-0.3280495
FcR1_R118H	NMG-Asp pH 7.7	0.052041	-60 mV	-0.1946263
FcR1_R118H	NMG-Asp pH 7.7	0.052041	-30 mV	-0.056307
FcR1_R118H	NMG-Asp pH 7.7	0.052041	0 mV	0.09914927
FcR1_R118H	NMG-Asp pH 7.7	0.052041	+30 mV	0.2778628
FcR1_R118H	NMG-Asp pH 7.7	0.0522899999999993	-120 mV	-0.3647714
FcR1_R118H	NMG-Asp pH 7.7	0.0522899999999993	-90 mV	-0.3304976
FcR1_R118H	NMG-Asp pH 7.7	0.0522899999999993	-60 mV	-0.1946263
FcR1_R118H	NMG-Asp pH 7.7	0.0522899999999993	-30 mV	-0.05508293
FcR1_R118H	NMG-Asp pH 7.7	0.0522899999999993	0 mV	0.09914927
FcR1_R118H	NMG-Asp pH 7.7	0.0522899999999993	+30 mV	0.2766387
FcR1_R118H	NMG-Asp pH 7.7	0.0525389999999994	-120 mV	-0.3659955
FcR1_R118H	NMG-Asp pH 7.7	0.0525389999999994	-90 mV	-0.3292735
FcR1_R118H	NMG-Asp pH 7.7	0.0525389999999994	-60 mV	-0.1934023
FcR1_R118H	NMG-Asp pH 7.7	0.0525389999999994	-30 mV	-0.05385887
FcR1_R118H	NMG-Asp pH 7.7	0.0525389999999994	0 mV	0.09792521
FcR1_R118H	NMG-Asp pH 7.7	0.0525389999999994	+30 mV	0.2778628
FcR1_R118H	NMG-Asp pH 7.7	0.0527879999999996	-120 mV	-0.3659955
FcR1_R118H	NMG-Asp pH 7.7	0.0527879999999996	-90 mV	-0.3292735
FcR1_R118H	NMG-Asp pH 7.7	0.0527879999999996	-60 mV	-0.1958504
FcR1_R118H	NMG-Asp pH 7.7	0.0527879999999996	-30 mV	-0.05385887
FcR1_R118H	NMG-Asp pH 7.7	0.0527879999999996	0 mV	0.09670115
FcR1_R118H	NMG-Asp pH 7.7	0.0527879999999996	+30 mV	0.2766387
FcR1_R118H	NMG-Asp pH 7.7	0.0530369999999998	-120 mV	-0.3647714
FcR1_R118H	NMG-Asp pH 7.7	0.0530369999999998	-90 mV	-0.3292735
FcR1_R118H	NMG-Asp pH 7.7	0.0530369999999998	-60 mV	-0.1946263
FcR1_R118H	NMG-Asp pH 7.7	0.0530369999999998	-30 mV	-0.05508293
FcR1_R118H	NMG-Asp pH 7.7	0.0530369999999998	0 mV	0.09670115
FcR1_R118H	NMG-Asp pH 7.7	0.0530369999999998	+30 mV	0.2766387
FcR1_R118H	NMG-Asp pH 7.7	0.0532859999999999	-120 mV	-0.3659955
FcR1_R118H	NMG-Asp pH 7.7	0.0532859999999999	-90 mV	-0.3304976
FcR1_R118H	NMG-Asp pH 7.7	0.0532859999999999	-60 mV	-0.1970745
FcR1_R118H	NMG-Asp pH 7.7	0.0532859999999999	-30 mV	-0.05508293
FcR1_R118H	NMG-Asp pH 7.7	0.0532859999999999	0 mV	0.09670115
FcR1_R118H	NMG-Asp pH 7.7	0.0532859999999999	+30 mV	0.2754146
FcR1_R118H	NMG-Asp pH 7.7	0.0535350000000001	-120 mV	-0.3659955
FcR1_R118H	NMG-Asp pH 7.7	0.0535350000000001	-90 mV	-0.3317216
FcR1_R118H	NMG-Asp pH 7.7	0.0535350000000001	-60 mV	-0.1958504
FcR1_R118H	NMG-Asp pH 7.7	0.0535350000000001	-30 mV	-0.05385887
FcR1_R118H	NMG-Asp pH 7.7	0.0535350000000001	0 mV	0.09792521
FcR1_R118H	NMG-Asp pH 7.7	0.0535350000000001	+30 mV	0.2766387
FcR1_R118H	NMG-Asp pH 7.7	0.0537839999999994	-120 mV	-0.3672195
FcR1_R118H	NMG-Asp pH 7.7	0.0537839999999994	-90 mV	-0.3317216
FcR1_R118H	NMG-Asp pH 7.7	0.0537839999999994	-60 mV	-0.1958504
FcR1_R118H	NMG-Asp pH 7.7	0.0537839999999994	-30 mV	-0.05385887
FcR1_R118H	NMG-Asp pH 7.7	0.0537839999999994	0 mV	0.09792521
FcR1_R118H	NMG-Asp pH 7.7	0.0537839999999994	+30 mV	0.2766387
FcR1_R118H	NMG-Asp pH 7.7	0.0540329999999996	-120 mV	-0.3672195
FcR1_R118H	NMG-Asp pH 7.7	0.0540329999999996	-90 mV	-0.3304976
FcR1_R118H	NMG-Asp pH 7.7	0.0540329999999996	-60 mV	-0.1946263
FcR1_R118H	NMG-Asp pH 7.7	0.0540329999999996	-30 mV	-0.05508293
FcR1_R118H	NMG-Asp pH 7.7	0.0540329999999996	0 mV	0.09914927
FcR1_R118H	NMG-Asp pH 7.7	0.0540329999999996	+30 mV	0.2766387
FcR1_R118H	NMG-Asp pH 7.7	0.0542819999999997	-120 mV	-0.3672195
FcR1_R118H	NMG-Asp pH 7.7	0.0542819999999997	-90 mV	-0.3304976
FcR1_R118H	NMG-Asp pH 7.7	0.0542819999999997	-60 mV	-0.1946263
FcR1_R118H	NMG-Asp pH 7.7	0.0542819999999997	-30 mV	-0.05508293
FcR1_R118H	NMG-Asp pH 7.7	0.0542819999999997	0 mV	0.09670115
FcR1_R118H	NMG-Asp pH 7.7	0.0542819999999997	+30 mV	0.2778628
FcR1_R118H	NMG-Asp pH 7.7	0.0545309999999999	-120 mV	-0.3659955
FcR1_R118H	NMG-Asp pH 7.7	0.0545309999999999	-90 mV	-0.3280495
FcR1_R118H	NMG-Asp pH 7.7	0.0545309999999999	-60 mV	-0.1934023
FcR1_R118H	NMG-Asp pH 7.7	0.0545309999999999	-30 mV	-0.05508293
FcR1_R118H	NMG-Asp pH 7.7	0.0545309999999999	0 mV	0.09792521
FcR1_R118H	NMG-Asp pH 7.7	0.0545309999999999	+30 mV	0.2766387
FcR1_R118H	NMG-Asp pH 7.7	0.0547800000000001	-120 mV	-0.3684436
FcR1_R118H	NMG-Asp pH 7.7	0.0547800000000001	-90 mV	-0.3292735
FcR1_R118H	NMG-Asp pH 7.7	0.0547800000000001	-60 mV	-0.1946263
FcR1_R118H	NMG-Asp pH 7.7	0.0547800000000001	-30 mV	-0.056307
FcR1_R118H	NMG-Asp pH 7.7	0.0547800000000001	0 mV	0.09792521
FcR1_R118H	NMG-Asp pH 7.7	0.0547800000000001	+30 mV	0.2778628
FcR1_R118H	NMG-Asp pH 7.7	0.0550289999999993	-120 mV	-0.3684436
FcR1_R118H	NMG-Asp pH 7.7	0.0550289999999993	-90 mV	-0.3292735
FcR1_R118H	NMG-Asp pH 7.7	0.0550289999999993	-60 mV	-0.1934023
FcR1_R118H	NMG-Asp pH 7.7	0.0550289999999993	-30 mV	-0.056307
FcR1_R118H	NMG-Asp pH 7.7	0.0550289999999993	0 mV	0.09792521
FcR1_R118H	NMG-Asp pH 7.7	0.0550289999999993	+30 mV	0.2778628
FcR1_R118H	NMG-Asp pH 7.7	0.0552779999999995	-120 mV	-0.3672195
FcR1_R118H	NMG-Asp pH 7.7	0.0552779999999995	-90 mV	-0.3292735
FcR1_R118H	NMG-Asp pH 7.7	0.0552779999999995	-60 mV	-0.1934023
FcR1_R118H	NMG-Asp pH 7.7	0.0552779999999995	-30 mV	-0.056307
FcR1_R118H	NMG-Asp pH 7.7	0.0552779999999995	0 mV	0.09792521
FcR1_R118H	NMG-Asp pH 7.7	0.0552779999999995	+30 mV	0.2766387
FcR1_R118H	NMG-Asp pH 7.7	0.0555269999999997	-120 mV	-0.3672195
FcR1_R118H	NMG-Asp pH 7.7	0.0555269999999997	-90 mV	-0.3304976
FcR1_R118H	NMG-Asp pH 7.7	0.0555269999999997	-60 mV	-0.1934023
FcR1_R118H	NMG-Asp pH 7.7	0.0555269999999997	-30 mV	-0.056307
FcR1_R118H	NMG-Asp pH 7.7	0.0555269999999997	0 mV	0.09914927
FcR1_R118H	NMG-Asp pH 7.7	0.0555269999999997	+30 mV	0.2766387
FcR1_R118H	NMG-Asp pH 7.7	0.0557759999999998	-120 mV	-0.3672195
FcR1_R118H	NMG-Asp pH 7.7	0.0557759999999998	-90 mV	-0.3304976
FcR1_R118H	NMG-Asp pH 7.7	0.0557759999999998	-60 mV	-0.1958504
FcR1_R118H	NMG-Asp pH 7.7	0.0557759999999998	-30 mV	-0.05753106
FcR1_R118H	NMG-Asp pH 7.7	0.0557759999999998	0 mV	0.09914927
FcR1_R118H	NMG-Asp pH 7.7	0.0557759999999998	+30 mV	0.2766387
FcR1_R118H	NMG-Asp pH 7.7	0.056025	-120 mV	-0.3647714
FcR1_R118H	NMG-Asp pH 7.7	0.056025	-90 mV	-0.3304976
FcR1_R118H	NMG-Asp pH 7.7	0.056025	-60 mV	-0.1946263
FcR1_R118H	NMG-Asp pH 7.7	0.056025	-30 mV	-0.056307
FcR1_R118H	NMG-Asp pH 7.7	0.056025	0 mV	0.09914927
FcR1_R118H	NMG-Asp pH 7.7	0.056025	+30 mV	0.2754146
FcR1_R118H	NMG-Asp pH 7.7	0.0562739999999993	-120 mV	-0.3659955
FcR1_R118H	NMG-Asp pH 7.7	0.0562739999999993	-90 mV	-0.3317216
FcR1_R118H	NMG-Asp pH 7.7	0.0562739999999993	-60 mV	-0.1934023
FcR1_R118H	NMG-Asp pH 7.7	0.0562739999999993	-30 mV	-0.05753106
FcR1_R118H	NMG-Asp pH 7.7	0.0562739999999993	0 mV	0.09792521
FcR1_R118H	NMG-Asp pH 7.7	0.0562739999999993	+30 mV	0.2754146
FcR1_R118H	NMG-Asp pH 7.7	0.0565229999999994	-120 mV	-0.3659955
FcR1_R118H	NMG-Asp pH 7.7	0.0565229999999994	-90 mV	-0.3304976
FcR1_R118H	NMG-Asp pH 7.7	0.0565229999999994	-60 mV	-0.1934023
FcR1_R118H	NMG-Asp pH 7.7	0.0565229999999994	-30 mV	-0.056307
FcR1_R118H	NMG-Asp pH 7.7	0.0565229999999994	0 mV	0.09792521
FcR1_R118H	NMG-Asp pH 7.7	0.0565229999999994	+30 mV	0.2754146
FcR1_R118H	NMG-Asp pH 7.7	0.0567719999999996	-120 mV	-0.3647714
FcR1_R118H	NMG-Asp pH 7.7	0.0567719999999996	-90 mV	-0.3292735
FcR1_R118H	NMG-Asp pH 7.7	0.0567719999999996	-60 mV	-0.1934023
FcR1_R118H	NMG-Asp pH 7.7	0.0567719999999996	-30 mV	-0.056307
FcR1_R118H	NMG-Asp pH 7.7	0.0567719999999996	0 mV	0.09670115
FcR1_R118H	NMG-Asp pH 7.7	0.0567719999999996	+30 mV	0.2754146
FcR1_R118H	NMG-Asp pH 7.7	0.0570209999999998	-120 mV	-0.3647714
FcR1_R118H	NMG-Asp pH 7.7	0.0570209999999998	-90 mV	-0.3292735
FcR1_R118H	NMG-Asp pH 7.7	0.0570209999999998	-60 mV	-0.1946263
FcR1_R118H	NMG-Asp pH 7.7	0.0570209999999998	-30 mV	-0.056307
FcR1_R118H	NMG-Asp pH 7.7	0.0570209999999998	0 mV	0.09792521
FcR1_R118H	NMG-Asp pH 7.7	0.0570209999999998	+30 mV	0.2741906
FcR1_R118H	NMG-Asp pH 7.7	0.0572699999999999	-120 mV	-0.3672195
FcR1_R118H	NMG-Asp pH 7.7	0.0572699999999999	-90 mV	-0.3292735
FcR1_R118H	NMG-Asp pH 7.7	0.0572699999999999	-60 mV	-0.1946263
FcR1_R118H	NMG-Asp pH 7.7	0.0572699999999999	-30 mV	-0.05508293
FcR1_R118H	NMG-Asp pH 7.7	0.0572699999999999	0 mV	0.09792521
FcR1_R118H	NMG-Asp pH 7.7	0.0572699999999999	+30 mV	0.2754146
FcR1_R118H	NMG-Asp pH 7.7	0.0575190000000001	-120 mV	-0.3647714
FcR1_R118H	NMG-Asp pH 7.7	0.0575190000000001	-90 mV	-0.3292735
FcR1_R118H	NMG-Asp pH 7.7	0.0575190000000001	-60 mV	-0.1946263
FcR1_R118H	NMG-Asp pH 7.7	0.0575190000000001	-30 mV	-0.05508293
FcR1_R118H	NMG-Asp pH 7.7	0.0575190000000001	0 mV	0.09792521
FcR1_R118H	NMG-Asp pH 7.7	0.0575190000000001	+30 mV	0.2754146
FcR1_R118H	NMG-Asp pH 7.7	0.0577679999999994	-120 mV	-0.3647714
FcR1_R118H	NMG-Asp pH 7.7	0.0577679999999994	-90 mV	-0.3292735
FcR1_R118H	NMG-Asp pH 7.7	0.0577679999999994	-60 mV	-0.1934023
FcR1_R118H	NMG-Asp pH 7.7	0.0577679999999994	-30 mV	-0.056307
FcR1_R118H	NMG-Asp pH 7.7	0.0577679999999994	0 mV	0.09914927
FcR1_R118H	NMG-Asp pH 7.7	0.0577679999999994	+30 mV	0.2754146
FcR1_R118H	NMG-Asp pH 7.7	0.0580169999999995	-120 mV	-0.3659955
FcR1_R118H	NMG-Asp pH 7.7	0.0580169999999995	-90 mV	-0.3292735
FcR1_R118H	NMG-Asp pH 7.7	0.0580169999999995	-60 mV	-0.1946263
FcR1_R118H	NMG-Asp pH 7.7	0.0580169999999995	-30 mV	-0.05508293
FcR1_R118H	NMG-Asp pH 7.7	0.0580169999999995	0 mV	0.09792521
FcR1_R118H	NMG-Asp pH 7.7	0.0580169999999995	+30 mV	0.2754146
FcR1_R118H	NMG-Asp pH 7.7	0.0582659999999997	-120 mV	-0.3647714
FcR1_R118H	NMG-Asp pH 7.7	0.0582659999999997	-90 mV	-0.3292735
FcR1_R118H	NMG-Asp pH 7.7	0.0582659999999997	-60 mV	-0.1921782
FcR1_R118H	NMG-Asp pH 7.7	0.0582659999999997	-30 mV	-0.05508293
FcR1_R118H	NMG-Asp pH 7.7	0.0582659999999997	0 mV	0.09792521
FcR1_R118H	NMG-Asp pH 7.7	0.0582659999999997	+30 mV	0.2766387
FcR1_R118H	NMG-Asp pH 7.7	0.0585149999999999	-120 mV	-0.3647714
FcR1_R118H	NMG-Asp pH 7.7	0.0585149999999999	-90 mV	-0.3292735
FcR1_R118H	NMG-Asp pH 7.7	0.0585149999999999	-60 mV	-0.1934023
FcR1_R118H	NMG-Asp pH 7.7	0.0585149999999999	-30 mV	-0.056307
FcR1_R118H	NMG-Asp pH 7.7	0.0585149999999999	0 mV	0.09670115
FcR1_R118H	NMG-Asp pH 7.7	0.0585149999999999	+30 mV	0.2766387
FcR1_R118H	NMG-Asp pH 7.7	0.058764	-120 mV	-0.3659955
FcR1_R118H	NMG-Asp pH 7.7	0.058764	-90 mV	-0.3280495
FcR1_R118H	NMG-Asp pH 7.7	0.058764	-60 mV	-0.1921782
FcR1_R118H	NMG-Asp pH 7.7	0.058764	-30 mV	-0.05508293
FcR1_R118H	NMG-Asp pH 7.7	0.058764	0 mV	0.09792521
FcR1_R118H	NMG-Asp pH 7.7	0.058764	+30 mV	0.2754146
FcR1_R118H	NMG-Asp pH 7.7	0.0590129999999993	-120 mV	-0.3672195
FcR1_R118H	NMG-Asp pH 7.7	0.0590129999999993	-90 mV	-0.3268254
FcR1_R118H	NMG-Asp pH 7.7	0.0590129999999993	-60 mV	-0.1946263
FcR1_R118H	NMG-Asp pH 7.7	0.0590129999999993	-30 mV	-0.056307
FcR1_R118H	NMG-Asp pH 7.7	0.0590129999999993	0 mV	0.09670115
FcR1_R118H	NMG-Asp pH 7.7	0.0590129999999993	+30 mV	0.2766387
FcR1_R118H	NMG-Asp pH 7.7	0.0592619999999995	-120 mV	-0.3672195
FcR1_R118H	NMG-Asp pH 7.7	0.0592619999999995	-90 mV	-0.3292735
FcR1_R118H	NMG-Asp pH 7.7	0.0592619999999995	-60 mV	-0.1946263
FcR1_R118H	NMG-Asp pH 7.7	0.0592619999999995	-30 mV	-0.05508293
FcR1_R118H	NMG-Asp pH 7.7	0.0592619999999995	0 mV	0.09670115
FcR1_R118H	NMG-Asp pH 7.7	0.0592619999999995	+30 mV	0.2778628
FcR1_R118H	NMG-Asp pH 7.7	0.0595109999999996	-120 mV	-0.3647714
FcR1_R118H	NMG-Asp pH 7.7	0.0595109999999996	-90 mV	-0.3292735
FcR1_R118H	NMG-Asp pH 7.7	0.0595109999999996	-60 mV	-0.1958504
FcR1_R118H	NMG-Asp pH 7.7	0.0595109999999996	-30 mV	-0.05508293
FcR1_R118H	NMG-Asp pH 7.7	0.0595109999999996	0 mV	0.09792521
FcR1_R118H	NMG-Asp pH 7.7	0.0595109999999996	+30 mV	0.2778628
FcR1_R118H	NMG-Asp pH 7.7	0.0597599999999998	-120 mV	-0.3647714
FcR1_R118H	NMG-Asp pH 7.7	0.0597599999999998	-90 mV	-0.3304976
FcR1_R118H	NMG-Asp pH 7.7	0.0597599999999998	-60 mV	-0.1958504
FcR1_R118H	NMG-Asp pH 7.7	0.0597599999999998	-30 mV	-0.05385887
FcR1_R118H	NMG-Asp pH 7.7	0.0597599999999998	0 mV	0.09792521
FcR1_R118H	NMG-Asp pH 7.7	0.0597599999999998	+30 mV	0.2778628
FcR1_R118H	NMG-Asp pH 7.7	0.060009	-120 mV	-0.3647714
FcR1_R118H	NMG-Asp pH 7.7	0.060009	-90 mV	-0.3304976
FcR1_R118H	NMG-Asp pH 7.7	0.060009	-60 mV	-0.1946263
FcR1_R118H	NMG-Asp pH 7.7	0.060009	-30 mV	-0.056307
FcR1_R118H	NMG-Asp pH 7.7	0.060009	0 mV	0.09792521
FcR1_R118H	NMG-Asp pH 7.7	0.060009	+30 mV	0.2766387
FcR1_R118H	NMG-Asp pH 7.7	0.0602579999999993	-120 mV	-0.3659955
FcR1_R118H	NMG-Asp pH 7.7	0.0602579999999993	-90 mV	-0.3292735
FcR1_R118H	NMG-Asp pH 7.7	0.0602579999999993	-60 mV	-0.1934023
FcR1_R118H	NMG-Asp pH 7.7	0.0602579999999993	-30 mV	-0.056307
FcR1_R118H	NMG-Asp pH 7.7	0.0602579999999993	0 mV	0.09670115
FcR1_R118H	NMG-Asp pH 7.7	0.0602579999999993	+30 mV	0.2766387
FcR1_R118H	NMG-Asp pH 7.7	0.0605069999999994	-120 mV	-0.3672195
FcR1_R118H	NMG-Asp pH 7.7	0.0605069999999994	-90 mV	-0.3292735
FcR1_R118H	NMG-Asp pH 7.7	0.0605069999999994	-60 mV	-0.1946263
FcR1_R118H	NMG-Asp pH 7.7	0.0605069999999994	-30 mV	-0.056307
FcR1_R118H	NMG-Asp pH 7.7	0.0605069999999994	0 mV	0.09792521
FcR1_R118H	NMG-Asp pH 7.7	0.0605069999999994	+30 mV	0.2766387
FcR1_R118H	NMG-Asp pH 7.7	0.0607559999999996	-120 mV	-0.3659955
FcR1_R118H	NMG-Asp pH 7.7	0.0607559999999996	-90 mV	-0.3292735
FcR1_R118H	NMG-Asp pH 7.7	0.0607559999999996	-60 mV	-0.1946263
FcR1_R118H	NMG-Asp pH 7.7	0.0607559999999996	-30 mV	-0.05508293
FcR1_R118H	NMG-Asp pH 7.7	0.0607559999999996	0 mV	0.09914927
FcR1_R118H	NMG-Asp pH 7.7	0.0607559999999996	+30 mV	0.2754146
FcR1_R118H	NMG-Asp pH 7.7	0.0610049999999998	-120 mV	-0.3672195
FcR1_R118H	NMG-Asp pH 7.7	0.0610049999999998	-90 mV	-0.3304976
FcR1_R118H	NMG-Asp pH 7.7	0.0610049999999998	-60 mV	-0.1934023
FcR1_R118H	NMG-Asp pH 7.7	0.0610049999999998	-30 mV	-0.056307
FcR1_R118H	NMG-Asp pH 7.7	0.0610049999999998	0 mV	0.09914927
FcR1_R118H	NMG-Asp pH 7.7	0.0610049999999998	+30 mV	0.2766387
FcR1_R118H	NMG-Asp pH 7.7	0.0612539999999999	-120 mV	-0.3672195
FcR1_R118H	NMG-Asp pH 7.7	0.0612539999999999	-90 mV	-0.3292735
FcR1_R118H	NMG-Asp pH 7.7	0.0612539999999999	-60 mV	-0.1934023
FcR1_R118H	NMG-Asp pH 7.7	0.0612539999999999	-30 mV	-0.05385887
FcR1_R118H	NMG-Asp pH 7.7	0.0612539999999999	0 mV	0.09670115
FcR1_R118H	NMG-Asp pH 7.7	0.0612539999999999	+30 mV	0.2754146
FcR1_R118H	NMG-Asp pH 7.7	0.0615030000000001	-120 mV	-0.3672195
FcR1_R118H	NMG-Asp pH 7.7	0.0615030000000001	-90 mV	-0.3292735
FcR1_R118H	NMG-Asp pH 7.7	0.0615030000000001	-60 mV	-0.1946263
FcR1_R118H	NMG-Asp pH 7.7	0.0615030000000001	-30 mV	-0.05508293
FcR1_R118H	NMG-Asp pH 7.7	0.0615030000000001	0 mV	0.09670115
FcR1_R118H	NMG-Asp pH 7.7	0.0615030000000001	+30 mV	0.2778628
FcR1_R118H	NMG-Asp pH 7.7	0.0617519999999994	-120 mV	-0.3672195
FcR1_R118H	NMG-Asp pH 7.7	0.0617519999999994	-90 mV	-0.3304976
FcR1_R118H	NMG-Asp pH 7.7	0.0617519999999994	-60 mV	-0.1958504
FcR1_R118H	NMG-Asp pH 7.7	0.0617519999999994	-30 mV	-0.05508293
FcR1_R118H	NMG-Asp pH 7.7	0.0617519999999994	0 mV	0.09670115
FcR1_R118H	NMG-Asp pH 7.7	0.0617519999999994	+30 mV	0.2766387
FcR1_R118H	NMG-Asp pH 7.7	0.0620009999999995	-120 mV	-0.3647714
FcR1_R118H	NMG-Asp pH 7.7	0.0620009999999995	-90 mV	-0.3317216
FcR1_R118H	NMG-Asp pH 7.7	0.0620009999999995	-60 mV	-0.1946263
FcR1_R118H	NMG-Asp pH 7.7	0.0620009999999995	-30 mV	-0.05385887
FcR1_R118H	NMG-Asp pH 7.7	0.0620009999999995	0 mV	0.09792521
FcR1_R118H	NMG-Asp pH 7.7	0.0620009999999995	+30 mV	0.2754146
FcR1_R118H	NMG-Asp pH 7.7	0.0622499999999997	-120 mV	-0.3647714
FcR1_R118H	NMG-Asp pH 7.7	0.0622499999999997	-90 mV	-0.3317216
FcR1_R118H	NMG-Asp pH 7.7	0.0622499999999997	-60 mV	-0.1958504
FcR1_R118H	NMG-Asp pH 7.7	0.0622499999999997	-30 mV	-0.05385887
FcR1_R118H	NMG-Asp pH 7.7	0.0622499999999997	0 mV	0.09670115
FcR1_R118H	NMG-Asp pH 7.7	0.0622499999999997	+30 mV	0.2766387
FcR1_R118H	NMG-Asp pH 7.7	0.0624989999999999	-120 mV	-0.3672195
FcR1_R118H	NMG-Asp pH 7.7	0.0624989999999999	-90 mV	-0.3317216
FcR1_R118H	NMG-Asp pH 7.7	0.0624989999999999	-60 mV	-0.1946263
FcR1_R118H	NMG-Asp pH 7.7	0.0624989999999999	-30 mV	-0.05508293
FcR1_R118H	NMG-Asp pH 7.7	0.0624989999999999	0 mV	0.09670115
FcR1_R118H	NMG-Asp pH 7.7	0.0624989999999999	+30 mV	0.2754146
FcR1_R118H	NMG-Asp pH 7.7	0.062748	-120 mV	-0.3672195
FcR1_R118H	NMG-Asp pH 7.7	0.062748	-90 mV	-0.3292735
FcR1_R118H	NMG-Asp pH 7.7	0.062748	-60 mV	-0.1958504
FcR1_R118H	NMG-Asp pH 7.7	0.062748	-30 mV	-0.05508293
FcR1_R118H	NMG-Asp pH 7.7	0.062748	0 mV	0.09547707
FcR1_R118H	NMG-Asp pH 7.7	0.062748	+30 mV	0.2754146
FcR1_R118H	NMG-Asp pH 7.7	0.0629969999999993	-120 mV	-0.3672195
FcR1_R118H	NMG-Asp pH 7.7	0.0629969999999993	-90 mV	-0.3292735
FcR1_R118H	NMG-Asp pH 7.7	0.0629969999999993	-60 mV	-0.1934023
FcR1_R118H	NMG-Asp pH 7.7	0.0629969999999993	-30 mV	-0.056307
FcR1_R118H	NMG-Asp pH 7.7	0.0629969999999993	0 mV	0.09792521
FcR1_R118H	NMG-Asp pH 7.7	0.0629969999999993	+30 mV	0.2766387
FcR1_R118H	NMG-Asp pH 7.7	0.0632459999999995	-120 mV	-0.3672195
FcR1_R118H	NMG-Asp pH 7.7	0.0632459999999995	-90 mV	-0.3292735
FcR1_R118H	NMG-Asp pH 7.7	0.0632459999999995	-60 mV	-0.1934023
FcR1_R118H	NMG-Asp pH 7.7	0.0632459999999995	-30 mV	-0.05508293
FcR1_R118H	NMG-Asp pH 7.7	0.0632459999999995	0 mV	0.09792521
FcR1_R118H	NMG-Asp pH 7.7	0.0632459999999995	+30 mV	0.2778628
FcR1_R118H	NMG-Asp pH 7.7	0.0634949999999996	-120 mV	-0.3659955
FcR1_R118H	NMG-Asp pH 7.7	0.0634949999999996	-90 mV	-0.3280495
FcR1_R118H	NMG-Asp pH 7.7	0.0634949999999996	-60 mV	-0.1946263
FcR1_R118H	NMG-Asp pH 7.7	0.0634949999999996	-30 mV	-0.05508293
FcR1_R118H	NMG-Asp pH 7.7	0.0634949999999996	0 mV	0.09792521
FcR1_R118H	NMG-Asp pH 7.7	0.0634949999999996	+30 mV	0.2754146
FcR1_R118H	NMG-Asp pH 7.7	0.0637439999999998	-120 mV	-0.3684436
FcR1_R118H	NMG-Asp pH 7.7	0.0637439999999998	-90 mV	-0.3292735
FcR1_R118H	NMG-Asp pH 7.7	0.0637439999999998	-60 mV	-0.1934023
FcR1_R118H	NMG-Asp pH 7.7	0.0637439999999998	-30 mV	-0.056307
FcR1_R118H	NMG-Asp pH 7.7	0.0637439999999998	0 mV	0.09792521
FcR1_R118H	NMG-Asp pH 7.7	0.0637439999999998	+30 mV	0.2754146
FcR1_R118H	NMG-Asp pH 7.7	0.063993	-120 mV	-0.3684436
FcR1_R118H	NMG-Asp pH 7.7	0.063993	-90 mV	-0.3317216
FcR1_R118H	NMG-Asp pH 7.7	0.063993	-60 mV	-0.1934023
FcR1_R118H	NMG-Asp pH 7.7	0.063993	-30 mV	-0.056307
FcR1_R118H	NMG-Asp pH 7.7	0.063993	0 mV	0.09914927
FcR1_R118H	NMG-Asp pH 7.7	0.063993	+30 mV	0.2754146
FcR1_R118H	NMG-Asp pH 7.7	0.0642420000000001	-120 mV	-0.3672195
FcR1_R118H	NMG-Asp pH 7.7	0.0642420000000001	-90 mV	-0.3304976
FcR1_R118H	NMG-Asp pH 7.7	0.0642420000000001	-60 mV	-0.1934023
FcR1_R118H	NMG-Asp pH 7.7	0.0642420000000001	-30 mV	-0.056307
FcR1_R118H	NMG-Asp pH 7.7	0.0642420000000001	0 mV	0.09792521
FcR1_R118H	NMG-Asp pH 7.7	0.0642420000000001	+30 mV	0.2741906
FcR1_R118H	NMG-Asp pH 7.7	0.0644909999999994	-120 mV	-0.3647714
FcR1_R118H	NMG-Asp pH 7.7	0.0644909999999994	-90 mV	-0.3292735
FcR1_R118H	NMG-Asp pH 7.7	0.0644909999999994	-60 mV	-0.1934023
FcR1_R118H	NMG-Asp pH 7.7	0.0644909999999994	-30 mV	-0.056307
FcR1_R118H	NMG-Asp pH 7.7	0.0644909999999994	0 mV	0.09792521
FcR1_R118H	NMG-Asp pH 7.7	0.0644909999999994	+30 mV	0.2754146
FcR1_R118H	NMG-Asp pH 7.7	0.0647399999999996	-120 mV	-0.3647714
FcR1_R118H	NMG-Asp pH 7.7	0.0647399999999996	-90 mV	-0.3317216
FcR1_R118H	NMG-Asp pH 7.7	0.0647399999999996	-60 mV	-0.1934023
FcR1_R118H	NMG-Asp pH 7.7	0.0647399999999996	-30 mV	-0.05508293
FcR1_R118H	NMG-Asp pH 7.7	0.0647399999999996	0 mV	0.09792521
FcR1_R118H	NMG-Asp pH 7.7	0.0647399999999996	+30 mV	0.2741906
FcR1_R118H	NMG-Asp pH 7.7	0.0649889999999997	-120 mV	-0.3659955
FcR1_R118H	NMG-Asp pH 7.7	0.0649889999999997	-90 mV	-0.3304976
FcR1_R118H	NMG-Asp pH 7.7	0.0649889999999997	-60 mV	-0.1934023
FcR1_R118H	NMG-Asp pH 7.7	0.0649889999999997	-30 mV	-0.05385887
FcR1_R118H	NMG-Asp pH 7.7	0.0649889999999997	0 mV	0.09914927
FcR1_R118H	NMG-Asp pH 7.7	0.0649889999999997	+30 mV	0.2754146
FcR1_R118H	NMG-Asp pH 7.7	0.0652379999999999	-120 mV	-0.3684436
FcR1_R118H	NMG-Asp pH 7.7	0.0652379999999999	-90 mV	-0.3280495
FcR1_R118H	NMG-Asp pH 7.7	0.0652379999999999	-60 mV	-0.1946263
FcR1_R118H	NMG-Asp pH 7.7	0.0652379999999999	-30 mV	-0.05385887
FcR1_R118H	NMG-Asp pH 7.7	0.0652379999999999	0 mV	0.1003733
FcR1_R118H	NMG-Asp pH 7.7	0.0652379999999999	+30 mV	0.2766387
FcR1_R118H	NMG-Asp pH 7.7	0.0654870000000001	-120 mV	-0.3696676
FcR1_R118H	NMG-Asp pH 7.7	0.0654870000000001	-90 mV	-0.3280495
FcR1_R118H	NMG-Asp pH 7.7	0.0654870000000001	-60 mV	-0.1970745
FcR1_R118H	NMG-Asp pH 7.7	0.0654870000000001	-30 mV	-0.05508293
FcR1_R118H	NMG-Asp pH 7.7	0.0654870000000001	0 mV	0.09914927
FcR1_R118H	NMG-Asp pH 7.7	0.0654870000000001	+30 mV	0.2766387
FcR1_R118H	NMG-Asp pH 7.7	0.0657359999999994	-120 mV	-0.3696676
FcR1_R118H	NMG-Asp pH 7.7	0.0657359999999994	-90 mV	-0.3280495
FcR1_R118H	NMG-Asp pH 7.7	0.0657359999999994	-60 mV	-0.1946263
FcR1_R118H	NMG-Asp pH 7.7	0.0657359999999994	-30 mV	-0.05385887
FcR1_R118H	NMG-Asp pH 7.7	0.0657359999999994	0 mV	0.1003733
FcR1_R118H	NMG-Asp pH 7.7	0.0657359999999994	+30 mV	0.2778628
FcR1_R118H	NMG-Asp pH 7.7	0.0659849999999995	-120 mV	-0.3672195
FcR1_R118H	NMG-Asp pH 7.7	0.0659849999999995	-90 mV	-0.3280495
FcR1_R118H	NMG-Asp pH 7.7	0.0659849999999995	-60 mV	-0.1946263
FcR1_R118H	NMG-Asp pH 7.7	0.0659849999999995	-30 mV	-0.05508293
FcR1_R118H	NMG-Asp pH 7.7	0.0659849999999995	0 mV	0.09792521
FcR1_R118H	NMG-Asp pH 7.7	0.0659849999999995	+30 mV	0.2766387
FcR1_R118H	NMG-Asp pH 7.7	0.0662339999999997	-120 mV	-0.3672195
FcR1_R118H	NMG-Asp pH 7.7	0.0662339999999997	-90 mV	-0.3304976
FcR1_R118H	NMG-Asp pH 7.7	0.0662339999999997	-60 mV	-0.1958504
FcR1_R118H	NMG-Asp pH 7.7	0.0662339999999997	-30 mV	-0.0526348
FcR1_R118H	NMG-Asp pH 7.7	0.0662339999999997	0 mV	0.09792521
FcR1_R118H	NMG-Asp pH 7.7	0.0662339999999997	+30 mV	0.2778628
FcR1_R118H	NMG-Asp pH 7.7	0.0664829999999998	-120 mV	-0.3659955
FcR1_R118H	NMG-Asp pH 7.7	0.0664829999999998	-90 mV	-0.3317216
FcR1_R118H	NMG-Asp pH 7.7	0.0664829999999998	-60 mV	-0.1934023
FcR1_R118H	NMG-Asp pH 7.7	0.0664829999999998	-30 mV	-0.05385887
FcR1_R118H	NMG-Asp pH 7.7	0.0664829999999998	0 mV	0.09792521
FcR1_R118H	NMG-Asp pH 7.7	0.0664829999999998	+30 mV	0.2766387
FcR1_R118H	NMG-Asp pH 7.7	0.066732	-120 mV	-0.3659955
FcR1_R118H	NMG-Asp pH 7.7	0.066732	-90 mV	-0.3304976
FcR1_R118H	NMG-Asp pH 7.7	0.066732	-60 mV	-0.1921782
FcR1_R118H	NMG-Asp pH 7.7	0.066732	-30 mV	-0.05385887
FcR1_R118H	NMG-Asp pH 7.7	0.066732	0 mV	0.09670115
FcR1_R118H	NMG-Asp pH 7.7	0.066732	+30 mV	0.2766387
FcR1_R118H	NMG-Asp pH 7.7	0.0669809999999993	-120 mV	-0.3659955
FcR1_R118H	NMG-Asp pH 7.7	0.0669809999999993	-90 mV	-0.3292735
FcR1_R118H	NMG-Asp pH 7.7	0.0669809999999993	-60 mV	-0.1946263
FcR1_R118H	NMG-Asp pH 7.7	0.0669809999999993	-30 mV	-0.05508293
FcR1_R118H	NMG-Asp pH 7.7	0.0669809999999993	0 mV	0.09670115
FcR1_R118H	NMG-Asp pH 7.7	0.0669809999999993	+30 mV	0.2754146
FcR1_R118H	NMG-Asp pH 7.7	0.0672299999999995	-120 mV	-0.3647714
FcR1_R118H	NMG-Asp pH 7.7	0.0672299999999995	-90 mV	-0.3280495
FcR1_R118H	NMG-Asp pH 7.7	0.0672299999999995	-60 mV	-0.1946263
FcR1_R118H	NMG-Asp pH 7.7	0.0672299999999995	-30 mV	-0.056307
FcR1_R118H	NMG-Asp pH 7.7	0.0672299999999995	0 mV	0.09792521
FcR1_R118H	NMG-Asp pH 7.7	0.0672299999999995	+30 mV	0.2754146
FcR1_R118H	NMG-Asp pH 7.7	0.0674789999999996	-120 mV	-0.3672195
FcR1_R118H	NMG-Asp pH 7.7	0.0674789999999996	-90 mV	-0.3304976
FcR1_R118H	NMG-Asp pH 7.7	0.0674789999999996	-60 mV	-0.1946263
FcR1_R118H	NMG-Asp pH 7.7	0.0674789999999996	-30 mV	-0.05508293
FcR1_R118H	NMG-Asp pH 7.7	0.0674789999999996	0 mV	0.09792521
FcR1_R118H	NMG-Asp pH 7.7	0.0674789999999996	+30 mV	0.2741906
FcR1_R118H	NMG-Asp pH 7.7	0.0677279999999998	-120 mV	-0.3659955
FcR1_R118H	NMG-Asp pH 7.7	0.0677279999999998	-90 mV	-0.3304976
FcR1_R118H	NMG-Asp pH 7.7	0.0677279999999998	-60 mV	-0.1946263
FcR1_R118H	NMG-Asp pH 7.7	0.0677279999999998	-30 mV	-0.05508293
FcR1_R118H	NMG-Asp pH 7.7	0.0677279999999998	0 mV	0.09670115
FcR1_R118H	NMG-Asp pH 7.7	0.0677279999999998	+30 mV	0.2766387
FcR1_R118H	NMG-Asp pH 7.7	0.067977	-120 mV	-0.3672195
FcR1_R118H	NMG-Asp pH 7.7	0.067977	-90 mV	-0.3292735
FcR1_R118H	NMG-Asp pH 7.7	0.067977	-60 mV	-0.1970745
FcR1_R118H	NMG-Asp pH 7.7	0.067977	-30 mV	-0.05753106
FcR1_R118H	NMG-Asp pH 7.7	0.067977	0 mV	0.09914927
FcR1_R118H	NMG-Asp pH 7.7	0.067977	+30 mV	0.2766387
FcR1_R118H	NMG-Asp pH 7.7	0.0682260000000001	-120 mV	-0.3647714
FcR1_R118H	NMG-Asp pH 7.7	0.0682260000000001	-90 mV	-0.3292735
FcR1_R118H	NMG-Asp pH 7.7	0.0682260000000001	-60 mV	-0.1946263
FcR1_R118H	NMG-Asp pH 7.7	0.0682260000000001	-30 mV	-0.05385887
FcR1_R118H	NMG-Asp pH 7.7	0.0682260000000001	0 mV	0.09792521
FcR1_R118H	NMG-Asp pH 7.7	0.0682260000000001	+30 mV	0.2766387
FcR1_R118H	NMG-Asp pH 7.7	0.0684749999999994	-120 mV	-0.3647714
FcR1_R118H	NMG-Asp pH 7.7	0.0684749999999994	-90 mV	-0.3292735
FcR1_R118H	NMG-Asp pH 7.7	0.0684749999999994	-60 mV	-0.1958504
FcR1_R118H	NMG-Asp pH 7.7	0.0684749999999994	-30 mV	-0.05508293
FcR1_R118H	NMG-Asp pH 7.7	0.0684749999999994	0 mV	0.09792521
FcR1_R118H	NMG-Asp pH 7.7	0.0684749999999994	+30 mV	0.2754146
FcR1_R118H	NMG-Asp pH 7.7	0.0687239999999996	-120 mV	-0.3647714
FcR1_R118H	NMG-Asp pH 7.7	0.0687239999999996	-90 mV	-0.3280495
FcR1_R118H	NMG-Asp pH 7.7	0.0687239999999996	-60 mV	-0.1958504
FcR1_R118H	NMG-Asp pH 7.7	0.0687239999999996	-30 mV	-0.056307
FcR1_R118H	NMG-Asp pH 7.7	0.0687239999999996	0 mV	0.09670115
FcR1_R118H	NMG-Asp pH 7.7	0.0687239999999996	+30 mV	0.2754146
FcR1_R118H	NMG-Asp pH 7.7	0.0689729999999997	-120 mV	-0.3647714
FcR1_R118H	NMG-Asp pH 7.7	0.0689729999999997	-90 mV	-0.3292735
FcR1_R118H	NMG-Asp pH 7.7	0.0689729999999997	-60 mV	-0.1970745
FcR1_R118H	NMG-Asp pH 7.7	0.0689729999999997	-30 mV	-0.05508293
FcR1_R118H	NMG-Asp pH 7.7	0.0689729999999997	0 mV	0.09670115
FcR1_R118H	NMG-Asp pH 7.7	0.0689729999999997	+30 mV	0.2754146
FcR1_R118H	NMG-Asp pH 7.7	0.0692219999999999	-120 mV	-0.3672195
FcR1_R118H	NMG-Asp pH 7.7	0.0692219999999999	-90 mV	-0.3304976
FcR1_R118H	NMG-Asp pH 7.7	0.0692219999999999	-60 mV	-0.1946263
FcR1_R118H	NMG-Asp pH 7.7	0.0692219999999999	-30 mV	-0.05508293
FcR1_R118H	NMG-Asp pH 7.7	0.0692219999999999	0 mV	0.09670115
FcR1_R118H	NMG-Asp pH 7.7	0.0692219999999999	+30 mV	0.2754146
FcR1_R118H	NMG-Asp pH 7.7	0.0694710000000001	-120 mV	-0.3684436
FcR1_R118H	NMG-Asp pH 7.7	0.0694710000000001	-90 mV	-0.3292735
FcR1_R118H	NMG-Asp pH 7.7	0.0694710000000001	-60 mV	-0.1946263
FcR1_R118H	NMG-Asp pH 7.7	0.0694710000000001	-30 mV	-0.05508293
FcR1_R118H	NMG-Asp pH 7.7	0.0694710000000001	0 mV	0.09792521
FcR1_R118H	NMG-Asp pH 7.7	0.0694710000000001	+30 mV	0.2754146
FcR1_R118H	NMG-Asp pH 7.7	0.0697199999999993	-120 mV	-0.3659955
FcR1_R118H	NMG-Asp pH 7.7	0.0697199999999993	-90 mV	-0.3292735
FcR1_R118H	NMG-Asp pH 7.7	0.0697199999999993	-60 mV	-0.1946263
FcR1_R118H	NMG-Asp pH 7.7	0.0697199999999993	-30 mV	-0.056307
FcR1_R118H	NMG-Asp pH 7.7	0.0697199999999993	0 mV	0.09792521
FcR1_R118H	NMG-Asp pH 7.7	0.0697199999999993	+30 mV	0.2741906
FcR1_R118H	NMG-Asp pH 7.7	0.0699689999999995	-120 mV	-0.3647714
FcR1_R118H	NMG-Asp pH 7.7	0.0699689999999995	-90 mV	-0.3304976
FcR1_R118H	NMG-Asp pH 7.7	0.0699689999999995	-60 mV	-0.1934023
FcR1_R118H	NMG-Asp pH 7.7	0.0699689999999995	-30 mV	-0.056307
FcR1_R118H	NMG-Asp pH 7.7	0.0699689999999995	0 mV	0.09914927
FcR1_R118H	NMG-Asp pH 7.7	0.0699689999999995	+30 mV	0.2766387
FcR1_R118H	NMG-Asp pH 7.7	0.0702179999999997	-120 mV	-0.3647714
FcR1_R118H	NMG-Asp pH 7.7	0.0702179999999997	-90 mV	-0.3304976
FcR1_R118H	NMG-Asp pH 7.7	0.0702179999999997	-60 mV	-0.1921782
FcR1_R118H	NMG-Asp pH 7.7	0.0702179999999997	-30 mV	-0.05508293
FcR1_R118H	NMG-Asp pH 7.7	0.0702179999999997	0 mV	0.09670115
FcR1_R118H	NMG-Asp pH 7.7	0.0702179999999997	+30 mV	0.2766387
FcR1_R118H	NMG-Asp pH 7.7	0.0704669999999998	-120 mV	-0.3647714
FcR1_R118H	NMG-Asp pH 7.7	0.0704669999999998	-90 mV	-0.3304976
FcR1_R118H	NMG-Asp pH 7.7	0.0704669999999998	-60 mV	-0.1934023
FcR1_R118H	NMG-Asp pH 7.7	0.0704669999999998	-30 mV	-0.05508293
FcR1_R118H	NMG-Asp pH 7.7	0.0704669999999998	0 mV	0.09670115
FcR1_R118H	NMG-Asp pH 7.7	0.0704669999999998	+30 mV	0.2766387
FcR1_R118H	NMG-Asp pH 7.7	0.070716	-120 mV	-0.3672195
FcR1_R118H	NMG-Asp pH 7.7	0.070716	-90 mV	-0.3292735
FcR1_R118H	NMG-Asp pH 7.7	0.070716	-60 mV	-0.1946263
FcR1_R118H	NMG-Asp pH 7.7	0.070716	-30 mV	-0.05508293
FcR1_R118H	NMG-Asp pH 7.7	0.070716	0 mV	0.09670115
FcR1_R118H	NMG-Asp pH 7.7	0.070716	+30 mV	0.2778628
FcR1_R118H	NMG-Asp pH 7.7	0.0709649999999993	-120 mV	-0.3672195
FcR1_R118H	NMG-Asp pH 7.7	0.0709649999999993	-90 mV	-0.3292735
FcR1_R118H	NMG-Asp pH 7.7	0.0709649999999993	-60 mV	-0.1958504
FcR1_R118H	NMG-Asp pH 7.7	0.0709649999999993	-30 mV	-0.05508293
FcR1_R118H	NMG-Asp pH 7.7	0.0709649999999993	0 mV	0.09792521
FcR1_R118H	NMG-Asp pH 7.7	0.0709649999999993	+30 mV	0.2766387
FcR1_R118H	NMG-Asp pH 7.7	0.0712139999999994	-120 mV	-0.3672195
FcR1_R118H	NMG-Asp pH 7.7	0.0712139999999994	-90 mV	-0.3280495
FcR1_R118H	NMG-Asp pH 7.7	0.0712139999999994	-60 mV	-0.1958504
FcR1_R118H	NMG-Asp pH 7.7	0.0712139999999994	-30 mV	-0.05508293
FcR1_R118H	NMG-Asp pH 7.7	0.0712139999999994	0 mV	0.09914927
FcR1_R118H	NMG-Asp pH 7.7	0.0712139999999994	+30 mV	0.2754146
FcR1_R118H	NMG-Asp pH 7.7	0.0714629999999996	-120 mV	-0.3684436
FcR1_R118H	NMG-Asp pH 7.7	0.0714629999999996	-90 mV	-0.3292735
FcR1_R118H	NMG-Asp pH 7.7	0.0714629999999996	-60 mV	-0.1958504
FcR1_R118H	NMG-Asp pH 7.7	0.0714629999999996	-30 mV	-0.056307
FcR1_R118H	NMG-Asp pH 7.7	0.0714629999999996	0 mV	0.09792521
FcR1_R118H	NMG-Asp pH 7.7	0.0714629999999996	+30 mV	0.2754146
FcR1_R118H	NMG-Asp pH 7.7	0.0717119999999998	-120 mV	-0.3672195
FcR1_R118H	NMG-Asp pH 7.7	0.0717119999999998	-90 mV	-0.3292735
FcR1_R118H	NMG-Asp pH 7.7	0.0717119999999998	-60 mV	-0.1946263
FcR1_R118H	NMG-Asp pH 7.7	0.0717119999999998	-30 mV	-0.056307
FcR1_R118H	NMG-Asp pH 7.7	0.0717119999999998	0 mV	0.09792521
FcR1_R118H	NMG-Asp pH 7.7	0.0717119999999998	+30 mV	0.2766387
FcR1_R118H	NMG-Asp pH 7.7	0.0719609999999999	-120 mV	-0.3684436
FcR1_R118H	NMG-Asp pH 7.7	0.0719609999999999	-90 mV	-0.3292735
FcR1_R118H	NMG-Asp pH 7.7	0.0719609999999999	-60 mV	-0.1934023
FcR1_R118H	NMG-Asp pH 7.7	0.0719609999999999	-30 mV	-0.056307
FcR1_R118H	NMG-Asp pH 7.7	0.0719609999999999	0 mV	0.09792521
FcR1_R118H	NMG-Asp pH 7.7	0.0719609999999999	+30 mV	0.2754146
FcR1_R118H	NMG-Asp pH 7.7	0.0722100000000001	-120 mV	-0.3659955
FcR1_R118H	NMG-Asp pH 7.7	0.0722100000000001	-90 mV	-0.3292735
FcR1_R118H	NMG-Asp pH 7.7	0.0722100000000001	-60 mV	-0.1921782
FcR1_R118H	NMG-Asp pH 7.7	0.0722100000000001	-30 mV	-0.05753106
FcR1_R118H	NMG-Asp pH 7.7	0.0722100000000001	0 mV	0.09914927
FcR1_R118H	NMG-Asp pH 7.7	0.0722100000000001	+30 mV	0.2778628
FcR1_R118H	NMG-Asp pH 7.7	0.0724589999999994	-120 mV	-0.3659955
FcR1_R118H	NMG-Asp pH 7.7	0.0724589999999994	-90 mV	-0.3292735
FcR1_R118H	NMG-Asp pH 7.7	0.0724589999999994	-60 mV	-0.1946263
FcR1_R118H	NMG-Asp pH 7.7	0.0724589999999994	-30 mV	-0.05753106
FcR1_R118H	NMG-Asp pH 7.7	0.0724589999999994	0 mV	0.09670115
FcR1_R118H	NMG-Asp pH 7.7	0.0724589999999994	+30 mV	0.2766387
FcR1_R118H	NMG-Asp pH 7.7	0.0727079999999996	-120 mV	-0.3659955
FcR1_R118H	NMG-Asp pH 7.7	0.0727079999999996	-90 mV	-0.3304976
FcR1_R118H	NMG-Asp pH 7.7	0.0727079999999996	-60 mV	-0.1934023
FcR1_R118H	NMG-Asp pH 7.7	0.0727079999999996	-30 mV	-0.056307
FcR1_R118H	NMG-Asp pH 7.7	0.0727079999999996	0 mV	0.09914927
FcR1_R118H	NMG-Asp pH 7.7	0.0727079999999996	+30 mV	0.2778628
FcR1_R118H	NMG-Asp pH 7.7	0.0729569999999997	-120 mV	-0.3659955
FcR1_R118H	NMG-Asp pH 7.7	0.0729569999999997	-90 mV	-0.3292735
FcR1_R118H	NMG-Asp pH 7.7	0.0729569999999997	-60 mV	-0.1946263
FcR1_R118H	NMG-Asp pH 7.7	0.0729569999999997	-30 mV	-0.05508293
FcR1_R118H	NMG-Asp pH 7.7	0.0729569999999997	0 mV	0.09792521
FcR1_R118H	NMG-Asp pH 7.7	0.0729569999999997	+30 mV	0.2778628
FcR1_R118H	NMG-Asp pH 7.7	0.0732059999999999	-120 mV	-0.3659955
FcR1_R118H	NMG-Asp pH 7.7	0.0732059999999999	-90 mV	-0.3317216
FcR1_R118H	NMG-Asp pH 7.7	0.0732059999999999	-60 mV	-0.1958504
FcR1_R118H	NMG-Asp pH 7.7	0.0732059999999999	-30 mV	-0.056307
FcR1_R118H	NMG-Asp pH 7.7	0.0732059999999999	0 mV	0.09914927
FcR1_R118H	NMG-Asp pH 7.7	0.0732059999999999	+30 mV	0.2790868
FcR1_R118H	NMG-Asp pH 7.7	0.073455	-120 mV	-0.3659955
FcR1_R118H	NMG-Asp pH 7.7	0.073455	-90 mV	-0.3292735
FcR1_R118H	NMG-Asp pH 7.7	0.073455	-60 mV	-0.1946263
FcR1_R118H	NMG-Asp pH 7.7	0.073455	-30 mV	-0.05385887
FcR1_R118H	NMG-Asp pH 7.7	0.073455	0 mV	0.09914927
FcR1_R118H	NMG-Asp pH 7.7	0.073455	+30 mV	0.2778628
FcR1_R118H	NMG-Asp pH 7.7	0.0737039999999993	-120 mV	-0.3672195
FcR1_R118H	NMG-Asp pH 7.7	0.0737039999999993	-90 mV	-0.3304976
FcR1_R118H	NMG-Asp pH 7.7	0.0737039999999993	-60 mV	-0.1934023
FcR1_R118H	NMG-Asp pH 7.7	0.0737039999999993	-30 mV	-0.05385887
FcR1_R118H	NMG-Asp pH 7.7	0.0737039999999993	0 mV	0.09914927
FcR1_R118H	NMG-Asp pH 7.7	0.0737039999999993	+30 mV	0.2766387
FcR1_R118H	NMG-Asp pH 7.7	0.0739529999999995	-120 mV	-0.3672195
FcR1_R118H	NMG-Asp pH 7.7	0.0739529999999995	-90 mV	-0.3292735
FcR1_R118H	NMG-Asp pH 7.7	0.0739529999999995	-60 mV	-0.1921782
FcR1_R118H	NMG-Asp pH 7.7	0.0739529999999995	-30 mV	-0.0526348
FcR1_R118H	NMG-Asp pH 7.7	0.0739529999999995	0 mV	0.09792521
FcR1_R118H	NMG-Asp pH 7.7	0.0739529999999995	+30 mV	0.2754146
FcR1_R118H	NMG-Asp pH 7.7	0.0742019999999997	-120 mV	-0.3672195
FcR1_R118H	NMG-Asp pH 7.7	0.0742019999999997	-90 mV	-0.3292735
FcR1_R118H	NMG-Asp pH 7.7	0.0742019999999997	-60 mV	-0.1934023
FcR1_R118H	NMG-Asp pH 7.7	0.0742019999999997	-30 mV	-0.05385887
FcR1_R118H	NMG-Asp pH 7.7	0.0742019999999997	0 mV	0.09792521
FcR1_R118H	NMG-Asp pH 7.7	0.0742019999999997	+30 mV	0.2766387
FcR1_R118H	NMG-Asp pH 7.7	0.0744509999999998	-120 mV	-0.3659955
FcR1_R118H	NMG-Asp pH 7.7	0.0744509999999998	-90 mV	-0.3304976
FcR1_R118H	NMG-Asp pH 7.7	0.0744509999999998	-60 mV	-0.1934023
FcR1_R118H	NMG-Asp pH 7.7	0.0744509999999998	-30 mV	-0.05508293
FcR1_R118H	NMG-Asp pH 7.7	0.0744509999999998	0 mV	0.09670115
FcR1_R118H	NMG-Asp pH 7.7	0.0744509999999998	+30 mV	0.2766387
FcR1_R118H	NMG-Asp pH 7.7	0.0747	-120 mV	-0.3647714
FcR1_R118H	NMG-Asp pH 7.7	0.0747	-90 mV	-0.3292735
FcR1_R118H	NMG-Asp pH 7.7	0.0747	-60 mV	-0.1946263
FcR1_R118H	NMG-Asp pH 7.7	0.0747	-30 mV	-0.05385887
FcR1_R118H	NMG-Asp pH 7.7	0.0747	0 mV	0.09670115
FcR1_R118H	NMG-Asp pH 7.7	0.0747	+30 mV	0.2754146
FcR1_R118H	NMG-Asp pH 7.7	0.0749489999999993	-120 mV	-0.3647714
FcR1_R118H	NMG-Asp pH 7.7	0.0749489999999993	-90 mV	-0.3292735
FcR1_R118H	NMG-Asp pH 7.7	0.0749489999999993	-60 mV	-0.1958504
FcR1_R118H	NMG-Asp pH 7.7	0.0749489999999993	-30 mV	-0.05385887
FcR1_R118H	NMG-Asp pH 7.7	0.0749489999999993	0 mV	0.09547707
FcR1_R118H	NMG-Asp pH 7.7	0.0749489999999993	+30 mV	0.2766387
FcR1_R118H	NMG-Asp pH 7.7	0.0751979999999994	-120 mV	-0.3647714
FcR1_R118H	NMG-Asp pH 7.7	0.0751979999999994	-90 mV	-0.3280495
FcR1_R118H	NMG-Asp pH 7.7	0.0751979999999994	-60 mV	-0.1934023
FcR1_R118H	NMG-Asp pH 7.7	0.0751979999999994	-30 mV	-0.05508293
FcR1_R118H	NMG-Asp pH 7.7	0.0751979999999994	0 mV	0.09670115
FcR1_R118H	NMG-Asp pH 7.7	0.0751979999999994	+30 mV	0.2766387
FcR1_R118H	NMG-Asp pH 7.7	0.0754469999999996	-120 mV	-0.3659955
FcR1_R118H	NMG-Asp pH 7.7	0.0754469999999996	-90 mV	-0.3280495
FcR1_R118H	NMG-Asp pH 7.7	0.0754469999999996	-60 mV	-0.1946263
FcR1_R118H	NMG-Asp pH 7.7	0.0754469999999996	-30 mV	-0.05508293
FcR1_R118H	NMG-Asp pH 7.7	0.0754469999999996	0 mV	0.09670115
FcR1_R118H	NMG-Asp pH 7.7	0.0754469999999996	+30 mV	0.2766387
FcR1_R118H	NMG-Asp pH 7.7	0.0756959999999998	-120 mV	-0.3647714
FcR1_R118H	NMG-Asp pH 7.7	0.0756959999999998	-90 mV	-0.3280495
FcR1_R118H	NMG-Asp pH 7.7	0.0756959999999998	-60 mV	-0.1934023
FcR1_R118H	NMG-Asp pH 7.7	0.0756959999999998	-30 mV	-0.056307
FcR1_R118H	NMG-Asp pH 7.7	0.0756959999999998	0 mV	0.09792521
FcR1_R118H	NMG-Asp pH 7.7	0.0756959999999998	+30 mV	0.2778628
FcR1_R118H	NMG-Asp pH 7.7	0.0759449999999999	-120 mV	-0.3647714
FcR1_R118H	NMG-Asp pH 7.7	0.0759449999999999	-90 mV	-0.3304976
FcR1_R118H	NMG-Asp pH 7.7	0.0759449999999999	-60 mV	-0.1934023
FcR1_R118H	NMG-Asp pH 7.7	0.0759449999999999	-30 mV	-0.05753106
FcR1_R118H	NMG-Asp pH 7.7	0.0759449999999999	0 mV	0.09792521
FcR1_R118H	NMG-Asp pH 7.7	0.0759449999999999	+30 mV	0.2766387
FcR1_R118H	NMG-Asp pH 7.7	0.0761940000000001	-120 mV	-0.3659955
FcR1_R118H	NMG-Asp pH 7.7	0.0761940000000001	-90 mV	-0.3304976
FcR1_R118H	NMG-Asp pH 7.7	0.0761940000000001	-60 mV	-0.1921782
FcR1_R118H	NMG-Asp pH 7.7	0.0761940000000001	-30 mV	-0.056307
FcR1_R118H	NMG-Asp pH 7.7	0.0761940000000001	0 mV	0.09792521
FcR1_R118H	NMG-Asp pH 7.7	0.0761940000000001	+30 mV	0.2741906
FcR1_R118H	NMG-Asp pH 7.7	0.0764429999999994	-120 mV	-0.3672195
FcR1_R118H	NMG-Asp pH 7.7	0.0764429999999994	-90 mV	-0.3292735
FcR1_R118H	NMG-Asp pH 7.7	0.0764429999999994	-60 mV	-0.1946263
FcR1_R118H	NMG-Asp pH 7.7	0.0764429999999994	-30 mV	-0.05508293
FcR1_R118H	NMG-Asp pH 7.7	0.0764429999999994	0 mV	0.09792521
FcR1_R118H	NMG-Asp pH 7.7	0.0764429999999994	+30 mV	0.2754146
FcR1_R118H	NMG-Asp pH 7.7	0.0766919999999995	-120 mV	-0.3684436
FcR1_R118H	NMG-Asp pH 7.7	0.0766919999999995	-90 mV	-0.3304976
FcR1_R118H	NMG-Asp pH 7.7	0.0766919999999995	-60 mV	-0.1934023
FcR1_R118H	NMG-Asp pH 7.7	0.0766919999999995	-30 mV	-0.05508293
FcR1_R118H	NMG-Asp pH 7.7	0.0766919999999995	0 mV	0.09914927
FcR1_R118H	NMG-Asp pH 7.7	0.0766919999999995	+30 mV	0.2766387
FcR1_R118H	NMG-Asp pH 7.7	0.0769409999999997	-120 mV	-0.3659955
FcR1_R118H	NMG-Asp pH 7.7	0.0769409999999997	-90 mV	-0.3292735
FcR1_R118H	NMG-Asp pH 7.7	0.0769409999999997	-60 mV	-0.1958504
FcR1_R118H	NMG-Asp pH 7.7	0.0769409999999997	-30 mV	-0.05508293
FcR1_R118H	NMG-Asp pH 7.7	0.0769409999999997	0 mV	0.09914927
FcR1_R118H	NMG-Asp pH 7.7	0.0769409999999997	+30 mV	0.2766387
FcR1_R118H	NMG-Asp pH 7.7	0.0771899999999999	-120 mV	-0.3635473
FcR1_R118H	NMG-Asp pH 7.7	0.0771899999999999	-90 mV	-0.3304976
FcR1_R118H	NMG-Asp pH 7.7	0.0771899999999999	-60 mV	-0.1946263
FcR1_R118H	NMG-Asp pH 7.7	0.0771899999999999	-30 mV	-0.05508293
FcR1_R118H	NMG-Asp pH 7.7	0.0771899999999999	0 mV	0.09914927
FcR1_R118H	NMG-Asp pH 7.7	0.0771899999999999	+30 mV	0.2766387
FcR1_R118H	NMG-Asp pH 7.7	0.077439	-120 mV	-0.3647714
FcR1_R118H	NMG-Asp pH 7.7	0.077439	-90 mV	-0.3304976
FcR1_R118H	NMG-Asp pH 7.7	0.077439	-60 mV	-0.1934023
FcR1_R118H	NMG-Asp pH 7.7	0.077439	-30 mV	-0.05385887
FcR1_R118H	NMG-Asp pH 7.7	0.077439	0 mV	0.09792521
FcR1_R118H	NMG-Asp pH 7.7	0.077439	+30 mV	0.2766387
FcR1_R118H	NMG-Asp pH 7.7	0.0776879999999993	-120 mV	-0.3647714
FcR1_R118H	NMG-Asp pH 7.7	0.0776879999999993	-90 mV	-0.3304976
FcR1_R118H	NMG-Asp pH 7.7	0.0776879999999993	-60 mV	-0.1946263
FcR1_R118H	NMG-Asp pH 7.7	0.0776879999999993	-30 mV	-0.05753106
FcR1_R118H	NMG-Asp pH 7.7	0.0776879999999993	0 mV	0.09792521
FcR1_R118H	NMG-Asp pH 7.7	0.0776879999999993	+30 mV	0.2754146
FcR1_R118H	NMG-Asp pH 7.7	0.0779369999999995	-120 mV	-0.3659955
FcR1_R118H	NMG-Asp pH 7.7	0.0779369999999995	-90 mV	-0.3304976
FcR1_R118H	NMG-Asp pH 7.7	0.0779369999999995	-60 mV	-0.1946263
FcR1_R118H	NMG-Asp pH 7.7	0.0779369999999995	-30 mV	-0.056307
FcR1_R118H	NMG-Asp pH 7.7	0.0779369999999995	0 mV	0.09670115
FcR1_R118H	NMG-Asp pH 7.7	0.0779369999999995	+30 mV	0.2754146
FcR1_R118H	NMG-Asp pH 7.7	0.0781859999999996	-120 mV	-0.3659955
FcR1_R118H	NMG-Asp pH 7.7	0.0781859999999996	-90 mV	-0.3280495
FcR1_R118H	NMG-Asp pH 7.7	0.0781859999999996	-60 mV	-0.1934023
FcR1_R118H	NMG-Asp pH 7.7	0.0781859999999996	-30 mV	-0.05508293
FcR1_R118H	NMG-Asp pH 7.7	0.0781859999999996	0 mV	0.09670115
FcR1_R118H	NMG-Asp pH 7.7	0.0781859999999996	+30 mV	0.2766387
FcR1_R118H	NMG-Asp pH 7.7	0.0784349999999998	-120 mV	-0.3659955
FcR1_R118H	NMG-Asp pH 7.7	0.0784349999999998	-90 mV	-0.3292735
FcR1_R118H	NMG-Asp pH 7.7	0.0784349999999998	-60 mV	-0.1958504
FcR1_R118H	NMG-Asp pH 7.7	0.0784349999999998	-30 mV	-0.05508293
FcR1_R118H	NMG-Asp pH 7.7	0.0784349999999998	0 mV	0.09792521
FcR1_R118H	NMG-Asp pH 7.7	0.0784349999999998	+30 mV	0.2766387
FcR1_R118H	NMG-Asp pH 7.7	0.078684	-120 mV	-0.3672195
FcR1_R118H	NMG-Asp pH 7.7	0.078684	-90 mV	-0.3292735
FcR1_R118H	NMG-Asp pH 7.7	0.078684	-60 mV	-0.1946263
FcR1_R118H	NMG-Asp pH 7.7	0.078684	-30 mV	-0.05385887
FcR1_R118H	NMG-Asp pH 7.7	0.078684	0 mV	0.09670115
FcR1_R118H	NMG-Asp pH 7.7	0.078684	+30 mV	0.2754146
FcR1_R118H	NMG-Asp pH 7.7	0.0789329999999993	-120 mV	-0.3684436
FcR1_R118H	NMG-Asp pH 7.7	0.0789329999999993	-90 mV	-0.3280495
FcR1_R118H	NMG-Asp pH 7.7	0.0789329999999993	-60 mV	-0.1946263
FcR1_R118H	NMG-Asp pH 7.7	0.0789329999999993	-30 mV	-0.056307
FcR1_R118H	NMG-Asp pH 7.7	0.0789329999999993	0 mV	0.09792521
FcR1_R118H	NMG-Asp pH 7.7	0.0789329999999993	+30 mV	0.2766387
FcR1_R118H	NMG-Asp pH 7.7	0.0791819999999994	-120 mV	-0.3659955
FcR1_R118H	NMG-Asp pH 7.7	0.0791819999999994	-90 mV	-0.3280495
FcR1_R118H	NMG-Asp pH 7.7	0.0791819999999994	-60 mV	-0.1934023
FcR1_R118H	NMG-Asp pH 7.7	0.0791819999999994	-30 mV	-0.05508293
FcR1_R118H	NMG-Asp pH 7.7	0.0791819999999994	0 mV	0.09792521
FcR1_R118H	NMG-Asp pH 7.7	0.0791819999999994	+30 mV	0.2766387
FcR1_R118H	NMG-Asp pH 7.7	0.0794309999999996	-120 mV	-0.3672195
FcR1_R118H	NMG-Asp pH 7.7	0.0794309999999996	-90 mV	-0.3292735
FcR1_R118H	NMG-Asp pH 7.7	0.0794309999999996	-60 mV	-0.1934023
FcR1_R118H	NMG-Asp pH 7.7	0.0794309999999996	-30 mV	-0.056307
FcR1_R118H	NMG-Asp pH 7.7	0.0794309999999996	0 mV	0.09792521
FcR1_R118H	NMG-Asp pH 7.7	0.0794309999999996	+30 mV	0.2766387
FcR1_R118H	NMG-Asp pH 7.7	0.0796799999999998	-120 mV	-0.3659955
FcR1_R118H	NMG-Asp pH 7.7	0.0796799999999998	-90 mV	-0.3304976
FcR1_R118H	NMG-Asp pH 7.7	0.0796799999999998	-60 mV	-0.1934023
FcR1_R118H	NMG-Asp pH 7.7	0.0796799999999998	-30 mV	-0.056307
FcR1_R118H	NMG-Asp pH 7.7	0.0796799999999998	0 mV	0.09914927
FcR1_R118H	NMG-Asp pH 7.7	0.0796799999999998	+30 mV	0.2766387
FcR1_R118H	NMG-Asp pH 7.7	0.0799289999999999	-120 mV	-0.3672195
FcR1_R118H	NMG-Asp pH 7.7	0.0799289999999999	-90 mV	-0.3304976
FcR1_R118H	NMG-Asp pH 7.7	0.0799289999999999	-60 mV	-0.1958504
FcR1_R118H	NMG-Asp pH 7.7	0.0799289999999999	-30 mV	-0.05753106
FcR1_R118H	NMG-Asp pH 7.7	0.0799289999999999	0 mV	0.09792521
FcR1_R118H	NMG-Asp pH 7.7	0.0799289999999999	+30 mV	0.2754146
FcR1_R118H	NMG-Asp pH 7.7	0.0801780000000001	-120 mV	-0.3659955
FcR1_R118H	NMG-Asp pH 7.7	0.0801780000000001	-90 mV	-0.3292735
FcR1_R118H	NMG-Asp pH 7.7	0.0801780000000001	-60 mV	-0.1958504
FcR1_R118H	NMG-Asp pH 7.7	0.0801780000000001	-30 mV	-0.05508293
FcR1_R118H	NMG-Asp pH 7.7	0.0801780000000001	0 mV	0.09792521
FcR1_R118H	NMG-Asp pH 7.7	0.0801780000000001	+30 mV	0.2766387
FcR1_R118H	NMG-Asp pH 7.7	0.0804269999999994	-120 mV	-0.3659955
FcR1_R118H	NMG-Asp pH 7.7	0.0804269999999994	-90 mV	-0.3292735
FcR1_R118H	NMG-Asp pH 7.7	0.0804269999999994	-60 mV	-0.1970745
FcR1_R118H	NMG-Asp pH 7.7	0.0804269999999994	-30 mV	-0.05385887
FcR1_R118H	NMG-Asp pH 7.7	0.0804269999999994	0 mV	0.09547707
FcR1_R118H	NMG-Asp pH 7.7	0.0804269999999994	+30 mV	0.2766387
FcR1_R118H	NMG-Asp pH 7.7	0.0806759999999995	-120 mV	-0.3659955
FcR1_R118H	NMG-Asp pH 7.7	0.0806759999999995	-90 mV	-0.3317216
FcR1_R118H	NMG-Asp pH 7.7	0.0806759999999995	-60 mV	-0.1946263
FcR1_R118H	NMG-Asp pH 7.7	0.0806759999999995	-30 mV	-0.05385887
FcR1_R118H	NMG-Asp pH 7.7	0.0806759999999995	0 mV	0.09792521
FcR1_R118H	NMG-Asp pH 7.7	0.0806759999999995	+30 mV	0.2778628
FcR1_R118H	NMG-Asp pH 7.7	0.0809249999999997	-120 mV	-0.3672195
FcR1_R118H	NMG-Asp pH 7.7	0.0809249999999997	-90 mV	-0.3329457
FcR1_R118H	NMG-Asp pH 7.7	0.0809249999999997	-60 mV	-0.1934023
FcR1_R118H	NMG-Asp pH 7.7	0.0809249999999997	-30 mV	-0.05385887
FcR1_R118H	NMG-Asp pH 7.7	0.0809249999999997	0 mV	0.09792521
FcR1_R118H	NMG-Asp pH 7.7	0.0809249999999997	+30 mV	0.2778628
FcR1_R118H	NMG-Asp pH 7.7	0.0811739999999999	-120 mV	-0.3647714
FcR1_R118H	NMG-Asp pH 7.7	0.0811739999999999	-90 mV	-0.3304976
FcR1_R118H	NMG-Asp pH 7.7	0.0811739999999999	-60 mV	-0.1934023
FcR1_R118H	NMG-Asp pH 7.7	0.0811739999999999	-30 mV	-0.05385887
FcR1_R118H	NMG-Asp pH 7.7	0.0811739999999999	0 mV	0.09792521
FcR1_R118H	NMG-Asp pH 7.7	0.0811739999999999	+30 mV	0.2778628
FcR1_R118H	NMG-Asp pH 7.7	0.081423	-120 mV	-0.3659955
FcR1_R118H	NMG-Asp pH 7.7	0.081423	-90 mV	-0.3304976
FcR1_R118H	NMG-Asp pH 7.7	0.081423	-60 mV	-0.1934023
FcR1_R118H	NMG-Asp pH 7.7	0.081423	-30 mV	-0.05385887
FcR1_R118H	NMG-Asp pH 7.7	0.081423	0 mV	0.09670115
FcR1_R118H	NMG-Asp pH 7.7	0.081423	+30 mV	0.2754146
FcR1_R118H	NMG-Asp pH 7.7	0.0816719999999993	-120 mV	-0.3647714
FcR1_R118H	NMG-Asp pH 7.7	0.0816719999999993	-90 mV	-0.3304976
FcR1_R118H	NMG-Asp pH 7.7	0.0816719999999993	-60 mV	-0.1921782
FcR1_R118H	NMG-Asp pH 7.7	0.0816719999999993	-30 mV	-0.056307
FcR1_R118H	NMG-Asp pH 7.7	0.0816719999999993	0 mV	0.09670115
FcR1_R118H	NMG-Asp pH 7.7	0.0816719999999993	+30 mV	0.2766387
FcR1_R118H	NMG-Asp pH 7.7	0.0819209999999995	-120 mV	-0.3647714
FcR1_R118H	NMG-Asp pH 7.7	0.0819209999999995	-90 mV	-0.3304976
FcR1_R118H	NMG-Asp pH 7.7	0.0819209999999995	-60 mV	-0.1934023
FcR1_R118H	NMG-Asp pH 7.7	0.0819209999999995	-30 mV	-0.05753106
FcR1_R118H	NMG-Asp pH 7.7	0.0819209999999995	0 mV	0.09792521
FcR1_R118H	NMG-Asp pH 7.7	0.0819209999999995	+30 mV	0.2754146
FcR1_R118H	NMG-Asp pH 7.7	0.0821699999999996	-120 mV	-0.3672195
FcR1_R118H	NMG-Asp pH 7.7	0.0821699999999996	-90 mV	-0.3292735
FcR1_R118H	NMG-Asp pH 7.7	0.0821699999999996	-60 mV	-0.1946263
FcR1_R118H	NMG-Asp pH 7.7	0.0821699999999996	-30 mV	-0.05753106
FcR1_R118H	NMG-Asp pH 7.7	0.0821699999999996	0 mV	0.09792521
FcR1_R118H	NMG-Asp pH 7.7	0.0821699999999996	+30 mV	0.2754146
FcR1_R118H	NMG-Asp pH 7.7	0.0824189999999998	-120 mV	-0.3672195
FcR1_R118H	NMG-Asp pH 7.7	0.0824189999999998	-90 mV	-0.3304976
FcR1_R118H	NMG-Asp pH 7.7	0.0824189999999998	-60 mV	-0.1934023
FcR1_R118H	NMG-Asp pH 7.7	0.0824189999999998	-30 mV	-0.056307
FcR1_R118H	NMG-Asp pH 7.7	0.0824189999999998	0 mV	0.09670115
FcR1_R118H	NMG-Asp pH 7.7	0.0824189999999998	+30 mV	0.2766387
FcR1_R118H	NMG-Asp pH 7.7	0.082668	-120 mV	-0.3672195
FcR1_R118H	NMG-Asp pH 7.7	0.082668	-90 mV	-0.3304976
FcR1_R118H	NMG-Asp pH 7.7	0.082668	-60 mV	-0.1946263
FcR1_R118H	NMG-Asp pH 7.7	0.082668	-30 mV	-0.05508293
FcR1_R118H	NMG-Asp pH 7.7	0.082668	0 mV	0.09914927
FcR1_R118H	NMG-Asp pH 7.7	0.082668	+30 mV	0.2741906
FcR1_R118H	NMG-Asp pH 7.7	0.0829170000000001	-120 mV	-0.3684436
[truncated: 437,303 more rows]
