# Supplementary material for: Plastid-localized xanthorhodopsin increases diatom biomass and ecosystem productivity in iron-limited surface oceans
Source: Nat Microbiol. 2023 Oct 16;8(11):2050–66. doi: 10.1038/s41564-023-01498-5 (PMC10627834; doi:10.1038/s41564-023-01498-5)
Supplement: Supplementary file 12 — Source data. [file 41564_2023_1498_MOESM12_ESM.csv]

day	strain	group	replicate	cell_count	rep	min.cell_count	q1.cell_count	median.cell_count	mean.cell_count	q3.cell_count	max.cell_count	sd.cell_count	iqr.cell_count	n.cell_count	se.cell_count	CI_lower.cell_count	CI_upper.cell_count
1	PtUTEX	red light	1	15960	1	12187	14073.5	15960	15715.6666666667	17480	19000	3413.06553311438	3406.5	3	1970.53430430542	7237.14186318199	24194.1914701513
1	PtUTEX	red light	2	12187	2	12187	14073.5	15960	15715.6666666667	17480	19000	3413.06553311438	3406.5	3	1970.53430430542	7237.14186318199	24194.1914701513
1	PtUTEX	red light	3	19000	3	12187	14073.5	15960	15715.6666666667	17480	19000	3413.06553311438	3406.5	3	1970.53430430542	7237.14186318199	24194.1914701513
1	PtUTEX	green light	1	12920	1	12920	14466.5	16013	15613.3333333333	16960	17907	2517.40785994907	2493.5	3	1453.42610560167	9359.74553257717	21866.9211340895
1	PtUTEX	green light	2	17907	2	12920	14466.5	16013	15613.3333333333	16960	17907	2517.40785994907	2493.5	3	1453.42610560167	9359.74553257717	21866.9211340895
1	PtUTEX	green light	3	16013	3	12920	14466.5	16013	15613.3333333333	16960	17907	2517.40785994907	2493.5	3	1453.42610560167	9359.74553257717	21866.9211340895
2	PtUTEX	red light	1	22600	1	19480	20086.5	20693	20924.3333333333	21646.5	22600	1572.81160134751	1560	3	908.063201422554	17017.2527209475	24831.4139457191
2	PtUTEX	red light	2	20693	2	19480	20086.5	20693	20924.3333333333	21646.5	22600	1572.81160134751	1560	3	908.063201422554	17017.2527209475	24831.4139457191
2	PtUTEX	red light	3	19480	3	19480	20086.5	20693	20924.3333333333	21646.5	22600	1572.81160134751	1560	3	908.063201422554	17017.2527209475	24831.4139457191
2	PtUTEX	green light	1	18960	1	18440	18533.5	18627	18675.6666666667	18793.5	18960	263.393874897146	260	3	152.070524574766	18021.3600089906	19329.9733243427
2	PtUTEX	green light	2	18440	2	18440	18533.5	18627	18675.6666666667	18793.5	18960	263.393874897146	260	3	152.070524574766	18021.3600089906	19329.9733243427
2	PtUTEX	green light	3	18627	3	18440	18533.5	18627	18675.6666666667	18793.5	18960	263.393874897146	260	3	152.070524574766	18021.3600089906	19329.9733243427
3	PtUTEX	red light	1	60107	1	43627	45187	46747	50160.3333333333	53427	60107	8754.18376168409	8240	3	5054.23035134376	28413.7353153415	71906.9313513251
3	PtUTEX	red light	2	46747	2	43627	45187	46747	50160.3333333333	53427	60107	8754.18376168409	8240	3	5054.23035134376	28413.7353153415	71906.9313513251
3	PtUTEX	red light	3	43627	3	43627	45187	46747	50160.3333333333	53427	60107	8754.18376168409	8240	3	5054.23035134376	28413.7353153415	71906.9313513251
3	PtUTEX	green light	1	47320	1	42480	44900	47320	48346.6666666667	51280	55240	6441.65610175934	6380	3	3719.09188437775	32344.7058181597	64348.6275151737
3	PtUTEX	green light	2	55240	2	42480	44900	47320	48346.6666666667	51280	55240	6441.65610175934	6380	3	3719.09188437775	32344.7058181597	64348.6275151737
3	PtUTEX	green light	3	42480	3	42480	44900	47320	48346.6666666667	51280	55240	6441.65610175934	6380	3	3719.09188437775	32344.7058181597	64348.6275151737
4	PtUTEX	red light	1	179300	1	128400	128850	129300	145666.666666667	154300	179300	29130.7969910425	25450	3	16818.6734844868	73301.7552878749	218031.578045459
4	PtUTEX	red light	2	129300	2	128400	128850	129300	145666.666666667	154300	179300	29130.7969910425	25450	3	16818.6734844868	73301.7552878749	218031.578045459
4	PtUTEX	red light	3	128400	3	128400	128850	129300	145666.666666667	154300	179300	29130.7969910425	25450	3	16818.6734844868	73301.7552878749	218031.578045459
4	PtUTEX	green light	1	134500	1	134500	134750	135000	150200	158050	181100	26761.3527311308	23300	3	15450.6742031969	83721.1144631454	216678.885536855
4	PtUTEX	green light	2	181100	2	134500	134750	135000	150200	158050	181100	26761.3527311308	23300	3	15450.6742031969	83721.1144631454	216678.885536855
4	PtUTEX	green light	3	135000	3	134500	134750	135000	150200	158050	181100	26761.3527311308	23300	3	15450.6742031969	83721.1144631454	216678.885536855
5	PtUTEX	red light	1	458100	1	364100	372500	380900	401033.333333333	419500	458100	50129.9644258136	47000	3	28942.5484557098	276503.598214467	525563.068452199
5	PtUTEX	red light	2	364100	2	364100	372500	380900	401033.333333333	419500	458100	50129.9644258136	47000	3	28942.5484557098	276503.598214467	525563.068452199
5	PtUTEX	red light	3	380900	3	364100	372500	380900	401033.333333333	419500	458100	50129.9644258136	47000	3	28942.5484557098	276503.598214467	525563.068452199
5	PtUTEX	green light	1	331300	1	331300	333650	336000	410766.666666667	450500	565000	133590.655860855	116850	3	77128.6011224832	78909.0805052571	742624.252828076
5	PtUTEX	green light	2	565000	2	331300	333650	336000	410766.666666667	450500	565000	133590.655860855	116850	3	77128.6011224832	78909.0805052571	742624.252828076
5	PtUTEX	green light	3	336000	3	331300	333650	336000	410766.666666667	450500	565000	133590.655860855	116850	3	77128.6011224832	78909.0805052571	742624.252828076
6	PtUTEX	red light	1	902100	1	700900	790550	880200	827733.333333333	891150	902100	110385.340210253	100600	3	63731.0058849781	553520.946892653	1101945.71977401
6	PtUTEX	red light	2	700900	2	700900	790550	880200	827733.333333333	891150	902100	110385.340210253	100600	3	63731.0058849781	553520.946892653	1101945.71977401
6	PtUTEX	red light	3	880200	3	700900	790550	880200	827733.333333333	891150	902100	110385.340210253	100600	3	63731.0058849781	553520.946892653	1101945.71977401
6	PtUTEX	green light	1	609400	1	609400	625650	641900	776766.666666667	860450	1079000	262245.692687856	234800	3	151407.621267153	125312.251716676	1428221.08161666
6	PtUTEX	green light	2	1079000	2	609400	625650	641900	776766.666666667	860450	1079000	262245.692687856	234800	3	151407.621267153	125312.251716676	1428221.08161666
6	PtUTEX	green light	3	641900	3	609400	625650	641900	776766.666666667	860450	1079000	262245.692687856	234800	3	151407.621267153	125312.251716676	1428221.08161666
7	PtUTEX	red light	1	1283000	1	1043000	1163000	1283000	1267333.33333333	1379500	1476000	216924.718124361	216500	3	125241.544402983	728462.460429798	1806204.20623687
7	PtUTEX	red light	2	1043000	2	1043000	1163000	1283000	1267333.33333333	1379500	1476000	216924.718124361	216500	3	125241.544402983	728462.460429798	1806204.20623687
7	PtUTEX	red light	3	1476000	3	1043000	1163000	1283000	1267333.33333333	1379500	1476000	216924.718124361	216500	3	125241.544402983	728462.460429798	1806204.20623687
7	PtUTEX	green light	1	871200	1	850000	860600	871200	1112400	1243600	1616000	436259.189014971	383000	3	251874.360214241	28672.0964702957	2196127.9035297
7	PtUTEX	green light	2	1616000	2	850000	860600	871200	1112400	1243600	1616000	436259.189014971	383000	3	251874.360214241	28672.0964702957	2196127.9035297
7	PtUTEX	green light	3	850000	3	850000	860600	871200	1112400	1243600	1616000	436259.189014971	383000	3	251874.360214241	28672.0964702957	2196127.9035297
8	PtUTEX	red light	1	1632000	1	1318000	1475000	1632000	1608333.33333333	1753500	1875000	279253.170677314	278500	3	161226.893262604	914630.000927965	2302036.6657387
8	PtUTEX	red light	2	1318000	2	1318000	1475000	1632000	1608333.33333333	1753500	1875000	279253.170677314	278500	3	161226.893262604	914630.000927965	2302036.6657387
8	PtUTEX	red light	3	1875000	3	1318000	1475000	1632000	1608333.33333333	1753500	1875000	279253.170677314	278500	3	161226.893262604	914630.000927965	2302036.6657387
8	PtUTEX	green light	1	1041000	1	1024000	1032500	1041000	1350333.33333333	1513500	1986000	550569.099508257	481000	3	317871.217808582	-17356.1296795488	2718022.79634622
8	PtUTEX	green light	2	1986000	2	1024000	1032500	1041000	1350333.33333333	1513500	1986000	550569.099508257	481000	3	317871.217808582	-17356.1296795488	2718022.79634622
8	PtUTEX	green light	3	1024000	3	1024000	1032500	1041000	1350333.33333333	1513500	1986000	550569.099508257	481000	3	317871.217808582	-17356.1296795488	2718022.79634622
